# Supplementary material for: Comment on 'Valid molecular dynamics simulations of human hemoglobin require a surprisingly large box size'
Source: eLife. 2019 Jun 20;8:e44718. doi: 10.7554/eLife.44718 (PMC6586461; doi:10.7554/eLife.44718)
Supplement: Figure 4—source data 1. — The zip archive contains a README file describing which source files correspond to the different panels. [file elife-44718-fig4-data1.zip › figure4/panels_EF/charmm/box2/eq20/proj.xvg]

25000.0000   -0.45038
25040.0000   -0.03613
25080.0000   -0.40303
25120.0000   -0.10769
25160.0000   -0.30402
25200.0000    0.05195
25240.0000    0.06837
25280.0000    0.05232
25320.0000    0.12770
25360.0000    0.11142
25400.0000   -0.07894
25440.0000   -0.09835
25480.0000   -0.16926
25520.0000    0.18584
25560.0000    0.05436
25600.0000    0.00154
25640.0000    0.12693
25680.0000   -0.35372
25720.0000   -0.46392
25760.0000   -0.25263
25800.0000   -0.17834
25840.0000   -0.02825
25880.0000    0.12828
25920.0000    0.05612
25960.0000    0.03982
26000.0000   -0.07395
26040.0000   -0.07623
26080.0000    0.23370
26120.0000    0.19114
26160.0000   -0.06366
26200.0000   -0.09010
26240.0000    0.18482
26280.0000    0.14044
26320.0000    0.04992
26360.0000   -0.24528
26400.0000   -0.20145
26440.0000   -0.20612
26480.0000   -0.27449
26520.0000    0.21059
26560.0000   -0.11334
26600.0000   -0.63707
26640.0000   -0.26628
26680.0000   -0.39829
26720.0000   -0.19551
26760.0000   -0.43608
26800.0000   -0.06950
26840.0000    0.04170
26880.0000   -0.03736
26920.0000    0.08769
26960.0000   -0.04339
27000.0000   -0.05930
27040.0000   -0.13137
27080.0000    0.01864
27120.0000   -0.05492
27160.0000    0.00767
27200.0000   -0.21076
27240.0000   -0.28907
27280.0000   -0.14415
27320.0000   -0.52547
27360.0000   -0.35158
27400.0000   -0.40506
27440.0000   -0.33024
27480.0000   -0.38605
27520.0000   -0.36630
27560.0000   -0.49254
27600.0000   -0.25659
27640.0000   -0.49430
27680.0000   -0.25845
27720.0000   -0.00194
27760.0000   -0.10177
27800.0000   -0.27410
27840.0000   -0.01292
27880.0000   -0.20733
27920.0000   -0.14858
27960.0000   -0.13848
28000.0000   -0.33258
28040.0000   -0.26553
28080.0000   -0.34705
28120.0000   -0.49183
28160.0000   -0.13770
28200.0000    0.07387
28240.0000   -0.09362
28280.0000   -0.03033
28320.0000   -0.34650
28360.0000   -0.32796
28400.0000   -0.01552
28440.0000    0.04142
28480.0000   -0.05800
28520.0000   -0.07668
28560.0000   -0.71198
28600.0000   -0.16121
28640.0000   -0.27049
28680.0000   -0.61866
28720.0000   -0.50348
28760.0000   -0.45056
28800.0000   -0.57452
28840.0000   -0.35907
28880.0000   -0.41224
28920.0000   -0.17333
28960.0000   -0.28167
29000.0000   -0.84566
29040.0000   -0.54564
29080.0000   -0.44834
29120.0000   -0.26352
29160.0000   -0.30621
29200.0000   -0.47464
29240.0000   -0.35554
29280.0000   -0.43461
29320.0000   -0.27482
29360.0000   -0.29371
29400.0000   -0.54416
29440.0000   -0.39838
29480.0000   -0.40838
29520.0000   -0.44491
29560.0000   -0.49729
29600.0000   -0.62275
29640.0000   -0.70585
29680.0000   -0.42735
29720.0000   -0.55040
29760.0000   -0.46871
29800.0000   -0.31621
29840.0000   -0.54520
29880.0000   -0.52020
29920.0000   -0.45279
29960.0000   -0.30855
30000.0000   -0.33130
30040.0000   -0.29790
30080.0000   -0.33427
30120.0000   -0.10335
30160.0000   -0.38677
30200.0000   -0.43885
30240.0000   -0.29973
30280.0000   -0.30069
30320.0000    0.00082
30360.0000    0.00495
30400.0000   -0.41142
30440.0000   -0.49638
30480.0000   -0.25003
30520.0000   -0.38838
30560.0000   -0.46551
30600.0000   -0.43644
30640.0000   -0.03254
30680.0000   -0.02157
30720.0000   -0.00601
30760.0000   -0.18934
30800.0000   -0.12584
30840.0000   -0.17179
30880.0000    0.18018
30920.0000   -0.35566
30960.0000    0.11333
31000.0000    0.03085
31040.0000   -0.24372
31080.0000    0.08361
31120.0000    0.09600
31160.0000    0.18880
31200.0000   -0.20639
31240.0000    0.00600
31280.0000   -0.09047
31320.0000   -0.27631
31360.0000   -0.49150
31400.0000   -0.28959
31440.0000   -0.41734
31480.0000   -0.39908
31520.0000   -0.28816
31560.0000   -0.41027
31600.0000   -0.34732
31640.0000   -0.43543
31680.0000   -0.48212
31720.0000   -0.57841
31760.0000   -0.55450
31800.0000   -0.33555
31840.0000   -0.39673
31880.0000   -0.36620
31920.0000   -0.31493
31960.0000   -0.23815
32000.0000    0.05734
32040.0000    0.08768
32080.0000    0.02373
32120.0000    0.09267
32160.0000   -0.03797
32200.0000   -0.37095
32240.0000   -0.31808
32280.0000   -0.10762
32320.0000   -0.35442
32360.0000   -0.25430
32400.0000   -0.34138
32440.0000   -0.51802
32480.0000   -0.52034
32520.0000   -0.68620
32560.0000   -0.35488
32600.0000   -0.23426
32640.0000   -0.16390
32680.0000   -0.42353
32720.0000   -0.53191
32760.0000   -0.24803
32800.0000   -0.48327
32840.0000   -0.45993
32880.0000   -0.34337
32920.0000   -0.44366
32960.0000   -0.35401
33000.0000   -0.35595
33040.0000   -0.28294
33080.0000   -0.30030
33120.0000   -0.47562
33160.0000   -0.63360
33200.0000   -0.44729
33240.0000   -0.41818
33280.0000   -0.36751
33320.0000   -0.09583
33360.0000   -0.43042
33400.0000    0.15041
33440.0000   -0.26175
33480.0000   -0.31142
33520.0000   -0.29439
33560.0000   -0.50940
33600.0000   -0.29050
33640.0000   -0.45502
33680.0000   -0.38127
33720.0000   -0.32228
33760.0000   -0.38775
33800.0000   -0.41341
33840.0000   -0.07060
33880.0000    0.00432
33920.0000   -0.14831
33960.0000   -0.59163
34000.0000   -0.17706
34040.0000   -0.41548
34080.0000   -0.24854
34120.0000    0.06797
34160.0000   -0.18521
34200.0000   -0.29186
34240.0000   -0.03724
34280.0000   -0.08732
34320.0000    0.39415
34360.0000   -0.12078
34400.0000   -0.30244
34440.0000   -0.30136
34480.0000   -0.73837
34520.0000   -0.38199
34560.0000   -0.42537
34600.0000   -0.63378
34640.0000   -0.51649
34680.0000   -0.41786
34720.0000   -0.79100
34760.0000   -0.77858
34800.0000   -0.65123
34840.0000   -0.74611
34880.0000   -0.41255
34920.0000   -0.64514
34960.0000   -0.60277
35000.0000   -0.43897
35040.0000   -0.49981
35080.0000   -0.57431
35120.0000   -0.67506
35160.0000   -0.29527
35200.0000   -0.53619
35240.0000   -0.51141
35280.0000   -0.60891
35320.0000   -0.29070
35360.0000   -0.62030
35400.0000   -0.61364
35440.0000   -0.54309
35480.0000   -0.44881
35520.0000   -0.49658
35560.0000   -0.41730
35600.0000   -0.34378
35640.0000   -0.28631
35680.0000   -0.24204
35720.0000   -0.23344
35760.0000   -0.36399
35800.0000   -0.42006
35840.0000   -0.28132
35880.0000   -0.30969
35920.0000   -0.47535
35960.0000   -0.33529
36000.0000   -0.44495
36040.0000   -0.43581
36080.0000   -0.46919
36120.0000   -0.34465
36160.0000   -0.45384
36200.0000   -0.32103
36240.0000    0.06107
36280.0000   -0.40199
36320.0000   -0.47967
36360.0000   -0.28012
36400.0000   -0.04925
36440.0000   -0.30053
36480.0000   -0.65172
36520.0000   -0.18061
36560.0000   -0.06357
36600.0000   -0.00906
36640.0000    0.02647
36680.0000   -0.17413
36720.0000    0.01477
36760.0000    0.01342
36800.0000    0.00106
36840.0000    0.24323
36880.0000   -0.22813
36920.0000    0.00877
36960.0000    0.07920
37000.0000   -0.15369
37040.0000    0.08414
37080.0000   -0.08984
37120.0000    0.26262
37160.0000    0.00049
37200.0000   -0.03987
37240.0000   -0.20084
37280.0000   -0.32458
37320.0000   -0.44949
37360.0000   -0.33884
37400.0000   -0.48265
37440.0000   -0.16308
37480.0000   -0.39315
37520.0000   -0.10002
37560.0000   -0.21546
37600.0000    0.15147
37640.0000    0.04978
37680.0000   -0.11843
37720.0000   -0.03644
37760.0000   -0.20374
37800.0000   -0.13886
37840.0000   -0.12953
37880.0000   -0.15569
37920.0000    0.01877
37960.0000   -0.24893
38000.0000   -0.32945
38040.0000   -0.41982
38080.0000   -0.23745
38120.0000   -0.49645
38160.0000   -0.16512
38200.0000   -0.28874
38240.0000   -0.29301
38280.0000   -0.39653
38320.0000   -0.35600
38360.0000   -0.17478
38400.0000   -0.35411
38440.0000   -0.39484
38480.0000   -0.31222
38520.0000   -0.03051
38560.0000    0.18730
38600.0000    0.21052
38640.0000   -0.01720
38680.0000    0.01832
38720.0000    0.12903
38760.0000   -0.35255
38800.0000   -0.17520
38840.0000    0.17852
38880.0000   -0.14249
38920.0000   -0.00233
38960.0000    0.08692
39000.0000    0.02951
39040.0000   -0.01675
39080.0000   -0.25080
39120.0000   -0.25902
39160.0000   -0.58062
39200.0000   -0.47175
39240.0000   -0.63785
39280.0000   -0.53128
39320.0000   -0.07187
39360.0000   -0.53873
39400.0000   -0.51224
39440.0000   -0.46605
39480.0000   -0.29753
39520.0000   -0.39225
39560.0000   -0.19209
39600.0000    0.11949
39640.0000    0.05932
39680.0000   -0.01641
39720.0000    0.00960
39760.0000    0.32869
39800.0000   -0.03803
39840.0000    0.19511
39880.0000    0.10794
39920.0000   -0.58281
39960.0000   -0.36146
40000.0000   -0.70907
40040.0000   -0.61378
40080.0000   -0.34051
40120.0000    0.00900
40160.0000   -0.21819
40200.0000   -0.03020
40240.0000    0.05767
40280.0000    0.06724
40320.0000   -0.08707
40360.0000    0.05100
40400.0000   -0.06760
40440.0000    0.16658
40480.0000    0.26364
40520.0000    0.13971
40560.0000   -0.22240
40600.0000   -0.28705
40640.0000   -0.26942
40680.0000   -0.53251
40720.0000   -0.26085
40760.0000   -0.15741
40800.0000    0.33209
40840.0000    0.24027
40880.0000   -0.19437
40920.0000   -0.22610
40960.0000    0.13141
41000.0000   -0.22794
41040.0000   -0.03097
41080.0000   -0.24506
41120.0000   -0.33555
41160.0000    0.13319
41200.0000    0.12051
41240.0000   -0.03428
41280.0000    0.03428
41320.0000   -0.15669
41360.0000   -0.00715
41400.0000    0.16464
41440.0000    0.25739
41480.0000    0.24404
41520.0000   -0.06032
41560.0000   -0.49625
41600.0000   -0.34270
41640.0000    0.10034
41680.0000   -0.04090
41720.0000   -0.00003
41760.0000   -0.06500
41800.0000    0.30920
41840.0000    0.41036
41880.0000    0.23186
41920.0000    0.20900
41960.0000    0.00398
42000.0000   -0.06978
42040.0000    0.02297
42080.0000    0.05199
42120.0000    0.23444
42160.0000    0.03808
42200.0000    0.19494
42240.0000    0.14966
42280.0000    0.26382
42320.0000    0.27727
42360.0000   -0.29483
42400.0000   -0.20136
42440.0000   -0.03868
42480.0000   -0.17372
42520.0000   -0.07779
42560.0000   -0.09066
42600.0000    0.07116
42640.0000    0.12028
42680.0000    0.23159
42720.0000    0.15395
42760.0000   -0.13045
42800.0000    0.02634
42840.0000    0.09385
42880.0000   -0.03048
42920.0000   -0.14058
42960.0000   -0.02531
43000.0000    0.14861
43040.0000   -0.02607
43080.0000    0.20456
43120.0000    0.04358
43160.0000    0.14656
43200.0000    0.21582
43240.0000    0.13285
43280.0000   -0.42145
43320.0000   -0.04650
43360.0000   -0.36794
43400.0000    0.30970
43440.0000    0.16606
43480.0000    0.11931
43520.0000    0.34729
43560.0000    0.12590
43600.0000    0.13687
43640.0000    0.12301
43680.0000    0.29357
43720.0000    0.12239
43760.0000    0.12641
43800.0000   -0.08845
43840.0000   -0.27467
43880.0000   -0.50229
43920.0000   -0.31102
43960.0000   -0.02614
44000.0000    0.03034
44040.0000    0.04820
44080.0000   -0.20947
44120.0000   -0.20764
44160.0000   -0.14060
44200.0000   -0.25559
44240.0000    0.05002
44280.0000   -0.01734
44320.0000   -0.09175
44360.0000   -0.15178
44400.0000   -0.03292
44440.0000   -0.24144
44480.0000   -0.02867
44520.0000   -0.32168
44560.0000    0.13214
44600.0000    0.11018
44640.0000    0.24127
44680.0000    0.11898
44720.0000    0.33473
44760.0000    0.21139
44800.0000    0.04004
44840.0000    0.20596
44880.0000   -0.01145
44920.0000    0.18541
44960.0000    0.03936
45000.0000    0.11993
45040.0000    0.19188
45080.0000   -0.20114
45120.0000   -0.23291
45160.0000    0.12035
45200.0000   -0.04786
45240.0000    0.12423
45280.0000    0.03789
45320.0000   -0.06830
45360.0000    0.08110
45400.0000    0.04347
45440.0000    0.13905
45480.0000    0.10205
45520.0000   -0.02096
45560.0000    0.18959
45600.0000    0.19438
45640.0000    0.35413
45680.0000    0.13507
45720.0000    0.36034
45760.0000   -0.09017
45800.0000   -0.04054
45840.0000    0.25929
45880.0000   -0.07824
45920.0000    0.40582
45960.0000   -0.10831
46000.0000    0.21587
46040.0000    0.35232
46080.0000    0.09022
46120.0000    0.17230
46160.0000    0.19222
46200.0000    0.04587
46240.0000    0.16038
46280.0000    0.33482
46320.0000    0.28418
46360.0000    0.32500
46400.0000    0.29683
46440.0000    0.31400
46480.0000    0.04603
46520.0000    0.05176
46560.0000   -0.12390
46600.0000   -0.12153
46640.0000   -0.53870
46680.0000   -0.55349
46720.0000    0.14879
46760.0000    0.26570
46800.0000    0.10026
46840.0000   -0.05244
46880.0000   -0.27841
46920.0000    0.05496
46960.0000   -0.00449
47000.0000   -0.12922
47040.0000    0.09376
47080.0000   -0.30916
47120.0000   -0.07301
47160.0000   -0.14101
47200.0000   -0.01433
47240.0000   -0.19108
47280.0000   -0.27973
47320.0000   -0.24173
47360.0000   -0.18419
47400.0000   -0.44800
47440.0000   -0.23626
47480.0000   -0.48994
47520.0000   -0.52318
47560.0000   -0.08632
47600.0000   -0.60546
47640.0000   -0.81392
47680.0000   -0.54443
47720.0000   -0.45378
47760.0000   -0.13901
47800.0000   -0.53474
47840.0000   -0.30311
47880.0000   -0.42800
47920.0000   -0.57042
47960.0000   -0.53301
48000.0000   -0.66520
48040.0000   -0.31232
48080.0000   -0.14415
48120.0000   -0.55591
48160.0000   -0.38341
48200.0000   -0.49631
48240.0000   -0.39510
48280.0000   -0.20411
48320.0000   -0.42577
48360.0000   -0.58693
48400.0000   -0.51880
48440.0000   -0.64428
48480.0000   -0.55770
48520.0000   -0.61897
48560.0000   -0.67678
48600.0000   -0.58073
48640.0000   -0.37565
48680.0000   -0.53301
48720.0000   -0.56694
48760.0000   -0.44562
48800.0000   -0.51790
48840.0000   -0.28202
48880.0000   -0.46175
48920.0000   -0.21858
48960.0000   -0.37579
49000.0000   -0.47656
49040.0000   -0.72970
49080.0000   -0.36287
49120.0000   -0.29701
49160.0000   -0.36923
49200.0000   -0.60865
49240.0000   -0.33701
49280.0000   -0.46058
49320.0000   -0.52161
49360.0000   -0.57105
49400.0000   -0.69802
49440.0000   -0.39728
49480.0000   -0.52812
49520.0000   -0.52891
49560.0000   -0.64941
49600.0000   -0.62550
49640.0000   -0.53405
49680.0000   -0.30115
49720.0000   -0.45636
49760.0000   -0.46235
49800.0000   -0.63486
49840.0000   -0.60511
49880.0000   -0.42920
49920.0000   -0.37093
49960.0000    0.05340
50000.0000   -0.18361
50040.0000   -0.21858
50080.0000   -0.22145
50120.0000   -0.21665
50160.0000   -0.10956
50200.0000   -0.24030
50240.0000   -0.64226
50280.0000   -0.42563
50320.0000   -0.39015
50360.0000   -0.49745
50400.0000   -0.57343
50440.0000   -0.51915
50480.0000   -0.67766
50520.0000   -0.65804
50560.0000   -0.35241
50600.0000   -0.45594
50640.0000   -0.46376
50680.0000   -0.78171
50720.0000   -0.46661
50760.0000   -0.23328
50800.0000   -0.47935
50840.0000   -0.45405
50880.0000   -0.52890
50920.0000   -0.50857
50960.0000   -0.57957
51000.0000   -0.53839
51040.0000   -0.21422
51080.0000    0.25692
51120.0000    0.03145
51160.0000   -0.22056
51200.0000   -0.00798
51240.0000    0.12187
51280.0000   -0.03840
51320.0000    0.13816
51360.0000   -0.08274
51400.0000    0.01235
51440.0000    0.24437
51480.0000    0.00692
51520.0000   -0.47455
51560.0000   -0.38934
51600.0000   -0.51442
51640.0000   -0.53812
51680.0000    0.08326
51720.0000   -0.35180
51760.0000    0.02014
51800.0000   -0.02279
51840.0000   -0.08788
51880.0000    0.13880
51920.0000   -0.04926
51960.0000   -0.05764
52000.0000   -0.09675
52040.0000   -0.00826
52080.0000   -0.11304
52120.0000    0.14376
52160.0000    0.01098
52200.0000    0.06108
52240.0000   -0.19800
52280.0000    0.15635
52320.0000   -0.00635
52360.0000    0.00272
52400.0000    0.04925
52440.0000   -0.05943
52480.0000    0.00965
52520.0000    0.15947
52560.0000    0.13852
52600.0000    0.04240
52640.0000    0.01462
52680.0000   -0.00496
52720.0000   -0.00419
52760.0000   -0.14446
52800.0000    0.02346
52840.0000   -0.00699
52880.0000    0.15700
52920.0000    0.25627
52960.0000    0.26232
53000.0000   -0.04856
53040.0000   -0.16021
53080.0000   -0.00079
53120.0000   -0.13161
53160.0000   -0.18209
53200.0000   -0.16294
53240.0000   -0.05025
53280.0000    0.10136
53320.0000    0.11122
53360.0000   -0.24141
53400.0000    0.10412
53440.0000    0.26412
53480.0000    0.22874
53520.0000    0.00258
53560.0000   -0.20528
53600.0000   -0.03759
53640.0000   -0.10814
53680.0000    0.21218
53720.0000   -0.09768
53760.0000    0.07961
53800.0000    0.00592
53840.0000    0.27400
53880.0000    0.27915
53920.0000    0.49566
53960.0000    0.53286
54000.0000    0.44679
54040.0000    0.41651
54080.0000    0.08181
54120.0000   -0.04862
54160.0000   -0.38003
54200.0000   -0.07583
54240.0000   -0.23049
54280.0000    0.06524
54320.0000    0.16426
54360.0000   -0.20008
54400.0000   -0.45298
54440.0000   -0.42849
54480.0000   -0.10897
54520.0000   -0.23151
54560.0000   -0.02736
54600.0000   -0.14994
54640.0000   -0.49880
54680.0000   -0.48986
54720.0000   -0.55753
54760.0000   -0.67092
54800.0000   -0.53742
54840.0000   -0.38056
54880.0000   -0.49586
54920.0000   -0.36944
54960.0000   -0.49509
55000.0000   -0.53087
55040.0000   -0.51135
55080.0000   -0.24672
55120.0000   -0.11130
55160.0000    0.00770
55200.0000    0.06774
55240.0000    0.14264
55280.0000   -0.04203
55320.0000   -0.01440
55360.0000   -0.57273
55400.0000   -0.68373
55440.0000   -0.31463
55480.0000   -0.44887
55520.0000   -0.53646
55560.0000   -0.54990
55600.0000   -0.11209
55640.0000    0.29038
55680.0000    0.00378
55720.0000    0.12809
55760.0000   -0.14414
55800.0000   -0.02007
55840.0000   -0.27830
55880.0000    0.02329
55920.0000   -0.26235
55960.0000    0.02998
56000.0000   -0.02306
56040.0000    0.05830
56080.0000    0.04841
56120.0000   -0.22032
56160.0000   -0.17019
56200.0000    0.06364
56240.0000   -0.02056
56280.0000    0.11754
56320.0000    0.39980
56360.0000    0.18380
56400.0000    0.07857
56440.0000    0.08655
56480.0000   -0.16270
56520.0000   -0.06702
56560.0000   -0.19572
56600.0000    0.17117
56640.0000   -0.02501
56680.0000    0.12336
56720.0000   -0.07014
56760.0000   -0.15417
56800.0000    0.07754
56840.0000   -0.26146
56880.0000   -0.55902
56920.0000   -0.45617
56960.0000   -0.47912
57000.0000   -0.64117
57040.0000   -0.79764
57080.0000   -0.72686
57120.0000   -0.49215
57160.0000   -0.59724
57200.0000   -0.68341
57240.0000   -0.24067
57280.0000   -0.62830
57320.0000   -0.62308
57360.0000   -0.44473
57400.0000   -0.35653
57440.0000   -0.43169
57480.0000   -0.42373
57520.0000   -0.58420
57560.0000   -0.23025
57600.0000   -0.07378
57640.0000    0.27476
57680.0000    0.00769
57720.0000   -0.05443
57760.0000    0.18626
57800.0000    0.26666
57840.0000   -0.03895
57880.0000    0.16800
57920.0000   -0.19835
57960.0000    0.02257
58000.0000    0.31179
58040.0000    0.14750
58080.0000    0.05059
58120.0000    0.05996
58160.0000   -0.18944
58200.0000   -0.07352
58240.0000   -0.06534
58280.0000   -0.02413
58320.0000   -0.38586
58360.0000   -0.09483
58400.0000   -0.02715
58440.0000   -0.32765
58480.0000    0.04158
58520.0000    0.03413
58560.0000    0.03871
58600.0000   -0.18741
58640.0000   -0.23916
58680.0000    0.13258
58720.0000   -0.36490
58760.0000   -0.37720
58800.0000   -0.65255
58840.0000   -0.49345
58880.0000   -0.44492
58920.0000   -0.41861
58960.0000   -0.56838
59000.0000   -0.43154
59040.0000   -0.31597
59080.0000   -0.63129
59120.0000   -0.08659
59160.0000   -0.52729
59200.0000   -0.31188
59240.0000   -0.37305
59280.0000   -0.55495
59320.0000   -0.02834
59360.0000   -0.32364
59400.0000    0.08545
59440.0000   -0.02547
59480.0000   -0.41278
59520.0000   -0.25886
59560.0000   -0.26693
59600.0000   -0.22864
59640.0000   -0.40418
59680.0000   -0.50000
59720.0000   -0.60266
59760.0000   -0.50413
59800.0000   -0.13335
59840.0000   -0.34067
59880.0000   -0.27064
59920.0000   -0.10610
59960.0000   -0.12232
60000.0000    0.21644
60040.0000    0.28992
60080.0000    0.02507
60120.0000   -0.23615
60160.0000   -0.18269
60200.0000   -0.27399
60240.0000   -0.00848
60280.0000    0.05300
60320.0000    0.06475
60360.0000   -0.10633
60400.0000   -0.18323
60440.0000   -0.24232
60480.0000   -0.42631
60520.0000   -0.30698
60560.0000   -0.47977
60600.0000   -0.22921
60640.0000   -0.31943
60680.0000   -0.61301
60720.0000   -0.53949
60760.0000   -0.06463
60800.0000   -0.26876
60840.0000   -0.15398
60880.0000   -0.20091
60920.0000   -0.55214
60960.0000   -0.44558
61000.0000   -0.31695
61040.0000   -0.46994
61080.0000   -0.47859
61120.0000   -0.16085
61160.0000   -0.64162
61200.0000   -0.55101
61240.0000   -0.29210
61280.0000   -0.25503
61320.0000   -0.27692
61360.0000   -0.55062
61400.0000   -0.33484
61440.0000   -0.16798
61480.0000   -0.11916
61520.0000   -0.22059
61560.0000    0.02036
61600.0000    0.01607
61640.0000   -0.54007
61680.0000   -0.58067
61720.0000   -0.07718
61760.0000   -0.50250
61800.0000   -0.45290
61840.0000    0.02691
61880.0000   -0.53692
61920.0000   -0.39315
61960.0000   -0.41631
62000.0000   -0.59852
62040.0000   -0.33197
62080.0000   -0.46267
62120.0000   -0.34197
62160.0000   -0.34833
62200.0000   -0.72785
62240.0000   -0.45127
62280.0000   -0.27589
62320.0000   -0.34313
62360.0000   -0.42909
62400.0000    0.06826
62440.0000   -0.05805
62480.0000   -0.02671
62520.0000    0.00720
62560.0000   -0.06914
62600.0000    0.00886
62640.0000   -0.28146
62680.0000   -0.18153
62720.0000   -0.00608
62760.0000    0.03017
62800.0000    0.08126
62840.0000    0.33973
62880.0000   -0.04708
62920.0000    0.20881
62960.0000    0.26909
63000.0000    0.11573
63040.0000    0.10340
63080.0000    0.24871
63120.0000    0.13633
63160.0000   -0.06373
63200.0000   -0.22787
63240.0000   -0.09887
63280.0000    0.03264
63320.0000   -0.11129
63360.0000   -0.02734
63400.0000    0.14060
63440.0000    0.15756
63480.0000    0.18264
63520.0000   -0.04146
63560.0000    0.08788
63600.0000    0.25903
63640.0000    0.02963
63680.0000    0.20076
63720.0000   -0.31072
63760.0000    0.11622
63800.0000   -0.09625
63840.0000   -0.37307
63880.0000   -0.06481
63920.0000   -0.12544
63960.0000   -0.09958
64000.0000   -0.26400
64040.0000   -0.55879
64080.0000   -0.13928
64120.0000   -0.33524
64160.0000   -0.32176
64200.0000   -0.34041
64240.0000   -0.07998
64280.0000   -0.20494
64320.0000    0.08402
64360.0000    0.15852
64400.0000   -0.18363
64440.0000   -0.22116
64480.0000   -0.23290
64520.0000   -0.27734
64560.0000   -0.01645
64600.0000   -0.26577
64640.0000    0.03283
64680.0000   -0.23375
64720.0000   -0.32064
64760.0000   -0.21450
64800.0000   -0.31269
64840.0000   -0.26888
64880.0000   -0.24091
64920.0000   -0.20064
64960.0000   -0.26079
65000.0000   -0.38258
65040.0000   -0.30441
65080.0000   -0.32328
65120.0000   -0.45955
65160.0000   -0.39133
65200.0000   -0.07202
65240.0000    0.02910
65280.0000   -0.22035
65320.0000   -0.04137
65360.0000   -0.33584
65400.0000   -0.21757
65440.0000   -0.10619
65480.0000   -0.19274
65520.0000   -0.34530
65560.0000   -0.37846
65600.0000   -0.34703
65640.0000   -0.11420
65680.0000   -0.38667
65720.0000   -0.56678
65760.0000   -0.51185
65800.0000   -0.62639
65840.0000   -0.37306
65880.0000   -0.28548
65920.0000   -0.24488
65960.0000   -0.41165
66000.0000   -0.40885
66040.0000   -0.50288
66080.0000   -0.20610
66120.0000    0.01125
66160.0000   -0.12178
66200.0000   -0.03230
66240.0000   -0.16311
66280.0000   -0.09579
66320.0000   -0.06797
66360.0000    0.11165
66400.0000    0.03955
66440.0000   -0.26668
66480.0000   -0.42017
66520.0000   -0.12863
66560.0000   -0.15960
66600.0000   -0.34445
66640.0000    0.09756
66680.0000   -0.50053
66720.0000   -0.42989
66760.0000   -0.44315
66800.0000   -0.70561
66840.0000   -0.31256
66880.0000   -0.57556
66920.0000   -0.19892
66960.0000   -0.52477
67000.0000   -0.39982
67040.0000   -0.30914
67080.0000   -0.27583
67120.0000   -0.54129
67160.0000   -0.50217
67200.0000   -0.44713
67240.0000   -0.18291
67280.0000   -0.43577
67320.0000   -0.19051
67360.0000   -0.39934
67400.0000   -0.56636
67440.0000   -0.49293
67480.0000   -0.32520
67520.0000   -0.49056
67560.0000   -0.41138
67600.0000   -0.30309
67640.0000   -0.22568
67680.0000    0.00447
67720.0000   -0.52066
67760.0000   -0.45450
67800.0000   -0.04122
67840.0000   -0.35833
67880.0000   -0.30688
67920.0000   -0.21642
67960.0000   -0.27069
68000.0000   -0.29294
68040.0000   -0.45920
68080.0000   -0.45701
68120.0000   -0.15685
68160.0000   -0.28222
68200.0000    0.28086
68240.0000    0.54938
68280.0000    0.58377
68320.0000    0.34356
68360.0000    0.15999
68400.0000   -0.04906
68440.0000   -0.31528
68480.0000   -0.34461
68520.0000   -0.37793
68560.0000   -0.31426
68600.0000   -0.25581
68640.0000   -0.33178
68680.0000   -0.11153
68720.0000   -0.58461
68760.0000   -0.08101
68800.0000   -0.43982
68840.0000   -0.68764
68880.0000   -0.60391
68920.0000   -0.41029
68960.0000   -0.05086
69000.0000   -0.21358
69040.0000   -0.36375
69080.0000   -0.12891
69120.0000   -0.07816
69160.0000   -0.59533
69200.0000    0.11260
69240.0000   -0.24471
69280.0000   -0.36181
69320.0000   -0.37676
69360.0000   -0.25871
69400.0000   -0.19546
69440.0000   -0.56986
69480.0000   -0.52228
69520.0000   -0.48464
69560.0000   -0.27703
69600.0000   -0.54839
69640.0000   -0.13260
69680.0000   -0.26094
69720.0000   -0.40944
69760.0000   -0.58443
69800.0000   -0.31868
69840.0000   -0.30237
69880.0000   -0.16556
69920.0000   -0.19447
69960.0000   -0.13801
70000.0000   -0.11607
70040.0000   -0.15171
70080.0000   -0.22842
70120.0000   -0.40484
70160.0000   -0.46197
70200.0000   -0.11749
70240.0000   -0.01999
70280.0000    0.05613
70320.0000   -0.04231
70360.0000   -0.09797
70400.0000   -0.16838
70440.0000   -0.27506
70480.0000   -0.32317
70520.0000   -0.24635
70560.0000   -0.15575
70600.0000   -0.24894
70640.0000   -0.28293
70680.0000   -0.09136
70720.0000   -0.08404
70760.0000   -0.33499
70800.0000   -0.30570
70840.0000   -0.72998
70880.0000   -0.54201
70920.0000   -0.58920
70960.0000   -0.79129
71000.0000   -0.54857
71040.0000   -0.47141
71080.0000   -0.46457
71120.0000   -0.43648
71160.0000   -0.42884
71200.0000   -0.36569
71240.0000   -0.68561
71280.0000   -0.31578
71320.0000   -0.38924
71360.0000   -0.35743
71400.0000   -0.31242
71440.0000   -0.68517
71480.0000   -0.40831
71520.0000   -0.32625
71560.0000   -0.65036
71600.0000   -0.90486
71640.0000   -0.55981
71680.0000   -0.83141
71720.0000   -0.61555
71760.0000   -0.68511
71800.0000   -0.82296
71840.0000   -0.67101
71880.0000   -0.24542
71920.0000   -0.32897
71960.0000   -0.55336
72000.0000   -0.69933
72040.0000   -0.54559
72080.0000   -0.70625
72120.0000   -0.46568
72160.0000   -0.34232
72200.0000   -0.35382
72240.0000   -0.35393
72280.0000   -0.48711
72320.0000   -0.52113
72360.0000   -0.39733
72400.0000   -0.47332
72440.0000   -0.40411
72480.0000   -0.67873
72520.0000   -0.57483
72560.0000   -0.77361
72600.0000   -0.86143
72640.0000   -0.68271
72680.0000   -0.99928
72720.0000   -0.44828
72760.0000   -0.64339
72800.0000   -0.80799
72840.0000   -0.79671
72880.0000   -0.77378
72920.0000   -0.78519
72960.0000   -0.67855
73000.0000   -0.47910
73040.0000   -0.37876
73080.0000   -0.55507
73120.0000   -0.27866
73160.0000   -0.62367
73200.0000   -0.65432
73240.0000   -1.05561
73280.0000   -0.95892
73320.0000   -0.67751
73360.0000   -0.89034
73400.0000   -0.53704
73440.0000   -0.77848
73480.0000   -0.79850
73520.0000   -0.95737
73560.0000   -0.90283
73600.0000   -0.77492
73640.0000   -0.51646
73680.0000   -0.87777
73720.0000   -0.69444
73760.0000   -0.69704
73800.0000   -0.89106
73840.0000   -0.67318
73880.0000   -0.71762
73920.0000   -0.69138
73960.0000   -0.57545
74000.0000   -0.66509
74040.0000   -0.39404
74080.0000   -0.86254
74120.0000   -0.63342
74160.0000   -0.78449
74200.0000   -0.52883
74240.0000   -0.62735
74280.0000   -0.81702
74320.0000   -0.62223
74360.0000   -0.67830
74400.0000   -0.37434
74440.0000   -0.37707
74480.0000   -0.22824
74520.0000   -0.63541
74560.0000   -0.60440
74600.0000   -0.54970
74640.0000   -0.40306
74680.0000   -0.60558
74720.0000   -0.60408
74760.0000   -0.25459
74800.0000   -0.79102
74840.0000   -0.50571
74880.0000   -0.80208
74920.0000   -0.70818
74960.0000   -0.41785
75000.0000   -0.94113
75040.0000   -0.69717
75080.0000   -0.50092
75120.0000   -0.65815
75160.0000   -0.70559
75200.0000   -0.65151
75240.0000   -0.82706
75280.0000   -0.75675
75320.0000   -0.53482
75360.0000   -0.77100
75400.0000   -0.79665
75440.0000   -0.69823
75480.0000   -1.06244
75520.0000   -0.74061
75560.0000   -0.69670
75600.0000   -0.76996
75640.0000   -0.48602
75680.0000   -0.56007
75720.0000   -0.85893
75760.0000   -0.71984
75800.0000   -0.64123
75840.0000   -0.47031
75880.0000   -0.59192
75920.0000   -0.43148
75960.0000   -0.69325
76000.0000   -0.48087
76040.0000   -0.45704
76080.0000   -0.66919
76120.0000   -0.59682
76160.0000   -0.62930
76200.0000   -0.47431
76240.0000   -0.52471
76280.0000   -0.57472
76320.0000   -0.36234
76360.0000   -0.55166
76400.0000   -0.47271
76440.0000   -0.45444
76480.0000   -0.54183
76520.0000   -0.76761
76560.0000   -0.56542
76600.0000   -0.42597
76640.0000   -0.34033
76680.0000   -0.50287
76720.0000   -0.48398
76760.0000   -0.46572
76800.0000   -0.42128
76840.0000   -0.14206
76880.0000   -0.01539
76920.0000   -0.09192
76960.0000   -0.23135
77000.0000   -0.12964
77040.0000   -0.17488
77080.0000   -0.29087
77120.0000   -0.40678
77160.0000   -0.19009
77200.0000   -0.20927
77240.0000   -0.09213
77280.0000   -0.17145
77320.0000   -0.43180
77360.0000   -0.58737
77400.0000   -0.66017
77440.0000   -0.82164
77480.0000   -0.72409
77520.0000   -0.60115
77560.0000   -0.50755
77600.0000   -0.56165
77640.0000   -0.57923
77680.0000   -0.66958
77720.0000   -0.65987
77760.0000   -0.50024
77800.0000   -0.31260
77840.0000   -0.81127
77880.0000   -0.33886
77920.0000   -0.39215
77960.0000   -0.53846
78000.0000   -0.67295
78040.0000   -0.67480
78080.0000   -0.51982
78120.0000   -0.82957
78160.0000   -0.33695
78200.0000   -0.57107
78240.0000   -0.52053
78280.0000   -0.10698
78320.0000   -0.54916
78360.0000   -0.61785
78400.0000   -0.24092
78440.0000   -0.24021
78480.0000   -0.21514
78520.0000   -0.42818
78560.0000   -0.33336
78600.0000   -0.29544
78640.0000   -0.06084
78680.0000   -0.10564
78720.0000    0.07078
78760.0000   -0.32583
78800.0000   -0.36715
78840.0000   -0.15878
78880.0000   -0.01419
78920.0000   -0.04690
78960.0000   -0.16152
79000.0000   -0.69352
79040.0000   -0.12545
79080.0000   -0.23733
79120.0000   -0.33514
79160.0000   -0.34524
79200.0000   -0.02401
79240.0000   -0.40824
79280.0000   -0.06151
79320.0000   -0.16579
79360.0000   -0.05072
79400.0000   -0.24855
79440.0000   -0.19618
79480.0000   -0.10585
79520.0000   -0.06781
79560.0000   -0.06447
79600.0000   -0.36572
79640.0000   -0.17436
79680.0000   -0.29155
79720.0000   -0.30567
79760.0000   -0.12474
79800.0000   -0.32704
79840.0000   -0.39322
79880.0000   -0.18236
79920.0000   -0.57500
79960.0000   -0.55213
80000.0000   -0.24841
80040.0000   -0.15274
80080.0000   -0.16786
80120.0000   -0.09769
80160.0000   -0.34141
80200.0000   -0.14504
80240.0000    0.09860
80280.0000   -0.03518
80320.0000   -0.11767
80360.0000   -0.15581
80400.0000    0.02441
80440.0000   -0.34227
80480.0000   -0.18110
80520.0000   -0.16454
80560.0000   -0.17831
80600.0000   -0.00988
80640.0000   -0.18149
80680.0000   -0.11817
80720.0000   -0.37046
80760.0000   -0.29022
80800.0000   -0.20156
80840.0000   -0.23439
80880.0000   -0.06069
80920.0000   -0.11161
80960.0000   -0.09898
81000.0000   -0.17932
81040.0000   -0.35100
81080.0000   -0.30504
81120.0000   -0.18775
81160.0000   -0.10135
81200.0000   -0.19227
81240.0000   -0.26076
81280.0000   -0.34397
81320.0000   -0.18879
81360.0000   -0.41090
81400.0000   -0.39363
81440.0000   -0.09214
81480.0000   -0.05018
81520.0000   -0.23577
81560.0000   -0.09459
81600.0000   -0.25109
81640.0000   -0.32687
81680.0000   -0.19991
81720.0000   -0.36937
81760.0000   -0.30332
81800.0000   -0.14916
81840.0000   -0.28004
81880.0000   -0.07019
81920.0000   -0.23680
81960.0000   -0.28939
82000.0000    0.17525
82040.0000    0.02572
82080.0000   -0.29398
82120.0000   -0.12418
82160.0000   -0.11622
82200.0000   -0.17199
82240.0000    0.31954
82280.0000   -0.31471
82320.0000   -0.28429
82360.0000   -0.15413
82400.0000   -0.03365
82440.0000   -0.11857
82480.0000   -0.11635
82520.0000   -0.36153
82560.0000   -0.16398
82600.0000   -0.22823
82640.0000   -0.11266
82680.0000   -0.13588
82720.0000   -0.32871
82760.0000   -0.15101
82800.0000   -0.15247
82840.0000   -0.19974
82880.0000   -0.38515
82920.0000   -0.25870
82960.0000   -0.18358
83000.0000   -0.33849
83040.0000   -0.20144
83080.0000   -0.12342
83120.0000   -0.11688
83160.0000   -0.29217
83200.0000   -0.28357
83240.0000   -0.06787
83280.0000   -0.17773
83320.0000    0.01165
83360.0000   -0.35945
83400.0000   -0.32119
83440.0000   -0.20062
83480.0000   -0.07198
83520.0000   -0.03538
83560.0000   -0.17752
83600.0000   -0.27410
83640.0000   -0.23694
83680.0000    0.05434
83720.0000   -0.06631
83760.0000   -0.43396
83800.0000   -0.09660
83840.0000   -0.23561
83880.0000   -0.08969
83920.0000   -0.10574
83960.0000   -0.30370
84000.0000   -0.27237
84040.0000   -0.21183
84080.0000   -0.12083
84120.0000   -0.03977
84160.0000   -0.32203
84200.0000   -0.17555
84240.0000   -0.16070
84280.0000   -0.36105
84320.0000   -0.29448
84360.0000   -0.18703
84400.0000    0.00790
84440.0000   -0.12439
84480.0000   -0.02918
84520.0000    0.00713
84560.0000   -0.32524
84600.0000    0.10251
84640.0000   -0.25646
84680.0000   -0.55689
84720.0000   -0.21823
84760.0000   -0.73142
84800.0000   -0.47262
84840.0000   -1.00660
84880.0000   -0.55125
84920.0000   -0.47187
84960.0000   -0.49365
85000.0000   -0.68168
85040.0000   -0.78253
85080.0000   -0.35045
85120.0000   -0.36339
85160.0000   -0.63841
85200.0000   -0.44454
85240.0000   -0.35821
85280.0000   -0.43914
85320.0000   -0.62942
85360.0000   -0.59768
85400.0000   -0.55219
85440.0000   -0.55760
85480.0000   -0.34952
85520.0000   -0.38717
85560.0000   -0.32121
85600.0000   -0.51634
85640.0000   -0.40622
85680.0000   -0.48042
85720.0000   -0.59603
85760.0000   -0.60679
85800.0000   -0.74405
85840.0000   -0.91579
85880.0000   -0.64275
85920.0000   -0.56932
85960.0000   -0.62022
86000.0000   -0.80918
86040.0000   -1.13718
86080.0000   -0.93733
86120.0000   -0.93852
86160.0000   -0.84396
86200.0000   -0.66085
86240.0000   -0.43870
86280.0000   -0.58054
86320.0000   -0.63044
86360.0000   -0.66098
86400.0000   -0.45108
86440.0000   -0.25487
86480.0000   -0.71032
86520.0000   -0.40978
86560.0000   -0.49841
86600.0000   -0.47091
86640.0000   -0.51432
86680.0000   -0.59625
86720.0000   -0.44761
86760.0000   -0.33440
86800.0000   -0.15443
86840.0000   -0.36995
86880.0000   -0.38633
86920.0000   -0.20721
86960.0000   -0.64111
87000.0000   -0.60158
87040.0000   -0.34090
87080.0000   -0.50933
87120.0000   -0.48632
87160.0000   -0.72629
87200.0000   -0.45050
87240.0000   -0.39210
87280.0000   -0.48298
87320.0000   -0.68448
87360.0000   -0.53162
87400.0000   -0.41616
87440.0000   -0.76635
87480.0000   -0.51170
87520.0000   -0.13611
87560.0000   -0.20544
87600.0000   -0.10141
87640.0000   -0.24979
87680.0000   -0.07268
87720.0000    0.05319
87760.0000    0.15863
87800.0000   -0.01340
87840.0000   -0.06260
87880.0000   -0.02438
87920.0000   -0.25093
87960.0000   -0.36381
88000.0000   -0.33310
88040.0000   -0.17288
88080.0000    0.00502
88120.0000   -0.20769
88160.0000   -0.00540
88200.0000   -0.05675
88240.0000   -0.20263
88280.0000   -0.05437
88320.0000   -0.26059
88360.0000   -0.25281
88400.0000   -0.12124
88440.0000   -0.31908
88480.0000   -0.40293
88520.0000   -0.00592
88560.0000   -0.03336
88600.0000   -0.19731
88640.0000   -0.18765
88680.0000   -0.19798
88720.0000   -0.37195
88760.0000   -0.22340
88800.0000   -0.40509
88840.0000   -0.27725
88880.0000   -0.50206
88920.0000    0.09592
88960.0000   -0.03043
89000.0000    0.03725
89040.0000    0.02152
89080.0000   -0.16794
89120.0000   -0.10639
89160.0000    0.00958
89200.0000   -0.35966
89240.0000   -0.01627
89280.0000   -0.29895
89320.0000   -0.34691
89360.0000   -0.08975
89400.0000   -0.36128
89440.0000   -0.13801
89480.0000   -0.55462
89520.0000   -0.19756
89560.0000    0.12309
89600.0000   -0.21081
89640.0000   -0.37496
89680.0000   -0.41620
89720.0000   -0.17014
89760.0000   -0.36569
89800.0000   -0.08972
89840.0000    0.00246
89880.0000   -0.18691
89920.0000   -0.10946
89960.0000    0.05756
90000.0000   -0.25863
90040.0000   -0.29137
90080.0000    0.03163
90120.0000   -0.26022
90160.0000   -0.40716
90200.0000   -0.43944
90240.0000   -0.45671
90280.0000   -0.41087
90320.0000   -0.31848
90360.0000   -0.61376
90400.0000   -0.77563
90440.0000   -0.43010
90480.0000   -0.20319
90520.0000   -0.41693
90560.0000   -0.00848
90600.0000   -0.35705
90640.0000   -0.31712
90680.0000   -0.08720
90720.0000    0.03171
90760.0000   -0.27453
90800.0000   -0.08981
90840.0000   -0.06883
90880.0000   -0.15949
90920.0000   -0.15688
90960.0000   -0.28103
91000.0000   -0.13119
91040.0000   -0.22266
91080.0000    0.00128
91120.0000   -0.06816
91160.0000   -0.21668
91200.0000   -0.32864
91240.0000   -0.09302
91280.0000   -0.19547
91320.0000    0.03698
91360.0000   -0.15731
91400.0000   -0.02912
91440.0000   -0.07682
91480.0000    0.07253
91520.0000    0.07267
91560.0000   -0.23071
91600.0000    0.03087
91640.0000   -0.10863
91680.0000   -0.07372
91720.0000   -0.28947
91760.0000   -0.48825
91800.0000   -0.14845
91840.0000    0.13651
91880.0000   -0.02886
91920.0000   -0.08900
91960.0000   -0.25302
92000.0000   -0.01230
92040.0000    0.04861
92080.0000    0.32237
92120.0000    0.05860
92160.0000    0.12228
92200.0000   -0.29252
92240.0000    0.00413
92280.0000    0.05757
92320.0000   -0.34523
92360.0000   -0.22432
92400.0000   -0.06979
92440.0000    0.05866
92480.0000   -0.06981
92520.0000   -0.00321
92560.0000   -0.01205
92600.0000    0.37026
92640.0000   -0.05722
92680.0000   -0.05458
92720.0000    0.10127
92760.0000   -0.07912
92800.0000    0.05186
92840.0000   -0.05510
92880.0000   -0.10440
92920.0000   -0.13363
92960.0000   -0.10493
93000.0000   -0.39026
93040.0000   -0.29782
93080.0000   -0.20850
93120.0000    0.01477
93160.0000    0.03837
93200.0000   -0.14282
93240.0000   -0.43061
93280.0000   -0.61091
93320.0000   -0.47587
93360.0000   -0.43450
93400.0000   -0.32941
93440.0000   -0.50857
93480.0000   -0.23882
93520.0000   -0.68998
93560.0000   -0.32127
93600.0000   -0.15071
93640.0000   -0.46977
93680.0000   -0.29195
93720.0000   -0.09578
93760.0000   -0.36506
93800.0000   -0.27700
93840.0000   -0.46225
93880.0000   -0.40659
93920.0000   -0.41913
93960.0000   -0.16358
94000.0000   -0.23590
94040.0000    0.02450
94080.0000   -0.09019
94120.0000   -0.10081
94160.0000    0.16748
94200.0000   -0.29679
94240.0000   -0.16913
94280.0000    0.02373
94320.0000    0.21042
94360.0000    0.11143
94400.0000    0.04995
94440.0000    0.10944
94480.0000    0.04144
94520.0000    0.05094
94560.0000    0.01993
94600.0000    0.00864
94640.0000   -0.08878
94680.0000   -0.32739
94720.0000   -0.14022
94760.0000   -0.31582
94800.0000   -0.16994
94840.0000   -0.40987
94880.0000   -0.26169
94920.0000   -0.27295
94960.0000   -0.33143
95000.0000   -0.36897
95040.0000   -0.46805
95080.0000   -0.46135
95120.0000   -0.27662
95160.0000   -0.72017
95200.0000   -0.57517
95240.0000   -0.67233
95280.0000   -0.39197
95320.0000   -0.41959
95360.0000   -0.71998
95400.0000   -0.57094
95440.0000   -0.82478
95480.0000   -0.90555
95520.0000   -0.32005
95560.0000   -0.68552
95600.0000   -0.65155
95640.0000   -0.62605
95680.0000   -0.85780
95720.0000   -0.68340
95760.0000   -0.94592
95800.0000   -0.56554
95840.0000   -0.66355
95880.0000   -0.89362
95920.0000   -0.80791
95960.0000   -0.50471
96000.0000   -0.93912
96040.0000   -0.59393
96080.0000   -0.49075
96120.0000   -0.67244
96160.0000   -0.41696
96200.0000   -0.31201
96240.0000   -0.45058
96280.0000   -0.38603
96320.0000   -0.49211
96360.0000   -0.41825
96400.0000   -0.52132
96440.0000   -0.16423
96480.0000   -0.74175
96520.0000   -0.54732
96560.0000   -0.80970
96600.0000   -0.68521
96640.0000   -0.27119
96680.0000   -0.53431
96720.0000   -0.41124
96760.0000   -0.86467
96800.0000   -0.77127
96840.0000   -0.61618
96880.0000   -0.46393
96920.0000   -0.76322
96960.0000   -0.62051
97000.0000   -0.40060
97040.0000   -0.51728
97080.0000   -0.63338
97120.0000   -0.45992
97160.0000   -0.67343
97200.0000   -0.94803
97240.0000   -0.85757
97280.0000   -0.43264
97320.0000   -0.80074
97360.0000   -0.99545
97400.0000   -0.87417
97440.0000   -0.33735
97480.0000   -0.68268
97520.0000   -0.77457
97560.0000   -0.60501
97600.0000   -1.09756
97640.0000   -0.90522
97680.0000   -0.82919
97720.0000   -0.95032
97760.0000   -0.81005
97800.0000   -0.74344
97840.0000   -0.76603
97880.0000   -0.78201
97920.0000   -1.07632
97960.0000   -0.88281
98000.0000   -0.77698
98040.0000   -0.87727
98080.0000   -0.78407
98120.0000   -0.73727
98160.0000   -0.82395
98200.0000   -0.91976
98240.0000   -1.18470
98280.0000   -0.96979
98320.0000   -0.74363
98360.0000   -0.93620
98400.0000   -1.10162
98440.0000   -0.94362
98480.0000   -0.48673
98520.0000   -0.43274
98560.0000   -0.67123
98600.0000   -0.61290
98640.0000   -0.50346
98680.0000   -0.61278
98720.0000   -0.91087
98760.0000   -0.86085
98800.0000   -0.33422
98840.0000   -0.37059
98880.0000   -0.63013
98920.0000   -0.43465
98960.0000   -0.54819
99000.0000   -0.46333
99040.0000   -0.83220
99080.0000   -0.31983
99120.0000   -0.59609
99160.0000   -0.41151
99200.0000   -0.55722
99240.0000   -0.01660
99280.0000   -0.07717
99320.0000    0.17541
99360.0000   -0.03361
99400.0000    0.17719
99440.0000    0.20870
99480.0000   -0.01708
99520.0000   -0.18625
99560.0000   -0.01652
99600.0000    0.23307
99640.0000   -0.11046
99680.0000    0.06458
99720.0000   -0.11155
99760.0000   -0.02163
99800.0000   -0.17817
99840.0000    0.24810
99880.0000   -0.14133
99920.0000   -0.34938
99960.0000   -0.27043
100000.0000   -0.72320
100040.0000   -0.58448
100080.0000   -0.66592
100120.0000   -0.14646
100160.0000   -0.44268
100200.0000   -0.48912
100240.0000   -0.41752
100280.0000   -0.53874
100320.0000   -0.57965
100360.0000   -0.52208
100400.0000   -0.72224
100440.0000   -0.71852
100480.0000   -0.86398
100520.0000   -0.69213
100560.0000   -0.65371
100600.0000   -0.60454
100640.0000   -0.59395
100680.0000   -0.82433
100720.0000   -0.47901
100760.0000   -0.66638
100800.0000   -0.36528
100840.0000   -0.49379
100880.0000   -0.81826
100920.0000   -0.78269
100960.0000   -0.73006
101000.0000   -0.50850
101040.0000   -0.51295
101080.0000   -0.50437
101120.0000   -0.46213
101160.0000   -0.34279
101200.0000   -0.53054
101240.0000   -0.36827
101280.0000   -0.50288
101320.0000   -0.52141
101360.0000   -0.64737
101400.0000   -0.91073
101440.0000   -0.69162
101480.0000   -0.55518
101520.0000   -0.61872
101560.0000   -0.55198
101600.0000   -0.50501
101640.0000   -0.19361
101680.0000   -0.28810
101720.0000   -0.20952
101760.0000   -0.32373
101800.0000   -0.61348
101840.0000   -0.54269
101880.0000   -0.28392
101920.0000    0.04037
101960.0000   -0.18614
102000.0000   -0.21504
102040.0000   -0.44747
102080.0000   -0.34317
102120.0000   -0.34242
102160.0000   -0.44849
102200.0000   -0.61250
102240.0000   -0.39678
102280.0000   -0.45316
102320.0000   -0.39455
102360.0000   -0.50086
102400.0000   -0.30329
102440.0000   -0.16818
102480.0000   -0.44675
102520.0000   -0.55467
102560.0000   -0.59451
102600.0000   -0.42865
102640.0000   -0.47509
102680.0000   -0.18987
102720.0000   -0.23771
102760.0000   -0.65498
102800.0000   -0.55299
102840.0000   -0.59146
102880.0000   -0.51080
102920.0000   -0.41532
102960.0000   -0.18683
103000.0000    0.03925
103040.0000    0.13587
103080.0000   -0.29149
103120.0000    0.07292
103160.0000   -0.14710
103200.0000   -0.24031
103240.0000   -0.05685
103280.0000    0.00903
103320.0000   -0.00715
103360.0000    0.13248
103400.0000    0.02867
103440.0000   -0.26487
103480.0000   -0.46432
103520.0000   -0.58841
103560.0000   -0.21292
103600.0000   -0.26660
103640.0000   -0.39622
103680.0000   -0.07691
103720.0000   -0.00242
103760.0000    0.01996
103800.0000   -0.00852
103840.0000   -0.26626
103880.0000    0.03100
103920.0000    0.01943
103960.0000   -0.07666
104000.0000   -0.04831
104040.0000    0.19646
104080.0000    0.00234
104120.0000   -0.32362
104160.0000   -0.42077
104200.0000   -0.13288
104240.0000    0.05047
104280.0000   -0.25587
104320.0000   -0.25489
104360.0000    0.03173
104400.0000   -0.34094
104440.0000    0.00242
104480.0000   -0.10412
104520.0000   -0.07254
104560.0000   -0.07834
104600.0000    0.25560
104640.0000    0.08627
104680.0000    0.20423
104720.0000    0.14729
104760.0000    0.04644
104800.0000   -0.29050
104840.0000   -0.27665
104880.0000   -0.31655
104920.0000   -0.32913
104960.0000    0.04574
105000.0000   -0.02031
105040.0000    0.33190
105080.0000    0.05035
105120.0000   -0.24470
105160.0000    0.17259
105200.0000   -0.08081
105240.0000    0.04000
105280.0000   -0.08486
105320.0000    0.25822
105360.0000    0.16942
105400.0000   -0.02266
105440.0000   -0.10102
105480.0000   -0.51940
105520.0000   -0.51683
105560.0000   -0.51841
105600.0000   -0.62943
105640.0000   -0.77617
105680.0000   -0.69237
105720.0000   -0.76475
105760.0000   -0.76780
105800.0000   -0.62261
105840.0000   -0.51734
105880.0000   -0.45309
105920.0000   -0.31672
105960.0000    0.19130
106000.0000   -0.11418
106040.0000   -0.54907
106080.0000   -0.23234
106120.0000   -0.02407
106160.0000    0.21535
106200.0000    0.06517
106240.0000    0.10732
106280.0000    0.07778
106320.0000   -0.19506
106360.0000   -0.17250
106400.0000   -0.07274
106440.0000   -0.05118
106480.0000    0.01779
106520.0000    0.00254
106560.0000   -0.47457
106600.0000   -0.12989
106640.0000   -0.15980
106680.0000   -0.19483
106720.0000    0.05245
106760.0000    0.12198
106800.0000   -0.05353
106840.0000    0.02362
106880.0000   -0.15527
106920.0000    0.01357
106960.0000   -0.28974
107000.0000    0.10062
107040.0000    0.05636
107080.0000   -0.15428
107120.0000   -0.26188
107160.0000   -0.37965
107200.0000   -0.22351
107240.0000   -0.68350
107280.0000   -0.26591
107320.0000   -0.54345
107360.0000   -0.05573
107400.0000    0.20260
107440.0000    0.12013
107480.0000    0.09052
107520.0000    0.09668
107560.0000   -0.02528
107600.0000    0.11986
107640.0000    0.00420
107680.0000   -0.17192
107720.0000    0.16591
107760.0000    0.10386
107800.0000    0.06880
107840.0000   -0.00398
107880.0000   -0.24476
107920.0000   -0.27839
107960.0000   -0.42902
108000.0000   -0.23817
108040.0000   -0.26003
108080.0000   -0.64362
108120.0000   -0.62035
108160.0000   -0.41667
108200.0000   -0.28866
108240.0000   -0.32487
108280.0000   -0.21819
108320.0000    0.05466
108360.0000    0.01169
108400.0000   -0.14379
108440.0000   -0.04015
108480.0000   -0.02722
108520.0000   -0.05295
108560.0000   -0.11377
108600.0000    0.05386
108640.0000   -0.01930
108680.0000    0.04200
108720.0000    0.28633
108760.0000    0.28824
108800.0000   -0.04246
108840.0000    0.02862
108880.0000   -0.11662
108920.0000    0.03795
108960.0000    0.01225
109000.0000   -0.02406
109040.0000   -0.12566
109080.0000   -0.30246
109120.0000   -0.54758
109160.0000   -0.37485
109200.0000   -0.67097
109240.0000   -0.60232
109280.0000   -0.61780
109320.0000   -0.68978
109360.0000   -0.78682
109400.0000   -0.57068
109440.0000   -0.51950
109480.0000   -0.25209
109520.0000   -0.57083
109560.0000    0.01122
109600.0000   -0.06442
109640.0000    0.06560
109680.0000   -0.69012
109720.0000   -0.11223
109760.0000    0.09309
109800.0000    0.01866
109840.0000   -0.11294
109880.0000    0.04046
109920.0000    0.08787
109960.0000   -0.06569
110000.0000    0.13531
110040.0000   -0.11145
110080.0000   -0.06043
110120.0000    0.06280
110160.0000   -0.01844
110200.0000    0.08427
110240.0000    0.22265
110280.0000    0.15257
110320.0000    0.13040
110360.0000    0.18947
110400.0000    0.01465
110440.0000   -0.16537
110480.0000   -0.05990
110520.0000   -0.01135
110560.0000   -0.26835
110600.0000   -0.15813
110640.0000    0.19048
110680.0000    0.09173
110720.0000    0.03081
110760.0000    0.15441
110800.0000    0.06463
110840.0000    0.12509
110880.0000   -0.16986
110920.0000    0.05480
110960.0000   -0.04179
111000.0000   -0.03433
111040.0000   -0.24219
111080.0000   -0.54962
111120.0000   -0.30505
111160.0000   -0.42011
111200.0000   -0.39917
111240.0000   -0.40138
111280.0000   -0.59819
111320.0000   -0.56989
111360.0000    0.06032
111400.0000    0.07333
111440.0000   -0.15316
111480.0000   -0.10633
111520.0000   -0.14930
111560.0000    0.08623
111600.0000   -0.25978
111640.0000   -0.05741
111680.0000    0.00357
111720.0000   -0.10358
111760.0000   -0.05519
111800.0000   -0.11813
111840.0000    0.10246
111880.0000    0.04848
111920.0000   -0.03521
111960.0000   -0.58637
112000.0000    0.03598
112040.0000   -0.19243
112080.0000   -0.31661
112120.0000   -0.35065
112160.0000   -0.20025
112200.0000   -0.02632
112240.0000    0.09618
112280.0000   -0.01978
112320.0000    0.05203
112360.0000   -0.03232
112400.0000   -0.06623
112440.0000    0.04146
112480.0000   -0.09179
112520.0000    0.19946
112560.0000    0.06588
112600.0000   -0.11609
112640.0000    0.18739
112680.0000   -0.29864
112720.0000   -0.32205
112760.0000   -0.31136
112800.0000   -0.16553
112840.0000   -0.17150
112880.0000   -0.05871
112920.0000    0.08486
112960.0000   -0.34699
113000.0000   -0.23317
113040.0000   -0.06712
113080.0000   -0.23545
113120.0000   -0.00570
113160.0000   -0.35978
113200.0000   -0.33120
113240.0000   -0.35836
113280.0000    0.03636
113320.0000   -0.00559
113360.0000    0.27412
113400.0000   -0.04103
113440.0000    0.06492
113480.0000    0.12094
113520.0000   -0.12538
113560.0000    0.05425
113600.0000   -0.01020
113640.0000   -0.05190
113680.0000   -0.10043
113720.0000    0.15732
113760.0000    0.15657
113800.0000    0.14804
113840.0000   -0.01861
113880.0000    0.27421
113920.0000   -0.00882
113960.0000    0.00555
114000.0000    0.05113
114040.0000   -0.06241
114080.0000   -0.09637
114120.0000   -0.15063
114160.0000    0.09437
114200.0000   -0.05240
114240.0000   -0.10248
114280.0000    0.03773
114320.0000   -0.11480
114360.0000    0.00743
114400.0000    0.32589
114440.0000    0.37558
114480.0000    0.35017
114520.0000    0.39875
114560.0000    0.34192
114600.0000    0.36453
114640.0000    0.19800
114680.0000    0.20193
114720.0000    0.38162
114760.0000    0.19597
114800.0000    0.13891
114840.0000    0.45001
114880.0000    0.23334
114920.0000    0.41533
114960.0000    0.32305
115000.0000    0.43303
115040.0000    0.35757
115080.0000    0.19013
115120.0000    0.43500
115160.0000    0.29501
115200.0000    0.28252
115240.0000    0.35800
115280.0000    0.30587
115320.0000    0.27415
115360.0000    0.38939
115400.0000    0.26154
115440.0000    0.28451
115480.0000    0.10237
115520.0000    0.23609
115560.0000    0.36440
115600.0000    0.33502
115640.0000    0.33802
115680.0000    0.27987
115720.0000    0.28927
115760.0000    0.37188
115800.0000    0.33712
115840.0000    0.23821
115880.0000    0.35823
115920.0000    0.31273
115960.0000    0.39275
116000.0000    0.41130
116040.0000    0.56896
116080.0000    0.20740
116120.0000    0.26253
116160.0000    0.20085
116200.0000    0.14935
116240.0000    0.27718
116280.0000    0.54211
116320.0000    0.28374
116360.0000    0.16290
116400.0000    0.31925
116440.0000    0.20908
116480.0000    0.40688
116520.0000    0.18812
116560.0000    0.20038
116600.0000    0.10029
116640.0000    0.45663
116680.0000    0.41673
116720.0000    0.28389
116760.0000    0.12337
116800.0000    0.25432
116840.0000    0.32700
116880.0000    0.03734
116920.0000    0.29885
116960.0000    0.17054
117000.0000    0.25756
117040.0000    0.28852
117080.0000    0.43924
117120.0000    0.53950
117160.0000    0.15278
117200.0000   -0.35199
117240.0000   -0.65847
117280.0000   -0.62873
117320.0000   -0.48798
117360.0000   -0.50141
117400.0000   -0.40955
117440.0000   -0.27119
117480.0000   -0.25250
117520.0000   -0.49088
117560.0000   -0.28795
117600.0000   -0.19866
117640.0000   -0.48104
117680.0000   -0.61887
117720.0000   -0.49636
117760.0000   -0.24297
117800.0000   -0.33986
117840.0000   -0.33172
117880.0000   -0.46755
117920.0000   -0.39882
117960.0000   -0.38514
118000.0000   -0.50147
118040.0000   -0.59470
118080.0000   -0.47240
118120.0000   -0.30738
118160.0000   -0.21932
118200.0000   -0.20169
118240.0000   -0.09796
118280.0000   -0.12067
118320.0000   -0.31028
118360.0000   -0.00640
118400.0000   -0.17236
118440.0000   -0.16770
118480.0000   -0.52730
118520.0000   -0.17070
118560.0000   -0.44164
118600.0000   -0.26635
118640.0000   -0.44752
118680.0000   -0.48105
118720.0000   -0.30842
118760.0000   -0.45548
118800.0000   -0.39672
118840.0000   -0.34760
118880.0000   -0.22077
118920.0000   -0.45106
118960.0000   -0.07651
119000.0000    0.09104
119040.0000   -0.20283
119080.0000   -0.20802
119120.0000   -0.26530
119160.0000   -0.28122
119200.0000   -0.20047
119240.0000   -0.28227
119280.0000   -0.44304
119320.0000   -0.17837
119360.0000   -0.52305
119400.0000   -0.51900
119440.0000   -0.46024
119480.0000   -0.71450
119520.0000   -1.06395
119560.0000   -0.53762
119600.0000   -0.77298
119640.0000   -0.90698
119680.0000   -0.60078
119720.0000   -0.96217
119760.0000   -0.98133
119800.0000   -0.72604
119840.0000   -0.57506
119880.0000   -0.53385
119920.0000   -0.54764
119960.0000   -0.70677
120000.0000   -0.77941
120040.0000   -0.54988
120080.0000   -0.32818
120120.0000   -0.32728
120160.0000   -0.78826
120200.0000   -0.70169
120240.0000   -0.55138
120280.0000   -0.57327
120320.0000   -0.48840
120360.0000   -0.48374
120400.0000   -0.86014
120440.0000   -0.79197
120480.0000   -0.37195
120520.0000   -0.31520
120560.0000   -0.78176
120600.0000   -0.56642
120640.0000   -0.88947
120680.0000   -0.68732
120720.0000   -0.83847
120760.0000   -0.57372
120800.0000   -0.59875
120840.0000   -0.76020
120880.0000   -0.59439
120920.0000   -0.13740
120960.0000   -0.34733
121000.0000   -0.23612
121040.0000   -0.30111
121080.0000   -0.14415
121120.0000   -0.25474
121160.0000   -0.38147
121200.0000   -0.50411
121240.0000   -0.67508
121280.0000   -0.55311
121320.0000   -0.57813
121360.0000   -0.77700
121400.0000   -0.59065
121440.0000   -0.62867
121480.0000   -0.56666
121520.0000   -0.48082
121560.0000   -0.64535
121600.0000   -0.46626
121640.0000   -0.69074
121680.0000   -0.50202
121720.0000   -0.69560
121760.0000   -0.55796
121800.0000   -0.57632
121840.0000   -0.79123
121880.0000   -0.76707
121920.0000   -0.59249
121960.0000   -0.51644
122000.0000   -0.70094
122040.0000   -0.44165
122080.0000   -0.60412
122120.0000   -0.36404
122160.0000   -0.41009
122200.0000   -0.48093
122240.0000   -0.27233
122280.0000   -0.57143
122320.0000   -0.36306
122360.0000   -0.46704
122400.0000   -0.56237
122440.0000   -0.59286
122480.0000   -0.89148
122520.0000   -0.61288
122560.0000   -0.54863
122600.0000   -0.68147
122640.0000   -0.89951
122680.0000   -0.82571
122720.0000   -0.71819
122760.0000   -0.76536
122800.0000   -0.86042
122840.0000   -0.89599
122880.0000   -0.86238
122920.0000   -0.86277
122960.0000   -0.76970
123000.0000   -0.61324
123040.0000   -0.75894
123080.0000   -0.77997
123120.0000   -0.60849
123160.0000   -0.91686
123200.0000   -0.86928
123240.0000   -0.66376
123280.0000   -0.51272
123320.0000   -0.49976
123360.0000   -0.66225
123400.0000   -0.11452
123440.0000   -0.67800
123480.0000   -0.73880
123520.0000   -0.53865
123560.0000   -0.58007
123600.0000   -0.67559
123640.0000   -0.59210
123680.0000   -0.32114
123720.0000   -0.60445
123760.0000   -0.54566
123800.0000   -0.56538
123840.0000   -0.77775
123880.0000   -0.52561
123920.0000   -0.67506
123960.0000   -0.64488
124000.0000   -0.58421
124040.0000   -0.76173
124080.0000   -0.76998
124120.0000   -0.72571
124160.0000   -0.82044
124200.0000   -0.90527
124240.0000   -0.81929
124280.0000   -0.64232
124320.0000   -0.60798
124360.0000   -0.58402
124400.0000   -0.63745
124440.0000   -0.67955
124480.0000   -0.78223
124520.0000   -0.64766
124560.0000   -0.77692
124600.0000   -0.47052
124640.0000   -0.67759
124680.0000   -0.68108
124720.0000   -0.72276
124760.0000   -0.59118
124800.0000   -0.48216
124840.0000   -0.51923
124880.0000   -0.68050
124920.0000   -0.24562
124960.0000   -0.48449
125000.0000   -0.28843
125040.0000   -0.37124
125080.0000   -0.39812
125120.0000   -0.14534
125160.0000   -0.24147
125200.0000   -0.38685
125240.0000   -0.35632
125280.0000   -0.42463
125320.0000   -0.26328
125360.0000   -0.14725
125400.0000   -0.13048
125440.0000    0.00779
125480.0000   -0.25693
125520.0000   -0.31612
125560.0000   -0.18093
125600.0000   -0.30464
125640.0000   -0.37594
125680.0000   -0.34621
125720.0000   -0.45252
125760.0000   -0.28810
125800.0000   -0.20105
125840.0000   -0.31431
125880.0000   -0.33904
125920.0000   -0.45071
125960.0000   -0.34246
126000.0000   -0.52292
126040.0000   -0.41015
126080.0000   -0.53594
126120.0000   -0.39053
126160.0000   -0.47347
126200.0000   -0.52950
126240.0000   -0.54835
126280.0000   -0.93287
126320.0000   -0.93662
126360.0000   -1.04761
126400.0000   -1.25207
126440.0000   -0.84995
126480.0000   -0.90501
126520.0000   -0.91131
126560.0000   -1.08984
126600.0000   -1.00059
126640.0000   -0.98950
126680.0000   -0.89270
126720.0000   -1.01348
126760.0000   -0.81814
126800.0000   -0.61956
126840.0000   -0.80764
126880.0000   -0.49666
126920.0000   -0.51550
126960.0000   -0.75742
127000.0000   -0.96180
127040.0000   -0.89926
127080.0000   -0.84860
127120.0000   -0.88899
127160.0000   -0.78687
127200.0000   -0.99320
127240.0000   -0.91426
127280.0000   -0.90069
127320.0000   -0.89529
127360.0000   -1.15238
127400.0000   -1.00563
127440.0000   -1.14507
127480.0000   -1.15355
127520.0000   -0.98156
127560.0000   -0.83523
127600.0000   -0.91946
127640.0000   -1.15034
127680.0000   -1.02516
127720.0000   -0.91649
127760.0000   -0.95714
127800.0000   -0.98040
127840.0000   -0.88999
127880.0000   -0.73777
127920.0000   -0.82839
127960.0000   -0.88702
128000.0000   -0.68609
128040.0000   -0.72313
128080.0000   -0.47461
128120.0000   -0.66837
128160.0000   -0.84778
128200.0000   -0.45791
128240.0000   -0.60631
128280.0000   -0.46153
128320.0000   -0.48122
128360.0000   -0.90619
128400.0000   -0.88728
128440.0000   -0.94584
128480.0000   -0.86007
128520.0000   -0.76830
128560.0000   -0.60410
128600.0000   -0.55868
128640.0000   -0.68648
128680.0000   -0.75023
128720.0000   -0.44977
128760.0000   -0.70827
128800.0000   -0.62809
128840.0000   -0.60339
128880.0000   -0.73102
128920.0000   -0.62844
128960.0000   -0.76474
129000.0000   -0.83897
129040.0000   -0.62530
129080.0000   -0.97400
129120.0000   -0.96132
129160.0000   -1.01019
129200.0000   -1.00843
129240.0000   -0.84764
129280.0000   -0.88128
129320.0000   -0.81003
129360.0000   -0.72221
129400.0000   -0.58931
129440.0000   -0.77458
129480.0000   -0.86925
129520.0000   -0.41710
129560.0000   -0.56389
129600.0000   -0.60756
129640.0000   -0.71861
129680.0000   -0.68088
129720.0000   -0.65745
129760.0000   -0.65880
129800.0000   -0.88056
129840.0000   -0.60557
129880.0000   -0.70031
129920.0000   -0.46019
129960.0000   -0.54233
130000.0000   -0.66117
130040.0000   -0.47852
130080.0000   -0.56457
130120.0000   -0.55404
130160.0000   -0.74309
130200.0000   -0.65794
130240.0000   -0.81323
130280.0000   -0.72494
130320.0000   -0.55957
130360.0000   -0.57155
130400.0000   -0.66802
130440.0000   -0.60727
130480.0000   -0.68741
130520.0000   -0.49570
130560.0000   -0.67256
130600.0000   -0.99315
130640.0000   -0.56643
130680.0000   -0.58751
130720.0000   -0.63676
130760.0000   -0.48731
130800.0000   -0.68675
130840.0000   -0.72259
130880.0000   -0.72735
130920.0000   -0.70781
130960.0000   -0.41588
131000.0000   -0.60515
131040.0000   -0.74485
131080.0000   -0.46953
131120.0000   -0.33397
131160.0000   -0.50849
131200.0000   -0.56395
131240.0000   -0.44386
131280.0000   -0.59954
131320.0000   -0.63446
131360.0000   -0.61070
131400.0000   -0.52631
131440.0000   -0.72447
131480.0000   -0.56183
131520.0000   -0.79356
131560.0000   -0.71600
131600.0000   -0.48180
131640.0000   -0.72448
131680.0000   -0.55209
131720.0000   -0.53432
131760.0000   -0.77995
131800.0000   -0.77105
131840.0000   -0.74436
131880.0000   -0.67550
131920.0000   -0.69457
131960.0000   -0.36562
132000.0000   -0.53967
132040.0000   -0.53594
132080.0000   -0.68741
132120.0000   -0.56477
132160.0000   -0.64955
132200.0000   -0.49526
132240.0000   -0.75383
132280.0000   -0.77016
132320.0000   -0.63692
132360.0000   -0.63883
132400.0000   -0.75988
132440.0000   -0.69753
132480.0000   -0.33714
132520.0000   -0.64304
132560.0000   -0.75561
132600.0000   -0.55678
132640.0000   -0.51000
132680.0000   -0.71539
132720.0000   -0.74664
132760.0000   -0.75273
132800.0000   -0.71526
132840.0000   -0.38820
132880.0000   -0.59724
132920.0000   -0.54856
132960.0000   -0.62851
133000.0000   -0.53786
133040.0000   -0.53902
133080.0000   -0.62048
133120.0000   -0.29178
133160.0000   -0.47871
133200.0000   -0.53774
133240.0000   -0.53914
133280.0000   -0.54983
133320.0000   -0.36499
133360.0000   -0.64652
133400.0000   -0.58497
133440.0000   -0.64993
133480.0000   -0.55179
133520.0000   -0.56563
133560.0000   -0.66132
133600.0000   -0.57817
133640.0000   -0.58626
133680.0000   -0.54580
133720.0000   -0.35768
133760.0000   -0.54751
133800.0000   -0.51401
133840.0000   -0.48391
133880.0000   -0.50118
133920.0000   -0.52005
133960.0000   -0.42019
134000.0000   -0.28480
134040.0000   -0.66752
134080.0000   -0.57068
134120.0000   -0.39195
134160.0000   -0.63364
134200.0000   -0.45488
134240.0000   -0.40226
134280.0000   -0.45071
134320.0000   -0.43736
134360.0000   -0.51509
134400.0000   -0.52625
134440.0000   -0.47143
134480.0000   -0.55568
134520.0000   -0.66692
134560.0000   -0.65702
134600.0000   -0.69747
134640.0000   -0.34704
134680.0000   -0.66496
134720.0000   -0.28813
134760.0000   -0.52728
134800.0000   -0.63346
134840.0000   -0.33682
134880.0000   -0.37428
134920.0000   -0.42120
134960.0000   -0.44977
135000.0000   -0.60625
135040.0000   -0.28307
135080.0000   -0.74753
135120.0000   -0.74629
135160.0000   -0.72572
135200.0000   -0.80808
135240.0000   -0.97338
135280.0000   -0.66614
135320.0000   -0.67850
135360.0000   -0.46708
135400.0000   -0.57651
135440.0000   -0.51841
135480.0000   -0.62846
135520.0000   -0.71767
135560.0000   -0.52021
135600.0000   -0.55598
135640.0000   -0.39523
135680.0000   -0.47818
135720.0000   -0.54980
135760.0000   -0.45282
135800.0000   -0.44316
135840.0000   -0.36022
135880.0000   -0.46705
135920.0000   -0.46845
135960.0000   -0.61149
136000.0000   -0.55680
136040.0000   -0.43910
136080.0000   -0.88183
136120.0000   -0.96007
136160.0000   -0.80183
136200.0000   -0.60987
136240.0000   -0.71766
136280.0000   -0.47709
136320.0000   -0.51075
136360.0000   -0.52821
136400.0000   -0.72897
136440.0000   -0.58608
136480.0000   -0.71799
136520.0000   -0.42096
136560.0000   -0.43104
136600.0000   -0.63856
136640.0000   -0.63798
136680.0000   -0.69935
136720.0000   -0.73560
136760.0000   -0.66126
136800.0000   -0.95101
136840.0000   -0.86999
136880.0000   -1.09349
136920.0000   -0.67483
136960.0000   -0.94182
137000.0000   -1.14988
137040.0000   -0.69414
137080.0000   -0.65906
137120.0000   -0.44008
137160.0000   -0.63428
137200.0000   -0.67838
137240.0000   -0.62494
137280.0000   -0.46516
137320.0000   -0.67204
137360.0000   -0.53494
137400.0000   -0.53631
137440.0000   -0.74132
137480.0000   -0.56098
137520.0000   -0.58655
137560.0000   -0.79173
137600.0000   -0.68689
137640.0000   -0.50187
137680.0000   -0.76296
137720.0000   -0.66869
137760.0000   -0.56144
137800.0000   -0.67055
137840.0000   -0.81956
137880.0000   -0.69203
137920.0000   -0.59629
137960.0000   -0.71605
138000.0000   -0.68316
138040.0000   -0.75093
138080.0000   -0.85492
138120.0000   -0.56738
138160.0000   -0.56435
138200.0000   -0.57576
138240.0000   -0.70862
138280.0000   -0.67133
138320.0000   -0.60394
138360.0000   -0.80472
138400.0000   -0.63982
138440.0000   -0.46972
138480.0000   -0.53550
138520.0000   -0.58243
138560.0000   -0.54974
138600.0000   -0.54360
138640.0000   -0.61301
138680.0000   -0.74404
138720.0000   -0.56609
138760.0000   -0.64462
138800.0000   -0.66779
138840.0000   -0.49523
138880.0000   -0.48484
138920.0000   -0.47873
138960.0000   -0.67939
139000.0000   -0.79121
139040.0000   -0.96153
139080.0000   -0.93496
139120.0000   -0.76707
139160.0000   -0.95469
139200.0000   -0.67502
139240.0000   -0.51224
139280.0000   -0.92748
139320.0000   -1.03058
139360.0000   -0.64496
139400.0000   -0.62108
139440.0000   -0.54868
139480.0000   -0.62511
139520.0000   -0.69157
139560.0000   -0.69864
139600.0000   -0.63433
139640.0000   -0.69160
139680.0000   -0.89984
139720.0000   -0.71552
139760.0000   -0.78620
139800.0000   -0.72162
139840.0000   -0.66098
139880.0000   -0.87426
139920.0000   -0.67714
139960.0000   -0.66822
140000.0000   -0.65282
140040.0000   -0.66660
140080.0000   -0.67171
140120.0000   -0.61673
140160.0000   -0.67330
140200.0000   -0.63156
140240.0000   -0.53153
140280.0000   -0.77983
140320.0000   -0.61623
140360.0000   -0.51654
140400.0000   -0.81513
140440.0000   -0.46166
140480.0000   -0.83432
140520.0000   -0.41516
140560.0000   -0.43249
140600.0000   -0.76110
140640.0000   -0.62699
140680.0000   -0.70128
140720.0000   -0.70876
140760.0000   -0.66817
140800.0000   -0.59725
140840.0000   -0.61416
140880.0000   -0.49893
140920.0000   -0.48065
140960.0000   -0.63200
141000.0000   -0.60158
141040.0000   -0.50367
141080.0000   -0.92583
141120.0000   -0.69538
141160.0000   -0.71176
141200.0000   -0.53948
141240.0000   -0.74472
141280.0000   -0.59595
141320.0000   -0.59046
141360.0000   -0.61235
141400.0000   -0.48809
141440.0000   -0.75527
141480.0000   -0.66675
141520.0000   -0.67162
141560.0000   -0.49151
141600.0000   -0.58916
141640.0000   -0.65642
141680.0000   -0.79534
141720.0000   -0.58200
141760.0000   -0.69456
141800.0000   -0.80493
141840.0000   -0.61898
141880.0000   -0.65636
141920.0000   -0.69108
141960.0000   -0.56000
142000.0000   -0.64255
142040.0000   -0.71842
142080.0000   -0.77635
142120.0000   -0.55441
142160.0000   -0.56942
142200.0000   -0.68091
142240.0000   -0.55507
142280.0000   -0.78730
142320.0000   -0.48704
142360.0000   -0.56961
142400.0000   -0.44797
142440.0000   -0.45889
142480.0000   -0.33562
142520.0000   -0.67293
142560.0000   -0.44800
142600.0000   -0.45447
142640.0000   -0.45847
142680.0000   -0.48732
142720.0000   -0.42170
142760.0000   -0.83225
142800.0000   -0.93424
142840.0000   -0.82117
142880.0000   -0.77239
142920.0000   -0.57427
142960.0000   -0.64269
143000.0000   -0.63104
143040.0000   -0.68097
143080.0000   -0.77676
143120.0000   -0.84033
143160.0000   -0.74829
143200.0000   -0.69737
143240.0000   -0.82520
143280.0000   -0.66294
143320.0000   -0.65771
143360.0000   -0.71695
143400.0000   -0.59175
143440.0000   -0.55895
143480.0000   -0.28818
143520.0000   -0.65867
143560.0000   -0.54814
143600.0000   -0.46677
143640.0000   -0.39239
143680.0000   -0.37319
143720.0000   -0.76992
143760.0000   -0.72186
143800.0000   -0.51214
143840.0000   -0.46185
143880.0000   -0.54766
143920.0000   -0.55803
143960.0000   -0.70415
144000.0000   -0.46074
144040.0000   -0.55518
144080.0000   -0.90802
144120.0000   -0.86165
144160.0000   -0.75116
144200.0000   -0.47613
144240.0000   -0.64313
144280.0000   -0.51562
144320.0000   -0.56811
144360.0000   -0.64950
144400.0000   -0.57181
144440.0000   -0.69306
144480.0000   -0.73921
144520.0000   -0.71583
144560.0000   -0.92781
144600.0000   -0.50792
144640.0000   -0.79618
144680.0000   -0.94709
144720.0000   -0.90396
144760.0000   -0.77567
144800.0000   -0.66734
144840.0000   -0.79143
144880.0000   -0.85637
144920.0000   -0.70367
144960.0000   -0.74136
145000.0000   -0.70569
145040.0000   -0.89179
145080.0000   -0.72882
145120.0000   -0.94824
145160.0000   -0.90202
145200.0000   -0.72771
145240.0000   -0.44673
145280.0000   -0.58382
145320.0000   -0.64722
145360.0000   -0.73409
145400.0000   -0.61865
145440.0000   -0.72983
145480.0000   -0.40163
145520.0000   -0.61994
145560.0000   -0.68180
145600.0000   -0.46743
145640.0000   -0.34434
145680.0000   -0.70231
145720.0000   -0.35512
145760.0000   -0.46740
145800.0000   -0.65791
145840.0000   -0.81105
145880.0000   -0.82284
145920.0000   -0.58729
145960.0000   -1.00932
146000.0000   -0.63876
146040.0000   -0.34181
146080.0000   -0.23949
146120.0000   -0.31241
146160.0000   -0.33640
146200.0000   -0.54583
146240.0000   -0.69108
146280.0000   -1.05140
146320.0000   -0.88215
146360.0000   -0.83269
146400.0000   -0.85572
146440.0000   -0.33343
146480.0000   -0.64502
146520.0000   -0.70581
146560.0000   -0.52715
146600.0000   -0.63264
146640.0000   -0.55050
146680.0000   -0.72617
146720.0000   -0.45451
146760.0000   -0.83817
146800.0000   -0.29083
146840.0000   -0.08452
146880.0000    0.16446
146920.0000   -0.38571
146960.0000   -0.09994
147000.0000   -0.28247
147040.0000   -0.56559
147080.0000   -0.66055
147120.0000   -0.46388
147160.0000   -0.54335
147200.0000   -0.58837
147240.0000   -0.01741
147280.0000   -0.12310
147320.0000   -0.15120
147360.0000   -0.15433
147400.0000   -0.10605
147440.0000    0.02802
147480.0000    0.01188
147520.0000    0.15992
147560.0000   -0.35141
147600.0000   -0.71267
147640.0000   -0.70507
147680.0000   -0.44945
147720.0000   -0.50643
147760.0000   -0.66052
147800.0000   -0.68169
147840.0000   -0.49819
147880.0000   -0.15593
147920.0000   -0.21585
147960.0000   -0.23023
148000.0000   -0.39706
148040.0000   -0.30871
148080.0000   -0.40944
148120.0000   -0.62550
148160.0000   -0.32776
148200.0000   -0.44733
148240.0000   -0.63948
148280.0000   -0.47718
148320.0000   -0.63351
148360.0000   -0.73398
148400.0000   -0.54351
148440.0000   -0.79149
148480.0000   -0.95979
148520.0000   -1.00920
148560.0000   -0.69804
148600.0000   -0.64369
148640.0000   -0.47311
148680.0000   -0.52584
148720.0000   -0.68340
148760.0000   -0.43216
148800.0000   -0.45246
148840.0000   -0.72856
148880.0000   -0.52592
148920.0000   -0.45701
148960.0000   -0.44577
149000.0000   -0.21657
149040.0000   -0.42856
149080.0000   -0.48439
149120.0000   -0.59778
149160.0000   -0.57405
149200.0000   -0.90507
149240.0000   -0.41177
149280.0000   -0.53381
149320.0000   -0.38408
149360.0000   -0.73324
149400.0000   -0.65640
149440.0000   -0.28275
149480.0000   -0.34787
149520.0000   -0.54157
149560.0000   -0.85703
149600.0000   -0.38638
149640.0000   -0.30847
149680.0000   -0.30748
149720.0000   -0.28503
149760.0000   -0.71326
149800.0000   -0.34758
149840.0000   -0.51418
149880.0000   -0.48461
149920.0000   -0.54292
149960.0000   -0.31357
150000.0000   -0.04680
150040.0000   -0.22389
150080.0000   -0.31931
150120.0000   -0.67893
150160.0000   -0.07764
150200.0000   -0.11005
150240.0000   -0.64777
150280.0000   -0.18635
150320.0000   -0.71978
150360.0000   -0.45547
150400.0000   -0.41538
150440.0000   -0.68324
150480.0000   -0.57371
150520.0000   -0.55650
150560.0000   -0.37292
150600.0000   -0.33131
150640.0000   -0.44952
150680.0000   -0.19785
150720.0000   -0.34867
150760.0000   -0.39377
150800.0000   -0.68100
150840.0000   -0.37222
150880.0000   -0.33440
150920.0000   -0.50830
150960.0000   -0.45998
151000.0000   -0.52837
151040.0000   -0.38153
151080.0000   -0.43172
151120.0000   -0.31550
151160.0000   -0.00932
151200.0000   -0.20576
151240.0000   -0.15719
151280.0000   -0.12687
151320.0000   -0.78381
151360.0000   -0.83773
151400.0000   -0.84828
151440.0000   -0.95014
151480.0000   -0.90597
151520.0000   -0.96392
151560.0000   -1.07772
151600.0000   -0.86237
151640.0000   -0.93815
151680.0000   -0.82392
151720.0000   -0.81731
151760.0000   -0.79358
151800.0000   -0.96636
151840.0000   -0.42379
151880.0000   -0.77634
151920.0000   -1.07386
151960.0000   -1.08520
152000.0000   -1.11413
152040.0000   -1.40131
152080.0000   -1.15641
152120.0000   -0.98359
152160.0000   -0.85076
152200.0000   -0.95003
152240.0000   -1.09258
152280.0000   -0.91674
152320.0000   -0.75659
152360.0000   -0.99497
152400.0000   -0.88598
152440.0000   -0.79462
152480.0000   -1.08694
152520.0000   -0.82527
152560.0000   -0.65997
152600.0000   -0.74962
152640.0000   -0.82830
152680.0000   -0.73033
152720.0000   -0.86766
152760.0000   -0.61341
152800.0000   -0.85370
152840.0000   -0.84796
152880.0000   -0.83659
152920.0000   -0.74038
152960.0000   -0.81015
153000.0000   -0.92089
153040.0000   -0.70224
153080.0000   -0.84706
153120.0000   -0.83736
153160.0000   -0.85605
153200.0000   -0.86250
153240.0000   -0.80360
153280.0000   -0.90139
153320.0000   -0.47282
153360.0000   -0.69000
153400.0000   -0.82175
153440.0000   -0.63203
153480.0000   -0.54294
153520.0000   -0.60832
153560.0000   -0.54817
153600.0000   -0.88832
153640.0000   -0.72635
153680.0000   -0.71005
153720.0000   -0.54882
153760.0000   -0.43430
153800.0000   -0.77070
153840.0000   -0.41753
153880.0000   -0.53839
153920.0000   -0.26986
153960.0000   -0.68058
154000.0000   -0.23201
154040.0000   -0.73394
154080.0000   -0.51230
154120.0000   -0.45072
154160.0000   -0.30337
154200.0000   -0.72703
154240.0000   -0.59525
154280.0000   -0.54101
154320.0000   -0.59512
154360.0000   -0.02484
154400.0000   -0.18342
154440.0000   -0.64302
154480.0000   -0.58514
154520.0000   -0.30294
154560.0000   -0.46736
154600.0000   -0.11391
154640.0000   -0.09484
154680.0000   -0.11801
154720.0000   -0.40694
154760.0000   -0.71428
154800.0000   -0.78863
154840.0000   -0.54421
154880.0000   -0.65519
154920.0000   -0.87252
154960.0000   -0.35761
155000.0000   -0.45284
155040.0000   -0.38090
155080.0000    0.08134
155120.0000   -0.50955
155160.0000   -0.83991
155200.0000   -0.48542
155240.0000   -0.41983
155280.0000   -0.37707
155320.0000   -0.59090
155360.0000   -0.51943
155400.0000   -0.51929
155440.0000   -0.87286
155480.0000   -0.60553
155520.0000   -0.49218
155560.0000   -0.48804
155600.0000   -0.19666
155640.0000   -0.54006
155680.0000   -0.44671
155720.0000   -0.20954
155760.0000    0.19765
155800.0000   -0.00807
155840.0000   -0.13537
155880.0000   -0.21510
155920.0000   -0.17725
155960.0000    0.13934
156000.0000    0.04937
156040.0000   -0.26115
156080.0000   -0.61933
156120.0000   -0.55013
156160.0000   -0.29726
156200.0000   -0.52983
156240.0000   -0.31927
156280.0000   -0.81306
156320.0000   -0.75252
156360.0000   -0.66618
156400.0000   -0.69776
156440.0000   -0.71705
156480.0000   -0.71175
156520.0000   -0.94425
156560.0000   -0.72658
156600.0000   -0.52050
156640.0000   -0.54482
156680.0000   -1.01260
156720.0000   -0.70098
156760.0000   -0.62835
156800.0000   -0.97682
156840.0000   -0.78037
156880.0000   -0.93918
156920.0000   -0.78672
156960.0000   -1.03582
157000.0000   -0.90831
157040.0000   -0.84402
157080.0000   -0.60086
157120.0000   -0.31677
157160.0000   -0.48854
157200.0000   -0.28619
157240.0000   -0.60369
157280.0000   -0.58640
157320.0000    0.02237
157360.0000   -0.12275
157400.0000   -0.26472
157440.0000   -0.29454
157480.0000   -0.05317
157520.0000   -0.00161
157560.0000   -0.54731
157600.0000   -0.47115
157640.0000   -0.72056
157680.0000   -0.55563
157720.0000   -0.71262
157760.0000   -0.59073
157800.0000   -0.72457
157840.0000   -0.45687
157880.0000   -0.73226
157920.0000   -0.60566
157960.0000   -0.53321
158000.0000   -0.64703
158040.0000   -0.75643
158080.0000   -0.66466
158120.0000   -0.60172
158160.0000   -0.56381
158200.0000   -0.79143
158240.0000   -0.52975
158280.0000   -0.68759
158320.0000   -0.68212
158360.0000   -0.37350
158400.0000   -0.53242
158440.0000   -0.68272
158480.0000   -0.21876
158520.0000   -0.64884
158560.0000   -0.73531
158600.0000   -0.36691
158640.0000   -0.41993
158680.0000   -0.62243
158720.0000   -0.42632
158760.0000   -0.96267
158800.0000   -0.68084
158840.0000   -0.49112
158880.0000   -0.41163
158920.0000   -0.34425
158960.0000   -0.69131
159000.0000   -0.71345
159040.0000   -0.28489
159080.0000   -0.61983
159120.0000   -0.67322
159160.0000   -0.44789
159200.0000   -0.54300
159240.0000   -0.38319
159280.0000   -0.51921
159320.0000   -0.42265
159360.0000   -0.53393
159400.0000   -0.52188
159440.0000   -0.44643
159480.0000   -0.24326
159520.0000   -0.58209
159560.0000   -0.72071
159600.0000   -0.46307
159640.0000   -0.60299
159680.0000   -0.73149
159720.0000   -0.94349
159760.0000   -0.42165
159800.0000   -0.62354
159840.0000   -0.70058
159880.0000   -0.67673
159920.0000   -0.95767
159960.0000   -0.85858
160000.0000   -0.85733
160040.0000   -0.60856
160080.0000   -1.02429
160120.0000   -0.35518
160160.0000   -0.62168
160200.0000   -0.45856
160240.0000   -0.57301
160280.0000   -0.70725
160320.0000   -0.53359
160360.0000   -0.73565
160400.0000   -0.52964
160440.0000   -0.33208
160480.0000   -0.85403
160520.0000   -0.43194
160560.0000   -0.50872
160600.0000   -0.26685
160640.0000   -0.53707
160680.0000   -0.57647
160720.0000   -0.47878
160760.0000   -0.30194
160800.0000   -0.43347
160840.0000   -0.89489
160880.0000   -0.58649
160920.0000   -0.47036
160960.0000   -0.46353
161000.0000   -0.55062
161040.0000   -0.26982
161080.0000   -0.37661
161120.0000   -0.35658
161160.0000   -0.55447
161200.0000   -0.37946
161240.0000   -0.72618
161280.0000   -0.54011
161320.0000   -0.32391
161360.0000   -0.39644
161400.0000   -0.43578
161440.0000   -0.13758
161480.0000   -0.06281
161520.0000   -0.29443
161560.0000   -0.41819
161600.0000   -0.46465
161640.0000   -0.62923
161680.0000   -0.23440
161720.0000    0.26540
161760.0000   -0.00875
161800.0000   -0.13901
161840.0000   -0.06261
161880.0000   -0.06429
161920.0000    0.00693
161960.0000   -0.09673
162000.0000   -0.31823
162040.0000    0.09475
162080.0000    0.00885
162120.0000    0.19431
162160.0000    0.08966
162200.0000   -0.09192
162240.0000    0.04025
162280.0000   -0.33126
162320.0000    0.06635
162360.0000    0.14104
162400.0000    0.30964
162440.0000    0.18661
162480.0000    0.04905
162520.0000   -0.46837
162560.0000    0.19516
162600.0000   -0.37181
162640.0000   -0.32328
162680.0000   -0.44785
162720.0000   -0.36508
162760.0000    0.06040
162800.0000    0.24205
162840.0000    0.06395
162880.0000    0.38182
162920.0000    0.02075
162960.0000    0.08458
163000.0000   -0.03987
163040.0000   -0.16653
163080.0000   -0.01779
163120.0000   -0.02738
163160.0000   -0.42918
163200.0000   -0.09776
163240.0000   -0.30077
163280.0000   -0.15227
163320.0000    0.01052
163360.0000   -0.03253
163400.0000   -0.17269
163440.0000   -0.22197
163480.0000   -0.15814
163520.0000   -0.00118
163560.0000   -0.13813
163600.0000   -0.05395
163640.0000   -0.19936
163680.0000   -0.12837
163720.0000   -0.35497
163760.0000   -0.27005
163800.0000   -0.17732
163840.0000   -0.03091
163880.0000    0.12352
163920.0000    0.06853
163960.0000    0.09262
164000.0000   -0.04871
164040.0000   -0.15146
164080.0000   -0.11092
164120.0000   -0.21184
164160.0000    0.03181
164200.0000   -0.26722
164240.0000    0.08824
164280.0000    0.24116
164320.0000    0.22907
164360.0000    0.17455
164400.0000    0.42743
164440.0000    0.34482
164480.0000   -0.17996
164520.0000   -0.33574
164560.0000   -0.17357
164600.0000    0.05689
164640.0000    0.11947
164680.0000   -0.08693
164720.0000   -0.36882
164760.0000   -0.04414
164800.0000   -0.21140
164840.0000    0.05168
164880.0000   -0.06831
164920.0000   -0.64149
164960.0000    0.01367
165000.0000    0.00692
165040.0000    0.00262
165080.0000   -0.35587
165120.0000   -0.08654
165160.0000   -0.09218
165200.0000   -0.02795
165240.0000   -0.08644
165280.0000    0.19461
165320.0000    0.11283
165360.0000    0.38817
165400.0000    0.48282
165440.0000    0.23795
165480.0000    0.27701
165520.0000   -0.06962
165560.0000   -0.27927
165600.0000    0.00108
165640.0000    0.07916
165680.0000   -0.22098
165720.0000   -0.09189
165760.0000    0.05690
165800.0000   -0.04519
165840.0000   -0.17420
165880.0000   -0.16715
165920.0000   -0.05652
165960.0000    0.11109
166000.0000   -0.24376
166040.0000   -0.36820
166080.0000    0.29867
166120.0000    0.47134
166160.0000    0.12610
166200.0000   -0.20822
166240.0000   -0.00957
166280.0000   -0.08351
166320.0000    0.11947
166360.0000   -0.02595
166400.0000    0.02080
166440.0000    0.03567
166480.0000   -0.25981
166520.0000   -0.29751
166560.0000   -0.45960
166600.0000   -0.42973
166640.0000   -0.63581
166680.0000   -0.36003
166720.0000   -0.61768
166760.0000   -0.37018
166800.0000   -0.44161
166840.0000   -0.27519
166880.0000   -0.46453
166920.0000   -0.62846
166960.0000   -0.14545
167000.0000   -0.02993
167040.0000    0.16353
167080.0000    0.13601
167120.0000    0.15446
167160.0000   -0.10601
167200.0000    0.10783
167240.0000   -0.30490
167280.0000   -0.11383
167320.0000    0.21251
167360.0000   -0.03210
167400.0000    0.09947
167440.0000   -0.06455
167480.0000    0.05417
167520.0000   -0.01681
167560.0000   -0.36362
167600.0000    0.01071
167640.0000   -0.07585
167680.0000   -0.13977
167720.0000    0.01013
167760.0000   -0.43416
167800.0000   -0.22443
167840.0000   -0.36969
167880.0000   -0.42922
167920.0000   -0.07947
167960.0000   -0.27559
168000.0000   -0.22060
168040.0000   -0.03867
168080.0000   -0.01887
168120.0000   -0.10267
168160.0000   -0.30919
168200.0000    0.00458
168240.0000    0.13411
168280.0000   -0.21562
168320.0000   -0.07472
168360.0000   -0.02956
168400.0000   -0.12458
168440.0000   -0.02235
168480.0000   -0.00663
168520.0000   -0.54945
168560.0000   -0.49523
168600.0000   -0.57361
168640.0000   -0.16223
168680.0000   -0.80278
168720.0000   -0.97380
168760.0000   -0.75797
168800.0000   -0.65364
168840.0000   -0.56479
168880.0000   -0.49322
168920.0000   -0.76746
168960.0000   -0.99082
169000.0000   -0.56815
169040.0000   -0.65670
169080.0000   -0.34996
169120.0000   -0.73444
169160.0000   -0.50473
169200.0000   -0.74895
169240.0000   -0.48414
169280.0000   -0.86259
169320.0000   -0.65807
169360.0000   -0.56009
169400.0000   -0.75692
169440.0000   -0.72371
169480.0000   -0.47908
169520.0000   -0.39972
169560.0000   -0.42220
169600.0000   -0.49510
169640.0000   -0.50017
169680.0000   -0.57576
169720.0000   -0.67506
169760.0000   -0.29331
169800.0000   -0.27576
169840.0000   -0.22382
169880.0000   -0.13030
169920.0000   -0.00766
169960.0000   -0.00330
170000.0000   -0.10809
170040.0000   -0.47951
170080.0000   -0.08512
170120.0000   -0.13197
170160.0000   -0.22544
170200.0000    0.05020
170240.0000   -0.16820
170280.0000   -0.10955
170320.0000    0.17531
170360.0000   -0.16423
170400.0000   -0.14193
170440.0000    0.00778
170480.0000   -0.19755
170520.0000   -0.04437
170560.0000   -0.09561
170600.0000   -0.05431
170640.0000   -0.36698
170680.0000   -0.43858
170720.0000   -0.38892
170760.0000   -0.32146
170800.0000   -0.49317
170840.0000   -0.71698
170880.0000   -0.65926
170920.0000   -0.44644
170960.0000   -0.35803
171000.0000   -0.55699
171040.0000   -0.37683
171080.0000   -0.79509
171120.0000   -0.32728
171160.0000   -0.31721
171200.0000   -0.32432
171240.0000   -0.41423
171280.0000   -0.36463
171320.0000   -0.33007
171360.0000   -0.24827
171400.0000   -0.45633
171440.0000   -0.21775
171480.0000   -0.45128
171520.0000   -0.48698
171560.0000   -0.71803
171600.0000   -0.63801
171640.0000   -0.81449
171680.0000   -0.99882
171720.0000   -0.78607
171760.0000   -0.31256
171800.0000   -0.33016
171840.0000   -0.57881
171880.0000   -0.01628
171920.0000   -0.03185
171960.0000   -0.25777
172000.0000   -0.39603
172040.0000   -0.55877
172080.0000   -0.30978
172120.0000   -0.27875
172160.0000   -0.63105
172200.0000   -0.34172
172240.0000   -0.73230
172280.0000   -0.44904
172320.0000   -0.66652
172360.0000   -0.40886
172400.0000   -0.59839
172440.0000   -0.58741
172480.0000   -0.34512
172520.0000   -0.94683
172560.0000   -0.63056
172600.0000   -0.71549
172640.0000   -0.37913
172680.0000   -0.93640
172720.0000   -0.61309
172760.0000   -0.66867
172800.0000   -0.46647
172840.0000   -0.67365
172880.0000   -0.63823
172920.0000   -0.48208
172960.0000   -0.58361
173000.0000   -0.34559
173040.0000   -0.56419
173080.0000   -0.26315
173120.0000   -0.85046
173160.0000   -0.76458
173200.0000   -0.46089
173240.0000   -0.31557
173280.0000   -0.38118
173320.0000   -0.77790
173360.0000   -0.52295
173400.0000   -0.07843
173440.0000   -0.64989
173480.0000   -0.56956
173520.0000   -0.43528
173560.0000   -0.37608
173600.0000    0.02662
173640.0000    0.23278
173680.0000   -0.59485
173720.0000   -0.05002
173760.0000   -0.32963
173800.0000   -0.13356
173840.0000   -0.16999
173880.0000   -0.49891
173920.0000   -0.01684
173960.0000   -0.38549
174000.0000   -0.37971
174040.0000   -0.13859
174080.0000   -0.48865
174120.0000    0.03933
174160.0000   -0.14662
174200.0000   -0.33412
174240.0000   -0.14184
174280.0000   -0.16640
174320.0000   -0.62608
174360.0000   -0.00916
174400.0000    0.14986
174440.0000    0.18888
174480.0000   -0.00859
174520.0000    0.12318
174560.0000    0.23291
174600.0000    0.13841
174640.0000   -0.27035
174680.0000    0.17968
174720.0000   -0.05251
174760.0000   -0.08527
174800.0000   -0.04674
174840.0000   -0.07638
174880.0000    0.03382
174920.0000   -0.08326
174960.0000    0.07193
175000.0000   -0.19819
175040.0000   -0.10837
175080.0000    0.03714
175120.0000   -0.10069
175160.0000   -0.30392
175200.0000   -0.36731
175240.0000   -0.06244
175280.0000   -0.29446
175320.0000   -0.56385
175360.0000   -0.21637
175400.0000    0.07017
175440.0000   -0.05027
175480.0000    0.04136
175520.0000   -0.02620
175560.0000   -0.30412
175600.0000    0.02197
175640.0000   -0.28324
175680.0000   -0.13049
175720.0000    0.23437
175760.0000    0.00784
175800.0000   -0.35699
175840.0000   -0.11743
175880.0000   -0.26023
175920.0000    0.00472
175960.0000   -0.24446
176000.0000   -0.03936
176040.0000   -0.12261
176080.0000    0.00317
176120.0000   -0.05567
176160.0000   -0.09591
176200.0000   -0.08287
176240.0000   -0.12464
176280.0000   -0.00705
176320.0000    0.00549
176360.0000   -0.14309
176400.0000   -0.17813
176440.0000    0.20533
176480.0000   -0.13050
176520.0000   -0.24926
176560.0000   -0.19947
176600.0000   -0.23223
176640.0000   -0.17920
176680.0000   -0.41182
176720.0000   -0.31108
176760.0000   -0.50880
176800.0000   -0.50955
176840.0000   -0.45158
176880.0000   -0.64299
176920.0000   -0.65854
176960.0000   -0.56163
177000.0000   -0.77708
177040.0000   -0.58604
177080.0000   -0.93083
177120.0000   -0.52586
177160.0000   -0.45932
177200.0000   -0.32916
177240.0000   -0.82578
177280.0000   -1.00466
177320.0000   -0.94747
177360.0000   -0.89066
177400.0000   -0.93494
177440.0000   -0.60842
177480.0000   -0.65138
177520.0000   -0.90784
177560.0000   -0.96195
177600.0000   -0.81267
177640.0000   -0.81001
177680.0000   -0.88352
177720.0000   -0.91361
177760.0000   -0.71187
177800.0000   -0.99859
177840.0000   -0.74771
177880.0000   -0.78904
177920.0000   -0.79159
177960.0000   -1.02465
178000.0000   -0.72072
178040.0000   -0.91201
178080.0000   -0.82786
178120.0000   -0.68835
178160.0000   -0.77716
178200.0000   -0.60073
178240.0000   -0.60230
178280.0000   -0.51953
178320.0000   -0.64380
178360.0000   -0.90996
178400.0000   -0.90721
178440.0000   -0.92325
178480.0000   -0.36787
178520.0000   -0.52847
178560.0000   -0.61519
178600.0000   -0.70935
178640.0000   -0.68069
178680.0000   -0.60493
178720.0000   -0.67602
178760.0000   -0.53407
178800.0000   -0.55095
178840.0000   -0.68934
178880.0000   -0.79214
178920.0000   -0.74054
178960.0000   -0.86158
179000.0000   -0.83888
179040.0000   -0.67579
179080.0000   -0.64013
179120.0000   -0.41355
179160.0000   -0.79861
179200.0000   -0.42161
179240.0000   -0.75069
179280.0000   -0.24517
179320.0000   -0.38150
179360.0000   -0.68495
179400.0000   -0.65213
179440.0000   -0.37989
179480.0000   -0.50453
179520.0000   -0.85395
179560.0000   -0.78365
179600.0000   -0.76723
179640.0000   -0.43748
179680.0000   -0.53920
179720.0000   -0.70220
179760.0000   -0.51163
179800.0000   -0.73306
179840.0000   -0.87403
179880.0000   -0.95129
179920.0000   -1.02057
179960.0000   -0.74835
180000.0000   -0.94825
180040.0000   -0.91079
180080.0000   -0.66973
180120.0000   -0.89827
180160.0000   -1.14165
180200.0000   -0.74366
180240.0000   -1.04299
180280.0000   -0.84718
180320.0000   -0.67635
180360.0000   -0.73781
180400.0000   -0.77608
180440.0000   -0.61838
180480.0000   -0.49299
180520.0000   -0.52263
180560.0000   -0.86137
180600.0000   -0.76882
180640.0000   -0.89733
180680.0000   -0.52451
180720.0000   -0.39207
180760.0000   -0.66528
180800.0000   -0.81199
180840.0000   -0.56053
180880.0000   -0.76657
180920.0000   -0.77552
180960.0000   -0.44998
181000.0000   -0.63345
181040.0000   -0.37366
181080.0000   -0.19189
181120.0000   -0.24938
181160.0000   -0.43605
181200.0000   -0.41220
181240.0000   -0.37656
181280.0000   -0.49596
181320.0000   -0.49776
181360.0000   -0.39133
181400.0000   -0.48416
181440.0000   -0.68519
181480.0000   -0.38864
181520.0000   -0.46657
181560.0000   -0.39852
181600.0000   -0.68972
181640.0000   -0.77099
181680.0000   -0.86484
181720.0000   -0.90536
181760.0000   -0.54365
181800.0000   -0.03049
181840.0000   -0.69312
181880.0000   -0.36423
181920.0000   -0.66479
181960.0000   -0.39942
182000.0000   -0.71520
182040.0000   -0.69694
182080.0000   -0.61789
182120.0000   -0.52849
182160.0000   -0.36070
182200.0000   -0.31766
182240.0000   -0.40928
182280.0000   -0.49137
182320.0000   -0.33749
182360.0000   -0.35888
182400.0000   -0.64589
182440.0000   -0.66235
182480.0000   -0.65622
182520.0000   -0.47216
182560.0000   -0.28610
182600.0000   -0.41148
182640.0000   -0.31743
182680.0000   -0.19365
182720.0000   -0.33559
182760.0000   -0.46060
182800.0000   -0.26361
182840.0000   -0.15006
182880.0000   -0.22125
182920.0000   -0.17406
182960.0000   -0.04683
183000.0000   -0.15533
183040.0000   -0.19239
183080.0000    0.00307
183120.0000   -0.38731
183160.0000   -0.28388
183200.0000   -0.07947
183240.0000   -0.00609
183280.0000   -0.36314
183320.0000   -0.06446
183360.0000   -0.06951
183400.0000   -0.12042
183440.0000   -0.14042
183480.0000   -0.24048
183520.0000   -0.12866
183560.0000   -0.16734
183600.0000   -0.25897
183640.0000   -0.27821
183680.0000   -0.32883
183720.0000   -0.07460
183760.0000   -0.34210
183800.0000   -0.19202
183840.0000   -0.34337
183880.0000   -0.41565
183920.0000   -0.53408
183960.0000   -0.30946
184000.0000   -0.57651
184040.0000   -0.34147
184080.0000   -0.40939
184120.0000   -0.36655
184160.0000   -0.28572
184200.0000   -0.28477
184240.0000   -0.12428
184280.0000   -0.21542
184320.0000   -0.22849
184360.0000   -0.44473
184400.0000   -0.44045
184440.0000   -0.29569
184480.0000   -0.35467
184520.0000   -0.17948
184560.0000   -0.06923
184600.0000   -0.27427
184640.0000   -0.24979
184680.0000   -0.20609
184720.0000    0.03028
184760.0000   -0.20224
184800.0000   -0.57982
184840.0000   -0.09848
184880.0000   -0.21474
184920.0000   -0.23212
184960.0000   -0.41682
185000.0000   -0.27717
185040.0000   -0.43293
185080.0000   -0.28525
185120.0000   -0.30808
185160.0000   -0.28003
185200.0000   -0.76853
185240.0000   -0.15915
185280.0000   -0.61049
185320.0000    0.01390
185360.0000   -0.34538
185400.0000   -0.47663
185440.0000   -0.10914
185480.0000   -0.33903
185520.0000   -0.30362
185560.0000   -0.19963
185600.0000   -0.19401
185640.0000   -0.12152
185680.0000   -0.17968
185720.0000   -0.08145
185760.0000   -0.24756
185800.0000   -0.13581
185840.0000   -0.26968
185880.0000   -0.16500
185920.0000   -0.17008
185960.0000   -0.14439
186000.0000   -0.03613
186040.0000   -0.12453
186080.0000   -0.18521
186120.0000    0.00953
186160.0000   -0.15675
186200.0000   -0.43528
186240.0000   -0.29182
186280.0000   -0.50213
186320.0000    0.05665
186360.0000   -0.07754
186400.0000   -0.10653
186440.0000   -0.45739
186480.0000   -0.39581
186520.0000   -0.40539
186560.0000   -0.28351
186600.0000   -0.27330
186640.0000   -0.17008
186680.0000   -0.20054
186720.0000   -0.24077
186760.0000   -0.26465
186800.0000   -0.26559
186840.0000   -0.32091
186880.0000   -0.11253
186920.0000   -0.32222
186960.0000   -0.22965
187000.0000   -0.23612
187040.0000   -0.30375
187080.0000   -0.02557
187120.0000   -0.20334
187160.0000   -0.24691
187200.0000   -0.36881
187240.0000   -0.29047
187280.0000   -0.30591
187320.0000   -0.40430
187360.0000   -0.16205
187400.0000   -0.36623
187440.0000   -0.09911
187480.0000   -0.36888
187520.0000   -0.25280
187560.0000   -0.41787
187600.0000   -0.36602
187640.0000   -0.23337
187680.0000   -0.10362
187720.0000   -0.28279
187760.0000    0.00077
187800.0000   -0.04429
187840.0000   -0.26260
187880.0000   -0.34507
187920.0000   -0.30500
187960.0000   -0.15726
188000.0000   -0.17907
188040.0000   -0.42109
188080.0000   -0.26862
188120.0000   -0.26178
188160.0000   -0.21423
188200.0000   -0.11916
188240.0000   -0.17796
188280.0000   -0.51470
188320.0000   -0.70504
188360.0000   -0.57026
188400.0000   -0.21215
188440.0000   -0.27663
188480.0000   -0.35759
188520.0000   -0.17991
188560.0000   -0.43803
188600.0000   -0.31921
188640.0000   -0.09253
188680.0000   -0.08033
188720.0000   -0.44805
188760.0000    0.00991
188800.0000   -0.13116
188840.0000   -0.11891
188880.0000   -0.11145
188920.0000   -0.11651
188960.0000   -0.03797
189000.0000    0.02732
189040.0000   -0.12506
189080.0000    0.14925
189120.0000    0.01796
189160.0000   -0.22876
189200.0000   -0.04466
189240.0000   -0.25834
189280.0000   -0.34056
189320.0000    0.05992
189360.0000   -0.06080
189400.0000   -0.31142
189440.0000   -0.17703
189480.0000    0.16268
189520.0000   -0.25072
189560.0000   -0.10756
189600.0000   -0.12591
189640.0000   -0.02482
189680.0000   -0.20325
189720.0000   -0.07470
189760.0000   -0.23861
189800.0000   -0.44058
189840.0000   -0.25611
189880.0000   -0.35902
189920.0000   -0.35558
189960.0000   -0.33675
190000.0000   -0.22038
190040.0000   -0.22970
190080.0000   -0.15487
190120.0000   -0.31493
190160.0000   -0.31873
190200.0000   -0.43312
190240.0000   -0.30237
190280.0000   -0.30555
190320.0000   -0.21755
190360.0000   -0.42212
190400.0000   -0.27072
190440.0000   -0.07596
190480.0000   -0.18934
190520.0000   -0.25855
190560.0000   -0.07434
190600.0000   -0.04875
190640.0000   -0.23712
190680.0000   -0.12512
190720.0000   -0.21421
190760.0000   -0.67181
190800.0000   -0.22347
190840.0000   -0.21105
190880.0000   -0.50531
190920.0000   -0.47501
190960.0000   -0.64644
191000.0000   -0.06312
191040.0000   -0.23715
191080.0000   -0.59482
191120.0000   -0.39656
191160.0000   -0.21698
191200.0000   -0.27701
191240.0000   -0.21632
191280.0000   -0.23209
191320.0000   -0.60316
191360.0000   -0.25253
191400.0000   -0.38035
191440.0000    0.02389
191480.0000   -0.65389
191520.0000   -0.45672
191560.0000   -0.33020
191600.0000   -0.23715
191640.0000   -0.77224
191680.0000   -0.44693
191720.0000   -0.32906
191760.0000   -0.56825
191800.0000   -0.41144
191840.0000   -0.25710
191880.0000   -0.38341
191920.0000   -0.30904
191960.0000   -0.39675
192000.0000   -0.34693
192040.0000   -0.77183
192080.0000   -0.65586
192120.0000   -0.27876
192160.0000   -0.59124
192200.0000   -0.28862
192240.0000   -0.47010
192280.0000   -0.35381
192320.0000   -0.27079
192360.0000   -0.29946
192400.0000   -0.28845
192440.0000   -0.56564
192480.0000   -0.33546
192520.0000   -0.71621
192560.0000    0.06112
192600.0000   -0.46690
192640.0000   -0.42488
192680.0000   -0.26905
192720.0000   -0.86249
192760.0000   -0.55457
192800.0000   -0.36924
192840.0000   -0.52163
192880.0000   -0.39871
192920.0000   -0.48467
192960.0000   -0.49699
193000.0000   -0.17638
193040.0000   -0.25945
193080.0000   -0.35184
193120.0000   -0.20277
193160.0000   -0.31087
193200.0000   -0.25983
193240.0000   -0.32705
193280.0000   -0.35401
193320.0000   -0.44041
193360.0000   -0.57535
193400.0000   -0.15713
193440.0000    0.00902
193480.0000   -0.27051
193520.0000    0.01685
193560.0000   -0.25647
193600.0000   -0.45132
193640.0000   -0.22695
193680.0000   -0.38085
193720.0000   -0.29859
193760.0000   -0.22629
193800.0000   -0.14299
193840.0000   -0.21845
193880.0000   -0.19120
193920.0000   -0.49396
193960.0000   -0.47116
194000.0000   -0.31184
194040.0000   -0.23189
194080.0000   -0.06758
194120.0000   -0.27676
194160.0000   -0.46044
194200.0000   -0.23276
194240.0000   -0.26576
194280.0000   -0.34512
194320.0000   -0.28173
194360.0000   -0.63891
194400.0000   -0.25305
194440.0000   -0.33601
194480.0000   -0.27676
194520.0000   -0.21042
194560.0000   -0.04525
194600.0000   -0.17072
194640.0000   -0.30769
194680.0000   -0.75064
194720.0000   -0.18103
194760.0000   -0.36157
194800.0000   -0.61843
194840.0000   -0.30940
194880.0000   -0.47394
194920.0000   -0.63241
194960.0000   -0.26170
195000.0000   -0.16459
195040.0000   -0.40521
195080.0000   -0.23112
195120.0000   -0.07699
195160.0000   -0.15611
195200.0000   -0.36322
195240.0000   -0.31888
195280.0000   -0.42632
195320.0000   -0.25337
195360.0000   -0.53114
195400.0000   -0.35985
195440.0000   -0.37760
195480.0000   -0.33677
195520.0000   -0.45062
195560.0000   -0.15774
195600.0000   -0.05814
195640.0000   -0.36030
195680.0000   -0.25655
195720.0000   -0.19028
195760.0000   -0.46494
195800.0000   -0.27007
195840.0000   -0.00805
195880.0000   -0.32506
195920.0000   -0.14162
195960.0000   -0.28957
196000.0000   -0.35313
196040.0000   -0.61144
196080.0000   -0.58529
196120.0000   -0.63755
196160.0000   -0.40644
196200.0000   -0.62937
196240.0000   -0.87480
196280.0000   -0.75991
196320.0000   -0.57163
196360.0000   -0.22769
196400.0000   -0.06914
196440.0000   -0.03049
196480.0000   -0.15140
196520.0000   -0.46461
196560.0000   -0.55714
196600.0000   -0.42925
196640.0000   -0.58695
196680.0000   -0.38619
196720.0000   -0.63205
196760.0000   -0.33766
196800.0000   -0.15755
196840.0000   -0.38628
196880.0000   -0.26862
196920.0000   -0.11871
196960.0000   -0.28752
197000.0000    0.07479
197040.0000    0.18100
197080.0000    0.03831
197120.0000   -0.10948
197160.0000   -0.35370
197200.0000   -0.30761
197240.0000   -0.35794
197280.0000   -0.31049
197320.0000   -0.39852
197360.0000   -0.47724
197400.0000   -0.26891
197440.0000   -0.29403
197480.0000   -0.23684
197520.0000   -0.22692
197560.0000   -0.42906
197600.0000   -0.41914
197640.0000   -0.40516
197680.0000   -0.33000
197720.0000   -0.49260
197760.0000   -0.23282
197800.0000   -0.14779
197840.0000   -0.39854
197880.0000   -0.40743
197920.0000   -0.43807
197960.0000   -0.38050
198000.0000   -0.41723
198040.0000   -0.09450
198080.0000   -0.28734
198120.0000   -0.15103
198160.0000   -0.07637
198200.0000   -0.23075
198240.0000   -0.44774
198280.0000   -0.25486
198320.0000   -0.07110
198360.0000   -0.29442
198400.0000   -0.34534
198440.0000   -0.31595
198480.0000   -0.29084
198520.0000   -0.21024
198560.0000   -0.01766
198600.0000   -0.03975
198640.0000   -0.05699
198680.0000   -0.22232
198720.0000   -0.09490
198760.0000   -0.60042
198800.0000   -0.37671
198840.0000   -0.47471
198880.0000   -0.01651
198920.0000   -0.32736
198960.0000    0.00427
199000.0000    0.07992
199040.0000    0.03576
199080.0000   -0.37145
199120.0000    0.00616
199160.0000   -0.67306
199200.0000   -0.42121
199240.0000   -0.95468
199280.0000   -0.68716
199320.0000   -0.83663
199360.0000   -0.68763
199400.0000   -0.73072
199440.0000   -0.69077
199480.0000   -0.47457
199520.0000   -0.57110
199560.0000   -0.84315
199600.0000   -0.60127
199640.0000   -0.79472
199680.0000   -0.67630
199720.0000   -0.37484
199760.0000   -0.60572
199800.0000   -0.46687
199840.0000   -0.70631
199880.0000   -0.79887
199920.0000   -0.53348
199960.0000   -0.88257
200000.0000   -0.66726
200040.0000   -0.60829
200080.0000   -0.79296
200120.0000   -0.72986
200160.0000   -0.70049
200200.0000   -0.67764
200240.0000   -0.44934
200280.0000   -0.71157
200320.0000   -0.54996
200360.0000   -0.19484
200400.0000   -0.09872
200440.0000    0.11530
200480.0000   -0.02699
200520.0000   -0.04488
200560.0000   -0.26960
200600.0000   -0.04448
200640.0000   -0.02271
200680.0000   -0.07776
200720.0000    0.15284
200760.0000   -0.30844
200800.0000   -0.34958
200840.0000   -0.35459
200880.0000   -0.08498
200920.0000   -0.62582
200960.0000   -0.57445
201000.0000   -0.11382
201040.0000   -0.09331
201080.0000   -0.51546
201120.0000   -0.25190
201160.0000   -0.38306
201200.0000   -0.42875
201240.0000   -0.38032
201280.0000   -0.60108
201320.0000   -0.69507
201360.0000   -0.60520
201400.0000   -0.48522
201440.0000   -0.58626
201480.0000   -0.64916
201520.0000   -0.68818
201560.0000   -0.78201
201600.0000   -0.57629
201640.0000   -0.57795
201680.0000   -0.38570
201720.0000   -0.48980
201760.0000   -0.32517
201800.0000    0.22557
201840.0000   -0.65567
201880.0000   -0.56485
201920.0000   -0.45723
201960.0000   -0.54615
202000.0000   -0.74644
202040.0000   -0.32709
202080.0000    0.57582
202120.0000    0.41928
202160.0000    0.24899
202200.0000    0.37937
202240.0000    0.41564
202280.0000    0.66064
202320.0000    0.34621
202360.0000    0.57440
202400.0000    0.31050
202440.0000    0.56555
202480.0000    0.29533
202520.0000    0.25728
202560.0000    0.37103
202600.0000    0.13278
202640.0000   -0.11828
202680.0000   -0.01581
202720.0000   -0.10579
202760.0000    0.04015
202800.0000   -0.09212
202840.0000   -0.06823
202880.0000   -0.08184
202920.0000   -0.12531
202960.0000   -0.03741
203000.0000    0.04519
203040.0000    0.06256
203080.0000    0.02619
203120.0000    0.07778
203160.0000    0.03794
203200.0000   -0.15284
203240.0000   -0.06353
203280.0000   -0.08507
203320.0000   -0.23811
203360.0000   -0.29454
203400.0000   -0.20470
203440.0000   -0.18568
203480.0000   -0.08930
203520.0000   -0.15180
203560.0000   -0.33213
203600.0000   -0.50309
203640.0000   -0.81374
203680.0000   -0.66312
203720.0000   -0.51527
203760.0000   -0.96086
203800.0000   -0.76256
203840.0000   -0.72427
203880.0000   -0.45740
203920.0000   -0.26327
203960.0000   -0.30378
204000.0000   -0.34054
204040.0000   -0.36137
204080.0000   -0.39956
204120.0000   -0.72502
204160.0000   -0.72913
204200.0000   -0.49531
204240.0000   -0.36235
204280.0000   -0.65286
204320.0000   -0.67821
204360.0000   -0.79171
204400.0000   -0.26249
204440.0000   -0.16803
204480.0000   -0.08485
204520.0000   -0.09871
204560.0000   -0.16557
204600.0000   -0.02094
204640.0000   -0.17936
204680.0000   -0.09289
204720.0000   -0.10534
204760.0000   -0.30619
204800.0000   -0.33553
204840.0000    0.10213
204880.0000   -0.04684
204920.0000   -0.17528
204960.0000   -0.57574
205000.0000   -0.57946
205040.0000   -0.33961
205080.0000   -0.49064
205120.0000   -0.98315
205160.0000   -0.19882
205200.0000   -0.45888
205240.0000   -0.53714
205280.0000   -0.14646
205320.0000    0.35961
205360.0000    0.25705
205400.0000    0.20964
205440.0000    0.37669
205480.0000    0.39547
205520.0000    0.19971
205560.0000   -0.53788
205600.0000   -0.75876
205640.0000   -0.39443
205680.0000   -0.40334
205720.0000   -0.76869
205760.0000   -0.82974
205800.0000   -0.55196
205840.0000   -0.52797
205880.0000   -0.47615
205920.0000   -0.63931
205960.0000   -0.50660
206000.0000   -0.46978
206040.0000   -0.41169
206080.0000   -0.44615
206120.0000   -0.62360
206160.0000   -0.60639
206200.0000   -0.68599
206240.0000   -0.64382
206280.0000   -0.03605
206320.0000    0.13778
206360.0000    0.00524
206400.0000    0.20211
206440.0000   -0.12590
206480.0000   -0.07572
206520.0000   -0.62014
206560.0000   -0.50467
206600.0000   -0.41594
206640.0000   -0.70485
206680.0000   -0.55941
206720.0000   -0.66383
206760.0000   -0.50883
206800.0000   -0.28866
206840.0000   -0.49247
206880.0000   -0.47379
206920.0000   -0.31192
206960.0000    0.00300
207000.0000   -0.30416
207040.0000   -0.49797
207080.0000   -0.75616
207120.0000   -0.52546
207160.0000   -0.58988
207200.0000   -0.72782
207240.0000   -0.80811
207280.0000   -0.61049
207320.0000   -0.66534
207360.0000   -0.77003
207400.0000   -0.87049
207440.0000   -0.57396
207480.0000   -0.82848
207520.0000   -1.02508
207560.0000   -0.54928
207600.0000   -0.89993
207640.0000   -0.72343
207680.0000   -0.64792
207720.0000   -0.66342
207760.0000   -0.46551
207800.0000   -0.42917
207840.0000   -0.43600
207880.0000   -0.48566
207920.0000   -0.32204
207960.0000   -0.39855
208000.0000   -0.53484
208040.0000   -0.37631
208080.0000   -0.59620
208120.0000   -0.38587
208160.0000   -0.31205
208200.0000   -0.53319
208240.0000    0.17511
208280.0000    0.05159
208320.0000   -0.04215
208360.0000    0.37609
208400.0000   -0.12199
208440.0000   -0.48158
208480.0000   -0.10793
208520.0000   -0.10674
208560.0000    0.27136
208600.0000   -0.51187
208640.0000   -0.41346
208680.0000   -0.00942
208720.0000   -0.19643
208760.0000   -0.16521
208800.0000   -0.64410
208840.0000   -0.49975
208880.0000   -0.49005
208920.0000   -0.46155
208960.0000   -0.64149
209000.0000   -0.49205
209040.0000   -0.46488
209080.0000   -1.00900
209120.0000   -0.51150
209160.0000   -0.43834
209200.0000   -0.43039
209240.0000   -0.43160
209280.0000   -0.33251
209320.0000   -0.31174
209360.0000   -0.47877
209400.0000   -0.40390
209440.0000   -0.00100
209480.0000   -0.11718
209520.0000    0.05088
209560.0000    0.14982
209600.0000    0.05896
209640.0000    0.07974
209680.0000    0.12880
209720.0000    0.54859
209760.0000    0.03944
209800.0000   -0.20372
209840.0000    0.23600
209880.0000   -0.34122
209920.0000   -0.19317
209960.0000   -0.20094
210000.0000    0.01577
210040.0000   -0.07644
210080.0000   -0.42570
210120.0000   -0.49707
210160.0000   -0.31719
210200.0000   -0.00334
210240.0000   -0.18040
210280.0000   -0.43244
210320.0000   -0.86512
210360.0000   -0.54882
210400.0000   -0.49736
210440.0000   -0.47102
210480.0000   -0.31139
210520.0000   -0.61769
210560.0000   -0.48568
210600.0000   -0.27221
210640.0000   -0.18401
210680.0000   -0.65660
210720.0000   -0.71443
210760.0000   -0.84950
210800.0000   -0.76857
210840.0000   -0.76768
210880.0000   -0.72623
210920.0000   -0.63502
210960.0000   -0.84367
211000.0000   -0.42945
211040.0000   -0.24080
211080.0000   -0.33260
211120.0000   -0.36702
211160.0000   -0.25903
211200.0000   -0.67577
211240.0000   -0.27104
211280.0000   -0.65759
211320.0000   -0.55910
211360.0000   -0.46741
211400.0000   -0.61842
211440.0000   -0.51075
211480.0000   -0.47904
211520.0000   -0.87281
211560.0000   -0.47943
211600.0000   -0.71041
211640.0000   -0.43723
211680.0000   -0.27065
211720.0000   -0.04858
211760.0000    0.08866
211800.0000   -0.07531
211840.0000   -0.07246
211880.0000   -0.14313
211920.0000   -0.09223
211960.0000   -0.45900
212000.0000   -0.23217
212040.0000   -0.11075
212080.0000   -0.17977
212120.0000   -0.13256
212160.0000   -0.28356
212200.0000   -0.29991
212240.0000   -0.59026
212280.0000   -0.35250
212320.0000   -0.81603
212360.0000   -0.46455
212400.0000   -0.44539
212440.0000   -0.82728
212480.0000   -0.28883
212520.0000   -0.52516
212560.0000   -0.12732
212600.0000   -0.13605
212640.0000   -0.39713
212680.0000   -0.48732
212720.0000   -0.25415
212760.0000   -0.03686
212800.0000   -0.46098
212840.0000   -0.49006
212880.0000   -0.48890
212920.0000   -0.37266
212960.0000   -0.29606
213000.0000   -0.42171
213040.0000   -0.57516
213080.0000   -0.62709
213120.0000   -0.55877
213160.0000   -0.38698
213200.0000   -0.29917
213240.0000   -0.42367
213280.0000   -0.43790
213320.0000   -0.59739
213360.0000   -0.36814
213400.0000   -0.40541
213440.0000   -0.26527
213480.0000   -0.66738
213520.0000   -0.49323
213560.0000   -0.25302
213600.0000   -0.32345
213640.0000   -0.02099
213680.0000   -0.01232
213720.0000   -0.28533
213760.0000   -0.34700
213800.0000   -0.56059
213840.0000   -0.56262
213880.0000   -0.34524
213920.0000   -0.47818
213960.0000   -0.30905
214000.0000   -0.31308
214040.0000   -0.64152
214080.0000   -0.53117
214120.0000   -0.62642
214160.0000   -0.77637
214200.0000   -0.82096
214240.0000   -0.58695
214280.0000   -0.65708
214320.0000   -0.45671
214360.0000   -0.66489
214400.0000   -1.03198
214440.0000   -0.59530
214480.0000   -0.54781
214520.0000   -0.37308
214560.0000   -0.19496
214600.0000   -0.68091
214640.0000   -0.40378
214680.0000   -0.26567
214720.0000   -0.41164
214760.0000   -0.29905
214800.0000   -0.54160
214840.0000   -0.61490
214880.0000   -0.49759
214920.0000   -0.70041
214960.0000   -0.59216
215000.0000   -0.81408
215040.0000   -0.64637
215080.0000   -0.80104
215120.0000   -0.75169
215160.0000   -0.69335
215200.0000   -0.55474
215240.0000   -0.76847
215280.0000   -0.53142
215320.0000   -0.49026
215360.0000   -0.64759
215400.0000   -0.35274
215440.0000   -0.41586
215480.0000   -0.39653
215520.0000   -0.68267
215560.0000   -0.83563
215600.0000   -0.60497
215640.0000   -0.70676
215680.0000   -0.51694
215720.0000   -0.44312
215760.0000   -0.73262
215800.0000   -0.10567
215840.0000   -0.32574
215880.0000   -0.39328
215920.0000   -0.42125
215960.0000   -0.32136
216000.0000   -0.02984
216040.0000   -0.16578
216080.0000   -0.31998
216120.0000   -0.23440
216160.0000   -0.26270
216200.0000   -0.10140
216240.0000   -0.43560
216280.0000   -0.06072
216320.0000    0.01161
216360.0000   -0.34175
216400.0000   -0.12942
216440.0000   -0.28613
216480.0000   -0.13820
216520.0000   -0.40404
216560.0000   -0.09845
216600.0000   -0.12269
216640.0000   -0.14463
216680.0000   -0.20396
216720.0000   -0.04219
216760.0000   -0.28703
216800.0000   -0.25407
216840.0000   -0.23458
216880.0000   -0.16434
216920.0000   -0.02763
216960.0000   -0.59765
217000.0000   -0.30064
217040.0000   -0.45365
217080.0000   -0.38821
217120.0000   -0.26864
217160.0000   -0.41727
217200.0000   -0.24989
217240.0000   -0.31471
217280.0000   -0.38761
217320.0000   -0.48029
217360.0000   -0.45628
217400.0000   -0.36096
217440.0000   -0.57920
217480.0000   -0.50925
217520.0000   -0.60893
217560.0000   -0.49551
217600.0000   -0.43108
217640.0000   -0.46233
217680.0000   -0.47036
217720.0000   -0.43719
217760.0000   -0.42541
217800.0000   -0.46953
217840.0000   -0.56841
217880.0000   -0.46117
217920.0000   -0.78036
217960.0000   -0.66081
218000.0000   -1.09522
218040.0000   -0.97176
218080.0000   -0.90649
218120.0000   -0.98529
218160.0000   -0.79875
218200.0000   -1.02504
218240.0000   -0.93602
218280.0000   -0.93140
218320.0000   -0.96425
218360.0000   -0.76840
218400.0000   -0.92414
218440.0000   -0.86700
218480.0000   -0.59762
218520.0000   -0.95160
218560.0000   -0.70210
218600.0000   -0.68047
218640.0000   -0.70685
218680.0000   -0.90621
218720.0000   -0.94464
218760.0000   -0.89156
218800.0000   -0.81084
218840.0000   -0.58356
218880.0000   -0.63341
218920.0000   -0.65839
218960.0000   -0.73947
219000.0000   -0.78475
219040.0000   -0.68205
219080.0000   -0.85580
219120.0000   -0.35348
219160.0000   -0.35129
219200.0000   -0.29877
219240.0000   -0.26252
219280.0000   -0.31167
219320.0000   -0.37008
219360.0000   -0.60174
219400.0000   -0.19798
219440.0000   -0.34325
219480.0000   -0.28826
219520.0000   -0.46399
219560.0000   -0.27655
219600.0000   -0.36275
219640.0000   -0.59425
219680.0000   -0.36527
219720.0000   -0.44037
219760.0000   -0.16260
219800.0000   -0.34763
219840.0000   -0.14754
219880.0000   -0.24962
219920.0000   -0.14961
219960.0000   -0.29639
220000.0000   -0.01366
220040.0000   -0.25276
220080.0000   -0.18571
220120.0000   -0.50704
220160.0000   -0.34356
220200.0000   -0.25197
220240.0000   -0.34537
220280.0000   -0.39681
220320.0000   -0.33511
220360.0000   -0.29239
220400.0000   -0.20774
220440.0000   -0.25116
220480.0000   -0.49135
220520.0000   -0.38458
220560.0000   -0.42722
220600.0000   -0.48357
220640.0000   -0.49124
220680.0000   -0.41069
220720.0000   -0.47084
220760.0000   -0.39231
220800.0000   -0.67137
220840.0000   -0.23995
220880.0000   -0.15980
220920.0000    0.00181
220960.0000   -0.36478
221000.0000   -0.31074
221040.0000   -0.29509
221080.0000   -0.40917
221120.0000   -0.18070
221160.0000   -0.42905
221200.0000    0.07465
221240.0000   -0.40960
221280.0000   -0.30618
221320.0000   -0.21313
221360.0000   -0.36820
221400.0000   -0.21282
221440.0000   -0.41524
221480.0000   -0.15039
221520.0000   -0.26868
221560.0000   -0.24402
221600.0000   -0.38427
221640.0000   -0.33606
221680.0000   -0.02383
221720.0000   -0.30706
221760.0000   -0.19953
221800.0000   -0.23038
221840.0000   -0.33512
221880.0000   -0.35667
221920.0000   -0.43012
221960.0000   -0.25938
222000.0000   -0.41881
222040.0000    0.26786
222080.0000    0.16006
222120.0000    0.05387
222160.0000   -0.05803
222200.0000    0.16413
222240.0000   -0.26416
222280.0000   -0.39530
222320.0000   -0.23155
222360.0000    0.02604
222400.0000   -0.15392
222440.0000   -0.14791
222480.0000   -0.20875
222520.0000   -0.34306
222560.0000   -0.32271
222600.0000   -0.43487
222640.0000   -0.44278
222680.0000   -0.43577
222720.0000   -0.40977
222760.0000   -0.50196
222800.0000   -0.52461
222840.0000   -0.59837
222880.0000   -0.44057
222920.0000   -0.30471
222960.0000   -0.33531
223000.0000   -0.48265
223040.0000   -0.41387
223080.0000   -0.34625
223120.0000   -0.33099
223160.0000   -0.36139
223200.0000   -0.28699
223240.0000   -0.26697
223280.0000   -0.59053
223320.0000   -0.50162
223360.0000   -0.48373
223400.0000   -0.13702
223440.0000   -0.39370
223480.0000   -0.01946
223520.0000    0.02097
223560.0000   -0.15563
223600.0000   -0.33137
223640.0000   -0.14791
223680.0000   -0.27464
223720.0000   -0.00245
223760.0000   -0.32045
223800.0000   -0.37017
223840.0000   -0.19498
223880.0000   -0.15494
223920.0000   -0.10301
223960.0000   -0.06819
224000.0000   -0.09435
224040.0000   -0.22713
224080.0000   -0.04702
224120.0000   -0.08903
224160.0000    0.07589
224200.0000    0.14723
224240.0000   -0.09968
224280.0000    0.01806
224320.0000   -0.07350
224360.0000   -0.10785
224400.0000   -0.16703
224440.0000    0.24374
224480.0000    0.00368
224520.0000   -0.29116
224560.0000   -0.10757
224600.0000   -0.14778
224640.0000   -0.10161
224680.0000    0.05754
224720.0000   -0.17987
224760.0000   -0.12513
224800.0000   -0.21142
224840.0000   -0.06431
224880.0000   -0.02985
224920.0000    0.01536
224960.0000    0.12622
225000.0000   -0.49978
225040.0000   -0.44723
225080.0000   -0.48390
225120.0000   -0.48953
225160.0000   -0.51435
225200.0000   -0.49463
225240.0000   -0.45203
225280.0000   -0.79649
225320.0000   -0.64524
225360.0000   -0.59327
225400.0000   -0.32701
225440.0000   -0.33474
225480.0000   -0.58708
225520.0000   -0.63849
225560.0000   -0.80752
225600.0000   -0.71850
225640.0000   -0.49577
225680.0000   -0.61594
225720.0000   -0.70766
225760.0000   -0.57755
225800.0000   -0.64740
225840.0000   -0.58166
225880.0000   -0.58676
225920.0000   -0.75306
225960.0000   -0.66887
226000.0000   -0.71357
226040.0000   -0.57969
226080.0000   -0.54666
226120.0000   -0.54302
226160.0000   -0.77311
226200.0000   -0.43764
226240.0000   -0.37541
226280.0000   -0.81249
226320.0000   -0.67384
226360.0000   -0.61786
226400.0000   -0.83169
226440.0000   -0.91422
226480.0000   -0.51014
226520.0000   -0.59068
226560.0000   -0.82627
226600.0000   -0.73994
226640.0000   -0.76231
226680.0000   -0.47848
226720.0000   -0.59363
226760.0000   -0.47461
226800.0000   -0.66076
226840.0000   -0.77010
226880.0000   -0.68252
226920.0000   -0.65909
226960.0000   -0.74496
227000.0000   -0.80789
227040.0000   -0.61888
227080.0000   -0.46094
227120.0000   -0.69434
227160.0000   -0.40619
227200.0000   -0.50386
227240.0000   -0.66527
227280.0000   -0.70714
227320.0000   -0.80965
227360.0000   -0.62853
227400.0000   -0.44399
227440.0000   -0.32932
227480.0000   -0.35856
227520.0000   -0.63946
227560.0000   -0.59868
227600.0000   -0.58140
227640.0000   -0.53741
227680.0000   -0.53432
227720.0000   -0.40865
227760.0000   -0.56268
227800.0000   -0.75375
227840.0000   -0.73252
227880.0000   -0.75850
227920.0000   -0.74033
227960.0000   -0.95060
228000.0000   -1.01209
228040.0000   -0.85287
228080.0000   -0.84343
228120.0000   -1.00836
228160.0000   -0.84101
228200.0000   -0.72505
228240.0000   -0.88579
228280.0000   -0.63809
228320.0000   -0.84182
228360.0000   -0.58586
228400.0000   -0.54846
228440.0000   -0.50367
228480.0000   -0.63531
228520.0000   -0.65947
228560.0000   -0.87821
228600.0000   -0.87479
228640.0000   -0.74379
228680.0000   -0.71692
228720.0000   -0.56407
228760.0000   -0.86214
228800.0000   -0.81279
228840.0000   -0.66064
228880.0000   -0.57306
228920.0000   -0.88645
228960.0000   -0.77311
229000.0000   -0.52000
229040.0000   -0.58886
229080.0000   -0.44166
229120.0000   -0.82977
229160.0000   -0.70473
229200.0000   -0.84318
229240.0000   -0.61526
229280.0000   -0.67222
229320.0000   -0.60496
229360.0000   -0.62724
229400.0000   -0.61855
229440.0000   -0.53527
229480.0000   -0.93921
229520.0000   -0.60344
229560.0000   -0.72761
229600.0000   -0.74374
229640.0000   -0.92192
229680.0000   -0.77480
229720.0000   -0.59220
229760.0000   -0.69874
229800.0000   -0.61740
229840.0000   -0.80982
229880.0000   -0.82779
229920.0000   -0.65920
229960.0000   -0.54358
230000.0000   -0.53096
230040.0000   -0.49258
230080.0000   -0.55643
230120.0000   -0.64511
230160.0000   -0.63861
230200.0000   -1.00681
230240.0000   -0.78803
230280.0000   -0.98659
230320.0000   -0.44119
230360.0000   -0.79417
230400.0000   -0.51076
230440.0000   -0.59871
230480.0000   -0.77901
230520.0000   -0.62554
230560.0000   -0.71300
230600.0000   -1.04364
230640.0000   -0.71516
230680.0000   -0.59384
230720.0000   -0.51373
230760.0000   -0.69808
230800.0000   -0.30836
230840.0000   -0.44986
230880.0000   -0.61180
230920.0000   -0.55421
230960.0000   -0.51664
231000.0000   -0.41703
231040.0000   -0.47326
231080.0000   -0.78460
231120.0000   -0.56356
231160.0000   -0.56702
231200.0000   -0.56337
231240.0000   -0.77876
231280.0000   -0.65643
231320.0000   -0.51645
231360.0000   -0.93912
231400.0000   -0.59129
231440.0000   -0.44858
231480.0000   -0.57555
231520.0000   -0.64156
231560.0000   -0.53157
231600.0000   -0.71828
231640.0000   -0.80219
231680.0000   -0.85695
231720.0000   -0.68468
231760.0000   -0.65885
231800.0000   -0.44843
231840.0000   -0.18177
231880.0000   -0.19268
231920.0000   -0.16176
231960.0000   -0.04854
232000.0000   -0.39179
232040.0000   -0.35186
232080.0000   -0.58601
232120.0000   -0.38784
232160.0000   -0.41297
232200.0000   -0.63216
232240.0000   -0.72066
232280.0000   -0.87897
232320.0000   -0.72593
232360.0000   -0.78402
232400.0000   -0.62717
232440.0000   -0.69635
232480.0000   -0.61426
232520.0000   -0.65879
232560.0000   -0.74360
232600.0000   -0.67477
232640.0000   -0.64216
232680.0000   -0.55401
232720.0000   -0.51804
232760.0000   -0.57665
232800.0000   -0.54862
232840.0000   -0.62985
232880.0000   -0.51479
232920.0000   -0.67878
232960.0000   -0.74745
233000.0000   -0.61992
233040.0000   -0.77212
233080.0000   -1.19461
233120.0000   -0.96526
233160.0000   -0.58736
233200.0000   -0.80550
233240.0000   -0.64075
233280.0000   -0.63405
233320.0000   -0.81041
233360.0000   -0.62873
233400.0000   -0.54697
233440.0000   -0.61301
233480.0000   -0.42553
233520.0000   -0.81468
233560.0000   -0.74324
233600.0000   -0.74366
233640.0000   -0.73070
233680.0000   -0.58828
233720.0000   -0.56233
233760.0000   -0.64641
233800.0000   -0.71972
233840.0000   -0.53302
233880.0000   -0.65779
233920.0000   -0.10447
233960.0000   -0.44265
234000.0000   -0.54171
234040.0000   -1.02154
234080.0000   -0.73568
234120.0000    0.01328
234160.0000   -0.30576
234200.0000   -0.59640
234240.0000   -0.45118
234280.0000   -0.39651
234320.0000   -0.62410
234360.0000   -0.46330
234400.0000   -0.40044
234440.0000   -0.05593
234480.0000   -0.10924
234520.0000   -0.22346
234560.0000   -0.26396
234600.0000    0.14508
234640.0000   -0.12029
234680.0000   -0.16478
234720.0000   -0.55974
234760.0000   -0.07936
234800.0000   -0.28245
234840.0000   -0.35326
234880.0000   -0.38574
234920.0000   -0.34788
234960.0000   -0.58489
235000.0000   -0.51467
235040.0000   -0.48527
235080.0000   -0.68029
235120.0000   -0.68964
235160.0000   -0.56942
235200.0000   -0.43448
235240.0000   -0.58029
235280.0000   -0.59169
235320.0000   -0.58974
235360.0000   -0.29128
235400.0000   -0.06494
235440.0000   -0.40781
235480.0000   -0.39314
235520.0000   -0.52937
235560.0000   -0.50711
235600.0000   -0.59983
235640.0000   -0.36142
235680.0000   -0.54962
235720.0000   -0.64239
235760.0000   -0.76342
235800.0000   -0.64238
235840.0000   -0.17820
235880.0000   -0.22629
235920.0000   -0.09537
235960.0000    0.12970
236000.0000   -0.31226
236040.0000   -0.49630
236080.0000   -0.47116
236120.0000   -0.69634
236160.0000   -0.58802
236200.0000   -0.26509
236240.0000   -0.55432
236280.0000   -0.92136
236320.0000   -0.72887
236360.0000   -0.19255
236400.0000   -0.27322
236440.0000   -0.45763
236480.0000   -0.62917
236520.0000   -0.17173
236560.0000   -0.30328
236600.0000   -0.32359
236640.0000   -0.24364
236680.0000   -0.30723
236720.0000   -0.76042
236760.0000   -0.12759
236800.0000   -0.59761
236840.0000   -0.62939
236880.0000   -0.49026
236920.0000   -0.70352
236960.0000   -0.49744
237000.0000   -0.51612
237040.0000   -0.59520
237080.0000   -0.43214
237120.0000   -0.40825
237160.0000   -0.54578
237200.0000   -0.50438
237240.0000   -0.73563
237280.0000   -0.29867
237320.0000   -0.24833
237360.0000   -0.17208
237400.0000    0.01444
237440.0000    0.04024
237480.0000    0.06875
237520.0000   -0.41976
237560.0000   -0.43241
237600.0000   -0.45562
237640.0000   -0.42639
237680.0000   -0.55770
237720.0000   -0.35201
237760.0000   -0.68695
237800.0000   -0.44538
237840.0000   -0.48018
237880.0000   -0.62230
237920.0000   -0.82087
237960.0000   -0.55560
238000.0000   -0.38128
238040.0000   -0.39930
238080.0000   -0.39795
238120.0000   -0.23530
238160.0000   -0.07177
238200.0000   -0.11142
238240.0000   -0.28891
238280.0000    0.17636
238320.0000   -0.07230
238360.0000   -0.06778
238400.0000    0.10882
238440.0000    0.04741
238480.0000    0.18871
238520.0000   -0.09552
238560.0000   -0.03879
238600.0000   -0.00469
238640.0000   -0.44248
238680.0000   -0.10951
238720.0000   -0.48483
238760.0000   -0.21670
238800.0000   -0.55781
238840.0000   -0.34532
238880.0000   -0.21126
238920.0000   -0.17551
238960.0000   -0.60949
239000.0000   -0.25868
239040.0000   -0.33697
239080.0000    0.02286
239120.0000   -0.16247
239160.0000    0.20424
239200.0000   -0.15966
239240.0000   -0.11858
239280.0000   -0.13105
239320.0000   -0.20789
239360.0000   -0.13363
239400.0000   -0.07808
239440.0000   -0.05557
239480.0000   -0.26924
239520.0000   -0.05120
239560.0000   -0.05377
239600.0000   -0.36236
239640.0000   -0.37284
239680.0000    0.29428
239720.0000   -0.21725
239760.0000   -0.04214
239800.0000   -0.04215
239840.0000    0.12470
239880.0000    0.04744
239920.0000   -0.33853
239960.0000   -0.09732
240000.0000   -0.06976
240040.0000   -0.05610
240080.0000   -0.05465
240120.0000   -0.17210
240160.0000   -0.21116
240200.0000   -0.36675
240240.0000   -0.28564
240280.0000   -0.28431
240320.0000    0.08715
240360.0000    0.13014
240400.0000    0.12880
240440.0000   -0.15185
240480.0000    0.13083
240520.0000    0.11427
240560.0000    0.04894
240600.0000    0.08473
240640.0000   -0.00025
240680.0000    0.15802
240720.0000    0.03003
240760.0000    0.26267
240800.0000    0.09911
240840.0000   -0.22081
240880.0000   -0.02119
240920.0000    0.21508
240960.0000    0.18898
241000.0000    0.14851
241040.0000    0.39472
241080.0000    0.42491
241120.0000    0.37812
241160.0000    0.19380
241200.0000    0.32689
241240.0000    0.43086
241280.0000    0.49481
241320.0000    0.55858
241360.0000    0.30417
241400.0000    0.42968
241440.0000    0.54518
241480.0000    0.60343
241520.0000    0.50637
241560.0000    0.30321
241600.0000    0.42215
241640.0000    0.53136
241680.0000    0.43339
241720.0000    0.43791
241760.0000    0.36765
241800.0000    0.34132
241840.0000    0.48345
241880.0000    0.30119
241920.0000    0.36710
241960.0000    0.59489
242000.0000    0.68663
242040.0000    0.63539
242080.0000    0.78048
242120.0000    0.31012
242160.0000    0.54893
242200.0000    0.68438
242240.0000    0.68854
242280.0000    0.65985
242320.0000    0.23560
242360.0000    0.22699
242400.0000   -0.01451
242440.0000   -0.02791
242480.0000   -0.16293
242520.0000   -0.45768
242560.0000   -0.52899
242600.0000   -0.03314
242640.0000   -0.40008
242680.0000   -0.11413
242720.0000   -0.37557
242760.0000   -0.37026
242800.0000   -0.19548
242840.0000   -0.21424
242880.0000    0.07646
242920.0000   -0.36049
242960.0000   -0.48853
243000.0000   -0.28564
243040.0000   -0.36804
243080.0000   -0.45321
243120.0000   -0.13249
243160.0000   -0.09301
243200.0000   -0.39319
243240.0000    0.13110
243280.0000    0.17812
243320.0000    0.12078
243360.0000   -0.00464
243400.0000   -0.02053
243440.0000   -0.04581
243480.0000   -0.21283
243520.0000   -0.41096
243560.0000   -0.31362
243600.0000    0.07461
243640.0000   -0.14245
243680.0000    0.00650
243720.0000    0.01397
243760.0000    0.03604
243800.0000   -0.04412
243840.0000    0.22098
243880.0000   -0.02068
243920.0000    0.05438
243960.0000    0.06471
244000.0000   -0.54015
244040.0000   -0.64373
244080.0000   -0.46095
244120.0000   -0.50393
244160.0000   -0.07097
244200.0000   -0.00739
244240.0000   -0.31160
244280.0000   -0.06914
244320.0000   -0.18992
244360.0000   -0.20177
244400.0000   -0.01776
244440.0000    0.23416
244480.0000   -0.30055
244520.0000   -0.03371
244560.0000   -0.04961
244600.0000   -0.04809
244640.0000    0.34266
244680.0000   -0.08074
244720.0000   -0.65794
244760.0000    0.00111
244800.0000    0.03284
244840.0000   -0.23230
244880.0000    0.07174
244920.0000    0.11367
244960.0000    0.04159
245000.0000   -0.10514
245040.0000    0.24698
245080.0000   -0.11081
245120.0000   -0.07927
245160.0000    0.05928
245200.0000    0.03280
245240.0000   -0.15507
245280.0000   -0.24952
245320.0000   -0.26874
245360.0000   -0.41427
245400.0000   -0.28546
245440.0000   -0.30799
245480.0000   -0.22347
245520.0000   -0.55849
245560.0000   -0.48901
245600.0000   -0.42777
245640.0000   -0.76046
245680.0000   -0.80042
245720.0000   -0.63054
245760.0000   -0.32834
245800.0000   -0.13436
245840.0000   -0.11570
245880.0000   -0.03045
245920.0000   -0.07373
245960.0000   -0.06223
246000.0000   -0.24920
246040.0000   -0.23582
246080.0000    0.09115
246120.0000   -0.15339
246160.0000    0.02154
246200.0000    0.04256
246240.0000   -0.14138
246280.0000   -0.18929
246320.0000   -0.12964
246360.0000    0.00519
246400.0000   -0.56676
246440.0000   -0.07296
246480.0000   -0.07051
246520.0000   -0.20531
246560.0000   -0.10721
246600.0000   -0.17264
246640.0000   -0.06467
246680.0000    0.04820
246720.0000    0.13727
246760.0000    0.01604
246800.0000   -0.03901
246840.0000   -0.42714
246880.0000   -0.53368
246920.0000   -0.01929
246960.0000   -0.07588
247000.0000   -0.09322
247040.0000   -0.24543
247080.0000   -0.27006
247120.0000   -0.35459
247160.0000   -0.39623
247200.0000   -0.46437
247240.0000   -0.56052
247280.0000   -0.02198
247320.0000    0.02953
247360.0000   -0.05617
247400.0000   -0.11117
247440.0000   -0.18050
247480.0000   -0.11984
247520.0000   -0.08060
247560.0000   -0.39115
247600.0000    0.03224
247640.0000   -0.08174
247680.0000    0.19320
247720.0000   -0.13213
247760.0000    0.10410
247800.0000    0.02077
247840.0000    0.06975
247880.0000   -0.29610
247920.0000   -0.13358
247960.0000    0.14161
248000.0000    0.04047
248040.0000   -0.05310
248080.0000    0.03362
248120.0000   -0.08444
248160.0000    0.04593
248200.0000    0.26960
248240.0000   -0.29558
248280.0000   -0.07901
248320.0000   -0.45379
248360.0000    0.09924
248400.0000    0.10538
248440.0000    0.11478
248480.0000   -0.03857
248520.0000   -0.27957
248560.0000   -0.00384
248600.0000    0.08150
248640.0000    0.20417
248680.0000   -0.03492
248720.0000   -0.18524
248760.0000   -0.19230
248800.0000   -0.28135
248840.0000   -0.13719
248880.0000    0.09669
248920.0000   -0.04991
248960.0000   -0.05520
249000.0000    0.20164
249040.0000   -0.29460
249080.0000   -0.16471
249120.0000   -0.11715
249160.0000   -0.18998
249200.0000   -0.06176
249240.0000   -0.21088
249280.0000   -0.22634
249320.0000   -0.41705
249360.0000   -0.30293
249400.0000   -0.12598
249440.0000    0.17673
249480.0000   -0.04293
249520.0000   -0.09491
249560.0000    0.04082
249600.0000    0.04741
249640.0000    0.07772
249680.0000   -0.04474
249720.0000    0.06031
249760.0000   -0.06164
249800.0000    0.01031
249840.0000   -0.05068
249880.0000    0.29006
249920.0000   -0.01925
249960.0000    0.14724
250000.0000    0.02666
250040.0000   -0.10172
250080.0000    0.00634
250120.0000   -0.04625
250160.0000    0.14193
250200.0000   -0.06259
250240.0000   -0.24553
250280.0000    0.13458
250320.0000    0.05702
250360.0000   -0.00783
250400.0000    0.08536
250440.0000    0.19416
250480.0000    0.23496
250520.0000    0.14068
250560.0000    0.03760
250600.0000   -0.45629
250640.0000   -0.70146
250680.0000   -0.02976
250720.0000   -0.31257
250760.0000    0.19560
250800.0000    0.29246
250840.0000    0.09995
250880.0000    0.03575
250920.0000    0.31271
250960.0000    0.36005
251000.0000    0.09717
251040.0000   -0.01581
251080.0000    0.12385
251120.0000    0.11371
251160.0000   -0.09425
251200.0000    0.12475
251240.0000    0.18316
251280.0000    0.21923
251320.0000   -0.14033
251360.0000   -0.42193
251400.0000   -0.14384
251440.0000   -0.40351
251480.0000   -0.46552
251520.0000   -0.41795
251560.0000   -0.37021
251600.0000   -0.41099
251640.0000   -0.43399
251680.0000   -0.34517
251720.0000   -0.38612
251760.0000   -0.48374
251800.0000   -0.64215
251840.0000   -0.47384
251880.0000   -0.49093
251920.0000   -0.66816
251960.0000   -0.52406
252000.0000   -0.47232
252040.0000   -0.29156
252080.0000   -0.37338
252120.0000   -0.52479
252160.0000   -0.49843
252200.0000   -0.02090
252240.0000   -0.01619
252280.0000    0.15129
252320.0000   -0.07656
252360.0000   -0.43845
252400.0000   -0.41494
252440.0000   -0.69042
252480.0000   -0.49536
252520.0000   -0.60371
252560.0000   -0.50093
252600.0000   -0.28129
252640.0000   -0.55530
252680.0000   -0.50296
252720.0000   -0.44656
252760.0000   -0.52667
252800.0000   -0.68468
252840.0000   -0.17788
252880.0000   -0.74550
252920.0000   -0.38700
252960.0000   -0.62490
253000.0000   -0.29101
253040.0000   -0.13609
253080.0000   -0.31512
253120.0000   -0.24886
253160.0000   -0.27983
253200.0000   -0.52418
253240.0000   -0.47726
253280.0000   -0.63599
253320.0000   -0.54705
253360.0000   -0.58210
253400.0000   -0.65706
253440.0000   -0.52138
253480.0000   -0.62324
253520.0000   -0.76668
253560.0000   -0.59342
253600.0000   -0.67628
253640.0000   -0.53855
253680.0000   -0.72163
253720.0000   -0.64392
253760.0000   -0.61394
253800.0000   -0.53719
253840.0000   -0.53896
253880.0000   -0.60446
253920.0000   -0.63655
253960.0000   -0.92777
254000.0000   -0.62909
254040.0000   -0.66392
254080.0000   -0.39645
254120.0000   -0.68732
254160.0000   -0.36549
254200.0000   -0.56631
254240.0000   -0.71071
254280.0000   -0.72926
254320.0000   -0.48144
254360.0000   -0.23349
254400.0000   -0.55159
254440.0000   -0.49741
254480.0000   -0.50625
254520.0000   -0.21993
254560.0000   -0.49377
254600.0000   -0.45026
254640.0000   -0.71144
254680.0000   -0.60139
254720.0000   -0.62627
254760.0000   -0.56388
254800.0000   -0.78011
254840.0000   -0.50573
254880.0000   -0.74962
254920.0000   -0.42541
254960.0000   -0.48564
255000.0000   -0.43576
255040.0000   -0.82140
255080.0000   -0.82221
255120.0000   -0.81802
255160.0000   -0.77613
255200.0000   -0.29914
255240.0000   -0.60528
255280.0000   -0.14349
255320.0000   -0.40606
255360.0000   -0.23929
255400.0000   -0.53624
255440.0000   -0.46644
255480.0000    0.01277
255520.0000   -0.13115
255560.0000   -0.13562
255600.0000   -0.07047
255640.0000    0.04967
255680.0000   -0.18744
255720.0000   -0.43027
255760.0000   -0.34475
255800.0000   -0.16740
255840.0000   -0.10251
255880.0000   -0.45337
255920.0000    0.08959
255960.0000    0.12850
256000.0000   -0.15604
256040.0000   -0.08585
256080.0000   -0.17371
256120.0000    0.02212
256160.0000   -0.59677
256200.0000   -0.54018
256240.0000   -0.38702
256280.0000   -0.25631
256320.0000   -0.06097
256360.0000    0.06534
256400.0000   -0.13880
256440.0000    0.05011
256480.0000   -0.09996
256520.0000   -0.14621
256560.0000    0.13622
256600.0000   -0.37853
256640.0000   -0.04430
256680.0000   -0.13430
256720.0000   -0.43671
256760.0000   -0.71276
256800.0000   -0.39356
256840.0000   -0.48194
256880.0000   -0.09340
256920.0000   -0.36225
256960.0000   -0.26490
257000.0000   -0.29055
257040.0000   -0.22837
257080.0000   -0.61310
257120.0000   -0.55906
257160.0000   -0.52439
257200.0000   -0.20879
257240.0000   -0.10126
257280.0000   -0.07858
257320.0000    0.16044
257360.0000   -0.03110
257400.0000    0.11138
257440.0000    0.19912
257480.0000   -0.15120
257520.0000   -0.08891
257560.0000   -0.20879
257600.0000   -0.55872
257640.0000   -0.65899
257680.0000   -0.33467
257720.0000   -0.39935
257760.0000   -0.04983
257800.0000   -0.25447
257840.0000   -0.23553
257880.0000   -0.45438
257920.0000   -0.13323
257960.0000   -0.09151
258000.0000   -0.13577
258040.0000   -0.39007
258080.0000   -0.30102
258120.0000   -0.37408
258160.0000   -0.49426
258200.0000   -0.37619
258240.0000   -0.44648
258280.0000   -0.65472
258320.0000   -0.40631
258360.0000   -0.43693
258400.0000   -0.18708
258440.0000   -0.56622
258480.0000   -0.38483
258520.0000   -0.39859
258560.0000   -0.23183
258600.0000   -0.42229
258640.0000   -0.11045
258680.0000   -0.25503
258720.0000   -0.35997
258760.0000   -0.29225
258800.0000   -0.54223
258840.0000   -0.38170
258880.0000   -0.66596
258920.0000   -0.96168
258960.0000   -0.71435
259000.0000   -0.54724
259040.0000   -0.61931
259080.0000   -0.77701
259120.0000   -0.70288
259160.0000   -0.43276
259200.0000   -0.62934
259240.0000   -0.79195
259280.0000   -0.63008
259320.0000   -0.37773
259360.0000   -0.39172
259400.0000   -0.20671
259440.0000   -0.45294
259480.0000   -0.40413
259520.0000   -0.25688
259560.0000   -0.36899
259600.0000   -0.18255
259640.0000   -0.16496
259680.0000   -0.34534
259720.0000   -0.32071
259760.0000   -0.64788
259800.0000   -0.71159
259840.0000   -0.50700
259880.0000   -0.41350
259920.0000   -0.40693
259960.0000   -0.33689
260000.0000   -0.69392
260040.0000   -0.23579
260080.0000   -0.06175
260120.0000   -0.37021
260160.0000   -0.53193
260200.0000   -0.31453
260240.0000   -0.47628
260280.0000   -0.31568
260320.0000   -0.15819
260360.0000   -0.50278
260400.0000   -0.38806
260440.0000   -0.41740
260480.0000   -0.56894
260520.0000   -0.51242
260560.0000   -0.34077
260600.0000   -0.52676
260640.0000   -0.27901
260680.0000   -0.71605
260720.0000   -0.62803
260760.0000   -0.46245
260800.0000   -0.57179
260840.0000   -0.08829
260880.0000   -0.12323
260920.0000   -0.48117
260960.0000   -0.36179
261000.0000   -0.43845
261040.0000   -0.06672
261080.0000   -0.39964
261120.0000   -0.38784
261160.0000   -0.38713
261200.0000   -0.08634
261240.0000   -0.38426
261280.0000   -0.33418
261320.0000   -0.71116
261360.0000   -0.44108
261400.0000   -0.05196
261440.0000   -0.21493
261480.0000   -0.41248
261520.0000   -0.30136
261560.0000   -0.34257
261600.0000   -0.58315
261640.0000   -0.47084
261680.0000   -0.50726
261720.0000   -0.18186
261760.0000   -0.58921
261800.0000   -0.57749
261840.0000   -0.63770
261880.0000   -0.50371
261920.0000   -0.31244
261960.0000   -0.57849
262000.0000   -0.52824
262040.0000   -0.90583
262080.0000   -0.58531
262120.0000   -0.55534
262160.0000   -0.70210
262200.0000   -0.74449
262240.0000   -0.43855
262280.0000   -0.49067
262320.0000   -0.35917
262360.0000   -0.67609
262400.0000   -0.87797
262440.0000   -0.58824
262480.0000   -0.71135
262520.0000   -1.02155
262560.0000   -0.84389
262600.0000   -0.61057
262640.0000   -0.57548
262680.0000   -0.54459
262720.0000   -0.77991
262760.0000   -1.04852
262800.0000   -0.71595
262840.0000   -0.77699
262880.0000   -0.44517
262920.0000   -0.60165
262960.0000   -0.45930
263000.0000   -0.53687
263040.0000   -0.66227
263080.0000   -0.55107
263120.0000   -0.47747
263160.0000   -0.61184
263200.0000   -0.49995
263240.0000   -0.54381
263280.0000   -0.57084
263320.0000   -0.66295
263360.0000   -0.87305
263400.0000   -0.69961
263440.0000   -0.68751
263480.0000   -0.57078
263520.0000   -0.60738
263560.0000   -0.43739
263600.0000   -0.59525
263640.0000   -0.33337
263680.0000   -0.55880
263720.0000   -0.77383
263760.0000   -0.54763
263800.0000   -0.52978
263840.0000   -0.70996
263880.0000   -0.62611
263920.0000   -0.14968
263960.0000   -0.17236
264000.0000   -0.57573
264040.0000   -0.43024
264080.0000   -0.41050
264120.0000   -0.33785
264160.0000   -0.23936
264200.0000   -0.34901
264240.0000   -0.07217
264280.0000   -0.36008
264320.0000   -0.37257
264360.0000   -0.34630
264400.0000   -0.26878
264440.0000   -0.41211
264480.0000   -0.19264
264520.0000   -0.19172
264560.0000   -0.15650
264600.0000   -0.18719
264640.0000   -0.11015
264680.0000   -0.24839
264720.0000   -0.32611
264760.0000   -0.45473
264800.0000   -0.53142
264840.0000   -0.28589
264880.0000   -0.14496
264920.0000   -0.39809
264960.0000   -0.51165
265000.0000   -1.06940
265040.0000   -0.87172
265080.0000   -0.84018
265120.0000   -0.71678
265160.0000   -0.71731
265200.0000   -0.61484
265240.0000   -0.69377
265280.0000   -0.65059
265320.0000   -0.74378
265360.0000   -0.70226
265400.0000   -0.56838
265440.0000   -0.57941
265480.0000   -0.65580
265520.0000   -0.68207
265560.0000   -0.60722
265600.0000   -0.55160
265640.0000   -0.98560
265680.0000   -0.75684
265720.0000   -0.92646
265760.0000   -0.46510
265800.0000   -0.60749
265840.0000   -0.56200
265880.0000   -0.58572
265920.0000   -0.90491
265960.0000   -0.96092
266000.0000   -0.93434
266040.0000   -0.66612
266080.0000   -0.78255
266120.0000   -0.72674
266160.0000   -0.79183
266200.0000   -0.76047
266240.0000   -0.80523
266280.0000   -0.63194
266320.0000   -0.67154
266360.0000   -0.50605
266400.0000   -0.46613
266440.0000   -0.34873
266480.0000   -0.68883
266520.0000   -0.55410
266560.0000   -0.62220
266600.0000   -0.72638
266640.0000   -0.58507
266680.0000   -0.59662
266720.0000   -0.28818
266760.0000   -0.79523
266800.0000   -0.52236
266840.0000   -0.38250
266880.0000   -0.64081
266920.0000   -0.52772
266960.0000   -0.62018
267000.0000   -0.59688
267040.0000   -0.45796
267080.0000   -0.44701
267120.0000   -0.71027
267160.0000   -0.50700
267200.0000   -0.54997
267240.0000   -0.56101
267280.0000   -0.42750
267320.0000   -0.71535
267360.0000   -0.45579
267400.0000   -0.74074
267440.0000   -0.86936
267480.0000   -0.67319
267520.0000   -0.61592
267560.0000   -0.65676
267600.0000   -0.49311
267640.0000   -0.51618
267680.0000   -0.31950
267720.0000   -0.50163
267760.0000   -0.27065
267800.0000   -0.46516
267840.0000   -0.41384
267880.0000   -0.62792
267920.0000   -0.56844
267960.0000   -0.55584
268000.0000   -0.73921
268040.0000   -0.59038
268080.0000   -0.28325
268120.0000   -0.42615
268160.0000   -0.68771
268200.0000   -0.73317
268240.0000   -0.49408
268280.0000   -0.52376
268320.0000   -0.55774
268360.0000   -0.67313
268400.0000   -0.65346
268440.0000   -0.52404
268480.0000   -0.61549
268520.0000   -0.69164
268560.0000   -0.58355
268600.0000   -0.52740
268640.0000   -0.55609
268680.0000   -0.58680
268720.0000   -0.59090
268760.0000   -0.32171
268800.0000   -0.69318
268840.0000   -0.78235
268880.0000   -0.70298
268920.0000   -0.69084
268960.0000   -0.76912
269000.0000   -0.69823
269040.0000   -0.52191
269080.0000   -0.53712
269120.0000   -0.65547
269160.0000   -0.56690
269200.0000   -0.68789
269240.0000   -0.66845
269280.0000   -0.62387
269320.0000   -0.58748
269360.0000   -0.37685
269400.0000   -0.42867
269440.0000   -0.60428
269480.0000   -0.42277
269520.0000   -0.57066
269560.0000   -0.63042
269600.0000   -0.54243
269640.0000   -0.46597
269680.0000   -0.35839
269720.0000   -0.40202
269760.0000   -0.57742
269800.0000   -0.63645
269840.0000   -0.46502
269880.0000   -0.63140
269920.0000   -0.53520
269960.0000   -0.51439
270000.0000   -0.44532
270040.0000   -0.77031
270080.0000   -0.58491
270120.0000   -0.45288
270160.0000   -0.40871
270200.0000   -0.45771
270240.0000   -0.58725
270280.0000   -0.74649
270320.0000   -0.46143
270360.0000   -0.63407
270400.0000   -0.64794
270440.0000   -0.42072
270480.0000   -0.55409
270520.0000   -0.42823
270560.0000   -0.43668
270600.0000   -0.60677
270640.0000   -0.65731
270680.0000   -0.75319
270720.0000   -0.60159
270760.0000   -0.34373
270800.0000   -0.46006
270840.0000   -0.48985
270880.0000   -0.48568
270920.0000   -0.61421
270960.0000   -0.46843
271000.0000   -0.36397
271040.0000   -0.63687
271080.0000   -0.54374
271120.0000   -0.53036
271160.0000   -0.33593
271200.0000   -0.71938
271240.0000   -0.57459
271280.0000   -0.43699
271320.0000   -0.40807
271360.0000   -0.43918
271400.0000   -0.34404
271440.0000   -0.54457
271480.0000   -0.38096
271520.0000   -0.18325
271560.0000   -0.25954
271600.0000   -0.49190
271640.0000   -0.26900
271680.0000   -0.25640
271720.0000   -0.16037
271760.0000   -0.68989
271800.0000   -0.43715
271840.0000   -0.58902
271880.0000   -0.23328
271920.0000   -0.66766
271960.0000   -0.42954
272000.0000   -0.72551
272040.0000   -0.51634
272080.0000   -0.58607
272120.0000   -0.62208
272160.0000   -0.70579
272200.0000   -0.41059
272240.0000   -0.55043
272280.0000   -0.46396
272320.0000   -0.37123
272360.0000   -0.54026
272400.0000   -0.56032
272440.0000   -0.69431
272480.0000   -0.74168
272520.0000   -0.89249
272560.0000   -0.70611
272600.0000   -0.85769
272640.0000   -0.46522
272680.0000   -0.40511
272720.0000   -0.46387
272760.0000   -0.44411
272800.0000   -0.34927
272840.0000   -0.73520
272880.0000   -0.31556
272920.0000   -0.49733
272960.0000   -0.47422
273000.0000   -0.33493
273040.0000   -0.17332
273080.0000   -0.69220
273120.0000   -0.43593
273160.0000   -0.59090
273200.0000   -0.59367
273240.0000   -0.62247
273280.0000   -0.64784
273320.0000   -0.72963
273360.0000   -0.47118
273400.0000   -0.54118
273440.0000   -0.75770
273480.0000   -0.67929
273520.0000   -0.89566
273560.0000   -0.69862
273600.0000   -0.64714
273640.0000   -0.36658
273680.0000   -0.58829
273720.0000   -0.34102
273760.0000   -0.72393
273800.0000   -0.94387
273840.0000   -0.55607
273880.0000   -0.78744
273920.0000   -0.65808
273960.0000   -0.44235
274000.0000   -0.78745
274040.0000   -0.60491
274080.0000   -0.79196
274120.0000   -0.72147
274160.0000   -0.78429
274200.0000   -0.56138
274240.0000   -0.41218
274280.0000   -0.64551
274320.0000   -0.35181
274360.0000   -0.68191
274400.0000   -0.66139
274440.0000   -0.78534
274480.0000   -0.56911
274520.0000   -0.42408
274560.0000   -0.60574
274600.0000   -0.43923
274640.0000   -0.43655
274680.0000   -0.77149
274720.0000   -0.60811
274760.0000   -0.38199
274800.0000   -0.23614
274840.0000   -0.24385
274880.0000   -0.36882
274920.0000    0.04066
274960.0000   -0.03245
275000.0000   -0.23003
275040.0000    0.16849
275080.0000   -0.39322
275120.0000   -0.17393
275160.0000   -0.01684
275200.0000   -0.03990
275240.0000   -0.33333
275280.0000   -0.56548
275320.0000   -0.37684
275360.0000   -0.59471
275400.0000   -0.30317
275440.0000   -0.37967
275480.0000   -0.40829
275520.0000   -0.14213
275560.0000   -0.36706
275600.0000   -0.56694
275640.0000   -0.54963
275680.0000   -0.43457
275720.0000   -0.18213
275760.0000    0.08130
275800.0000    0.12368
275840.0000   -0.12062
275880.0000   -0.67385
275920.0000   -0.58094
275960.0000   -0.62330
276000.0000   -0.78145
276040.0000   -0.37024
276080.0000   -0.53890
276120.0000   -0.60621
276160.0000   -0.67520
276200.0000   -0.66374
276240.0000   -0.77993
276280.0000   -0.63617
276320.0000   -0.53584
276360.0000   -0.43133
276400.0000   -0.17638
276440.0000   -0.26657
276480.0000   -0.45402
276520.0000   -0.29460
276560.0000   -0.53024
276600.0000   -0.54979
276640.0000   -0.18976
276680.0000   -0.45223
276720.0000   -0.31664
276760.0000   -0.31786
276800.0000   -0.42074
276840.0000   -0.47258
276880.0000   -0.46874
276920.0000   -0.43498
276960.0000   -0.47767
277000.0000   -0.32980
277040.0000   -0.45405
277080.0000   -0.25540
277120.0000   -0.60020
277160.0000   -0.27210
277200.0000   -0.52141
277240.0000   -0.36295
277280.0000   -0.39248
277320.0000   -0.12310
277360.0000   -0.31955
277400.0000   -0.53445
277440.0000   -0.29490
277480.0000   -0.43943
277520.0000   -0.50114
277560.0000   -0.47738
277600.0000   -0.39089
277640.0000   -0.54065
277680.0000   -0.24134
277720.0000   -0.31220
277760.0000   -0.35273
277800.0000   -0.49411
277840.0000   -0.56133
277880.0000   -0.36102
277920.0000   -0.44100
277960.0000   -0.27809
278000.0000   -0.30443
278040.0000   -0.46538
278080.0000   -0.32986
278120.0000   -0.52530
278160.0000   -0.38810
278200.0000   -0.43703
278240.0000   -0.59593
278280.0000   -0.53226
278320.0000   -0.57736
278360.0000   -0.67137
278400.0000   -0.64784
278440.0000   -0.45349
278480.0000   -0.37322
278520.0000   -0.55747
278560.0000   -0.36219
278600.0000   -0.66801
278640.0000   -0.68289
278680.0000   -0.52287
278720.0000   -0.63539
278760.0000   -0.59281
278800.0000   -0.62920
278840.0000   -0.75067
278880.0000   -0.68009
278920.0000   -0.59696
278960.0000   -0.49823
279000.0000   -0.62264
279040.0000   -0.69823
279080.0000   -0.55212
279120.0000   -0.70632
279160.0000   -0.59742
279200.0000   -0.92856
279240.0000   -0.49538
279280.0000   -0.65129
279320.0000   -0.72036
279360.0000   -0.56179
279400.0000   -0.88355
279440.0000   -0.70314
279480.0000   -0.83848
279520.0000   -0.66555
279560.0000   -0.52608
279600.0000   -0.85693
279640.0000   -1.21072
279680.0000   -0.81819
279720.0000   -0.91177
279760.0000   -0.84956
279800.0000   -0.87318
279840.0000   -0.56062
279880.0000   -0.54262
279920.0000   -0.46641
279960.0000   -0.56218
280000.0000   -0.45745
280040.0000   -0.66021
280080.0000   -0.69440
280120.0000   -0.79707
280160.0000   -0.67786
280200.0000   -0.59183
280240.0000   -0.82874
280280.0000   -0.75095
280320.0000   -0.68419
280360.0000   -0.74004
280400.0000   -0.62731
280440.0000   -0.49714
280480.0000   -0.53890
280520.0000   -0.37424
280560.0000   -0.44498
280600.0000   -0.75015
280640.0000   -0.55009
280680.0000   -0.74658
280720.0000   -0.72101
280760.0000   -0.81041
280800.0000   -0.64900
280840.0000   -0.60216
280880.0000   -0.36547
280920.0000   -0.70326
280960.0000   -0.76555
281000.0000   -0.71310
281040.0000   -0.93031
281080.0000   -0.60160
281120.0000   -0.62508
281160.0000   -0.27943
281200.0000   -0.29626
281240.0000   -0.41827
281280.0000   -0.52249
281320.0000   -0.42687
281360.0000   -0.54751
281400.0000   -0.40522
281440.0000   -0.32654
281480.0000   -0.25407
281520.0000   -0.58769
281560.0000   -0.53654
281600.0000   -0.53094
281640.0000   -0.48827
281680.0000   -0.60485
281720.0000   -0.53951
281760.0000   -0.33725
281800.0000   -0.16518
281840.0000   -0.13614
281880.0000   -0.19203
281920.0000   -0.30649
281960.0000   -0.18563
282000.0000   -0.07742
282040.0000    0.00041
282080.0000   -0.19064
282120.0000    0.13028
282160.0000   -0.16612
282200.0000   -0.22685
282240.0000   -0.22304
282280.0000   -0.15125
282320.0000   -0.31491
282360.0000   -0.07701
282400.0000   -0.16262
282440.0000   -0.18303
282480.0000   -0.13283
282520.0000   -0.15562
282560.0000   -0.32690
282600.0000   -0.16563
282640.0000   -0.24382
282680.0000   -0.05372
282720.0000   -0.26463
282760.0000   -0.27807
282800.0000   -0.17547
282840.0000   -0.35965
282880.0000   -0.17133
282920.0000   -0.26918
282960.0000   -0.14670
283000.0000   -0.07572
283040.0000    0.01065
283080.0000   -0.06773
283120.0000    0.17208
283160.0000    0.05938
283200.0000   -0.46339
283240.0000   -0.42085
283280.0000   -0.25615
283320.0000   -0.38172
283360.0000   -0.28123
283400.0000   -0.19542
283440.0000   -0.32815
283480.0000   -0.20123
283520.0000   -0.67972
283560.0000   -0.43221
283600.0000   -0.44357
283640.0000   -0.26393
283680.0000   -0.26500
283720.0000   -0.04186
283760.0000   -0.00560
283800.0000    0.04274
283840.0000    0.24373
283880.0000   -0.08473
283920.0000   -0.17757
283960.0000   -0.25618
284000.0000   -0.10906
284040.0000   -0.05307
284080.0000   -0.07647
284120.0000   -0.13974
284160.0000    0.05934
284200.0000    0.02415
284240.0000   -0.21973
284280.0000   -0.04454
284320.0000   -0.15932
284360.0000   -0.60586
284400.0000   -0.45788
284440.0000   -0.48491
284480.0000   -0.39417
284520.0000   -0.46759
284560.0000   -0.58529
284600.0000   -0.14397
284640.0000   -0.18963
284680.0000   -0.27363
284720.0000   -0.03137
284760.0000   -0.22597
284800.0000   -0.03258
284840.0000   -0.32765
284880.0000   -0.13258
284920.0000   -0.34031
284960.0000    0.13486
285000.0000   -0.35941
285040.0000   -0.51118
285080.0000   -0.50980
285120.0000   -0.63112
285160.0000   -0.32951
285200.0000   -0.23332
285240.0000   -0.30194
285280.0000   -0.50771
285320.0000   -0.36563
285360.0000   -0.38219
285400.0000   -0.43294
285440.0000   -0.41513
285480.0000   -0.48244
285520.0000   -0.65450
285560.0000   -0.30258
285600.0000   -0.50635
285640.0000   -0.28374
285680.0000   -0.30084
285720.0000   -0.14658
285760.0000   -0.29594
285800.0000   -0.31675
285840.0000   -0.20078
285880.0000   -0.55987
285920.0000   -0.49897
285960.0000   -0.51465
286000.0000   -0.59033
286040.0000   -0.26121
286080.0000   -0.58922
286120.0000   -0.34433
286160.0000   -0.17286
286200.0000   -0.29881
286240.0000    0.07112
286280.0000   -0.07011
286320.0000   -0.24916
286360.0000   -0.40840
286400.0000   -0.48304
286440.0000   -0.63817
286480.0000   -0.69503
286520.0000   -0.37304
286560.0000   -0.36299
286600.0000   -0.85962
286640.0000   -0.49069
286680.0000   -0.54451
286720.0000   -0.73119
286760.0000   -0.45251
286800.0000   -0.53032
286840.0000   -0.43323
286880.0000   -0.40843
286920.0000   -0.34653
286960.0000   -0.40087
287000.0000   -0.10140
287040.0000   -0.12209
287080.0000   -0.14034
287120.0000   -0.39273
287160.0000    0.06950
287200.0000   -0.15082
287240.0000   -0.29095
287280.0000    0.14310
287320.0000    0.07324
287360.0000   -0.03849
287400.0000   -0.23878
287440.0000   -0.47544
287480.0000   -0.65979
287520.0000   -0.70514
287560.0000   -0.28286
287600.0000   -0.25324
287640.0000   -0.21646
287680.0000    0.19885
287720.0000   -0.03812
287760.0000    0.13741
287800.0000   -0.50589
287840.0000    0.17081
287880.0000   -0.48873
287920.0000   -0.52042
287960.0000   -0.14636
288000.0000   -0.68637
288040.0000   -0.56037
288080.0000   -0.30092
288120.0000   -0.38208
288160.0000   -0.39405
288200.0000   -0.29163
288240.0000   -0.10633
288280.0000   -0.20368
288320.0000   -0.10048
288360.0000   -0.17019
288400.0000   -0.28707
288440.0000   -0.57672
288480.0000   -0.02657
288520.0000   -0.19489
288560.0000    0.01727
288600.0000   -0.18719
288640.0000   -0.20775
288680.0000    0.26838
288720.0000   -0.04413
288760.0000    0.06381
288800.0000    0.04816
288840.0000   -0.06249
288880.0000   -0.49852
288920.0000   -0.30553
288960.0000   -0.25929
289000.0000   -0.47132
289040.0000   -0.55950
289080.0000   -0.45623
289120.0000   -0.18478
289160.0000    0.08285
289200.0000   -0.20786
289240.0000    0.06185
289280.0000   -0.01158
289320.0000   -0.02473
289360.0000    0.18019
289400.0000   -0.13819
289440.0000    0.04497
289480.0000   -0.14450
289520.0000    0.30404
289560.0000    0.07372
289600.0000    0.39852
289640.0000   -0.08683
289680.0000   -0.24177
289720.0000   -0.19012
289760.0000   -0.09252
289800.0000   -0.05882
289840.0000   -0.07840
289880.0000   -0.16127
289920.0000   -0.14147
289960.0000    0.08845
290000.0000   -0.46564
290040.0000    0.10787
290080.0000   -0.36927
290120.0000   -0.09435
290160.0000    0.05434
290200.0000   -0.12812
290240.0000    0.15919
290280.0000    0.06495
290320.0000    0.19245
290360.0000   -0.15237
290400.0000    0.00811
290440.0000    0.25257
290480.0000    0.39043
290520.0000    0.11248
290560.0000    0.09729
290600.0000    0.30876
290640.0000    0.28523
290680.0000    0.37496
290720.0000    0.37507
290760.0000   -0.01252
290800.0000   -0.10709
290840.0000    0.40496
290880.0000    0.22830
290920.0000    0.11336
290960.0000   -0.13526
291000.0000    0.28442
291040.0000   -0.00989
291080.0000   -0.17003
291120.0000   -0.12497
291160.0000    0.02798
291200.0000   -0.04909
291240.0000   -0.02771
291280.0000    0.11439
291320.0000   -0.00015
291360.0000    0.60003
291400.0000    0.54478
291440.0000    0.17166
291480.0000    0.14359
291520.0000   -0.14898
291560.0000    0.52978
291600.0000    0.29555
291640.0000    0.22192
291680.0000    0.62323
291720.0000    0.47747
291760.0000    0.16620
291800.0000    0.29025
291840.0000    0.43993
291880.0000    0.40182
291920.0000    0.37968
291960.0000    0.37713
292000.0000    0.23781
292040.0000    0.34066
292080.0000    0.28305
292120.0000    0.44021
292160.0000    0.41355
292200.0000    0.37906
292240.0000    0.34215
292280.0000    0.38002
292320.0000    0.35782
292360.0000    0.27012
292400.0000    0.28912
292440.0000    0.34683
292480.0000    0.19650
292520.0000    0.14255
292560.0000   -0.19871
292600.0000   -0.23344
292640.0000   -0.05215
292680.0000   -0.38680
292720.0000    0.00318
292760.0000    0.16518
292800.0000    0.11154
292840.0000    0.19953
292880.0000    0.41427
292920.0000    0.01359
292960.0000    0.30379
293000.0000    0.16793
293040.0000   -0.03028
293080.0000    0.24067
293120.0000    0.15404
293160.0000    0.21967
293200.0000    0.37747
293240.0000    0.15865
293280.0000    0.25213
293320.0000    0.42202
293360.0000    0.23295
293400.0000    0.34130
293440.0000    0.14297
293480.0000    0.07432
293520.0000    0.13364
293560.0000    0.10254
293600.0000   -0.03710
293640.0000   -0.10902
293680.0000    0.02259
293720.0000    0.05178
293760.0000    0.00285
293800.0000   -0.12357
293840.0000   -0.03809
293880.0000   -0.06882
293920.0000    0.04231
293960.0000    0.16854
294000.0000   -0.11653
294040.0000   -0.01966
294080.0000   -0.21255
294120.0000   -0.23464
294160.0000   -0.11053
294200.0000   -0.25695
294240.0000   -0.41437
294280.0000   -0.25597
294320.0000   -0.10003
294360.0000   -0.04943
294400.0000   -0.22373
294440.0000   -0.24327
294480.0000   -0.25601
294520.0000   -0.06757
294560.0000   -0.08576
294600.0000   -0.41616
294640.0000   -0.18309
294680.0000   -0.38523
294720.0000   -0.21241
294760.0000   -0.24430
294800.0000   -0.21877
294840.0000   -0.28196
294880.0000   -0.44091
294920.0000    0.03969
294960.0000   -0.06684
295000.0000    0.11780
295040.0000   -0.25873
295080.0000   -0.52728
295120.0000   -0.24636
295160.0000   -0.39818
295200.0000   -0.59639
295240.0000   -0.52514
295280.0000   -0.30998
295320.0000   -0.62700
295360.0000   -0.49646
295400.0000   -0.17241
295440.0000   -0.38086
295480.0000   -0.42986
295520.0000   -0.09830
295560.0000   -0.29906
295600.0000   -0.00134
295640.0000   -0.03196
295680.0000   -0.13399
295720.0000   -0.29374
295760.0000   -0.38669
295800.0000   -0.23660
295840.0000   -0.20069
295880.0000   -0.25942
295920.0000   -0.26663
295960.0000   -0.31456
296000.0000   -0.66298
296040.0000   -0.31133
296080.0000   -0.29064
296120.0000   -0.32757
296160.0000   -0.28477
296200.0000   -0.33757
296240.0000   -0.25171
296280.0000   -0.44123
296320.0000   -0.17835
296360.0000   -0.36071
296400.0000   -0.48259
296440.0000   -0.20710
296480.0000   -0.21271
296520.0000   -0.07833
296560.0000   -0.21631
296600.0000   -0.16097
296640.0000   -0.29456
296680.0000   -0.30631
296720.0000   -0.38171
296760.0000   -0.33195
296800.0000   -0.06810
296840.0000   -0.43148
296880.0000   -0.12918
296920.0000   -0.11381
296960.0000   -0.03575
297000.0000   -0.51022
297040.0000   -0.58828
297080.0000   -0.45565
297120.0000   -0.45571
297160.0000   -0.57512
297200.0000   -0.39280
297240.0000   -0.26542
297280.0000   -0.44264
297320.0000   -0.31605
297360.0000   -0.60724
297400.0000   -0.42403
297440.0000   -0.29120
297480.0000   -0.53472
297520.0000    0.02061
297560.0000   -0.31429
297600.0000   -0.49747
297640.0000   -0.41128
297680.0000   -0.29307
297720.0000   -0.23559
297760.0000   -0.21204
297800.0000   -0.50547
297840.0000   -0.54239
297880.0000   -0.08681
297920.0000   -0.52999
297960.0000   -0.45327
298000.0000   -0.34327
298040.0000   -0.43247
298080.0000   -0.34823
298120.0000   -0.51398
298160.0000   -0.67056
298200.0000   -0.52020
298240.0000   -0.58655
298280.0000   -0.41766
298320.0000   -0.52243
298360.0000   -0.58546
298400.0000   -0.59238
298440.0000   -0.80770
298480.0000   -0.78394
298520.0000   -0.48188
298560.0000   -0.67241
298600.0000   -0.56336
298640.0000   -0.50667
298680.0000   -0.67476
298720.0000   -0.72050
298760.0000   -0.70077
298800.0000   -0.46030
298840.0000   -0.66857
298880.0000   -0.62695
298920.0000   -0.82398
298960.0000   -0.82365
299000.0000   -1.00093
299040.0000   -1.05645
299080.0000   -0.69610
299120.0000   -0.97229
299160.0000   -0.83901
299200.0000   -0.76435
299240.0000   -0.79290
299280.0000   -1.01294
299320.0000   -0.99422
299360.0000   -0.80525
299400.0000   -0.84349
299440.0000   -0.73275
299480.0000   -0.72764
299520.0000   -0.74957
299560.0000   -0.88945
299600.0000   -0.73652
299640.0000   -0.76454
299680.0000   -0.53994
299720.0000   -0.81388
299760.0000   -0.78872
299800.0000   -0.94848
299840.0000   -0.72022
299880.0000   -0.74296
299920.0000   -0.59435
299960.0000   -0.90618
300000.0000   -0.45246
300040.0000   -0.61285
300080.0000   -0.38578
300120.0000   -0.48063
300160.0000   -0.42438
300200.0000   -0.64593
300240.0000   -0.69663
300280.0000   -0.74815
300320.0000   -0.96181
300360.0000   -0.80968
300400.0000   -0.56449
300440.0000   -0.74002
300480.0000   -0.58794
300520.0000   -0.88882
300560.0000   -0.83327
300600.0000   -0.88770
300640.0000   -0.90470
300680.0000   -0.68722
300720.0000   -0.66836
300760.0000   -0.83488
300800.0000   -0.59501
300840.0000   -0.65934
300880.0000   -0.63738
300920.0000   -0.85096
300960.0000   -0.70578
301000.0000   -0.58257
301040.0000   -0.71829
301080.0000   -0.75066
301120.0000   -0.83424
301160.0000   -0.98412
301200.0000   -0.74476
301240.0000   -0.83647
301280.0000   -0.92222
301320.0000   -0.69539
301360.0000   -0.95963
301400.0000   -0.74663
301440.0000   -0.73551
301480.0000   -0.69898
301520.0000   -0.76741
301560.0000   -0.70451
301600.0000   -0.54730
301640.0000   -0.66908
301680.0000   -0.84992
301720.0000   -0.62058
301760.0000   -0.66108
301800.0000   -0.57588
301840.0000   -0.70008
301880.0000   -0.52543
301920.0000   -0.72798
301960.0000   -0.79979
302000.0000   -0.23002
302040.0000   -0.69071
302080.0000   -0.63782
302120.0000   -0.65543
302160.0000   -0.50602
302200.0000   -0.72426
302240.0000   -0.82847
302280.0000   -0.64894
302320.0000   -0.82251
302360.0000   -0.78955
302400.0000   -0.53343
302440.0000   -0.78122
302480.0000   -0.78879
302520.0000   -0.71737
302560.0000   -0.57438
302600.0000   -0.71881
302640.0000   -0.66905
302680.0000   -0.77847
302720.0000   -0.53897
302760.0000   -0.67821
302800.0000   -0.52560
302840.0000   -0.67197
302880.0000   -0.78898
302920.0000   -0.89856
302960.0000   -0.76501
303000.0000   -0.59572
303040.0000   -0.69832
303080.0000   -0.71282
303120.0000   -0.53357
303160.0000   -0.74952
303200.0000   -0.49781
303240.0000   -0.73293
303280.0000   -0.77476
303320.0000   -0.51488
303360.0000   -0.88995
303400.0000   -0.99999
303440.0000   -0.47866
303480.0000   -0.74396
303520.0000   -0.75529
303560.0000   -0.64806
303600.0000   -0.59685
303640.0000   -0.61798
303680.0000   -0.82000
303720.0000   -0.55903
303760.0000   -0.72347
303800.0000   -0.97636
303840.0000   -0.68078
303880.0000   -0.75428
303920.0000   -0.86644
303960.0000   -0.55021
304000.0000   -0.88176
304040.0000   -0.76523
304080.0000   -0.74533
304120.0000   -0.80486
304160.0000   -0.57975
304200.0000   -0.53998
304240.0000   -0.62241
304280.0000   -0.63227
304320.0000   -0.51503
304360.0000   -0.91833
304400.0000   -0.81383
304440.0000   -0.56854
304480.0000   -0.73754
304520.0000   -0.72140
304560.0000   -0.71178
304600.0000   -0.68853
304640.0000   -0.69849
304680.0000   -0.90411
304720.0000   -0.73642
304760.0000   -0.53031
304800.0000   -0.49481
304840.0000   -0.57806
304880.0000   -0.63670
304920.0000   -0.60693
304960.0000   -0.62690
305000.0000   -1.10851
305040.0000   -0.54346
305080.0000   -0.76870
305120.0000   -0.71481
305160.0000   -0.36188
305200.0000   -0.62188
305240.0000   -0.48783
305280.0000   -0.66696
305320.0000   -0.53660
305360.0000   -0.55518
305400.0000   -0.55640
305440.0000   -0.52193
305480.0000   -0.55638
305520.0000   -0.73522
305560.0000   -0.51710
305600.0000   -0.75981
305640.0000   -0.54500
305680.0000   -0.66684
305720.0000   -0.50926
305760.0000   -0.75289
305800.0000   -0.48239
305840.0000   -0.52874
305880.0000   -0.66866
305920.0000   -0.90994
305960.0000   -0.41147
306000.0000   -0.30060
306040.0000   -0.55986
306080.0000   -0.74119
306120.0000   -0.83661
306160.0000   -0.45097
306200.0000   -0.47010
306240.0000   -0.72123
306280.0000   -0.69554
306320.0000   -0.54932
306360.0000   -0.79192
306400.0000   -0.64413
306440.0000   -0.66470
306480.0000   -0.43661
306520.0000   -0.40256
306560.0000   -0.70115
306600.0000   -0.60952
306640.0000   -0.92654
306680.0000   -0.81471
306720.0000   -0.76339
306760.0000   -0.57175
306800.0000   -0.58610
306840.0000   -0.73669
306880.0000   -0.61442
306920.0000   -0.52292
306960.0000   -0.44196
307000.0000   -0.76142
307040.0000   -0.65653
307080.0000   -0.70610
307120.0000   -0.44262
307160.0000   -0.62050
307200.0000   -0.58114
307240.0000   -0.73515
307280.0000   -0.47785
307320.0000   -0.56844
307360.0000   -0.61987
307400.0000   -0.64783
307440.0000   -0.57365
307480.0000   -0.64398
307520.0000   -0.64503
307560.0000   -0.76701
307600.0000   -0.62284
307640.0000   -0.76027
307680.0000   -0.65141
307720.0000   -0.72273
307760.0000   -0.59140
307800.0000   -0.68344
307840.0000   -0.74638
307880.0000   -0.57357
307920.0000   -0.54012
307960.0000   -0.47662
308000.0000   -0.70729
308040.0000   -0.59175
308080.0000   -0.61592
308120.0000   -0.58028
308160.0000   -0.62064
308200.0000   -0.62138
308240.0000   -0.68647
308280.0000   -0.69953
308320.0000   -0.53797
308360.0000   -0.73238
308400.0000   -0.68748
308440.0000   -0.53289
308480.0000   -0.71401
308520.0000   -0.75959
308560.0000   -0.58230
308600.0000   -0.57809
308640.0000   -0.62497
308680.0000   -0.74842
308720.0000   -0.40342
308760.0000   -0.69275
308800.0000   -0.72013
308840.0000   -0.56917
308880.0000   -0.60042
308920.0000   -0.45046
308960.0000   -0.52059
309000.0000   -0.56243
309040.0000   -0.41497
309080.0000   -0.69714
309120.0000   -0.47961
309160.0000   -0.51010
309200.0000   -0.76251
309240.0000   -0.63820
309280.0000   -0.61124
309320.0000   -0.42110
309360.0000   -0.88198
309400.0000   -0.73987
309440.0000   -0.71012
309480.0000   -0.79921
309520.0000   -0.77938
309560.0000   -0.79366
309600.0000   -0.72153
309640.0000   -0.49264
309680.0000   -0.61955
309720.0000   -0.78537
309760.0000   -0.74740
309800.0000   -0.63331
309840.0000   -0.77559
309880.0000   -0.55103
309920.0000   -0.48964
309960.0000   -0.56871
310000.0000   -0.41062
310040.0000   -0.56251
310080.0000   -0.23011
310120.0000   -0.45261
310160.0000   -0.77891
310200.0000   -0.60930
310240.0000   -0.80857
310280.0000   -0.84748
310320.0000   -0.62062
310360.0000   -0.74308
310400.0000   -0.54019
310440.0000   -0.74301
310480.0000   -0.38182
310520.0000   -0.59606
310560.0000   -0.77915
310600.0000   -0.74867
310640.0000   -0.63414
310680.0000   -0.31319
310720.0000   -0.56720
310760.0000   -0.62663
310800.0000   -0.54027
310840.0000   -0.40299
310880.0000   -0.47357
310920.0000   -0.29783
310960.0000   -0.54440
311000.0000   -0.52433
311040.0000   -0.37957
311080.0000   -0.30197
311120.0000   -0.39284
311160.0000   -0.45756
311200.0000   -0.49536
311240.0000   -0.38388
311280.0000   -0.65731
311320.0000   -0.62854
311360.0000   -0.47622
311400.0000   -0.44790
311440.0000   -0.33834
311480.0000   -0.34544
311520.0000   -0.47545
311560.0000   -0.31505
311600.0000   -0.61131
311640.0000   -0.43691
311680.0000   -0.43067
311720.0000   -0.75147
311760.0000   -0.39594
311800.0000   -0.26461
311840.0000   -0.26294
311880.0000   -0.25618
311920.0000   -0.52060
311960.0000   -0.40706
312000.0000   -0.34925
312040.0000   -0.65304
312080.0000   -0.60358
312120.0000   -0.68011
312160.0000   -0.50280
312200.0000   -0.42312
312240.0000   -0.57855
312280.0000   -0.48245
312320.0000   -0.52218
312360.0000   -0.68649
312400.0000   -0.75258
312440.0000   -0.80371
312480.0000   -0.48882
312520.0000   -0.83075
312560.0000   -0.80354
312600.0000   -0.75070
312640.0000   -0.64852
312680.0000   -0.52467
312720.0000   -0.28980
312760.0000   -0.57018
312800.0000   -0.55825
312840.0000   -0.56470
312880.0000   -0.36814
312920.0000   -0.60556
312960.0000   -0.56368
313000.0000   -0.54109
313040.0000   -0.46426
313080.0000   -0.60683
313120.0000   -0.66234
313160.0000   -0.48322
313200.0000   -0.59412
313240.0000   -0.50441
313280.0000   -0.62583
313320.0000   -0.80140
313360.0000   -0.75487
313400.0000   -0.51614
313440.0000   -0.56681
313480.0000   -0.61291
313520.0000   -0.55181
313560.0000   -0.88319
313600.0000   -0.71544
313640.0000   -0.57524
313680.0000   -0.71082
313720.0000   -0.93789
313760.0000   -0.95657
313800.0000   -0.68281
313840.0000   -0.64411
313880.0000   -0.75233
313920.0000   -0.74814
313960.0000   -0.97253
314000.0000   -0.95247
314040.0000   -0.68503
314080.0000   -0.81853
314120.0000   -0.76322
314160.0000   -0.66669
314200.0000   -1.01325
314240.0000   -0.65846
314280.0000   -0.78618
314320.0000   -0.37050
314360.0000   -0.62700
314400.0000   -0.83473
314440.0000   -0.88590
314480.0000   -0.87209
314520.0000   -0.55473
314560.0000   -0.68596
314600.0000   -0.58400
314640.0000   -0.85048
314680.0000   -0.58836
314720.0000   -0.60199
314760.0000   -1.04165
314800.0000   -0.84606
314840.0000   -0.89894
314880.0000   -0.93841
314920.0000   -0.65720
314960.0000   -0.79202
315000.0000   -0.85440
315040.0000   -0.66906
315080.0000   -0.39720
315120.0000   -0.74685
315160.0000   -0.57056
315200.0000   -0.79135
315240.0000   -0.70246
315280.0000   -0.62580
315320.0000   -0.64648
315360.0000   -0.59080
315400.0000   -0.85542
315440.0000   -0.70031
315480.0000   -0.73424
315520.0000   -0.65342
315560.0000   -0.75572
315600.0000   -0.93407
315640.0000   -0.88617
315680.0000   -0.90021
315720.0000   -0.94072
315760.0000   -0.69058
315800.0000   -0.85272
315840.0000   -1.01179
315880.0000   -0.66410
315920.0000   -0.87992
315960.0000   -0.55968
316000.0000   -0.63680
316040.0000   -0.75511
316080.0000   -0.62062
316120.0000   -0.41077
316160.0000   -0.29193
316200.0000   -0.53308
316240.0000   -0.55816
316280.0000   -0.36999
316320.0000   -0.37581
316360.0000   -0.43767
316400.0000   -0.25123
316440.0000   -0.68954
316480.0000   -0.36125
316520.0000   -0.37515
316560.0000   -0.41440
316600.0000   -0.16820
316640.0000   -0.41222
316680.0000   -0.40217
316720.0000   -0.49648
316760.0000   -0.28942
316800.0000   -0.34653
316840.0000   -0.28062
316880.0000   -0.29996
316920.0000   -0.32507
316960.0000   -0.13386
317000.0000   -0.36312
317040.0000   -0.35804
317080.0000   -0.52128
317120.0000   -0.42141
317160.0000   -0.37501
317200.0000   -0.45688
317240.0000   -0.22284
317280.0000   -0.43621
317320.0000   -0.49757
317360.0000   -0.29193
317400.0000   -0.42083
317440.0000   -0.51606
317480.0000   -0.30717
317520.0000   -0.31558
317560.0000   -0.42971
317600.0000   -0.23936
317640.0000   -0.16532
317680.0000   -0.31850
317720.0000   -0.30909
317760.0000   -0.57503
317800.0000   -0.42200
317840.0000   -0.36132
317880.0000   -0.46647
317920.0000   -0.35823
317960.0000   -0.30464
318000.0000   -0.46393
318040.0000   -0.40467
318080.0000   -0.23690
318120.0000   -0.54745
318160.0000   -0.57806
318200.0000   -0.39717
318240.0000   -0.66383
318280.0000   -0.40863
318320.0000   -0.44107
318360.0000   -0.50188
318400.0000   -0.57456
318440.0000   -0.43172
318480.0000   -0.32464
318520.0000   -0.30789
318560.0000   -0.42132
318600.0000   -0.40128
318640.0000   -0.48340
318680.0000   -0.40749
318720.0000   -0.38674
318760.0000   -0.56289
318800.0000   -0.64850
318840.0000   -0.44034
318880.0000   -0.54841
318920.0000   -0.48318
318960.0000   -0.82154
319000.0000   -0.78801
319040.0000   -0.79905
319080.0000   -0.66111
319120.0000   -0.50539
319160.0000   -0.76077
319200.0000   -0.91916
319240.0000   -0.53247
319280.0000   -0.72565
319320.0000   -0.72316
319360.0000   -0.65082
319400.0000   -0.89941
319440.0000   -0.69959
319480.0000   -0.89772
319520.0000   -0.64035
319560.0000   -0.87041
319600.0000   -0.83436
319640.0000   -0.89674
319680.0000   -0.75532
319720.0000   -0.82968
319760.0000   -0.76714
319800.0000   -0.85839
319840.0000   -0.99974
319880.0000   -0.51910
319920.0000   -0.64061
319960.0000   -0.86278
320000.0000   -0.66519
320040.0000   -1.01354
320080.0000   -0.76195
320120.0000   -0.84085
320160.0000   -0.66197
320200.0000   -0.82731
320240.0000   -0.70369
320280.0000   -0.23670
320320.0000   -0.47667
320360.0000   -0.25520
320400.0000   -0.59571
320440.0000   -0.54074
320480.0000   -0.54447
320520.0000   -0.88197
320560.0000   -0.19949
320600.0000   -0.93805
320640.0000   -0.34126
320680.0000   -0.41656
320720.0000   -0.64692
320760.0000   -0.59381
320800.0000   -0.66712
320840.0000   -0.50364
320880.0000   -0.74612
320920.0000   -0.94739
320960.0000   -0.86100
321000.0000   -0.96051
321040.0000   -0.86106
321080.0000   -0.64930
321120.0000   -0.63741
321160.0000   -0.77093
321200.0000   -0.46703
321240.0000   -0.74826
321280.0000   -0.67741
321320.0000   -0.65366
321360.0000   -0.56595
321400.0000   -0.78735
321440.0000   -0.80260
321480.0000   -0.75194
321520.0000   -0.89046
321560.0000   -0.65683
321600.0000   -0.89619
321640.0000   -0.90678
321680.0000   -1.00897
321720.0000   -0.80221
321760.0000   -0.91091
321800.0000   -0.78469
321840.0000   -0.94171
321880.0000   -0.84509
321920.0000   -0.93713
321960.0000   -0.66110
322000.0000   -0.81485
322040.0000   -0.84967
322080.0000   -0.91795
322120.0000   -0.71900
322160.0000   -0.87111
322200.0000   -0.45371
322240.0000   -0.82352
322280.0000   -0.78102
322320.0000   -1.07361
322360.0000   -0.84967
322400.0000   -0.89352
322440.0000   -0.81065
322480.0000   -0.92685
322520.0000   -0.92445
322560.0000   -0.64310
322600.0000   -0.83443
322640.0000   -0.68504
322680.0000   -0.61252
322720.0000   -0.52256
322760.0000   -0.60080
322800.0000   -0.66132
322840.0000   -0.73243
322880.0000   -0.91204
322920.0000   -0.43861
322960.0000   -0.83647
323000.0000   -0.87443
323040.0000   -0.95374
323080.0000   -0.99412
323120.0000   -0.63793
323160.0000   -1.09461
323200.0000   -0.81386
323240.0000   -0.75005
323280.0000   -0.65426
323320.0000   -0.50310
323360.0000   -0.80709
323400.0000   -0.54221
323440.0000   -0.67360
323480.0000   -0.74691
323520.0000   -0.72913
323560.0000   -0.82863
323600.0000   -0.33713
323640.0000   -0.53568
323680.0000   -0.55489
323720.0000   -0.70106
323760.0000   -0.63500
323800.0000   -0.64171
323840.0000   -0.85498
323880.0000   -0.63979
323920.0000   -0.66619
323960.0000   -0.71590
324000.0000   -0.79862
324040.0000   -0.88532
324080.0000   -1.03777
324120.0000   -0.68656
324160.0000   -0.19000
324200.0000   -0.56806
324240.0000   -0.45008
324280.0000   -0.61813
324320.0000   -0.34664
324360.0000   -0.59487
324400.0000   -0.60617
324440.0000   -0.65534
324480.0000   -0.57870
324520.0000   -0.64132
324560.0000   -0.67627
324600.0000   -0.90748
324640.0000   -0.98608
324680.0000   -0.95983
324720.0000   -0.59836
324760.0000   -0.66794
324800.0000   -0.70097
324840.0000   -0.77351
324880.0000   -0.81356
324920.0000   -0.58991
324960.0000   -0.67222
325000.0000   -0.85927
325040.0000   -0.75850
325080.0000   -0.70820
325120.0000   -0.89935
325160.0000   -0.91637
325200.0000   -0.92882
325240.0000   -0.83619
325280.0000   -0.57985
325320.0000   -0.98166
325360.0000   -0.81818
325400.0000   -0.71581
325440.0000   -0.50536
325480.0000   -0.78595
325520.0000   -0.62078
325560.0000   -0.79883
325600.0000   -0.36710
325640.0000   -0.38495
325680.0000   -0.58694
325720.0000   -0.72573
325760.0000   -0.68940
325800.0000   -0.47447
325840.0000   -0.82178
325880.0000   -1.12016
325920.0000   -0.92800
325960.0000   -0.41149
326000.0000   -0.29966
326040.0000   -0.13117
326080.0000   -0.47395
326120.0000   -0.11628
326160.0000   -0.17567
326200.0000   -0.46344
326240.0000    0.13439
326280.0000    0.22326
326320.0000    0.16495
326360.0000    0.41669
326400.0000    0.17535
326440.0000    0.07258
326480.0000   -0.06807
326520.0000    0.36925
326560.0000    0.53137
326600.0000    0.33867
326640.0000    0.38056
326680.0000    0.17709
326720.0000    0.35624
326760.0000    0.40649
326800.0000    0.37627
326840.0000    0.42472
326880.0000    0.42280
326920.0000    0.47805
326960.0000    0.17377
327000.0000    0.27876
327040.0000    0.42784
327080.0000    0.51237
327120.0000    0.49658
327160.0000    0.29690
327200.0000    0.55727
327240.0000    0.46299
327280.0000    0.30803
327320.0000    0.19091
327360.0000    0.24572
327400.0000   -0.07588
327440.0000    0.12133
327480.0000    0.49813
327520.0000    0.56472
327560.0000    0.30151
327600.0000    0.32483
327640.0000    0.51341
327680.0000    0.31802
327720.0000    0.27540
327760.0000    0.25971
327800.0000    0.56394
327840.0000    0.40203
327880.0000    0.40303
327920.0000    0.39909
327960.0000    0.39863
328000.0000    0.54021
328040.0000    0.64456
328080.0000    0.51131
328120.0000    0.55944
328160.0000    0.51379
328200.0000    0.39868
328240.0000    0.48645
328280.0000    0.15913
328320.0000    0.53975
328360.0000    0.91796
328400.0000    0.41166
328440.0000    0.17995
328480.0000    0.54431
328520.0000    0.74404
328560.0000    0.50248
328600.0000    0.73591
328640.0000    0.37408
328680.0000    0.40979
328720.0000    0.54886
328760.0000    0.47136
328800.0000    0.46256
328840.0000    0.11970
328880.0000    0.62270
328920.0000    0.47055
328960.0000    0.53048
329000.0000    0.51069
329040.0000    0.36050
329080.0000    0.20012
329120.0000    0.33996
329160.0000    0.02561
329200.0000    0.11613
329240.0000    0.07439
329280.0000    0.27947
329320.0000    0.13592
329360.0000    0.24026
329400.0000    0.37146
329440.0000    0.43391
329480.0000    0.20926
329520.0000    0.10183
329560.0000    0.38597
329600.0000    0.28312
329640.0000    0.37463
329680.0000    0.41035
329720.0000    0.40532
329760.0000    0.27841
329800.0000    0.26489
329840.0000    0.11064
329880.0000    0.66194
329920.0000    0.31354
329960.0000    0.19955
330000.0000    0.47702
330040.0000    0.25138
330080.0000   -0.01163
330120.0000    0.02713
330160.0000    0.08538
330200.0000   -0.00803
330240.0000   -0.09480
330280.0000    0.17680
330320.0000    0.18411
330360.0000    0.11993
330400.0000   -0.09252
330440.0000   -0.10358
330480.0000   -0.21101
330520.0000   -0.03509
330560.0000   -0.08096
330600.0000   -0.12600
330640.0000    0.00541
330680.0000    0.18711
330720.0000   -0.16867
330760.0000   -0.05261
330800.0000    0.10792
330840.0000    0.14260
330880.0000    0.04444
330920.0000    0.32734
330960.0000    0.20281
331000.0000    0.29848
331040.0000    0.21771
331080.0000    0.23176
331120.0000    0.31230
331160.0000    0.22831
331200.0000   -0.25699
331240.0000   -0.08295
331280.0000    0.04443
331320.0000    0.17653
331360.0000    0.29533
331400.0000   -0.24701
331440.0000   -0.02788
331480.0000    0.07125
331520.0000    0.26257
331560.0000   -0.13245
331600.0000   -0.08891
331640.0000   -0.00618
331680.0000   -0.29379
331720.0000   -0.09983
331760.0000   -0.47704
331800.0000   -0.54520
331840.0000   -0.90409
331880.0000   -0.05809
331920.0000   -0.03512
331960.0000   -0.22142
332000.0000    0.25358
332040.0000   -0.15506
332080.0000   -0.19905
332120.0000   -0.22046
332160.0000    0.10467
332200.0000   -0.12879
332240.0000    0.11858
332280.0000    0.12109
332320.0000    0.01750
332360.0000    0.05284
332400.0000   -0.08545
332440.0000    0.23220
332480.0000   -0.06836
332520.0000    0.09855
332560.0000    0.40080
332600.0000    0.32905
332640.0000   -0.13273
332680.0000    0.22834
332720.0000    0.49514
332760.0000    0.52095
332800.0000    0.09129
332840.0000    0.28633
332880.0000    0.34573
332920.0000    0.45571
332960.0000   -0.00093
333000.0000    0.06474
333040.0000   -0.08312
333080.0000    0.21735
333120.0000    0.32433
333160.0000    0.15621
333200.0000   -0.20292
333240.0000    0.06397
333280.0000    0.08848
333320.0000   -0.12533
333360.0000    0.57731
333400.0000    0.50329
333440.0000    0.04201
333480.0000    0.07016
333520.0000    0.08996
333560.0000    0.41035
333600.0000    0.45895
333640.0000    0.39398
333680.0000    0.21241
333720.0000    0.43397
333760.0000    0.41532
333800.0000    0.21756
333840.0000    0.40330
333880.0000    0.26109
333920.0000    0.32909
333960.0000    0.48168
334000.0000    0.29239
334040.0000    0.40094
334080.0000    0.47990
334120.0000    0.29373
334160.0000    0.27698
334200.0000    0.31985
334240.0000   -0.16856
334280.0000    0.18550
334320.0000    0.45072
334360.0000    0.29966
334400.0000    0.49080
334440.0000    0.34233
334480.0000    0.43310
334520.0000    0.09133
334560.0000    0.05286
334600.0000    0.04837
334640.0000   -0.00606
334680.0000   -0.20489
334720.0000   -0.13861
334760.0000   -0.31870
334800.0000   -0.02778
334840.0000    0.05501
334880.0000   -0.02068
334920.0000    0.22081
334960.0000    0.23996
335000.0000   -0.05021
335040.0000    0.10483
335080.0000   -0.51757
335120.0000   -0.90962
335160.0000   -0.55329
335200.0000   -0.45727
335240.0000   -0.60330
335280.0000   -0.32085
335320.0000   -0.57807
335360.0000   -0.56915
335400.0000   -0.12607
335440.0000    0.06970
335480.0000   -0.57198
335520.0000   -0.25189
335560.0000   -0.35069
335600.0000   -0.51497
335640.0000   -0.52075
335680.0000   -0.23411
335720.0000   -0.09722
335760.0000   -0.26639
335800.0000   -0.27172
335840.0000   -0.20413
335880.0000   -0.41036
335920.0000   -0.50678
335960.0000   -0.46694
336000.0000   -0.50017
336040.0000   -0.67322
336080.0000   -0.57697
336120.0000   -0.66310
336160.0000   -0.33883
336200.0000   -0.44546
336240.0000   -0.61006
336280.0000   -0.63135
336320.0000   -0.30695
336360.0000   -0.68155
336400.0000   -0.38316
336440.0000   -0.75160
336480.0000   -0.58141
336520.0000   -0.79701
336560.0000   -0.72650
336600.0000   -0.65100
336640.0000   -0.75145
336680.0000   -0.78152
336720.0000   -0.96497
336760.0000   -0.48730
336800.0000   -0.64526
336840.0000   -0.76353
336880.0000   -0.62300
336920.0000   -0.80445
336960.0000   -0.24766
337000.0000   -0.80523
337040.0000   -0.59524
337080.0000   -0.84400
337120.0000   -0.50229
337160.0000   -0.37737
337200.0000   -0.64243
337240.0000   -0.65454
337280.0000   -0.48388
337320.0000   -0.21912
337360.0000   -0.17598
337400.0000   -0.15530
337440.0000   -0.06539
337480.0000   -0.11819
337520.0000   -0.16041
337560.0000   -0.73267
337600.0000   -1.09639
337640.0000   -0.85306
337680.0000   -0.87479
337720.0000   -0.73545
337760.0000   -1.09280
337800.0000   -0.47109
337840.0000   -0.96188
337880.0000   -0.79021
337920.0000   -0.75650
337960.0000   -0.81378
338000.0000   -1.09748
338040.0000   -0.50110
338080.0000   -0.68994
338120.0000   -0.71377
338160.0000   -0.93374
338200.0000   -0.55808
338240.0000   -0.59667
338280.0000   -0.50932
338320.0000   -0.40000
338360.0000   -0.80347
338400.0000   -0.73095
338440.0000   -0.76004
338480.0000   -0.83434
338520.0000   -0.87689
338560.0000   -0.82246
338600.0000   -0.68638
338640.0000   -0.85547
338680.0000   -0.91494
338720.0000   -0.70141
338760.0000   -0.59064
338800.0000   -0.86929
338840.0000   -1.07028
338880.0000   -0.39738
338920.0000   -0.19015
338960.0000    0.04785
339000.0000   -0.26127
339040.0000    0.04816
339080.0000   -0.03077
339120.0000    0.17089
339160.0000   -0.28285
339200.0000    0.09025
339240.0000   -0.11131
339280.0000   -0.31513
339320.0000   -0.29949
339360.0000   -0.44628
339400.0000   -0.19309
339440.0000   -0.14554
339480.0000    0.17153
339520.0000    0.25404
339560.0000    0.09673
339600.0000    0.11305
339640.0000   -0.07511
339680.0000   -0.12494
339720.0000   -0.02950
339760.0000    0.14086
339800.0000    0.15062
339840.0000   -0.12291
339880.0000   -0.03039
339920.0000    0.06446
339960.0000   -0.11370
340000.0000   -0.04707
340040.0000   -0.20311
340080.0000    0.35392
340120.0000   -0.07959
340160.0000    0.02890
340200.0000   -0.23618
340240.0000    0.10069
340280.0000    0.01531
340320.0000   -0.00304
340360.0000   -0.01552
340400.0000   -0.21879
340440.0000   -0.14393
340480.0000   -0.20336
340520.0000    0.00047
340560.0000    0.12973
340600.0000   -0.01257
340640.0000    0.13818
340680.0000    0.18806
340720.0000    0.12073
340760.0000    0.23673
340800.0000    0.18325
340840.0000    0.16887
340880.0000    0.13852
340920.0000    0.28466
340960.0000    0.18129
341000.0000    0.27903
341040.0000    0.29473
341080.0000    0.19364
341120.0000    0.08650
341160.0000    0.00153
341200.0000    0.05362
341240.0000    0.02246
341280.0000    0.24749
341320.0000    0.19720
341360.0000    0.35510
341400.0000    0.47656
341440.0000    0.02224
341480.0000    0.18360
341520.0000    0.23830
341560.0000    0.29275
341600.0000    0.40099
341640.0000   -0.01079
341680.0000   -0.35166
341720.0000   -0.03145
341760.0000   -0.33102
341800.0000   -0.02702
341840.0000   -0.08840
341880.0000   -0.08865
341920.0000   -0.11238
341960.0000   -0.15386
342000.0000    0.13135
342040.0000    0.03000
342080.0000    0.55675
342120.0000    0.48974
342160.0000    0.31376
342200.0000    0.19256
342240.0000    0.04385
342280.0000   -0.34513
342320.0000    0.09869
342360.0000    0.08192
342400.0000    0.37567
342440.0000    0.23562
342480.0000    0.32045
342520.0000    0.31163
342560.0000    0.44743
342600.0000    0.38126
342640.0000    0.16033
342680.0000    0.38140
342720.0000    0.18597
342760.0000    0.35199
342800.0000    0.42443
342840.0000    0.30051
342880.0000    0.36258
342920.0000    0.30779
342960.0000    0.68131
343000.0000    0.44215
343040.0000    0.32581
343080.0000   -0.02924
343120.0000   -0.02076
343160.0000   -0.17594
343200.0000   -0.19339
343240.0000   -0.26943
343280.0000   -0.20432
343320.0000   -0.15325
343360.0000   -0.07695
343400.0000    0.12496
343440.0000   -0.03381
343480.0000   -0.17710
343520.0000   -0.07600
343560.0000   -0.05299
343600.0000   -0.05878
343640.0000   -0.08343
343680.0000   -0.13787
343720.0000   -0.03277
343760.0000    0.01651
343800.0000   -0.01032
343840.0000   -0.08149
343880.0000   -0.10360
343920.0000   -0.25827
343960.0000   -0.15792
344000.0000   -0.22804
344040.0000   -0.23135
344080.0000   -0.11835
344120.0000   -0.57132
344160.0000   -0.18103
344200.0000    0.00427
344240.0000   -0.67080
344280.0000   -0.43662
344320.0000   -0.37041
344360.0000   -0.68372
344400.0000   -0.64033
344440.0000   -0.38037
344480.0000   -0.04950
344520.0000   -0.24769
344560.0000    0.05053
344600.0000   -0.16007
344640.0000   -0.87497
344680.0000   -0.71205
344720.0000   -0.06312
344760.0000    0.03033
344800.0000   -0.20214
344840.0000   -0.18637
344880.0000    0.11915
344920.0000   -0.03367
344960.0000   -0.14596
345000.0000   -0.19997
345040.0000    0.25218
345080.0000    0.29632
345120.0000    0.60561
345160.0000    0.51381
345200.0000    0.58156
345240.0000    0.35265
345280.0000    0.20070
345320.0000    0.41858
345360.0000    0.52241
345400.0000    0.48991
345440.0000    0.45205
345480.0000    0.11818
345520.0000    0.25723
345560.0000    0.35332
345600.0000    0.35261
345640.0000    0.13242
345680.0000    0.65297
345720.0000    0.74525
345760.0000    0.87393
345800.0000    0.51906
345840.0000    0.49597
345880.0000    0.55400
345920.0000    0.56639
345960.0000    0.62655
346000.0000    0.67541
346040.0000    0.29921
346080.0000   -0.05722
346120.0000   -0.01906
346160.0000   -0.54448
346200.0000   -0.13892
346240.0000   -0.00619
346280.0000   -0.29595
346320.0000   -0.24606
346360.0000   -0.33955
346400.0000   -0.34773
346440.0000   -0.15654
346480.0000   -0.04546
346520.0000   -0.18286
346560.0000   -0.10566
346600.0000   -0.02072
346640.0000    0.14171
346680.0000   -0.17700
346720.0000   -0.36123
346760.0000   -0.12385
346800.0000    0.05430
346840.0000   -0.14281
346880.0000    0.03438
346920.0000    0.04697
346960.0000   -0.11233
347000.0000   -0.19875
347040.0000   -0.24919
347080.0000   -0.02578
347120.0000    0.07842
347160.0000    0.05623
347200.0000   -0.49807
347240.0000   -0.61832
347280.0000   -0.50587
347320.0000    0.02467
347360.0000   -0.31500
347400.0000   -0.41078
347440.0000    0.22385
347480.0000   -0.17608
347520.0000   -0.34124
347560.0000   -0.36153
347600.0000   -0.35572
347640.0000   -0.55984
347680.0000   -0.51828
347720.0000   -0.35938
347760.0000   -0.61308
347800.0000   -0.56586
347840.0000   -0.65410
347880.0000   -0.49341
347920.0000   -0.44123
347960.0000   -0.44851
348000.0000   -0.35730
348040.0000    0.13810
348080.0000   -0.46407
348120.0000    0.10464
348160.0000    0.10702
348200.0000   -0.18591
348240.0000   -0.22359
348280.0000   -0.61165
348320.0000   -0.28682
348360.0000   -0.46983
348400.0000    0.08986
348440.0000    0.04891
348480.0000   -0.04758
348520.0000    0.03779
348560.0000   -0.19203
348600.0000    0.01020
348640.0000   -0.00986
348680.0000   -0.06581
348720.0000   -0.19744
348760.0000   -0.17205
348800.0000   -0.02515
348840.0000   -0.14779
348880.0000    0.06736
348920.0000    0.03891
348960.0000   -0.03790
349000.0000   -0.06577
349040.0000   -0.27544
349080.0000    0.11301
349120.0000   -0.09429
349160.0000   -0.08631
349200.0000   -0.02131
349240.0000    0.05558
349280.0000   -0.27260
349320.0000   -0.53358
349360.0000   -0.45691
349400.0000   -0.19116
349440.0000   -0.45699
349480.0000   -0.34820
349520.0000   -0.48320
349560.0000    0.12030
349600.0000   -0.22669
349640.0000    0.07180
349680.0000   -0.50837
349720.0000   -0.29723
349760.0000    0.04376
349800.0000   -0.02194
349840.0000   -0.03885
349880.0000   -0.03541
349920.0000   -0.29313
349960.0000   -0.26434
350000.0000   -0.51924
350040.0000   -0.32895
350080.0000   -0.20354
350120.0000   -0.40963
350160.0000   -0.01524
350200.0000   -0.10076
350240.0000   -0.00307
350280.0000   -0.10260
350320.0000    0.07407
350360.0000   -0.04090
350400.0000   -0.52929
350440.0000    0.00760
350480.0000   -0.08792
350520.0000    0.07227
350560.0000    0.14186
350600.0000    0.19318
350640.0000   -0.01411
350680.0000   -0.06422
350720.0000   -0.56375
350760.0000   -0.22486
350800.0000    0.08534
350840.0000   -0.16436
350880.0000    0.00986
350920.0000   -0.60596
350960.0000   -0.04102
351000.0000   -0.09185
351040.0000    0.08141
351080.0000   -0.09463
351120.0000   -0.27018
351160.0000   -0.01481
351200.0000    0.01170
351240.0000   -0.25526
351280.0000   -0.03779
351320.0000   -0.07568
351360.0000    0.16143
351400.0000   -0.14490
351440.0000   -0.15988
351480.0000   -0.05655
351520.0000   -0.07077
351560.0000   -0.36573
351600.0000   -0.01976
351640.0000   -0.11340
351680.0000   -0.12676
351720.0000   -0.11256
351760.0000   -0.02463
351800.0000   -0.03630
351840.0000   -0.24031
351880.0000   -0.12988
351920.0000    0.13482
351960.0000    0.08092
352000.0000   -0.12046
352040.0000    0.07067
352080.0000   -0.36504
352120.0000    0.02956
352160.0000   -0.06067
352200.0000   -0.14379
352240.0000   -0.35558
352280.0000   -0.19182
352320.0000   -0.42380
352360.0000   -0.17791
352400.0000    0.02723
352440.0000   -0.10033
352480.0000    0.10458
352520.0000   -0.08283
352560.0000   -0.16512
352600.0000    0.05136
352640.0000    0.02130
352680.0000    0.15080
352720.0000    0.14282
352760.0000   -0.15578
352800.0000   -0.09589
352840.0000   -0.12867
352880.0000   -0.10630
352920.0000   -0.15297
352960.0000   -0.00801
353000.0000    0.12480
353040.0000   -0.14225
353080.0000    0.00596
353120.0000   -0.30141
353160.0000   -0.03284
353200.0000   -0.21955
353240.0000   -0.52845
353280.0000   -0.61936
353320.0000   -0.21716
353360.0000   -0.04095
353400.0000   -0.26204
353440.0000   -0.69111
353480.0000   -0.62031
353520.0000   -0.35152
353560.0000   -0.43540
353600.0000   -0.48178
353640.0000   -0.71071
353680.0000   -0.35019
353720.0000   -0.30527
353760.0000   -0.41737
353800.0000   -0.00785
353840.0000   -0.34807
353880.0000   -0.30192
353920.0000   -0.13639
353960.0000   -0.00219
354000.0000    0.09191
354040.0000    0.01970
354080.0000    0.00102
354120.0000   -0.14064
354160.0000   -0.17067
354200.0000   -0.07133
354240.0000   -0.00838
354280.0000    0.04647
354320.0000   -0.23655
354360.0000   -0.16830
354400.0000   -0.44439
354440.0000   -0.59576
354480.0000   -0.56931
354520.0000   -0.52675
354560.0000   -0.91857
354600.0000   -0.68387
354640.0000   -0.53324
354680.0000   -0.64914
354720.0000   -0.84440
354760.0000   -0.66475
354800.0000   -0.50795
354840.0000   -0.56184
354880.0000   -0.65353
354920.0000   -0.68413
354960.0000   -0.60277
355000.0000   -0.82110
355040.0000   -0.63187
355080.0000   -0.66367
355120.0000   -0.87218
355160.0000   -0.75307
355200.0000   -0.78936
355240.0000   -0.83014
355280.0000   -0.77776
355320.0000   -0.68788
355360.0000   -0.74332
355400.0000   -0.56571
355440.0000   -0.75976
355480.0000   -0.55750
355520.0000   -0.77835
355560.0000   -0.64391
355600.0000   -0.77889
355640.0000   -0.72499
355680.0000   -0.81421
355720.0000   -0.69809
355760.0000   -0.70598
355800.0000   -0.52231
355840.0000   -0.59614
355880.0000   -0.69640
355920.0000   -0.77886
355960.0000   -0.76991
356000.0000   -0.72174
356040.0000   -0.74382
356080.0000   -0.95955
356120.0000   -0.68098
356160.0000   -0.62191
356200.0000   -0.53002
356240.0000   -0.66109
356280.0000   -0.84141
356320.0000   -0.71885
356360.0000   -0.69009
356400.0000   -0.80591
356440.0000   -0.79205
356480.0000   -0.96553
356520.0000   -0.75014
356560.0000   -0.92539
356600.0000   -0.77314
356640.0000   -0.91404
356680.0000   -0.86006
356720.0000   -0.67457
356760.0000   -0.94256
356800.0000   -0.84782
356840.0000   -0.89275
356880.0000   -0.62554
356920.0000   -0.69903
356960.0000   -0.66751
357000.0000   -0.76294
357040.0000   -0.69542
357080.0000   -0.76225
357120.0000   -0.70883
357160.0000   -0.67287
357200.0000   -0.70739
357240.0000   -0.70805
357280.0000   -0.34618
357320.0000   -0.51097
357360.0000   -0.67441
357400.0000   -0.70751
357440.0000   -0.78157
357480.0000   -0.61715
357520.0000   -0.63856
357560.0000   -0.63986
357600.0000   -0.78720
357640.0000   -0.53362
357680.0000   -0.48019
357720.0000   -0.37379
357760.0000   -0.52791
357800.0000   -0.30775
357840.0000   -0.42112
357880.0000   -0.57833
357920.0000   -0.32597
357960.0000   -0.44771
358000.0000   -0.89305
358040.0000   -0.66657
358080.0000   -0.80099
358120.0000   -0.93892
358160.0000   -1.03493
358200.0000   -0.79093
358240.0000   -0.59757
358280.0000   -0.81927
358320.0000   -0.29525
358360.0000   -0.67127
358400.0000   -0.62412
358440.0000   -0.46278
358480.0000   -0.66953
358520.0000   -0.33705
358560.0000   -0.42907
358600.0000   -0.39537
358640.0000   -0.04824
358680.0000   -0.50349
358720.0000   -0.89117
358760.0000   -0.54280
358800.0000   -0.57341
358840.0000   -0.35412
358880.0000   -0.42170
358920.0000   -0.76798
358960.0000   -0.47469
359000.0000   -0.71722
359040.0000   -0.77198
359080.0000   -0.48195
359120.0000   -0.57069
359160.0000   -0.71920
359200.0000   -0.67011
359240.0000   -0.65896
359280.0000   -0.59161
359320.0000   -0.67175
359360.0000   -0.68829
359400.0000   -0.40363
359440.0000   -0.66527
359480.0000   -0.66510
359520.0000   -0.37630
359560.0000   -0.67021
359600.0000   -0.74420
359640.0000   -0.44234
359680.0000   -0.64703
359720.0000   -0.56506
359760.0000   -0.66516
359800.0000   -0.47802
359840.0000   -0.66760
359880.0000   -0.55151
359920.0000   -0.53580
359960.0000   -0.19637
360000.0000   -0.52925
360040.0000   -0.44536
360080.0000   -0.44293
360120.0000   -0.44563
360160.0000   -0.61461
360200.0000   -0.76832
360240.0000   -0.53306
360280.0000   -0.32505
360320.0000   -0.37549
360360.0000   -0.35537
360400.0000   -0.40678
360440.0000   -0.80758
360480.0000   -0.10188
360520.0000   -0.53018
360560.0000   -0.46297
360600.0000   -0.40351
360640.0000   -0.57341
360680.0000   -0.51131
360720.0000   -0.56938
360760.0000   -0.18026
360800.0000   -0.18232
360840.0000    0.05152
360880.0000   -0.11862
360920.0000   -0.28100
360960.0000   -0.30080
361000.0000   -0.56957
361040.0000   -0.46053
361080.0000   -0.39089
361120.0000   -0.42945
361160.0000   -0.30421
361200.0000   -0.31829
361240.0000   -0.30703
361280.0000   -0.18715
361320.0000   -0.33302
361360.0000    0.10075
361400.0000    0.31696
361440.0000    0.47290
361480.0000    0.34427
361520.0000   -0.18970
361560.0000   -0.19517
361600.0000   -0.11933
361640.0000    0.01231
361680.0000    0.01101
361720.0000   -0.22656
361760.0000    0.01724
361800.0000   -0.04504
361840.0000   -0.25100
361880.0000   -0.17336
361920.0000   -0.11964
361960.0000    0.16989
362000.0000   -0.03974
362040.0000   -0.04396
362080.0000   -0.00833
362120.0000    0.10303
362160.0000    0.05405
362200.0000    0.04004
362240.0000    0.15600
362280.0000    0.08629
362320.0000    0.04265
362360.0000    0.01176
362400.0000    0.18375
362440.0000    0.21407
362480.0000    0.06454
362520.0000   -0.13081
362560.0000    0.04428
362600.0000   -0.04767
362640.0000   -0.18047
362680.0000    0.10856
362720.0000    0.24795
362760.0000    0.06665
362800.0000   -0.28584
362840.0000   -0.24695
362880.0000   -0.01589
362920.0000   -0.38813
362960.0000   -0.29919
363000.0000   -0.26635
363040.0000   -0.04886
363080.0000   -0.20294
363120.0000   -0.11757
363160.0000   -0.26944
363200.0000    0.05492
363240.0000   -0.06468
363280.0000    0.13655
363320.0000   -0.11578
363360.0000    0.10675
363400.0000    0.16878
363440.0000   -0.21248
363480.0000   -0.28673
363520.0000   -0.48853
363560.0000   -0.49776
363600.0000   -0.28272
363640.0000    0.10985
363680.0000   -0.19354
363720.0000    0.07634
363760.0000   -0.16897
363800.0000   -0.06135
363840.0000   -0.02605
363880.0000    0.19907
363920.0000    0.33587
363960.0000    0.31431
364000.0000    0.18633
364040.0000   -0.18408
364080.0000   -0.29404
364120.0000    0.03980
364160.0000   -0.06868
364200.0000   -0.03365
364240.0000   -0.09709
364280.0000   -0.20776
364320.0000   -0.23418
364360.0000   -0.18406
364400.0000   -0.13448
364440.0000   -0.01263
364480.0000   -0.09749
364520.0000   -0.04666
364560.0000    0.13316
364600.0000   -0.01859
364640.0000    0.08704
364680.0000   -0.07260
364720.0000    0.01314
364760.0000    0.36769
364800.0000    0.16254
364840.0000    0.09369
364880.0000    0.34076
364920.0000   -0.19556
364960.0000   -0.37526
365000.0000   -0.42569
365040.0000   -0.06862
365080.0000    0.04432
365120.0000    0.02377
365160.0000   -0.07304
365200.0000   -0.12651
365240.0000   -0.14675
365280.0000   -0.58017
365320.0000   -0.87325
365360.0000   -0.07729
365400.0000   -0.27352
365440.0000    0.01089
365480.0000    0.04118
365520.0000   -0.23020
365560.0000   -0.07862
365600.0000   -0.10894
365640.0000   -0.25181
365680.0000   -0.14143
365720.0000    0.32471
365760.0000    0.33983
365800.0000    0.20279
365840.0000    0.20868
365880.0000    0.01086
365920.0000    0.31250
365960.0000    0.40930
366000.0000    0.46026
366040.0000    0.51602
366080.0000    0.45776
366120.0000    0.76314
366160.0000    0.73716
366200.0000    0.54142
366240.0000    0.52629
366280.0000    0.49957
366320.0000    0.61443
366360.0000    0.64087
366400.0000    0.59924
366440.0000    0.76659
366480.0000    0.76874
366520.0000    0.39222
366560.0000    0.51923
366600.0000    0.38466
366640.0000    0.34314
366680.0000    0.46772
366720.0000    0.19763
366760.0000    0.23807
366800.0000    0.25614
366840.0000    0.12592
366880.0000    0.16519
366920.0000   -0.18909
366960.0000   -0.08489
367000.0000    0.28774
367040.0000    0.01970
367080.0000    0.10371
367120.0000    0.54431
367160.0000    0.24003
367200.0000    0.18234
367240.0000    0.28985
367280.0000    0.35922
367320.0000    0.36126
367360.0000    0.29394
367400.0000   -0.60705
367440.0000   -0.38688
367480.0000   -0.35272
367520.0000   -0.18179
367560.0000   -0.36428
367600.0000   -0.38846
367640.0000   -0.27037
367680.0000   -0.60805
367720.0000   -0.07959
367760.0000   -0.38203
367800.0000   -0.35315
367840.0000    0.01930
367880.0000   -0.08207
367920.0000    0.10469
367960.0000    0.02805
368000.0000   -0.16948
368040.0000    0.03197
368080.0000    0.10440
368120.0000    0.23006
368160.0000    0.29059
368200.0000    0.31378
368240.0000    0.26971
368280.0000    0.00999
368320.0000    0.13406
368360.0000    0.21977
368400.0000    0.23690
368440.0000    0.08828
368480.0000    0.05241
368520.0000   -0.03877
368560.0000    0.15117
368600.0000    0.11283
368640.0000    0.04350
368680.0000   -0.02108
368720.0000    0.12267
368760.0000    0.21052
368800.0000    0.20430
368840.0000    0.05424
368880.0000    0.19909
368920.0000    0.12512
368960.0000   -0.21648
369000.0000   -0.52668
369040.0000   -0.06307
369080.0000   -0.12816
369120.0000   -0.01010
369160.0000    0.08570
369200.0000    0.38477
369240.0000    0.34461
369280.0000    0.40806
369320.0000    0.46104
369360.0000    0.44581
369400.0000    0.34842
369440.0000    0.20255
369480.0000    0.12960
369520.0000    0.15562
369560.0000    0.52380
369600.0000   -0.04198
369640.0000    0.28784
369680.0000    0.23718
369720.0000    0.36603
369760.0000    0.38357
369800.0000    0.29960
369840.0000    0.33353
369880.0000    0.37940
369920.0000    0.32165
369960.0000    0.11153
370000.0000   -0.00220
370040.0000    0.02600
370080.0000   -0.10837
370120.0000    0.11655
370160.0000    0.20965
370200.0000    0.28354
370240.0000    0.57797
370280.0000    0.66438
370320.0000    0.78452
370360.0000    0.35947
370400.0000    0.11984
370440.0000    0.29331
370480.0000    0.63470
370520.0000    0.52678
370560.0000    0.68999
370600.0000    0.61087
370640.0000    0.39593
370680.0000    0.18849
370720.0000    0.35513
370760.0000    0.04032
370800.0000    0.21815
370840.0000    0.20132
370880.0000   -0.10766
370920.0000    0.10371
370960.0000    0.07753
371000.0000    0.18575
371040.0000    0.35952
371080.0000    0.32076
371120.0000    0.34048
371160.0000    0.16146
371200.0000    0.26646
371240.0000    0.20960
371280.0000    0.16034
371320.0000    0.00264
371360.0000    0.00577
371400.0000    0.16228
371440.0000    0.13117
371480.0000   -0.08125
371520.0000    0.22355
371560.0000    0.23381
371600.0000    0.19172
371640.0000    0.18217
371680.0000    0.64593
371720.0000    0.51625
371760.0000    0.43729
371800.0000    0.53441
371840.0000    0.63804
371880.0000    0.51417
371920.0000    0.62502
371960.0000    0.56726
372000.0000    0.45661
372040.0000    0.40128
372080.0000   -0.10536
372120.0000    0.14421
372160.0000    0.24825
372200.0000   -0.41453
372240.0000    0.15547
372280.0000    0.32963
372320.0000    0.31433
372360.0000    0.15323
372400.0000   -0.15319
372440.0000    0.24247
372480.0000    0.25918
372520.0000   -0.38167
372560.0000   -0.30159
372600.0000   -0.67362
372640.0000   -0.33817
372680.0000   -0.76136
372720.0000   -0.04033
372760.0000    0.21779
372800.0000    0.29652
372840.0000    0.14325
372880.0000    0.17706
372920.0000   -0.11790
372960.0000    0.17769
373000.0000    0.42260
373040.0000    0.20633
373080.0000    0.23826
373120.0000    0.06480
373160.0000    0.24949
373200.0000    0.40305
373240.0000    0.01349
373280.0000    0.51457
373320.0000    0.14292
373360.0000    0.08268
373400.0000    0.06609
373440.0000   -0.26738
373480.0000   -0.15621
373520.0000   -0.04891
373560.0000    0.04477
373600.0000    0.19129
373640.0000   -0.08013
373680.0000   -0.13524
373720.0000    0.02164
373760.0000   -0.02714
373800.0000   -0.27896
373840.0000   -0.03870
373880.0000   -0.72015
373920.0000   -0.29400
373960.0000   -0.16720
374000.0000    0.02030
374040.0000   -0.06962
374080.0000   -0.78417
374120.0000   -0.43985
374160.0000   -0.70625
374200.0000   -0.63878
374240.0000   -0.55971
374280.0000   -0.25441
374320.0000   -0.10943
374360.0000   -0.38239
374400.0000   -0.65223
374440.0000   -0.39845
374480.0000   -0.70310
374520.0000   -0.29411
374560.0000   -0.55373
374600.0000   -0.80415
374640.0000   -0.37039
374680.0000   -0.36347
374720.0000   -0.46901
374760.0000   -0.50329
374800.0000   -0.37900
374840.0000   -0.57032
374880.0000    0.04425
374920.0000   -0.37396
374960.0000   -0.40675
375000.0000   -0.07786
375040.0000   -0.09613
375080.0000   -0.64736
375120.0000   -0.76880
375160.0000   -0.71472
375200.0000   -0.15630
375240.0000   -0.25335
375280.0000   -0.12105
375320.0000   -0.17641
375360.0000   -0.08087
375400.0000   -0.60754
375440.0000   -0.55547
375480.0000   -0.42301
375520.0000   -0.43397
375560.0000   -0.39605
375600.0000   -0.63600
375640.0000   -0.68069
375680.0000   -0.47910
375720.0000   -0.48400
375760.0000   -0.52044
375800.0000    0.06675
375840.0000   -0.45733
375880.0000   -0.52108
375920.0000   -0.59086
375960.0000   -0.16179
376000.0000   -0.23247
376040.0000   -0.09005
376080.0000   -0.20646
376120.0000   -0.04435
376160.0000   -0.05394
376200.0000   -0.18005
376240.0000   -0.30086
376280.0000   -0.41950
376320.0000   -0.28499
376360.0000   -0.52215
376400.0000   -0.26177
376440.0000   -0.26530
376480.0000   -0.48471
376520.0000   -0.29062
376560.0000   -0.75573
376600.0000    0.04688
376640.0000   -0.24766
376680.0000   -0.33474
376720.0000   -0.34906
376760.0000   -0.16813
376800.0000   -0.07508
376840.0000   -0.06579
376880.0000   -0.32187
376920.0000   -0.11242
376960.0000    0.03214
377000.0000    0.00201
377040.0000   -0.34264
377080.0000   -0.08976
377120.0000   -0.34402
377160.0000   -0.62738
377200.0000   -0.04135
377240.0000    0.08375
377280.0000    0.08825
377320.0000    0.54174
377360.0000    0.64949
377400.0000    0.17666
377440.0000    0.24054
377480.0000    0.43735
377520.0000    0.07039
377560.0000    0.20463
377600.0000    0.25487
377640.0000   -0.22048
377680.0000   -0.46143
377720.0000   -0.33897
377760.0000   -0.25981
377800.0000    0.25311
377840.0000   -0.23984
377880.0000   -0.10121
377920.0000    0.35894
377960.0000   -0.20152
378000.0000   -0.05218
378040.0000   -0.06810
378080.0000   -0.27703
378120.0000   -0.11394
378160.0000   -0.08845
378200.0000    0.17249
378240.0000    0.09857
378280.0000   -0.33850
378320.0000   -0.35736
378360.0000   -0.49253
378400.0000   -0.71100
378440.0000   -0.65223
378480.0000   -0.52539
378520.0000   -0.38786
378560.0000   -0.05189
378600.0000   -0.15905
378640.0000   -0.32022
378680.0000   -0.18995
378720.0000   -0.37466
378760.0000   -0.10253
378800.0000    0.08787
378840.0000   -0.16709
378880.0000   -0.56023
378920.0000   -0.17655
378960.0000   -0.45188
379000.0000   -0.52968
379040.0000   -0.17266
379080.0000   -0.05757
379120.0000   -0.31490
379160.0000   -0.33217
379200.0000   -0.73649
379240.0000   -0.07483
379280.0000   -0.34815
379320.0000   -0.08395
379360.0000   -0.00831
379400.0000    0.11999
379440.0000    0.15281
379480.0000   -0.29135
379520.0000    0.32689
379560.0000    0.22757
379600.0000   -0.03799
379640.0000   -0.08726
379680.0000    0.10169
379720.0000    0.04172
379760.0000   -0.25662
379800.0000    0.06912
379840.0000   -0.13600
379880.0000   -0.16736
379920.0000   -0.14692
379960.0000   -0.09988
380000.0000    0.10266
380040.0000   -0.16910
380080.0000    0.10930
380120.0000   -0.17546
380160.0000   -0.38126
380200.0000   -0.26210
380240.0000   -0.08961
380280.0000   -0.19029
380320.0000   -0.15749
380360.0000   -0.23097
380400.0000   -0.19852
380440.0000    0.21038
380480.0000    0.16239
380520.0000   -0.39737
380560.0000   -0.12140
380600.0000    0.11743
380640.0000    0.07807
380680.0000    0.19428
380720.0000    0.22262
380760.0000    0.02740
380800.0000    0.11970
380840.0000   -0.43502
380880.0000   -0.08809
380920.0000    0.03809
380960.0000    0.14071
381000.0000   -0.48434
381040.0000   -0.61222
381080.0000   -0.07958
381120.0000    0.05937
381160.0000   -0.39144
381200.0000   -0.60817
381240.0000   -0.35950
381280.0000   -0.01632
381320.0000   -0.26472
381360.0000    0.04647
381400.0000   -0.13751
381440.0000    0.00583
381480.0000    0.34304
381520.0000    0.31308
381560.0000    0.53476
381600.0000    0.19256
381640.0000    0.34072
381680.0000    0.47854
381720.0000    0.34603
381760.0000    0.51172
381800.0000    0.65546
381840.0000    0.62160
381880.0000    0.18713
381920.0000    0.56614
381960.0000    0.59149
382000.0000    0.38268
382040.0000    0.44808
382080.0000    0.25010
382120.0000    0.48443
382160.0000    0.34787
382200.0000    0.46324
382240.0000    0.48701
382280.0000    0.46268
382320.0000    0.42049
382360.0000    0.19596
382400.0000    0.19074
382440.0000    0.11510
382480.0000    0.54700
382520.0000    0.42486
382560.0000    0.43170
382600.0000    0.58396
382640.0000    0.58850
382680.0000    0.66571
382720.0000    0.62592
382760.0000   -0.11600
382800.0000    0.19354
382840.0000    0.04786
382880.0000    0.33614
382920.0000   -0.13016
382960.0000    0.03829
383000.0000   -0.04253
383040.0000   -0.00286
383080.0000   -0.16171
383120.0000    0.09604
383160.0000    0.34609
383200.0000   -0.03237
383240.0000    0.19314
383280.0000    0.52148
383320.0000    0.51315
383360.0000    0.37698
383400.0000    0.44800
383440.0000    0.38022
383480.0000    0.21270
383520.0000    0.23222
383560.0000    0.43265
383600.0000    0.25965
383640.0000    0.31865
383680.0000    0.01533
383720.0000   -0.15252
383760.0000   -0.12780
383800.0000    0.06338
383840.0000    0.10029
383880.0000    0.08790
383920.0000    0.41673
383960.0000    0.14145
384000.0000    0.12476
384040.0000    0.28592
384080.0000    0.32285
384120.0000    0.29123
384160.0000    0.34359
384200.0000    0.10012
384240.0000   -0.03830
384280.0000    0.12313
384320.0000    0.22212
384360.0000    0.20140
384400.0000   -0.20600
384440.0000   -0.15540
384480.0000   -0.41198
384520.0000   -0.03309
384560.0000   -0.10952
384600.0000   -0.33939
384640.0000   -0.14824
384680.0000   -0.45833
384720.0000   -0.71126
384760.0000   -0.34207
384800.0000    0.06607
384840.0000   -0.33435
384880.0000   -0.15476
384920.0000   -0.20662
384960.0000    0.07038
385000.0000   -0.02417
385040.0000    0.07771
385080.0000   -0.19782
385120.0000   -0.11643
385160.0000   -0.38183
385200.0000   -0.24705
385240.0000   -0.63577
385280.0000   -0.67027
385320.0000   -0.39219
385360.0000   -0.21207
385400.0000   -0.24409
385440.0000   -0.33015
385480.0000   -0.39334
385520.0000   -0.17828
385560.0000   -0.35471
385600.0000   -0.47563
385640.0000   -0.05768
385680.0000   -0.14493
385720.0000   -0.13916
385760.0000   -0.24427
385800.0000   -0.24270
385840.0000    0.13123
385880.0000    0.02688
385920.0000    0.11708
385960.0000   -0.01340
386000.0000   -0.46721
386040.0000   -0.93170
386080.0000   -0.54715
386120.0000   -1.00229
386160.0000   -0.72904
386200.0000   -0.53200
386240.0000   -0.71577
386280.0000   -0.48598
386320.0000   -0.00027
386360.0000    0.08295
386400.0000   -0.31104
386440.0000   -0.28427
386480.0000   -0.66080
386520.0000   -0.54048
386560.0000   -0.34835
386600.0000   -0.45177
386640.0000   -0.09440
386680.0000   -0.35113
386720.0000   -0.34781
386760.0000   -0.01754
386800.0000   -0.05256
386840.0000   -0.02456
386880.0000    0.06169
386920.0000   -0.07643
386960.0000    0.01670
387000.0000   -0.18813
387040.0000   -0.50739
387080.0000   -0.19405
387120.0000   -0.16558
387160.0000    0.10954
387200.0000   -0.17726
387240.0000   -0.40213
387280.0000   -0.11058
387320.0000   -0.48329
387360.0000   -0.13723
387400.0000   -0.16689
387440.0000   -0.36502
387480.0000   -0.00094
387520.0000   -0.00927
387560.0000    0.31634
387600.0000    0.56444
387640.0000    0.28822
387680.0000    0.17962
387720.0000    0.58719
387760.0000    0.12224
387800.0000    0.24063
387840.0000   -0.02079
387880.0000   -0.01538
387920.0000    0.00294
387960.0000   -0.13751
388000.0000   -0.11399
388040.0000    0.38856
388080.0000    0.01579
388120.0000    0.13468
388160.0000    0.27441
388200.0000    0.13105
388240.0000   -0.20005
388280.0000   -0.03694
388320.0000    0.10124
388360.0000    0.15650
388400.0000    0.04929
388440.0000    0.27635
388480.0000    0.35721
388520.0000    0.23703
388560.0000   -0.00464
388600.0000    0.26201
388640.0000   -0.24873
388680.0000   -0.09452
388720.0000    0.32610
388760.0000    0.12538
388800.0000    0.12677
388840.0000    0.18762
388880.0000    0.31746
388920.0000    0.07090
388960.0000   -0.24553
389000.0000    0.28062
389040.0000   -0.02410
389080.0000   -0.04593
389120.0000    0.21398
389160.0000    0.19609
389200.0000    0.18483
389240.0000    0.18031
389280.0000    0.19261
389320.0000    0.44378
389360.0000    0.18879
389400.0000    0.19861
389440.0000    0.01434
389480.0000    0.14511
389520.0000    0.15090
389560.0000    0.17695
389600.0000    0.03588
389640.0000    0.13824
389680.0000    0.11842
389720.0000    0.17157
389760.0000    0.00886
389800.0000   -0.20021
389840.0000   -0.30135
389880.0000    0.13183
389920.0000   -0.09632
389960.0000   -0.01761
390000.0000    0.32515
390040.0000   -0.02351
390080.0000   -0.04769
390120.0000    0.02731
390160.0000    0.45019
390200.0000    0.39420
390240.0000    0.21652
390280.0000    0.45149
390320.0000    0.24557
390360.0000    0.23093
390400.0000    0.50769
390440.0000    0.46236
390480.0000    0.21543
390520.0000    0.15386
390560.0000    0.45602
390600.0000    0.10660
390640.0000    0.28551
390680.0000    0.25784
390720.0000    0.13102
390760.0000    0.20703
390800.0000    0.23732
390840.0000    0.19360
390880.0000    0.44497
390920.0000    0.24757
390960.0000    0.07828
391000.0000    0.32567
391040.0000    0.19155
391080.0000    0.01145
391120.0000   -0.21154
391160.0000   -0.06482
391200.0000   -0.11489
391240.0000   -0.14623
391280.0000   -0.21558
391320.0000   -0.20092
391360.0000   -0.15280
391400.0000   -0.13423
391440.0000    0.07601
391480.0000   -0.24801
391520.0000    0.08917
391560.0000    0.12995
391600.0000   -0.28164
391640.0000   -0.05532
391680.0000    0.10416
391720.0000    0.27045
391760.0000    0.12445
391800.0000    0.10106
391840.0000    0.09233
391880.0000   -0.01137
391920.0000   -0.36012
391960.0000   -0.24267
392000.0000   -0.10994
392040.0000    0.05214
392080.0000    0.19573
392120.0000   -0.20945
392160.0000   -0.34401
392200.0000    0.02205
392240.0000   -0.03523
392280.0000   -0.16237
392320.0000   -0.57404
392360.0000   -0.35244
392400.0000   -0.01665
392440.0000   -0.09249
392480.0000   -0.00963
392520.0000   -0.03904
392560.0000    0.17801
392600.0000   -0.07540
392640.0000   -0.62955
392680.0000   -0.60888
392720.0000   -0.50760
392760.0000   -0.01165
392800.0000   -0.30244
392840.0000   -0.40868
392880.0000   -0.09726
392920.0000    0.09747
392960.0000    0.14856
393000.0000   -0.12207
393040.0000   -0.23252
393080.0000   -0.19401
393120.0000   -0.32102
393160.0000   -0.36734
393200.0000   -0.09832
393240.0000   -0.21354
393280.0000    0.02533
393320.0000   -0.14462
393360.0000   -0.23951
393400.0000   -0.01434
393440.0000   -0.06864
393480.0000    0.19467
393520.0000    0.19152
393560.0000    0.32288
393600.0000    0.17800
393640.0000    0.20055
393680.0000    0.42908
393720.0000    0.05147
393760.0000    0.30672
393800.0000    0.12326
393840.0000    0.02516
393880.0000    0.09508
393920.0000    0.04327
393960.0000    0.15932
394000.0000    0.00112
394040.0000    0.09014
394080.0000   -0.04993
394120.0000    0.20555
394160.0000   -0.17030
394200.0000    0.33773
394240.0000   -0.00222
394280.0000   -0.02146
394320.0000    0.11078
394360.0000    0.12741
394400.0000    0.13447
394440.0000    0.52472
394480.0000    0.27664
394520.0000    0.54220
394560.0000    0.30226
394600.0000    0.18199
394640.0000    0.19369
394680.0000   -0.05303
394720.0000    0.42997
394760.0000    0.23117
394800.0000    0.11435
394840.0000    0.30061
394880.0000    0.14874
394920.0000    0.08592
394960.0000   -0.17320
395000.0000    0.32415
395040.0000    0.42368
395080.0000    0.46893
395120.0000    0.29068
395160.0000    0.21790
395200.0000    0.42750
395240.0000    0.02175
395280.0000    0.27736
395320.0000    0.19954
395360.0000    0.30290
395400.0000    0.22475
395440.0000    0.23925
395480.0000    0.46601
395520.0000    0.39806
395560.0000    0.48523
395600.0000    0.41005
395640.0000    0.41845
395680.0000    0.50579
395720.0000    0.43574
395760.0000    0.37719
395800.0000    0.41620
395840.0000    0.35685
395880.0000    0.40026
395920.0000    0.39581
395960.0000    0.21911
396000.0000    0.27370
396040.0000    0.38794
396080.0000    0.30930
396120.0000    0.20912
396160.0000   -0.01038
396200.0000   -0.15469
396240.0000   -0.05198
396280.0000   -0.17970
396320.0000    0.01191
396360.0000   -0.10543
396400.0000   -0.10208
396440.0000   -0.03239
396480.0000   -0.05381
396520.0000   -0.34812
396560.0000   -0.56494
396600.0000   -0.20185
396640.0000   -0.11481
396680.0000   -0.46727
396720.0000   -0.18224
396760.0000    0.03312
396800.0000   -0.17214
396840.0000   -0.09253
396880.0000   -0.12444
396920.0000   -0.32763
396960.0000    0.12305
397000.0000    0.02765
397040.0000   -0.07710
397080.0000   -0.03315
397120.0000   -0.22331
397160.0000   -0.11449
397200.0000   -0.12091
397240.0000   -0.02554
397280.0000   -0.12148
397320.0000   -0.19150
397360.0000   -0.04127
397400.0000    0.22793
397440.0000    0.14723
397480.0000   -0.17161
397520.0000   -0.05448
397560.0000    0.11646
397600.0000   -0.00558
397640.0000   -0.13650
397680.0000   -0.14916
397720.0000   -0.29639
397760.0000   -0.47535
397800.0000    0.29131
397840.0000    0.09831
397880.0000    0.09731
397920.0000    0.02003
397960.0000   -0.12367
398000.0000    0.05777
398040.0000    0.04640
398080.0000   -0.41238
398120.0000   -0.05453
398160.0000    0.30227
398200.0000    0.13579
398240.0000    0.54620
398280.0000    0.34300
398320.0000    0.33819
398360.0000   -0.00423
398400.0000    0.14176
398440.0000    0.04641
398480.0000    0.15782
398520.0000    0.08255
398560.0000    0.08792
398600.0000   -0.06085
398640.0000   -0.07229
398680.0000   -0.22203
398720.0000   -0.08362
398760.0000   -0.08543
398800.0000    0.38596
398840.0000    0.06399
398880.0000    0.10366
398920.0000    0.09263
398960.0000    0.03607
399000.0000    0.19427
399040.0000    0.02441
399080.0000    0.10559
399120.0000   -0.01455
399160.0000    0.08247
399200.0000   -0.14239
399240.0000    0.08101
399280.0000   -0.06708
399320.0000   -0.04205
399360.0000   -0.07924
399400.0000    0.20839
399440.0000   -0.06899
399480.0000   -0.15198
399520.0000    0.08381
399560.0000   -0.07377
399600.0000    0.03576
399640.0000    0.20818
399680.0000    0.00885
399720.0000    0.07014
399760.0000    0.16657
399800.0000    0.23515
399840.0000   -0.17058
399880.0000    0.13860
399920.0000    0.07622
399960.0000    0.33379
400000.0000   -0.24346
400040.0000   -0.00949
400080.0000   -0.02127
400120.0000    0.24468
400160.0000    0.15353
400200.0000    0.06160
400240.0000   -0.01411
400280.0000   -0.20860
400320.0000    0.03089
400360.0000   -0.03326
400400.0000   -0.33153
400440.0000    0.02233
400480.0000   -0.08787
400520.0000    0.07888
400560.0000   -0.17708
400600.0000   -0.10000
400640.0000   -0.17107
400680.0000   -0.15402
400720.0000   -0.29699
400760.0000   -0.08743
400800.0000    0.12187
400840.0000   -0.06703
400880.0000   -0.37794
400920.0000   -0.41613
400960.0000   -0.21361
401000.0000   -0.08119
401040.0000   -0.32047
401080.0000   -0.07488
401120.0000    0.11861
401160.0000    0.04392
401200.0000   -0.18007
401240.0000   -0.08724
401280.0000   -0.05646
401320.0000   -0.01127
401360.0000    0.03200
401400.0000   -0.02514
401440.0000    0.09033
401480.0000   -0.05197
401520.0000    0.07330
401560.0000   -0.09554
401600.0000    0.06274
401640.0000   -0.04797
401680.0000   -0.12919
401720.0000   -0.17497
401760.0000   -0.46602
401800.0000   -0.39945
401840.0000   -0.30326
401880.0000   -0.46115
401920.0000   -0.17975
401960.0000   -0.24212
402000.0000   -0.08739
402040.0000   -0.11581
402080.0000    0.00110
402120.0000    0.16391
402160.0000    0.15652
402200.0000   -0.01953
402240.0000   -0.03522
402280.0000    0.03290
402320.0000    0.19311
402360.0000   -0.06378
402400.0000    0.09071
402440.0000    0.08616
402480.0000   -0.03201
402520.0000    0.14870
402560.0000    0.22767
402600.0000    0.34735
402640.0000   -0.10098
402680.0000   -0.19876
402720.0000    0.07846
402760.0000    0.01096
402800.0000   -0.26552
402840.0000   -0.01222
402880.0000    0.33536
402920.0000    0.06023
402960.0000   -0.17306
403000.0000   -0.10623
403040.0000   -0.02294
403080.0000   -0.26848
403120.0000   -0.10761
403160.0000   -0.16924
403200.0000    0.04801
403240.0000   -0.35683
403280.0000   -0.52068
403320.0000    0.22880
403360.0000   -0.00786
403400.0000   -0.27239
403440.0000   -0.20496
403480.0000    0.00576
403520.0000    0.13976
403560.0000    0.14963
403600.0000    0.00609
403640.0000   -0.33658
403680.0000   -0.02715
403720.0000   -0.40898
403760.0000   -0.57255
403800.0000    0.10819
403840.0000   -0.42463
403880.0000   -0.55965
403920.0000   -0.62543
403960.0000   -0.36300
404000.0000   -0.24134
404040.0000   -0.07941
404080.0000    0.06483
404120.0000   -0.25504
404160.0000   -0.40380
404200.0000   -0.10896
404240.0000    0.01319
404280.0000    0.38429
404320.0000    0.08978
404360.0000    0.22145
404400.0000    0.05194
404440.0000   -0.30330
404480.0000   -0.07117
404520.0000   -0.11244
404560.0000    0.17523
404600.0000   -0.05888
404640.0000    0.00068
404680.0000    0.09259
404720.0000    0.40511
404760.0000   -0.00094
404800.0000   -0.10048
404840.0000   -0.06285
404880.0000   -0.10233
404920.0000   -0.08081
404960.0000    0.06079
405000.0000   -0.28457
405040.0000   -0.41272
405080.0000   -0.40823
405120.0000   -0.74829
405160.0000   -0.03448
405200.0000    0.05273
405240.0000   -0.15588
405280.0000   -0.32568
405320.0000   -0.31420
405360.0000   -0.46118
405400.0000   -0.69477
405440.0000    0.07425
405480.0000   -0.20610
405520.0000   -0.09050
405560.0000   -0.05479
405600.0000   -0.46635
405640.0000   -0.35585
405680.0000   -0.27946
405720.0000    0.00811
405760.0000   -0.27914
405800.0000   -0.22987
405840.0000    0.01055
405880.0000   -0.04124
405920.0000    0.21459
405960.0000   -0.02376
406000.0000    0.25506
406040.0000    0.02388
406080.0000    0.02632
406120.0000    0.21339
406160.0000    0.18448
406200.0000    0.14515
406240.0000   -0.06043
406280.0000    0.17400
406320.0000   -0.01496
406360.0000    0.03134
406400.0000    0.13820
406440.0000    0.15854
406480.0000   -0.07968
406520.0000   -0.18771
406560.0000    0.31632
406600.0000    0.02900
406640.0000   -0.13652
406680.0000   -0.07495
406720.0000   -0.05425
406760.0000    0.00886
406800.0000    0.00320
406840.0000    0.06507
406880.0000    0.08172
406920.0000    0.22771
406960.0000    0.16850
407000.0000   -0.07184
407040.0000   -0.10522
407080.0000    0.09818
407120.0000    0.30442
407160.0000    0.05908
407200.0000    0.09989
407240.0000   -0.19092
407280.0000    0.00109
407320.0000   -0.14934
407360.0000    0.13041
407400.0000    0.20050
407440.0000    0.17252
407480.0000   -0.03074
407520.0000    0.22715
407560.0000    0.05697
407600.0000   -0.04899
407640.0000    0.34417
407680.0000    0.14979
407720.0000   -0.23061
407760.0000    0.28034
407800.0000    0.36073
407840.0000    0.17721
407880.0000    0.06987
407920.0000    0.41874
407960.0000    0.28841
408000.0000    0.07623
408040.0000    0.25348
408080.0000    0.13301
408120.0000    0.38362
408160.0000    0.17088
408200.0000    0.33486
408240.0000    0.32954
408280.0000    0.51791
408320.0000    0.43743
408360.0000    0.26618
408400.0000    0.21330
408440.0000    0.21849
408480.0000    0.05231
408520.0000    0.44870
408560.0000    0.27552
408600.0000    0.43329
408640.0000    0.37756
408680.0000    0.46054
408720.0000    0.27780
408760.0000    0.17654
408800.0000    0.30329
408840.0000    0.48578
408880.0000    0.23442
408920.0000    0.31574
408960.0000    0.41753
409000.0000    0.51167
409040.0000    0.43285
409080.0000    0.35025
409120.0000    0.35155
409160.0000    0.32629
409200.0000    0.26248
409240.0000    0.43107
409280.0000    0.52145
409320.0000    0.48105
409360.0000    0.29511
409400.0000    0.40710
409440.0000    0.32596
409480.0000    0.46964
409520.0000    0.41621
409560.0000    0.53915
409600.0000    0.51789
409640.0000    0.44858
409680.0000    0.35163
409720.0000    0.16465
409760.0000    0.18714
409800.0000    0.19043
409840.0000    0.51234
409880.0000    0.37008
409920.0000    0.39014
409960.0000    0.07989
410000.0000    0.44529
410040.0000    0.00089
410080.0000    0.06535
410120.0000   -0.11011
410160.0000    0.36114
410200.0000   -0.01010
410240.0000    0.05075
410280.0000    0.13900
410320.0000    0.17018
410360.0000    0.22928
410400.0000    0.03771
410440.0000   -0.07774
410480.0000   -0.03889
410520.0000    0.10165
410560.0000    0.13010
410600.0000    0.39152
410640.0000    0.51123
410680.0000    0.49895
410720.0000    0.41735
410760.0000    0.54957
410800.0000    0.15505
410840.0000    0.02272
410880.0000    0.07663
410920.0000    0.29828
410960.0000    0.13626
411000.0000    0.01577
411040.0000    0.11751
411080.0000    0.04574
411120.0000    0.08005
411160.0000    0.13099
411200.0000   -0.03560
411240.0000   -0.01712
411280.0000    0.16074
411320.0000   -0.02242
411360.0000    0.04853
411400.0000    0.06582
411440.0000   -0.10418
411480.0000    0.10080
411520.0000   -0.23228
411560.0000   -0.23468
411600.0000   -0.17371
411640.0000   -0.16834
411680.0000   -0.01793
411720.0000   -0.08209
411760.0000   -0.15754
411800.0000    0.01427
411840.0000    0.13101
411880.0000    0.10507
411920.0000   -0.04733
411960.0000   -0.08705
412000.0000    0.03701
412040.0000    0.00404
412080.0000    0.48226
412120.0000    0.45115
412160.0000    0.21975
412200.0000    0.32868
412240.0000    0.36777
412280.0000    0.46458
412320.0000    0.19241
412360.0000   -0.10112
412400.0000   -0.13200
412440.0000   -0.07294
412480.0000   -0.09268
412520.0000   -0.01263
412560.0000    0.01860
412600.0000   -0.01497
412640.0000    0.00937
412680.0000   -0.11032
412720.0000    0.02778
412760.0000   -0.01580
412800.0000   -0.00016
412840.0000    0.07961
412880.0000   -0.11499
412920.0000   -0.18925
412960.0000   -0.12648
413000.0000   -0.15739
413040.0000   -0.02569
413080.0000    0.05294
413120.0000    0.09511
413160.0000    0.07053
413200.0000   -0.11980
413240.0000    0.10985
413280.0000   -0.23139
413320.0000   -0.56140
413360.0000    0.02489
413400.0000   -0.18954
413440.0000   -0.11800
413480.0000   -0.26890
413520.0000   -0.33678
413560.0000   -0.36670
413600.0000   -0.08645
413640.0000   -0.19229
413680.0000   -0.14139
413720.0000    0.20772
413760.0000    0.22125
413800.0000    0.33843
413840.0000    0.44108
413880.0000    0.14433
413920.0000    0.18541
413960.0000   -0.07721
414000.0000   -0.18687
414040.0000   -0.16952
414080.0000   -0.24871
414120.0000   -0.15016
414160.0000   -0.00924
414200.0000   -0.39510
414240.0000   -0.22648
414280.0000   -0.14977
414320.0000   -0.63273
414360.0000   -0.09643
414400.0000   -0.00880
414440.0000   -0.20079
414480.0000   -0.05729
414520.0000   -0.02156
414560.0000   -0.26117
414600.0000   -0.41649
414640.0000   -0.14972
414680.0000   -0.23057
414720.0000   -0.00863
414760.0000   -0.04445
414800.0000   -0.12595
414840.0000   -0.08858
414880.0000   -0.46140
414920.0000   -0.59685
414960.0000    0.00756
415000.0000    0.05194
415040.0000   -0.01832
415080.0000   -0.41669
415120.0000    0.06118
415160.0000   -0.03476
415200.0000   -0.07371
415240.0000   -0.07928
415280.0000   -0.63503
415320.0000   -0.27975
415360.0000   -0.15305
415400.0000   -0.01427
415440.0000    0.27724
415480.0000    0.30419
415520.0000    0.37325
415560.0000    0.24223
415600.0000    0.34751
415640.0000    0.31948
415680.0000    0.03336
415720.0000   -0.02709
415760.0000   -0.15350
415800.0000   -0.18479
415840.0000   -0.29037
415880.0000   -0.11958
415920.0000   -0.38867
415960.0000   -0.26742
416000.0000   -0.30987
416040.0000   -0.17740
416080.0000   -0.27931
416120.0000   -0.02359
416160.0000    0.05703
416200.0000   -0.20058
416240.0000   -0.06798
416280.0000   -0.02241
416320.0000   -0.48011
416360.0000   -0.41755
416400.0000   -0.34311
416440.0000   -0.19184
416480.0000   -0.12655
416520.0000   -0.39592
416560.0000   -0.52689
416600.0000   -0.28724
416640.0000   -0.57905
416680.0000   -0.25695
416720.0000   -0.35790
416760.0000   -0.32568
416800.0000   -0.05803
416840.0000    0.06496
416880.0000   -0.63668
416920.0000   -0.42478
416960.0000   -0.33236
417000.0000   -0.44416
417040.0000   -0.10980
417080.0000    0.01251
417120.0000    0.03750
417160.0000    0.22042
417200.0000   -0.11447
417240.0000   -0.26001
417280.0000   -0.07765
417320.0000    0.07788
417360.0000    0.35455
417400.0000    0.11908
417440.0000   -0.25748
417480.0000   -0.63631
417520.0000   -0.37746
417560.0000    0.04821
417600.0000    0.25517
417640.0000   -0.40557
417680.0000   -0.03529
417720.0000   -0.24007
417760.0000   -0.75498
417800.0000   -0.50746
417840.0000   -0.56093
417880.0000   -0.56423
417920.0000   -0.24533
417960.0000   -0.05166
418000.0000   -0.70322
418040.0000   -0.10194
418080.0000   -0.03023
418120.0000   -0.06995
418160.0000   -0.52097
418200.0000   -0.11746
418240.0000   -0.71894
418280.0000   -0.56661
418320.0000   -0.36410
418360.0000   -0.62931
418400.0000   -0.37025
418440.0000   -0.03592
418480.0000   -0.64305
418520.0000   -0.14145
418560.0000   -0.49101
418600.0000   -0.62187
418640.0000   -0.70924
418680.0000   -0.66411
418720.0000   -0.79548
418760.0000   -0.52189
418800.0000   -0.03985
418840.0000    0.29268
418880.0000   -0.10822
418920.0000    0.04762
418960.0000   -0.17968
419000.0000   -0.08272
419040.0000   -0.55789
419080.0000   -0.53274
419120.0000   -0.24433
419160.0000   -0.06086
419200.0000   -0.07962
419240.0000   -0.26650
419280.0000   -0.14597
419320.0000   -0.22339
419360.0000   -0.15073
419400.0000   -0.15885
419440.0000    0.22810
419480.0000   -0.48955
419520.0000   -0.42592
419560.0000    0.09296
419600.0000   -0.29880
419640.0000   -0.05379
419680.0000   -0.01870
419720.0000   -0.06201
419760.0000   -0.19977
419800.0000   -0.82319
419840.0000   -0.55991
419880.0000   -0.66412
419920.0000   -0.47804
419960.0000   -0.09124
420000.0000   -0.06306
420040.0000   -0.17124
420080.0000   -0.03377
420120.0000    0.00046
420160.0000    0.04565
420200.0000    0.04601
420240.0000    0.08235
420280.0000   -0.29783
420320.0000   -0.02116
420360.0000   -0.07038
420400.0000   -0.11003
420440.0000    0.06065
420480.0000    0.00927
420520.0000    0.08714
420560.0000    0.16810
420600.0000    0.13840
420640.0000   -0.04161
420680.0000   -0.21146
420720.0000    0.13063
420760.0000    0.25371
420800.0000    0.22329
420840.0000    0.36895
420880.0000    0.26072
420920.0000    0.37917
420960.0000    0.54982
421000.0000    0.36842
421040.0000    0.30465
421080.0000    0.20014
421120.0000    0.13739
421160.0000    0.08436
421200.0000    0.10805
421240.0000    0.17936
421280.0000   -0.18323
421320.0000   -0.00066
421360.0000    0.13147
421400.0000    0.22858
421440.0000   -0.17700
421480.0000   -0.28136
421520.0000   -0.09495
421560.0000    0.12741
421600.0000   -0.30599
421640.0000    0.12174
421680.0000    0.01013
421720.0000    0.25121
421760.0000    0.22250
421800.0000    0.31099
421840.0000    0.29983
421880.0000    0.06261
421920.0000    0.03054
421960.0000   -0.01182
422000.0000    0.06940
422040.0000   -0.15631
422080.0000   -0.25110
422120.0000   -0.02018
422160.0000   -0.13261
422200.0000    0.16021
422240.0000   -0.13741
422280.0000   -0.27346
422320.0000    0.03269
422360.0000   -0.11023
422400.0000   -0.20545
422440.0000   -0.02518
422480.0000   -0.18987
422520.0000    0.19692
422560.0000   -0.02602
422600.0000   -0.02987
422640.0000   -0.04352
422680.0000   -0.20582
422720.0000   -0.11770
422760.0000   -0.00490
422800.0000    0.02612
422840.0000    0.13450
422880.0000   -0.13440
422920.0000   -0.14601
422960.0000   -0.09611
423000.0000   -0.06464
423040.0000    0.11775
423080.0000   -0.06511
423120.0000   -0.26182
423160.0000   -0.20472
423200.0000    0.06158
423240.0000   -0.05395
423280.0000   -0.04883
423320.0000   -0.24698
423360.0000   -0.04197
423400.0000   -0.31695
423440.0000   -0.29218
423480.0000   -0.21666
423520.0000   -0.37326
423560.0000   -0.35728
423600.0000   -0.55124
423640.0000   -0.29178
423680.0000    0.03518
423720.0000   -0.51864
423760.0000   -0.21451
423800.0000   -0.10141
423840.0000   -0.10438
423880.0000    0.06309
423920.0000   -0.22136
423960.0000   -0.05225
424000.0000   -0.00744
424040.0000   -0.09892
424080.0000    0.28935
424120.0000    0.12752
424160.0000    0.21679
424200.0000   -0.10324
424240.0000    0.14256
424280.0000   -0.26091
424320.0000   -0.21622
424360.0000   -0.05369
424400.0000   -0.23015
424440.0000    0.16175
424480.0000   -0.04302
424520.0000   -0.09139
424560.0000   -0.00955
424600.0000    0.12578
424640.0000   -0.25709
424680.0000   -0.03064
424720.0000    0.31371
424760.0000    0.00457
424800.0000   -0.10086
424840.0000    0.05237
424880.0000   -0.23677
424920.0000   -0.53998
424960.0000   -0.27961
425000.0000    0.02465
425040.0000   -0.34347
425080.0000    0.32687
425120.0000    0.23514
425160.0000    0.48027
425200.0000    0.23220
425240.0000    0.45382
425280.0000    0.15160
425320.0000    0.45134
425360.0000    0.29932
425400.0000    0.40860
425440.0000    0.01887
425480.0000    0.18696
425520.0000    0.13238
425560.0000   -0.03936
425600.0000    0.26516
425640.0000   -0.05346
425680.0000   -0.22752
425720.0000   -0.08687
425760.0000   -0.00553
425800.0000   -0.02826
425840.0000   -0.00058
425880.0000    0.09133
425920.0000    0.39050
425960.0000    0.18570
426000.0000    0.35103
426040.0000    0.55495
426080.0000    0.41380
426120.0000    0.18683
426160.0000   -0.07915
426200.0000   -0.25495
426240.0000   -0.28039
426280.0000    0.13384
426320.0000    0.26684
426360.0000   -0.13263
426400.0000    0.21472
426440.0000   -0.05355
426480.0000   -0.00921
426520.0000   -0.09038
426560.0000   -0.04491
426600.0000    0.17719
426640.0000    0.43365
426680.0000   -0.22626
426720.0000   -0.42928
426760.0000    0.19488
426800.0000    0.15375
426840.0000   -0.01759
426880.0000    0.08462
426920.0000    0.36036
426960.0000    0.43130
427000.0000    0.41245
427040.0000    0.29089
427080.0000    0.03671
427120.0000    0.07959
427160.0000   -0.07725
427200.0000   -0.23028
427240.0000   -0.45499
427280.0000   -0.33796
427320.0000   -0.39090
427360.0000   -0.31432
427400.0000    0.17703
427440.0000   -0.26570
427480.0000    0.17249
427520.0000   -0.19066
427560.0000   -0.14018
427600.0000    0.06619
427640.0000   -0.26106
427680.0000   -0.13584
427720.0000    0.18978
427760.0000   -0.01622
427800.0000   -0.12085
427840.0000   -0.09527
427880.0000   -0.02434
427920.0000    0.15665
427960.0000   -0.08352
428000.0000   -0.14511
428040.0000    0.16212
428080.0000   -0.21642
428120.0000   -0.21075
428160.0000   -0.22594
428200.0000   -0.13079
428240.0000   -0.19435
428280.0000    0.37029
428320.0000   -0.17882
428360.0000    0.25752
428400.0000    0.40701
428440.0000    0.33936
428480.0000    0.32966
428520.0000    0.20693
428560.0000   -0.01788
428600.0000   -0.14355
428640.0000    0.15859
428680.0000    0.02060
428720.0000    0.08040
428760.0000   -0.09141
428800.0000   -0.17164
428840.0000   -0.23355
428880.0000   -0.18588
428920.0000    0.30549
428960.0000    0.39333
429000.0000    0.53619
429040.0000    0.44588
429080.0000    0.41833
429120.0000    0.27981
429160.0000   -0.15919
429200.0000    0.37718
429240.0000    0.07652
429280.0000   -0.06610
429320.0000    0.32503
429360.0000    0.40664
429400.0000   -0.08605
429440.0000    0.16089
429480.0000   -0.08609
429520.0000   -0.05293
429560.0000    0.24709
429600.0000    0.70236
429640.0000    0.09659
429680.0000   -0.07090
429720.0000   -0.14420
429760.0000   -0.02939
429800.0000   -0.05806
429840.0000   -0.12660
429880.0000   -0.54612
429920.0000   -0.04426
429960.0000    0.41361
430000.0000    0.40261
430040.0000    0.00317
430080.0000   -0.41211
430120.0000   -0.17900
430160.0000   -0.05870
430200.0000    0.02249
430240.0000   -0.08204
430280.0000   -0.21377
430320.0000   -0.18047
430360.0000    0.22388
430400.0000   -0.01843
430440.0000    0.18630
430480.0000    0.04582
430520.0000   -0.12127
430560.0000    0.14061
430600.0000   -0.09683
430640.0000   -0.01382
430680.0000   -0.17375
430720.0000   -0.33375
430760.0000   -0.31701
430800.0000   -0.22233
430840.0000    0.05230
430880.0000   -0.04729
430920.0000   -0.17871
430960.0000   -0.07152
431000.0000   -0.47850
431040.0000   -0.46641
431080.0000   -0.04628
431120.0000   -0.42111
431160.0000   -0.46664
431200.0000   -0.02091
431240.0000   -0.37354
431280.0000   -0.49007
431320.0000   -0.67588
431360.0000   -0.53052
431400.0000   -0.37188
431440.0000   -0.32246
431480.0000   -0.38049
431520.0000    0.33145
431560.0000   -0.52146
431600.0000   -0.68036
431640.0000   -0.40232
431680.0000   -0.62217
431720.0000   -0.36793
431760.0000   -0.52910
431800.0000   -0.42175
431840.0000   -0.55041
431880.0000   -0.43792
431920.0000   -0.70935
431960.0000   -0.69708
432000.0000   -0.73741
432040.0000   -0.75364
432080.0000   -0.55355
432120.0000   -0.69410
432160.0000   -0.85009
432200.0000   -0.78713
432240.0000   -0.86696
432280.0000   -0.70325
432320.0000   -0.90252
432360.0000   -0.70083
432400.0000   -0.73586
432440.0000   -0.69767
432480.0000   -0.38501
432520.0000   -0.62827
432560.0000   -0.29851
432600.0000   -0.69606
432640.0000   -0.67288
432680.0000   -0.73311
432720.0000   -0.55878
432760.0000   -0.53942
432800.0000   -0.59865
432840.0000   -0.74100
432880.0000   -0.39695
432920.0000   -0.65085
432960.0000   -0.58056
433000.0000   -0.55872
433040.0000   -0.69073
433080.0000   -0.76969
433120.0000   -0.43473
433160.0000   -0.58859
433200.0000   -0.70526
433240.0000   -0.58502
433280.0000   -0.69129
433320.0000   -0.63761
433360.0000   -0.66014
433400.0000   -0.76391
433440.0000   -0.50257
433480.0000   -0.59976
433520.0000   -0.49472
433560.0000   -0.59773
433600.0000   -0.64334
433640.0000   -0.53498
433680.0000   -0.59254
433720.0000   -0.60909
433760.0000   -0.71146
433800.0000   -0.84370
433840.0000   -0.49252
433880.0000   -0.58199
433920.0000   -0.61723
433960.0000   -0.81009
434000.0000   -0.67403
434040.0000   -0.61478
434080.0000   -0.80954
434120.0000   -0.94221
434160.0000   -0.49105
434200.0000   -0.80158
434240.0000   -0.84448
434280.0000   -0.84253
434320.0000   -0.52668
434360.0000   -0.61993
434400.0000   -0.50754
434440.0000   -0.92264
434480.0000   -0.57399
434520.0000   -0.52883
434560.0000   -0.53855
434600.0000   -0.54141
434640.0000   -0.60977
434680.0000   -0.75584
434720.0000   -0.59036
434760.0000   -0.63663
434800.0000   -0.56627
434840.0000   -0.32796
434880.0000   -0.50347
434920.0000   -0.72144
434960.0000   -0.55894
435000.0000   -0.46959
435040.0000   -0.72628
435080.0000   -0.72916
435120.0000   -0.85252
435160.0000   -0.74812
435200.0000   -0.57577
435240.0000   -0.49395
435280.0000   -0.73661
435320.0000   -0.56616
435360.0000   -0.52189
435400.0000   -0.77373
435440.0000   -0.62680
435480.0000   -0.29830
435520.0000   -0.58154
435560.0000   -0.64275
435600.0000   -0.49386
435640.0000   -0.44752
435680.0000   -0.26073
435720.0000   -0.58420
435760.0000   -0.72103
435800.0000   -0.94077
435840.0000   -0.81650
435880.0000   -0.64539
435920.0000   -0.85302
435960.0000   -0.91592
436000.0000   -0.92848
436040.0000   -0.48206
436080.0000   -0.73990
436120.0000   -0.65863
436160.0000   -0.14930
436200.0000   -0.26330
436240.0000   -0.05120
436280.0000    0.01781
436320.0000   -0.24231
436360.0000   -0.25993
436400.0000   -0.27694
436440.0000   -0.31334
436480.0000   -0.46136
436520.0000   -0.76779
436560.0000   -0.19972
436600.0000   -0.08898
436640.0000   -0.12348
436680.0000   -0.81667
436720.0000   -0.69158
436760.0000   -0.84805
436800.0000   -0.77862
436840.0000   -0.64702
436880.0000   -0.73432
436920.0000   -0.64459
436960.0000   -1.08613
437000.0000   -0.93658
437040.0000   -0.42957
437080.0000   -0.44183
437120.0000   -0.46002
437160.0000   -0.14935
437200.0000   -0.94204
437240.0000   -0.49863
437280.0000   -0.47179
437320.0000   -0.64929
437360.0000   -0.11539
437400.0000   -0.00282
437440.0000    0.21146
437480.0000   -0.01819
437520.0000   -0.34261
437560.0000   -0.06766
437600.0000   -0.21887
437640.0000   -0.01248
437680.0000   -0.14461
437720.0000   -0.23232
437760.0000   -0.33353
437800.0000   -0.06865
437840.0000   -0.12870
437880.0000   -0.44762
437920.0000   -0.13489
437960.0000    0.06156
438000.0000   -0.12412
438040.0000   -0.50918
438080.0000   -0.08697
438120.0000   -0.13500
438160.0000   -0.11585
438200.0000   -0.08909
438240.0000   -0.21435
438280.0000   -0.05073
438320.0000   -0.09967
438360.0000    0.03970
438400.0000    0.03322
438440.0000   -0.10354
438480.0000   -0.07576
438520.0000   -0.26486
438560.0000   -0.01488
438600.0000   -0.28642
438640.0000   -0.24293
438680.0000   -0.50104
438720.0000   -0.07486
438760.0000   -0.20600
438800.0000   -0.21276
438840.0000   -0.19971
438880.0000   -0.37979
438920.0000   -0.20300
438960.0000   -0.03285
439000.0000   -0.07179
439040.0000   -0.35688
439080.0000   -0.12468
439120.0000   -0.13700
439160.0000   -0.22582
439200.0000   -0.30168
439240.0000   -0.10587
439280.0000   -0.22460
439320.0000   -0.14721
439360.0000    0.11402
439400.0000   -0.34870
439440.0000   -0.51145
439480.0000    0.06988
439520.0000   -0.20924
439560.0000   -0.45590
439600.0000    0.20081
439640.0000    0.00344
439680.0000   -0.02933
439720.0000   -0.07539
439760.0000    0.09258
439800.0000   -0.13588
439840.0000    0.15066
439880.0000    0.03004
439920.0000    0.01494
439960.0000    0.07832
440000.0000    0.21669
440040.0000    0.01703
440080.0000    0.05837
440120.0000   -0.31167
440160.0000   -0.22203
440200.0000   -0.05576
440240.0000   -0.02128
440280.0000    0.03220
440320.0000   -0.02864
440360.0000    0.39955
440400.0000    0.24036
440440.0000    0.42475
440480.0000    0.47275
440520.0000    0.67678
440560.0000    0.19219
440600.0000    0.31418
440640.0000    0.53610
440680.0000    0.27799
440720.0000    0.27394
440760.0000   -0.11027
440800.0000   -0.04219
440840.0000   -0.11047
440880.0000    0.01322
440920.0000    0.06705
440960.0000   -0.15200
441000.0000   -0.06390
441040.0000    0.04550
441080.0000    0.41905
441120.0000    0.59070
441160.0000    0.35600
441200.0000    0.18724
441240.0000    0.03760
441280.0000   -0.12701
441320.0000   -0.13407
441360.0000   -0.02059
441400.0000   -0.12013
441440.0000    0.02650
441480.0000   -0.44790
441520.0000   -0.47459
441560.0000   -0.19569
441600.0000   -0.23200
441640.0000   -0.13248
441680.0000    0.23827
441720.0000    0.04193
441760.0000   -0.22409
441800.0000    0.07470
441840.0000    0.04753
441880.0000    0.09639
441920.0000   -0.30858
441960.0000    0.11953
442000.0000   -0.01853
442040.0000   -0.15492
442080.0000   -0.07600
442120.0000   -0.26056
442160.0000   -0.49113
442200.0000   -0.16891
442240.0000   -0.58932
442280.0000   -0.11306
442320.0000   -0.60470
442360.0000   -0.49252
442400.0000   -0.56675
442440.0000   -0.05785
442480.0000   -0.12897
442520.0000   -0.04149
442560.0000    0.10333
442600.0000   -0.27544
442640.0000   -0.22175
442680.0000    0.08669
442720.0000    0.11369
442760.0000   -0.24804
442800.0000    0.11351
442840.0000   -0.06259
442880.0000   -0.21115
442920.0000   -0.00379
442960.0000    0.06965
443000.0000    0.31808
443040.0000   -0.13572
443080.0000   -0.15667
443120.0000   -0.14668
443160.0000   -0.17997
443200.0000   -0.17240
443240.0000   -0.21432
443280.0000   -0.16626
443320.0000   -0.24703
443360.0000   -0.35560
443400.0000   -0.20531
443440.0000   -0.00041
443480.0000    0.14020
443520.0000    0.05173
443560.0000    0.06186
443600.0000    0.09714
443640.0000   -0.05136
443680.0000   -0.02823
443720.0000   -0.04862
443760.0000    0.14084
443800.0000    0.40104
443840.0000   -0.00837
443880.0000   -0.07547
443920.0000   -0.14235
443960.0000   -0.20402
444000.0000   -0.44189
444040.0000   -0.39910
444080.0000   -0.56696
444120.0000   -0.26128
444160.0000   -0.32834
444200.0000   -0.35102
444240.0000   -0.25910
444280.0000   -0.13205
444320.0000    0.05884
444360.0000   -0.16165
444400.0000    0.00928
444440.0000    0.13515
444480.0000   -0.04788
444520.0000   -0.19061
444560.0000    0.20138
444600.0000   -0.41173
444640.0000   -0.29018
444680.0000   -0.37440
444720.0000   -0.24757
444760.0000   -0.02233
444800.0000   -0.21169
444840.0000   -0.04606
444880.0000   -0.10855
444920.0000    0.27968
444960.0000    0.23470
445000.0000   -0.17817
445040.0000   -0.41162
445080.0000   -0.35878
445120.0000   -0.11986
445160.0000   -0.41415
445200.0000   -0.26103
445240.0000   -0.01889
445280.0000    0.12496
445320.0000   -0.15708
445360.0000    0.21221
445400.0000    0.13283
445440.0000    0.05998
445480.0000    0.05407
445520.0000    0.16399
445560.0000    0.03084
445600.0000    0.15549
445640.0000    0.17114
445680.0000    0.17524
445720.0000    0.17474
445760.0000    0.27074
445800.0000    0.35998
445840.0000    0.27331
445880.0000    0.15356
445920.0000    0.33145
445960.0000    0.08427
446000.0000    0.05797
446040.0000    0.04786
446080.0000    0.19698
446120.0000    0.34454
446160.0000    0.08239
446200.0000   -0.16056
446240.0000    0.41531
446280.0000    0.22665
446320.0000    0.32744
446360.0000    0.24985
446400.0000    0.36713
446440.0000    0.57363
446480.0000    0.34397
446520.0000    0.49813
446560.0000    0.36531
446600.0000    0.22939
446640.0000    0.43558
446680.0000    0.48708
446720.0000    0.68886
446760.0000    0.09256
446800.0000   -0.16075
446840.0000   -0.17726
446880.0000   -0.02400
446920.0000   -0.04110
446960.0000   -0.22517
447000.0000   -0.07151
447040.0000   -0.18301
447080.0000   -0.17139
447120.0000    0.09996
447160.0000   -0.15301
447200.0000   -0.32759
447240.0000    0.12868
447280.0000    0.00626
447320.0000    0.09739
447360.0000    0.02778
447400.0000   -0.03061
447440.0000   -0.24627
447480.0000   -0.48477
447520.0000   -0.22896
447560.0000   -0.06486
447600.0000    0.18921
447640.0000   -0.18044
447680.0000   -0.29514
447720.0000   -0.29087
447760.0000    0.20417
447800.0000    0.02491
447840.0000    0.02132
447880.0000   -0.12013
447920.0000    0.12453
447960.0000   -0.18013
448000.0000    0.20909
448040.0000    0.02296
448080.0000    0.02947
448120.0000    0.12794
448160.0000    0.18260
448200.0000   -0.15939
448240.0000    0.04144
448280.0000    0.06274
448320.0000    0.04099
448360.0000   -0.20187
448400.0000    0.33993
448440.0000    0.21829
448480.0000    0.44004
448520.0000    0.45826
448560.0000    0.27001
448600.0000    0.38640
448640.0000    0.63945
448680.0000    0.49452
448720.0000    0.33039
448760.0000    0.20484
448800.0000    0.58952
448840.0000    0.21629
448880.0000    0.31591
448920.0000    0.23167
448960.0000    0.54264
449000.0000    0.19346
449040.0000    0.43343
449080.0000    0.22863
449120.0000    0.08644
449160.0000    0.40100
449200.0000    0.00625
449240.0000    0.08494
449280.0000    0.22528
449320.0000    0.31306
449360.0000    0.17874
449400.0000    0.36899
449440.0000    0.21611
449480.0000    0.15859
449520.0000    0.17299
449560.0000   -0.14189
449600.0000   -0.02440
449640.0000   -0.14641
449680.0000   -0.13986
449720.0000   -0.09025
449760.0000    0.00311
449800.0000   -0.02110
449840.0000   -0.24701
449880.0000    0.12770
449920.0000    0.06220
449960.0000   -0.11634
450000.0000   -0.23174
450040.0000   -0.32310
450080.0000   -0.35794
450120.0000    0.08103
450160.0000   -0.05912
450200.0000    0.09116
450240.0000    0.18081
450280.0000    0.24772
450320.0000   -0.11551
450360.0000   -0.01836
450400.0000   -0.20077
450440.0000   -0.23985
450480.0000   -0.11537
450520.0000    0.02637
450560.0000   -0.02850
450600.0000    0.21484
450640.0000   -0.10251
450680.0000    0.09285
450720.0000    0.00298
450760.0000   -0.36358
450800.0000    0.21588
450840.0000    0.04356
450880.0000   -0.19328
450920.0000   -0.20274
450960.0000    0.30408
451000.0000   -0.08978
451040.0000    0.21188
451080.0000    0.40339
451120.0000    0.17323
451160.0000    0.17744
451200.0000    0.05944
451240.0000    0.36615
451280.0000   -0.01474
451320.0000    0.04355
451360.0000   -0.17341
451400.0000   -0.19190
451440.0000   -0.24851
451480.0000    0.11914
451520.0000   -0.08961
451560.0000    0.07314
451600.0000   -0.01442
451640.0000   -0.10205
451680.0000   -0.44581
451720.0000   -0.36285
451760.0000   -0.33421
451800.0000   -0.37540
451840.0000    0.10775
451880.0000   -0.41474
451920.0000   -0.25704
451960.0000   -0.21671
452000.0000   -0.04278
452040.0000    0.09756
452080.0000   -0.08501
452120.0000   -0.19745
452160.0000   -0.18131
452200.0000   -0.33313
452240.0000   -0.16176
452280.0000   -0.07262
452320.0000   -0.11198
452360.0000   -0.04247
452400.0000    0.17241
452440.0000   -0.11420
452480.0000   -0.06579
452520.0000   -0.26244
452560.0000   -0.18343
452600.0000    0.12448
452640.0000   -0.05821
452680.0000   -0.02470
452720.0000    0.02484
452760.0000    0.13971
452800.0000   -0.02412
452840.0000    0.07781
452880.0000    0.21217
452920.0000   -0.22910
452960.0000    0.07571
453000.0000    0.09985
453040.0000   -0.13187
453080.0000   -0.38827
453120.0000   -0.55635
453160.0000   -0.46430
453200.0000   -0.49587
453240.0000   -0.77100
453280.0000   -0.84512
453320.0000   -0.62344
453360.0000   -0.62595
453400.0000   -0.14599
453440.0000    0.17515
453480.0000   -0.18403
453520.0000    0.13832
453560.0000    0.39078
453600.0000    0.20387
453640.0000    0.49449
453680.0000    0.35492
453720.0000    0.37133
453760.0000    0.08161
453800.0000   -0.14941
453840.0000   -0.04647
453880.0000   -0.03819
453920.0000    0.04591
453960.0000    0.32627
454000.0000    0.33542
454040.0000    0.06796
454080.0000    0.11685
454120.0000   -0.13795
454160.0000   -0.25605
454200.0000   -0.25621
454240.0000   -0.68837
454280.0000   -0.49724
454320.0000   -0.79937
454360.0000   -0.47679
454400.0000   -0.39450
454440.0000   -0.69156
454480.0000   -0.41007
454520.0000   -0.18243
454560.0000    0.02506
454600.0000   -0.00349
454640.0000   -0.04781
454680.0000   -0.37003
454720.0000    0.03874
454760.0000   -0.14288
454800.0000    0.18098
454840.0000   -0.41533
454880.0000   -0.33362
454920.0000   -0.25061
454960.0000   -0.47145
455000.0000   -0.24619
455040.0000   -0.01258
455080.0000   -0.03155
455120.0000   -0.10862
455160.0000    0.10998
455200.0000   -0.39888
455240.0000   -0.14650
455280.0000   -0.11087
455320.0000   -0.08949
455360.0000   -0.16434
455400.0000    0.11214
455440.0000    0.26643
455480.0000    0.18691
455520.0000    0.30907
455560.0000    0.56599
455600.0000    0.43251
455640.0000    0.36806
455680.0000    0.31743
455720.0000    0.52964
455760.0000    0.40718
455800.0000    0.27327
455840.0000    0.29257
455880.0000    0.43360
455920.0000    0.10879
455960.0000    0.44525
456000.0000    0.44831
456040.0000    0.30048
456080.0000    0.36796
456120.0000    0.21355
456160.0000    0.33282
456200.0000    0.41349
456240.0000    0.47648
456280.0000    0.18247
456320.0000   -0.07917
456360.0000   -0.10885
456400.0000   -0.14488
456440.0000   -0.16889
456480.0000    0.10956
456520.0000   -0.03128
456560.0000    0.32925
456600.0000    0.11490
456640.0000    0.21610
456680.0000    0.38329
456720.0000    0.21595
456760.0000   -0.16892
456800.0000   -0.06787
456840.0000   -0.21586
456880.0000   -0.10822
456920.0000   -0.07566
456960.0000    0.10775
457000.0000   -0.11033
457040.0000   -0.10283
457080.0000   -0.46575
457120.0000   -0.34180
457160.0000   -0.13289
457200.0000   -0.20283
457240.0000    0.02371
457280.0000   -0.37012
457320.0000   -0.19313
457360.0000    0.04031
457400.0000   -0.05605
457440.0000   -0.01834
457480.0000   -0.83730
457520.0000   -0.34231
457560.0000   -0.76486
457600.0000   -0.20335
457640.0000   -0.45261
457680.0000   -0.32607
457720.0000   -0.05089
457760.0000   -0.05725
457800.0000   -0.15904
457840.0000   -0.03799
457880.0000   -0.07098
457920.0000   -0.20546
457960.0000    0.09886
458000.0000   -0.29465
458040.0000   -0.41774
458080.0000   -0.14875
458120.0000    0.01321
458160.0000   -0.27787
458200.0000    0.29361
458240.0000    0.00808
458280.0000   -0.32707
458320.0000   -0.28061
458360.0000   -0.40657
458400.0000   -0.89585
458440.0000   -0.02787
458480.0000   -0.15188
458520.0000   -0.01796
458560.0000   -0.36930
458600.0000   -0.21174
458640.0000   -0.71245
458680.0000   -0.58004
458720.0000   -0.57735
458760.0000   -0.54042
458800.0000   -0.43545
458840.0000   -0.76528
458880.0000   -0.78664
458920.0000   -0.48665
458960.0000   -0.56886
459000.0000   -0.36299
459040.0000   -0.50599
459080.0000   -0.22221
459120.0000   -0.35366
459160.0000   -0.84184
459200.0000   -0.46049
459240.0000   -0.28727
459280.0000   -0.44719
459320.0000   -0.55325
459360.0000    0.08759
459400.0000   -0.31331
459440.0000   -0.27187
459480.0000   -0.48474
459520.0000   -0.29817
459560.0000   -0.02490
459600.0000    0.05144
459640.0000   -0.40827
459680.0000   -0.09897
459720.0000   -0.46269
459760.0000   -0.53120
459800.0000   -0.01672
459840.0000   -0.25579
459880.0000   -0.20319
459920.0000   -0.01264
459960.0000    0.28932
460000.0000    0.04735
460040.0000   -0.12478
460080.0000    0.23975
460120.0000    0.10994
460160.0000    0.45012
460200.0000    0.34357
460240.0000    0.02247
460280.0000    0.53124
460320.0000    0.52602
460360.0000    0.38170
460400.0000    0.49590
460440.0000    0.14986
460480.0000    0.19540
460520.0000    0.39906
460560.0000    0.03151
460600.0000    0.44798
460640.0000    0.33659
460680.0000    0.33329
460720.0000    0.27374
460760.0000    0.45729
460800.0000    0.29048
460840.0000    0.17318
460880.0000    0.35759
460920.0000    0.22639
460960.0000    0.17800
461000.0000    0.54949
461040.0000    0.27398
461080.0000    0.37481
461120.0000    0.32786
461160.0000    0.35409
461200.0000    0.51965
461240.0000    0.32178
461280.0000    0.24627
461320.0000    0.32109
461360.0000    0.45466
461400.0000    0.23236
461440.0000    0.24186
461480.0000    0.18430
461520.0000    0.04587
461560.0000    0.27647
461600.0000   -0.04400
461640.0000    0.54826
461680.0000    0.50720
461720.0000    0.33209
461760.0000    0.42395
461800.0000    0.30928
461840.0000    0.21349
461880.0000    0.50101
461920.0000    0.03197
461960.0000    0.28642
462000.0000    0.34872
462040.0000    0.29841
462080.0000    0.54590
462120.0000    0.34514
462160.0000    0.52250
462200.0000    0.54598
462240.0000    0.39625
462280.0000    0.21823
462320.0000    0.44960
462360.0000    0.59127
462400.0000    0.27469
462440.0000    0.46638
462480.0000    0.40414
462520.0000    0.26062
462560.0000    0.40103
462600.0000    0.33404
462640.0000    0.06214
462680.0000    0.31478
462720.0000   -0.01483
462760.0000    0.11853
462800.0000    0.06821
462840.0000    0.16051
462880.0000   -0.04497
462920.0000   -0.33285
462960.0000    0.18800
463000.0000    0.02778
463040.0000   -0.20547
463080.0000   -0.01475
463120.0000   -0.22083
463160.0000    0.08173
463200.0000    0.37394
463240.0000   -0.27227
463280.0000   -0.45798
463320.0000   -0.19752
463360.0000   -0.10274
463400.0000   -0.49330
463440.0000    0.07498
463480.0000   -0.00533
463520.0000   -0.14369
463560.0000   -0.24171
463600.0000   -0.14078
463640.0000   -0.14142
463680.0000   -0.01364
463720.0000   -0.21442
463760.0000   -0.15754
463800.0000    0.18887
463840.0000   -0.06597
463880.0000    0.33669
463920.0000    0.25987
463960.0000    0.19846
464000.0000    0.10027
464040.0000   -0.15068
464080.0000   -0.07933
464120.0000    0.03504
464160.0000    0.01530
464200.0000    0.00817
464240.0000   -0.09968
464280.0000    0.07534
464320.0000    0.06720
464360.0000   -0.09472
464400.0000   -0.06517
464440.0000    0.24965
464480.0000    0.04542
464520.0000    0.33061
464560.0000    0.10687
464600.0000    0.07683
464640.0000   -0.02616
464680.0000   -0.14195
464720.0000    0.12479
464760.0000   -0.41279
464800.0000   -0.11474
464840.0000   -0.02772
464880.0000   -0.11361
464920.0000   -0.12989
464960.0000    0.22366
465000.0000   -0.04639
465040.0000   -0.15531
465080.0000    0.08915
465120.0000   -0.10408
465160.0000   -0.27356
465200.0000   -0.20459
465240.0000   -0.53112
465280.0000   -0.39007
465320.0000   -0.19513
465360.0000   -0.62143
465400.0000   -0.45639
465440.0000   -0.44861
465480.0000   -0.36414
465520.0000   -0.48827
465560.0000   -0.35725
465600.0000   -0.41757
465640.0000   -0.31468
465680.0000   -0.42065
465720.0000   -0.48075
465760.0000   -0.29019
465800.0000   -0.35639
465840.0000   -0.09236
465880.0000   -0.36379
465920.0000   -0.31597
465960.0000   -0.55270
466000.0000   -0.45906
466040.0000   -0.39509
466080.0000   -0.39685
466120.0000   -0.04751
466160.0000   -0.26026
466200.0000   -0.37377
466240.0000   -0.31408
466280.0000   -0.42958
466320.0000   -0.76708
466360.0000   -0.69275
466400.0000   -0.33699
466440.0000   -0.22851
466480.0000   -0.03409
466520.0000   -0.54440
466560.0000   -0.28910
466600.0000   -0.42142
466640.0000   -0.39094
466680.0000   -0.36992
466720.0000   -0.15910
466760.0000   -0.20845
466800.0000   -0.45751
466840.0000   -0.42525
466880.0000   -0.10310
466920.0000   -0.29420
466960.0000    0.18634
467000.0000   -0.10135
467040.0000    0.09332
467080.0000    0.17211
467120.0000   -0.40519
467160.0000   -0.15147
467200.0000   -0.24251
467240.0000    0.11677
467280.0000    0.39283
467320.0000    0.35013
467360.0000    0.09630
467400.0000   -0.42635
467440.0000   -0.12223
467480.0000   -0.20314
467520.0000   -0.24023
467560.0000   -0.63966
467600.0000   -0.20201
467640.0000   -0.10869
467680.0000   -0.29188
467720.0000   -0.47606
467760.0000   -0.31993
467800.0000   -0.27040
467840.0000   -0.14244
467880.0000   -0.32773
467920.0000   -0.49548
467960.0000   -0.27222
468000.0000   -0.61363
468040.0000   -0.63274
468080.0000   -0.58903
468120.0000   -0.86557
468160.0000   -0.71959
468200.0000   -0.70810
468240.0000   -0.48653
468280.0000   -0.70290
468320.0000   -0.82714
468360.0000   -0.56767
468400.0000   -0.56077
468440.0000   -0.63989
468480.0000   -0.42477
468520.0000   -0.12936
468560.0000   -0.55379
468600.0000   -0.72336
468640.0000   -0.56361
468680.0000   -0.48683
468720.0000   -0.21213
468760.0000   -0.52844
468800.0000   -0.54614
468840.0000   -0.61354
468880.0000   -0.58416
468920.0000   -0.39942
468960.0000   -0.00825
469000.0000   -0.27020
469040.0000   -0.41164
469080.0000   -0.55083
469120.0000   -0.29443
469160.0000   -0.62791
469200.0000   -0.42053
469240.0000   -0.69880
469280.0000   -0.34250
469320.0000   -0.44022
469360.0000   -0.28063
469400.0000   -0.40945
469440.0000   -0.31656
469480.0000   -0.85072
469520.0000   -0.61582
469560.0000   -0.27639
469600.0000   -0.60821
469640.0000   -1.04014
469680.0000   -0.64298
469720.0000   -0.52003
469760.0000   -0.59017
469800.0000   -0.58044
469840.0000   -0.51102
469880.0000   -0.41293
469920.0000   -0.44449
469960.0000   -0.63466
470000.0000   -0.40190
470040.0000   -0.52637
470080.0000   -0.66949
470120.0000   -0.20424
470160.0000   -0.39883
470200.0000   -0.30423
470240.0000   -0.53514
470280.0000   -0.21901
470320.0000   -0.19556
470360.0000   -0.22741
470400.0000   -0.18564
470440.0000   -0.37042
470480.0000   -0.14376
470520.0000   -0.18334
470560.0000   -0.38387
470600.0000   -0.54148
470640.0000   -0.33487
470680.0000   -0.26497
470720.0000   -0.55350
470760.0000   -0.52213
470800.0000   -0.73382
470840.0000   -0.79060
470880.0000   -0.37820
470920.0000   -0.52695
470960.0000   -0.40389
471000.0000   -0.54459
471040.0000   -0.61979
471080.0000   -0.38037
471120.0000   -0.38944
471160.0000   -0.15556
471200.0000   -0.53596
471240.0000   -0.16296
471280.0000   -0.47063
471320.0000   -0.55479
471360.0000   -0.71161
471400.0000   -0.58111
471440.0000   -0.65642
471480.0000   -0.66037
471520.0000   -0.55868
471560.0000   -0.34602
471600.0000   -0.66499
471640.0000   -0.64189
471680.0000   -0.38054
471720.0000   -0.31497
471760.0000   -0.56806
471800.0000   -0.44566
471840.0000   -0.60571
471880.0000   -0.56292
471920.0000   -0.66098
471960.0000   -0.23588
472000.0000   -0.12221
472040.0000   -0.15731
472080.0000   -0.19500
472120.0000   -0.01985
472160.0000    0.05265
472200.0000   -0.00302
472240.0000   -0.09702
472280.0000    0.03857
472320.0000   -0.17024
472360.0000   -0.38190
472400.0000   -0.08097
472440.0000   -0.04140
472480.0000   -0.04151
472520.0000   -0.13494
472560.0000   -0.21719
472600.0000   -0.17493
472640.0000   -0.27874
472680.0000   -0.33352
472720.0000   -0.30708
472760.0000   -0.29901
472800.0000   -0.45812
472840.0000   -0.36215
472880.0000   -0.39671
472920.0000   -0.36488
472960.0000   -0.51169
473000.0000   -0.30129
473040.0000   -0.51842
473080.0000   -0.42760
473120.0000    0.09359
473160.0000   -0.44191
473200.0000   -0.21171
473240.0000   -0.42933
473280.0000   -0.06325
473320.0000   -0.35130
473360.0000   -0.40316
473400.0000   -0.44719
473440.0000   -0.05528
473480.0000    0.04124
473520.0000   -0.05794
473560.0000   -0.10439
473600.0000   -0.17025
473640.0000   -0.22623
473680.0000   -0.13383
473720.0000   -0.34227
473760.0000   -0.20535
473800.0000   -0.27239
473840.0000   -0.02948
473880.0000   -0.12798
473920.0000    0.01605
473960.0000   -0.36670
474000.0000   -0.12823
474040.0000   -0.46352
474080.0000   -0.15394
474120.0000    0.08371
474160.0000   -0.16989
474200.0000   -0.31811
474240.0000   -0.18659
474280.0000   -0.62758
474320.0000   -0.38219
474360.0000   -0.33963
474400.0000   -0.11518
474440.0000   -0.18386
474480.0000   -0.32891
474520.0000   -0.04365
474560.0000   -0.59875
474600.0000   -0.26101
474640.0000   -0.37148
474680.0000   -0.11960
474720.0000   -0.51599
474760.0000   -0.31069
474800.0000   -0.33633
474840.0000   -0.38419
474880.0000   -0.51776
474920.0000   -0.70756
474960.0000   -0.63104
475000.0000   -0.65771
475040.0000   -0.55269
475080.0000   -0.55034
475120.0000   -0.65380
475160.0000   -0.39875
475200.0000   -0.68534
475240.0000   -0.88204
475280.0000   -0.42951
475320.0000   -0.39740
475360.0000   -0.28351
475400.0000   -0.55451
475440.0000   -0.50155
475480.0000   -0.89659
475520.0000   -0.58107
475560.0000   -0.48255
475600.0000   -0.47699
475640.0000   -0.51147
475680.0000   -0.58956
475720.0000   -0.75300
475760.0000   -0.71451
475800.0000   -0.93935
475840.0000   -0.80434
475880.0000   -0.67016
475920.0000   -0.55659
475960.0000   -0.65766
476000.0000   -0.66203
476040.0000   -0.79084
476080.0000   -0.78113
476120.0000   -0.61373
476160.0000   -0.46322
476200.0000   -0.62487
476240.0000   -0.71270
476280.0000   -0.66558
476320.0000   -0.70721
476360.0000   -0.77022
476400.0000   -0.54924
476440.0000   -0.58354
476480.0000   -0.54139
476520.0000   -0.46379
476560.0000   -0.63506
476600.0000   -0.70479
476640.0000   -0.45870
476680.0000   -0.58356
476720.0000   -0.61780
476760.0000   -0.63501
476800.0000   -0.58066
476840.0000   -0.87162
476880.0000   -0.55329
476920.0000   -0.59829
476960.0000   -0.74767
477000.0000   -0.44706
477040.0000   -0.42411
477080.0000   -0.72500
477120.0000   -0.64634
477160.0000   -0.58926
477200.0000   -0.24064
477240.0000   -0.45621
477280.0000   -0.59582
477320.0000   -0.79604
477360.0000   -0.61480
477400.0000   -0.76009
477440.0000   -0.69609
477480.0000   -0.82655
477520.0000   -0.46670
477560.0000   -0.67693
477600.0000   -0.55180
477640.0000   -0.77085
477680.0000   -0.56622
477720.0000   -0.59724
477760.0000   -0.58192
477800.0000   -0.53523
477840.0000   -0.19668
477880.0000   -0.29039
477920.0000   -0.64895
477960.0000   -0.33679
478000.0000   -0.62032
478040.0000   -0.79914
478080.0000   -0.20698
478120.0000   -0.51881
478160.0000   -0.70435
478200.0000   -0.81225
478240.0000   -0.52595
478280.0000   -0.83842
478320.0000   -0.66018
478360.0000   -0.53384
478400.0000   -0.97880
478440.0000   -1.16395
478480.0000   -0.86862
478520.0000   -0.77469
478560.0000   -0.76785
478600.0000   -0.64255
478640.0000   -0.86226
478680.0000   -0.55896
478720.0000   -0.60862
478760.0000   -0.39925
478800.0000   -0.05129
478840.0000   -0.16558
478880.0000    0.04928
478920.0000    0.00173
478960.0000    0.01960
479000.0000   -0.10181
479040.0000   -0.19105
479080.0000   -0.06094
479120.0000    0.22929
479160.0000    0.13162
479200.0000   -0.08196
479240.0000   -0.23233
479280.0000   -0.07031
479320.0000    0.35509
479360.0000    0.04463
479400.0000    0.00093
479440.0000    0.13225
479480.0000    0.34513
479520.0000    0.00031
479560.0000   -0.01424
479600.0000    0.02043
479640.0000    0.06904
479680.0000    0.15788
479720.0000    0.25809
479760.0000    0.37429
479800.0000    0.30166
479840.0000    0.27821
479880.0000    0.23975
479920.0000    0.18065
479960.0000    0.01116
480000.0000    0.30117
480040.0000    0.46928
480080.0000    0.43020
480120.0000    0.49695
480160.0000    0.35006
480200.0000    0.34325
480240.0000    0.43647
480280.0000    0.51335
480320.0000    0.46078
480360.0000    0.54156
480400.0000    0.45882
480440.0000    0.50777
480480.0000    0.57110
480520.0000    0.52403
480560.0000    0.41814
480600.0000    0.39691
480640.0000    0.56028
480680.0000    0.34059
480720.0000    0.44626
480760.0000    0.40781
480800.0000    0.41000
480840.0000   -0.01997
480880.0000    0.32575
480920.0000    0.32471
480960.0000    0.35008
481000.0000    0.55262
481040.0000    0.49765
481080.0000    0.53526
481120.0000    0.44309
481160.0000    0.27550
481200.0000    0.27372
481240.0000    0.18387
481280.0000    0.19137
481320.0000    0.02320
481360.0000    0.25598
481400.0000    0.27920
481440.0000    0.26636
481480.0000    0.44789
481520.0000    0.59957
481560.0000    0.29820
481600.0000    0.31593
481640.0000    0.15139
481680.0000    0.49689
481720.0000    0.50657
481760.0000    0.48141
481800.0000    0.56326
481840.0000    0.54665
481880.0000    0.43319
481920.0000    0.33494
481960.0000    0.44908
482000.0000    0.61727
482040.0000    0.44324
482080.0000    0.61824
482120.0000    0.64479
482160.0000    0.49856
482200.0000    0.61127
482240.0000    0.58538
482280.0000    0.56870
482320.0000    0.56477
482360.0000    0.40144
482400.0000    0.49382
482440.0000    0.63612
482480.0000    0.64108
482520.0000    0.67763
482560.0000    0.82347
482600.0000    0.86020
482640.0000    0.80131
482680.0000    0.76253
482720.0000    0.85135
482760.0000    0.83807
482800.0000    0.78456
482840.0000    0.84281
482880.0000    0.84910
482920.0000    0.87524
482960.0000    0.69621
483000.0000    0.83288
483040.0000    0.74428
483080.0000    0.76336
483120.0000    0.70972
483160.0000    0.82492
483200.0000    0.66854
483240.0000    0.70580
483280.0000    0.84516
483320.0000    0.86384
483360.0000    0.69839
483400.0000    0.74202
483440.0000    0.72723
483480.0000    0.72873
483520.0000    0.58108
483560.0000    0.48817
483600.0000    0.48739
483640.0000    0.14546
483680.0000    0.41568
483720.0000    0.55839
483760.0000    0.56828
483800.0000    0.70577
483840.0000    0.56362
483880.0000    0.61625
483920.0000    0.56289
483960.0000    0.51251
484000.0000    0.50632
484040.0000    0.38201
484080.0000    0.42274
484120.0000    0.56429
484160.0000    0.52294
484200.0000    0.30958
484240.0000    0.32742
484280.0000    0.49334
484320.0000    0.50073
484360.0000    0.31045
484400.0000    0.20066
484440.0000    0.47719
484480.0000    0.46925
484520.0000    0.44193
484560.0000    0.39221
484600.0000    0.31205
484640.0000    0.41116
484680.0000    0.30325
484720.0000    0.33508
484760.0000    0.19997
484800.0000    0.40317
484840.0000    0.01751
484880.0000    0.30095
484920.0000    0.21274
484960.0000    0.30527
485000.0000    0.35747
485040.0000    0.37251
485080.0000    0.07357
485120.0000    0.28734
485160.0000    0.37864
485200.0000    0.49137
485240.0000    0.38472
485280.0000    0.49031
485320.0000    0.67746
485360.0000    0.59955
485400.0000    0.50917
485440.0000    0.26871
485480.0000    0.45282
485520.0000    0.51364
485560.0000    0.46368
485600.0000    0.41453
485640.0000    0.35487
485680.0000    0.58561
485720.0000    0.19647
485760.0000    0.27254
485800.0000    0.30597
485840.0000    0.36299
485880.0000    0.18243
485920.0000    0.31632
485960.0000   -0.01324
486000.0000    0.14759
486040.0000    0.41712
486080.0000    0.26415
486120.0000    0.39115
486160.0000    0.03961
486200.0000    0.22075
486240.0000    0.19521
486280.0000    0.19685
486320.0000    0.31407
486360.0000    0.43044
486400.0000    0.38326
486440.0000    0.30030
486480.0000    0.34684
486520.0000    0.47138
486560.0000    0.44877
486600.0000    0.41447
486640.0000    0.34071
486680.0000    0.33179
486720.0000    0.57976
486760.0000    0.54162
486800.0000    0.58878
486840.0000    0.50704
486880.0000    0.59308
486920.0000    0.61701
486960.0000    0.52338
487000.0000    0.56894
487040.0000    0.52003
487080.0000    0.55315
487120.0000    0.51245
487160.0000    0.40587
487200.0000    0.43255
487240.0000    0.55127
487280.0000    0.36724
487320.0000    0.37791
487360.0000    0.57807
487400.0000    0.58154
487440.0000    0.38802
487480.0000    0.41886
487520.0000    0.39080
487560.0000    0.41011
487600.0000    0.47904
487640.0000    0.34870
487680.0000    0.41686
487720.0000    0.58212
487760.0000    0.37655
487800.0000    0.40410
487840.0000    0.42561
487880.0000    0.57258
487920.0000    0.54593
487960.0000    0.34074
488000.0000    0.35930
488040.0000    0.35868
488080.0000    0.61094
488120.0000    0.51788
488160.0000    0.51206
488200.0000    0.55081
488240.0000    0.50463
488280.0000    0.35836
488320.0000    0.50308
488360.0000    0.41776
488400.0000    0.56565
488440.0000    0.49727
488480.0000    0.39434
488520.0000    0.52201
488560.0000    0.40001
488600.0000    0.35673
488640.0000    0.18540
488680.0000    0.55500
488720.0000    0.49555
488760.0000    0.44777
488800.0000    0.52792
488840.0000    0.43505
488880.0000    0.64107
488920.0000    0.38721
488960.0000    0.33144
489000.0000    0.62694
489040.0000    0.33840
489080.0000    0.46414
489120.0000    0.53926
489160.0000    0.61806
489200.0000    0.48383
489240.0000    0.53339
489280.0000    0.58999
489320.0000    0.58870
489360.0000    0.56535
489400.0000    0.55105
489440.0000    0.43402
489480.0000    0.60442
489520.0000    0.49186
489560.0000    0.44824
489600.0000    0.52298
489640.0000    0.55712
489680.0000    0.46028
489720.0000    0.38096
489760.0000    0.39330
489800.0000    0.38391
489840.0000    0.52834
489880.0000    0.42470
489920.0000    0.36521
489960.0000    0.35666
490000.0000    0.78747
490040.0000    0.69804
490080.0000    0.70237
490120.0000    0.74393
490160.0000    0.80635
490200.0000    0.52828
490240.0000    0.50731
490280.0000    0.53863
490320.0000    0.61811
490360.0000    0.50932
490400.0000    0.44339
490440.0000    0.77841
490480.0000    0.72998
490520.0000    0.75773
490560.0000    0.65286
490600.0000    0.77441
490640.0000    0.83777
490680.0000    0.58487
490720.0000    0.66800
490760.0000    0.48113
490800.0000    0.50800
490840.0000    0.59145
490880.0000    0.70318
490920.0000    0.63615
490960.0000    0.50725
491000.0000    0.61583
491040.0000    0.40442
491080.0000    0.36403
491120.0000    0.63483
491160.0000    0.58688
491200.0000    0.62146
491240.0000    0.55412
491280.0000    0.47500
491320.0000    0.49540
491360.0000    0.42479
491400.0000    0.54314
491440.0000    0.47698
491480.0000    0.57737
491520.0000    0.60386
491560.0000    0.51468
491600.0000    0.67002
491640.0000    0.41921
491680.0000    0.44457
491720.0000    0.23997
491760.0000    0.28382
491800.0000    0.39695
491840.0000    0.45327
491880.0000    0.35091
491920.0000    0.42305
491960.0000    0.46936
492000.0000    0.63887
492040.0000    0.60958
492080.0000    0.42712
492120.0000    0.54725
492160.0000    0.68132
492200.0000    0.74983
492240.0000    0.55469
492280.0000    0.52940
492320.0000    0.34035
492360.0000    0.39269
492400.0000    0.36269
492440.0000    0.37395
492480.0000    0.28553
492520.0000    0.35195
492560.0000    0.41703
492600.0000    0.66802
492640.0000    0.41051
492680.0000    0.59339
492720.0000    0.47787
492760.0000    0.39288
492800.0000    0.56846
492840.0000    0.55836
492880.0000    0.64951
492920.0000    0.46552
492960.0000    0.24391
493000.0000    0.53696
493040.0000    0.53381
493080.0000    0.64010
493120.0000    0.36593
493160.0000    0.45153
493200.0000    0.40905
493240.0000    0.43063
493280.0000    0.26844
493320.0000    0.35438
493360.0000    0.47359
493400.0000    0.55921
493440.0000    0.58922
493480.0000    0.56106
493520.0000    0.43671
493560.0000    0.40581
493600.0000    0.49303
493640.0000    0.40678
493680.0000    0.56394
493720.0000    0.67508
493760.0000    0.68468
493800.0000    0.46072
493840.0000    0.51148
493880.0000    0.52664
493920.0000    0.64571
493960.0000    0.46085
494000.0000    0.45284
494040.0000    0.57246
494080.0000    0.48962
494120.0000    0.55615
494160.0000    0.34724
494200.0000    0.37910
494240.0000    0.35081
494280.0000    0.41559
494320.0000    0.45744
494360.0000    0.38927
494400.0000    0.50476
494440.0000    0.41481
494480.0000    0.12283
494520.0000    0.38388
494560.0000    0.45364
494600.0000    0.48721
494640.0000    0.36263
494680.0000    0.33053
494720.0000    0.31321
494760.0000    0.51923
494800.0000    0.53139
494840.0000    0.15628
494880.0000    0.11836
494920.0000    0.16481
494960.0000    0.28039
495000.0000    0.44485
495040.0000    0.40716
495080.0000    0.46397
495120.0000    0.55417
495160.0000    0.48592
495200.0000    0.49898
495240.0000    0.58070
495280.0000    0.48655
495320.0000    0.50908
495360.0000    0.53414
495400.0000    0.54238
495440.0000    0.40209
495480.0000    0.28779
495520.0000    0.05606
495560.0000    0.46147
495600.0000    0.44666
495640.0000    0.19833
495680.0000    0.50634
495720.0000    0.33122
495760.0000    0.23404
495800.0000    0.23663
495840.0000    0.21334
495880.0000    0.61739
495920.0000    0.36911
495960.0000    0.04908
496000.0000    0.43002
496040.0000    0.37748
496080.0000    0.48230
496120.0000    0.34328
496160.0000    0.36949
496200.0000    0.75353
496240.0000    0.28232
496280.0000    0.42267
496320.0000    0.61479
496360.0000    0.44574
496400.0000    0.20274
496440.0000    0.46182
496480.0000    0.01320
496520.0000    0.51485
496560.0000    0.45766
496600.0000    0.38591
496640.0000    0.36416
496680.0000    0.28935
496720.0000    0.30989
496760.0000    0.14317
496800.0000    0.20467
496840.0000    0.31601
496880.0000    0.15172
496920.0000    0.47954
496960.0000    0.19364
497000.0000    0.35692
497040.0000    0.39326
497080.0000    0.43284
497120.0000    0.59289
497160.0000    0.42973
497200.0000    0.30651
497240.0000    0.37745
497280.0000    0.33947
497320.0000    0.37925
497360.0000    0.45680
497400.0000    0.36584
497440.0000    0.45465
497480.0000    0.46599
497520.0000    0.23497
497560.0000    0.31221
497600.0000    0.39542
497640.0000    0.26749
497680.0000    0.32882
497720.0000    0.41567
497760.0000    0.44958
497800.0000    0.40760
497840.0000    0.46957
497880.0000    0.47452
497920.0000    0.21384
497960.0000    0.32337
498000.0000    0.49792
498040.0000    0.37302
498080.0000    0.41701
498120.0000    0.47721
498160.0000    0.42540
498200.0000    0.58995
498240.0000    0.57249
498280.0000    0.46016
498320.0000    0.42257
498360.0000    0.30331
498400.0000    0.28269
498440.0000    0.51434
498480.0000    0.30057
498520.0000    0.32642
498560.0000    0.43684
498600.0000    0.44353
498640.0000    0.29085
498680.0000    0.10808
498720.0000    0.07632
498760.0000    0.08271
498800.0000    0.09814
498840.0000    0.41789
498880.0000   -0.05923
498920.0000    0.21429
498960.0000    0.36835
499000.0000    0.36357
499040.0000    0.35089
499080.0000    0.37651
499120.0000    0.37148
499160.0000    0.26354
499200.0000    0.25122
499240.0000    0.21706
499280.0000    0.38666
499320.0000    0.32846
499360.0000    0.49261
499400.0000    0.60971
499440.0000    0.53148
499480.0000    0.51347
499520.0000    0.45059
499560.0000    0.35335
499600.0000    0.24735
499640.0000    0.48543
499680.0000    0.14190
499720.0000    0.38766
499760.0000    0.29850
499800.0000    0.29462
499840.0000    0.20426
499880.0000    0.33732
499920.0000    0.23011
499960.0000    0.00218
500000.0000    0.25697
500040.0000   -0.02549
500080.0000    0.13722
500120.0000    0.14983
500160.0000   -0.14878
500200.0000    0.11017
500240.0000    0.43088
500280.0000    0.27928
500320.0000    0.34350
500360.0000    0.27178
500400.0000    0.27605
500440.0000    0.17868
500480.0000    0.22008
500520.0000    0.48606
500560.0000    0.06666
500600.0000   -0.15435
500640.0000   -0.01337
500680.0000    0.03138
500720.0000   -0.20190
500760.0000   -0.00802
500800.0000   -0.11346
500840.0000   -0.10169
500880.0000    0.17385
500920.0000    0.13546
500960.0000    0.21961
501000.0000    0.12563
501040.0000    0.13955
501080.0000    0.12635
501120.0000    0.19126
501160.0000    0.38502
501200.0000    0.43282
501240.0000    0.41065
501280.0000    0.29857
501320.0000    0.19003
501360.0000    0.08490
501400.0000    0.35494
501440.0000    0.34617
501480.0000    0.46003
501520.0000    0.46226
501560.0000    0.48864
501600.0000    0.25576
501640.0000    0.49110
501680.0000    0.28264
501720.0000    0.31776
501760.0000    0.43016
501800.0000    0.37165
501840.0000    0.58325
501880.0000    0.37897
501920.0000    0.47825
501960.0000    0.41470
502000.0000    0.38475
502040.0000    0.41249
502080.0000    0.54561
502120.0000    0.38115
502160.0000    0.48395
502200.0000    0.51927
502240.0000    0.62761
502280.0000    0.46063
502320.0000    0.38857
502360.0000    0.60217
502400.0000    0.50614
502440.0000    0.49163
502480.0000    0.52020
502520.0000    0.44387
502560.0000    0.42578
502600.0000    0.43710
502640.0000    0.50807
502680.0000    0.44382
502720.0000    0.45454
502760.0000    0.60034
502800.0000    0.41261
502840.0000    0.54331
502880.0000    0.47353
502920.0000    0.32233
502960.0000    0.28526
503000.0000    0.40932
503040.0000    0.47935
503080.0000    0.20903
503120.0000    0.08496
503160.0000    0.17455
503200.0000    0.29635
503240.0000    0.41604
503280.0000    0.50052
503320.0000    0.37129
503360.0000    0.36301
503400.0000    0.33793
503440.0000    0.43217
503480.0000    0.43711
503520.0000    0.41881
503560.0000    0.14779
503600.0000    0.32718
503640.0000    0.31794
503680.0000    0.29753
503720.0000    0.06464
503760.0000    0.42750
503800.0000    0.12558
503840.0000    0.07889
503880.0000    0.24075
503920.0000   -0.11376
503960.0000    0.20986
504000.0000    0.17682
504040.0000    0.23278
504080.0000    0.21333
504120.0000    0.18129
504160.0000    0.04032
504200.0000    0.36856
504240.0000    0.51172
504280.0000    0.09949
504320.0000    0.33321
504360.0000    0.61292
504400.0000    0.54980
504440.0000    0.73786
504480.0000    0.84520
504520.0000    0.62013
504560.0000    0.68326
504600.0000    0.86562
504640.0000    0.61421
504680.0000    0.67671
504720.0000    0.74466
504760.0000    0.55561
504800.0000    0.70781
504840.0000    0.72630
504880.0000    0.85087
504920.0000    0.62455
504960.0000    0.71794
505000.0000    0.79418
505040.0000    0.80216
505080.0000    0.75181
505120.0000    0.69678
505160.0000    0.65033
505200.0000    0.73930
505240.0000    0.75379
505280.0000    0.53730
505320.0000    0.47764
505360.0000    0.58167
505400.0000    0.64072
505440.0000    0.65435
505480.0000    0.75251
505520.0000    0.67153
505560.0000    0.65976
505600.0000    0.74850
505640.0000    0.41185
505680.0000    0.00709
505720.0000    0.12464
505760.0000    0.36861
505800.0000    0.00079
505840.0000    0.27848
505880.0000    0.22003
505920.0000    0.04518
505960.0000    0.11924
506000.0000    0.14193
506040.0000    0.16825
506080.0000    0.23257
506120.0000    0.14288
506160.0000    0.28825
506200.0000    0.31300
506240.0000    0.30330
506280.0000    0.27266
506320.0000    0.21662
506360.0000    0.37531
506400.0000    0.38770
506440.0000    0.31097
506480.0000    0.28520
506520.0000    0.34058
506560.0000    0.08068
506600.0000    0.42322
506640.0000    0.31548
506680.0000    0.41456
506720.0000    0.47257
506760.0000    0.26724
506800.0000    0.45441
506840.0000    0.30358
506880.0000    0.20826
506920.0000    0.32324
506960.0000    0.43570
507000.0000    0.46395
507040.0000    0.40656
507080.0000    0.39003
507120.0000    0.37113
507160.0000    0.40088
507200.0000    0.39309
507240.0000    0.43191
507280.0000    0.34867
507320.0000    0.36720
507360.0000    0.50439
507400.0000    0.29493
507440.0000    0.33508
507480.0000    0.47118
507520.0000    0.56117
507560.0000    0.37630
507600.0000    0.37534
507640.0000    0.45352
507680.0000    0.62573
507720.0000    0.26764
507760.0000    0.42768
507800.0000    0.40430
507840.0000    0.57862
507880.0000    0.41834
507920.0000    0.42033
507960.0000    0.36452
508000.0000    0.50852
508040.0000    0.24248
508080.0000    0.14198
508120.0000    0.34058
508160.0000    0.34771
508200.0000    0.41488
508240.0000    0.45475
508280.0000    0.42454
508320.0000    0.40970
508360.0000    0.56426
508400.0000    0.25484
508440.0000    0.39261
508480.0000    0.52204
508520.0000    0.32962
508560.0000    0.35695
508600.0000    0.46808
508640.0000    0.45128
508680.0000    0.48976
508720.0000    0.29874
508760.0000    0.39480
508800.0000    0.42315
508840.0000    0.51431
508880.0000    0.34216
508920.0000    0.36024
508960.0000    0.39945
509000.0000    0.45431
509040.0000    0.48725
509080.0000    0.37119
509120.0000    0.52613
509160.0000    0.31516
509200.0000    0.66209
509240.0000    0.62653
509280.0000    0.60437
509320.0000    0.78515
509360.0000    0.49483
509400.0000    0.34476
509440.0000    0.49329
509480.0000    0.73111
509520.0000    0.80706
509560.0000    0.75365
509600.0000    0.94659
509640.0000    0.76203
509680.0000    0.80464
509720.0000    0.91337
509760.0000    0.65895
509800.0000    0.66097
509840.0000    0.94710
509880.0000    0.72696
509920.0000    0.88808
509960.0000    0.85419
510000.0000    0.61233
510040.0000    0.73980
510080.0000    0.60275
510120.0000    0.31853
510160.0000    0.66497
510200.0000    0.50465
510240.0000    0.37710
510280.0000    0.38663
510320.0000    0.37653
510360.0000    0.25195
510400.0000    0.52276
510440.0000    0.52552
510480.0000    0.40885
510520.0000    0.47630
510560.0000    0.39631
510600.0000    0.32614
510640.0000    0.47415
510680.0000    0.33872
510720.0000    0.31707
510760.0000    0.52788
510800.0000    0.42335
510840.0000    0.32389
510880.0000    0.22259
510920.0000    0.42191
510960.0000    0.24210
511000.0000    0.41815
511040.0000    0.41428
511080.0000    0.42079
511120.0000    0.35741
511160.0000    0.35354
511200.0000    0.52147
511240.0000    0.31381
511280.0000    0.40358
511320.0000    0.41858
511360.0000    0.48449
511400.0000    0.49643
511440.0000    0.30405
511480.0000    0.47145
511520.0000    0.20414
511560.0000    0.28931
511600.0000    0.22752
511640.0000    0.03196
511680.0000   -0.11569
511720.0000   -0.40141
511760.0000    0.27113
511800.0000    0.02691
511840.0000    0.24739
511880.0000   -0.26897
511920.0000   -0.08014
511960.0000   -0.21783
512000.0000   -0.20210
512040.0000    0.03671
512080.0000    0.18239
512120.0000   -0.09414
512160.0000    0.02151
512200.0000   -0.44028
512240.0000   -0.32495
512280.0000    0.22774
512320.0000   -0.05059
512360.0000    0.04434
512400.0000   -0.12022
512440.0000   -0.37350
512480.0000    0.05583
512520.0000   -0.09852
512560.0000   -0.06642
512600.0000   -0.17287
512640.0000   -0.07548
512680.0000   -0.16833
512720.0000    0.02772
512760.0000    0.20100
512800.0000    0.04519
512840.0000    0.12158
512880.0000    0.04008
512920.0000    0.02999
512960.0000    0.08540
513000.0000    0.01471
513040.0000   -0.32812
513080.0000   -0.27651
513120.0000   -0.18126
513160.0000   -0.24218
513200.0000   -0.13585
513240.0000   -0.27310
513280.0000   -0.07546
513320.0000   -0.05463
513360.0000   -0.07995
513400.0000   -0.01024
513440.0000   -0.00537
513480.0000    0.05448
513520.0000   -0.02253
513560.0000   -0.11454
513600.0000   -0.18977
513640.0000    0.52180
513680.0000    0.29711
513720.0000    0.23354
513760.0000    0.32119
513800.0000    0.29837
513840.0000    0.21018
513880.0000    0.54700
513920.0000    0.38974
513960.0000    0.08268
514000.0000    0.35223
514040.0000    0.14581
514080.0000    0.38619
514120.0000    0.32353
514160.0000    0.43630
514200.0000    0.54124
514240.0000    0.44918
514280.0000    0.13757
514320.0000   -0.21646
514360.0000    0.19478
514400.0000    0.33508
514440.0000    0.31452
514480.0000    0.37406
514520.0000    0.37678
514560.0000    0.50588
514600.0000    0.32161
514640.0000    0.26031
514680.0000    0.50009
514720.0000    0.38393
514760.0000    0.37935
514800.0000    0.48253
514840.0000    0.42083
514880.0000    0.35082
514920.0000    0.58055
514960.0000    0.17377
515000.0000    0.40671
515040.0000    0.23881
515080.0000    0.39232
515120.0000    0.45573
515160.0000    0.24458
515200.0000    0.38877
515240.0000    0.47361
515280.0000    0.41316
515320.0000    0.35054
515360.0000    0.15811
515400.0000    0.63936
515440.0000    0.36254
515480.0000    0.59501
515520.0000    0.58899
515560.0000    0.53348
515600.0000    0.55958
515640.0000    0.64138
515680.0000    0.52018
515720.0000    0.67798
515760.0000    0.65376
515800.0000    0.73971
515840.0000    0.45729
515880.0000    0.54538
515920.0000    0.66895
515960.0000    0.57375
516000.0000    0.38972
516040.0000    0.55287
516080.0000    0.48383
516120.0000    0.52646
516160.0000    0.42944
516200.0000    0.27961
516240.0000    0.49148
516280.0000    0.54022
516320.0000    0.62477
516360.0000    0.73684
516400.0000    0.48960
516440.0000    0.44046
516480.0000    0.32025
516520.0000    0.46417
516560.0000    0.40859
516600.0000    0.13387
516640.0000    0.08274
516680.0000   -0.32794
516720.0000   -0.24119
516760.0000   -0.00002
516800.0000   -0.17471
516840.0000   -0.14449
516880.0000    0.16699
516920.0000    0.06466
516960.0000    0.07270
517000.0000    0.23591
517040.0000   -0.26243
517080.0000    0.10231
517120.0000    0.28590
517160.0000    0.34550
517200.0000    0.47564
517240.0000    0.37614
517280.0000   -0.02427
517320.0000   -0.06609
517360.0000    0.01135
517400.0000    0.14100
517440.0000    0.13987
517480.0000   -0.05815
517520.0000    0.19592
517560.0000    0.11528
517600.0000    0.03908
517640.0000    0.05836
517680.0000    0.00631
517720.0000   -0.13901
517760.0000   -0.63378
517800.0000   -0.32425
517840.0000   -0.35363
517880.0000   -0.31447
517920.0000   -0.31404
517960.0000    0.00472
518000.0000   -0.01633
518040.0000   -0.20215
518080.0000   -0.04957
518120.0000   -0.20574
518160.0000    0.00179
518200.0000   -0.19045
518240.0000    0.12759
518280.0000   -0.36705
518320.0000    0.11137
518360.0000    0.22680
518400.0000    0.60022
518440.0000   -0.05452
518480.0000    0.09283
518520.0000   -0.12557
518560.0000    0.17199
518600.0000    0.12965
518640.0000    0.27218
518680.0000    0.09785
518720.0000    0.14300
518760.0000    0.29751
518800.0000    0.06364
518840.0000    0.25678
518880.0000   -0.38838
518920.0000   -0.07356
518960.0000    0.19096
519000.0000   -0.13067
519040.0000   -0.50515
519080.0000   -0.34609
519120.0000   -0.71876
519160.0000   -0.59679
519200.0000   -0.36678
519240.0000   -0.19680
519280.0000   -0.60598
519320.0000   -0.35956
519360.0000    0.15778
519400.0000    0.45520
519440.0000    0.44863
519480.0000    0.29875
519520.0000    0.40479
519560.0000   -0.06995
519600.0000    0.02370
519640.0000    0.01749
519680.0000    0.17336
519720.0000    0.02889
519760.0000   -0.17027
519800.0000    0.06852
519840.0000   -0.20373
519880.0000    0.09078
519920.0000    0.20462
519960.0000   -0.00970
520000.0000    0.28996
520040.0000   -0.06683
520080.0000   -0.32494
520120.0000   -0.14261
520160.0000    0.04992
520200.0000    0.21595
520240.0000    0.19569
520280.0000    0.15962
520320.0000    0.21386
520360.0000    0.31853
520400.0000    0.09793
520440.0000   -0.09455
520480.0000    0.01445
520520.0000    0.45389
520560.0000    0.50312
520600.0000    0.58897
520640.0000    0.62396
520680.0000    0.41297
520720.0000    0.28202
520760.0000    0.27870
520800.0000    0.41564
520840.0000    0.05960
520880.0000   -0.06990
520920.0000    0.05299
520960.0000   -0.06183
521000.0000   -0.21328
521040.0000   -0.22272
521080.0000    0.10616
521120.0000   -0.13315
521160.0000    0.24006
521200.0000    0.18087
521240.0000    0.01938
521280.0000    0.32149
521320.0000   -0.08483
521360.0000    0.41733
521400.0000    0.34224
521440.0000    0.04479
521480.0000    0.11191
521520.0000    0.04691
521560.0000   -0.08447
521600.0000    0.26219
521640.0000    0.14503
521680.0000    0.32507
521720.0000    0.17359
521760.0000    0.12917
521800.0000   -0.00924
521840.0000    0.19772
521880.0000    0.09358
521920.0000    0.27578
521960.0000    0.16185
522000.0000    0.33983
522040.0000   -0.06299
522080.0000    0.01122
522120.0000    0.36661
522160.0000    0.25002
522200.0000    0.56368
522240.0000    0.16881
522280.0000    0.41503
522320.0000    0.21578
522360.0000    0.46038
522400.0000    0.27205
522440.0000    0.45685
522480.0000    0.45656
522520.0000    0.28489
522560.0000    0.29970
522600.0000    0.21108
522640.0000    0.58294
522680.0000    0.32156
522720.0000    0.41076
522760.0000    0.51503
522800.0000    0.26227
522840.0000   -0.17879
522880.0000    0.13245
522920.0000    0.33202
522960.0000    0.25598
523000.0000    0.02579
523040.0000    0.14332
523080.0000    0.18005
523120.0000    0.15978
523160.0000    0.16050
523200.0000   -0.00611
523240.0000    0.02892
523280.0000    0.22933
523320.0000    0.27578
523360.0000    0.03940
523400.0000    0.29103
523440.0000    0.15625
523480.0000    0.20636
523520.0000    0.04575
523560.0000    0.02745
523600.0000    0.33166
523640.0000    0.46229
523680.0000    0.74070
523720.0000    0.25176
523760.0000    0.16986
523800.0000    0.25420
523840.0000   -0.03912
523880.0000    0.59480
523920.0000    0.46426
523960.0000    0.64217
524000.0000    0.44470
524040.0000    0.37979
524080.0000   -0.23230
524120.0000    0.46123
524160.0000    0.39203
524200.0000    0.55341
524240.0000    0.40956
524280.0000    0.30672
524320.0000    0.60567
524360.0000    0.18249
524400.0000    0.05083
524440.0000    0.49736
524480.0000    0.30510
524520.0000    0.29395
524560.0000    0.39233
524600.0000    0.32052
524640.0000    0.35884
524680.0000    0.30285
524720.0000    0.34209
524760.0000    0.27681
524800.0000    0.36800
524840.0000    0.39918
524880.0000    0.41835
524920.0000    0.40019
524960.0000    0.42270
525000.0000    0.41579
525040.0000    0.30536
525080.0000    0.60499
525120.0000    0.63527
525160.0000    0.41562
525200.0000    0.37411
525240.0000   -0.01863
525280.0000   -0.09255
525320.0000   -0.20619
525360.0000   -0.50155
525400.0000   -0.44010
525440.0000   -0.25476
525480.0000   -0.06907
525520.0000   -0.03975
525560.0000   -0.33474
525600.0000   -0.14517
525640.0000   -0.02372
525680.0000   -0.03283
525720.0000   -0.10004
525760.0000   -0.09012
525800.0000   -0.28644
525840.0000   -0.25681
525880.0000   -0.05610
525920.0000   -0.45981
525960.0000   -0.70870
526000.0000   -0.65719
526040.0000   -0.71030
526080.0000   -0.74506
526120.0000   -0.28981
526160.0000   -0.40996
526200.0000   -0.73136
526240.0000   -0.32125
526280.0000   -0.59234
526320.0000   -0.47260
526360.0000   -0.65737
526400.0000   -0.80831
526440.0000   -0.33129
526480.0000   -0.33508
526520.0000   -0.54826
526560.0000   -0.50373
526600.0000   -0.29518
526640.0000   -0.69455
526680.0000   -0.21994
526720.0000   -0.40431
526760.0000   -0.42190
526800.0000   -0.40722
526840.0000   -0.18974
526880.0000   -0.18306
526920.0000   -0.35619
526960.0000   -0.35189
527000.0000   -0.29684
527040.0000   -0.08753
527080.0000   -0.15207
527120.0000   -0.07053
527160.0000   -0.32160
527200.0000   -0.63045
527240.0000   -0.37481
527280.0000   -0.35488
527320.0000    0.04164
527360.0000   -0.47870
527400.0000   -0.43266
527440.0000   -0.52922
527480.0000   -0.45710
527520.0000    0.16696
527560.0000   -0.06350
527600.0000   -0.29807
527640.0000   -0.32520
527680.0000   -0.25212
527720.0000   -0.30074
527760.0000   -0.24049
527800.0000   -0.41050
527840.0000    0.17195
527880.0000   -0.01084
527920.0000    0.10314
527960.0000    0.07513
528000.0000   -0.16724
528040.0000   -0.31932
528080.0000   -0.86876
528120.0000   -0.70179
528160.0000   -0.81824
528200.0000   -0.87906
528240.0000   -0.81321
528280.0000   -0.51403
528320.0000   -0.51900
528360.0000   -0.74464
528400.0000   -0.56488
528440.0000   -0.64685
528480.0000   -0.76895
528520.0000   -0.85563
528560.0000   -0.71771
528600.0000   -0.84807
528640.0000   -0.55812
528680.0000   -0.37824
528720.0000   -0.37276
528760.0000   -0.52262
528800.0000   -0.49721
528840.0000   -0.41478
528880.0000   -0.49188
528920.0000   -0.45008
528960.0000   -0.53050
529000.0000   -0.64623
529040.0000   -0.44135
529080.0000   -0.36497
529120.0000   -0.61878
529160.0000   -0.41153
529200.0000   -0.54676
529240.0000   -0.49418
529280.0000   -0.52543
529320.0000   -0.55861
529360.0000   -0.44642
529400.0000   -0.49383
529440.0000   -0.22892
529480.0000   -0.00528
529520.0000   -0.15165
529560.0000    0.04316
529600.0000   -0.35991
529640.0000   -0.34603
529680.0000   -0.53800
529720.0000   -0.14910
529760.0000   -0.10990
529800.0000   -0.35324
529840.0000   -0.31232
529880.0000    0.18113
529920.0000   -0.15564
529960.0000   -0.23901
530000.0000   -0.26085
530040.0000   -0.17409
530080.0000   -0.34715
530120.0000   -0.23509
530160.0000   -0.27996
530200.0000   -0.14919
530240.0000   -0.29950
530280.0000   -0.27880
530320.0000   -0.08466
530360.0000   -0.37025
530400.0000   -0.15543
530440.0000   -0.20456
530480.0000   -0.39563
530520.0000   -0.29834
530560.0000   -0.58441
530600.0000   -0.51652
530640.0000   -0.62871
530680.0000   -0.32171
530720.0000   -0.14166
530760.0000   -0.48029
530800.0000   -0.65124
530840.0000   -0.54617
530880.0000   -0.56166
530920.0000   -0.29841
530960.0000   -0.33642
531000.0000   -0.50261
531040.0000   -0.47038
531080.0000   -0.49786
531120.0000   -0.35073
531160.0000   -0.64585
531200.0000   -0.50832
531240.0000   -0.44436
531280.0000   -0.06944
531320.0000   -0.70769
531360.0000   -0.49518
531400.0000   -0.57620
531440.0000   -0.58106
531480.0000   -0.52994
531520.0000   -0.10916
531560.0000   -0.36825
531600.0000   -0.07957
531640.0000   -0.24045
531680.0000   -0.42548
531720.0000   -0.44950
531760.0000   -0.71151
531800.0000   -0.29642
531840.0000   -0.58947
531880.0000   -0.60724
531920.0000   -0.71812
531960.0000   -0.41959
532000.0000   -0.34563
532040.0000    0.02868
532080.0000    0.10287
532120.0000   -0.23515
532160.0000   -0.09105
532200.0000   -0.20954
532240.0000   -0.35903
532280.0000   -0.68415
532320.0000   -0.57382
532360.0000   -0.45077
532400.0000   -0.87425
532440.0000   -0.75314
532480.0000   -0.85054
532520.0000   -0.91317
532560.0000   -0.61335
532600.0000   -0.66504
532640.0000   -0.71619
532680.0000   -0.75200
532720.0000   -0.95101
532760.0000   -0.73433
532800.0000   -0.62555
532840.0000   -0.84644
532880.0000   -0.81375
532920.0000   -0.77270
532960.0000   -0.81430
533000.0000   -0.69391
533040.0000   -0.25166
533080.0000   -0.54112
533120.0000   -0.33341
533160.0000   -0.49125
533200.0000   -0.62790
533240.0000   -0.57272
533280.0000   -0.45758
533320.0000   -0.09369
533360.0000   -0.12138
533400.0000   -0.40305
533440.0000   -0.08541
533480.0000   -0.11208
533520.0000   -0.43902
533560.0000   -0.21999
533600.0000   -0.14971
533640.0000   -0.22005
533680.0000   -0.69350
533720.0000   -0.77568
533760.0000   -0.58539
533800.0000   -0.60392
533840.0000   -0.46001
533880.0000   -0.54373
533920.0000   -0.67056
533960.0000   -0.41743
534000.0000   -0.15561
534040.0000   -0.13931
534080.0000   -0.15239
534120.0000   -0.40364
534160.0000   -0.42938
534200.0000   -0.50133
534240.0000   -0.39997
534280.0000   -0.22915
534320.0000   -0.30890
534360.0000   -0.02793
534400.0000   -0.13881
534440.0000   -0.25756
534480.0000   -0.42764
534520.0000   -0.44006
534560.0000   -0.22263
534600.0000   -0.35119
534640.0000   -0.37882
534680.0000   -0.31456
534720.0000   -0.48199
534760.0000   -0.21775
534800.0000   -0.52889
534840.0000   -0.27458
534880.0000   -0.04033
534920.0000    0.14220
534960.0000    0.06276
535000.0000    0.13634
535040.0000   -0.10012
535080.0000   -0.20104
535120.0000   -0.28040
535160.0000   -0.54012
535200.0000    0.16779
535240.0000   -0.22137
535280.0000   -0.53154
535320.0000   -0.33734
535360.0000   -0.55743
535400.0000   -0.48702
535440.0000   -0.57038
535480.0000   -0.45425
535520.0000    0.02716
535560.0000   -0.55201
535600.0000   -0.44401
535640.0000   -0.66623
535680.0000   -0.83414
535720.0000   -0.52989
535760.0000   -0.23733
535800.0000   -0.53334
535840.0000   -0.61497
535880.0000   -0.82560
535920.0000   -0.56556
535960.0000   -0.40264
536000.0000   -0.55528
536040.0000   -0.40866
536080.0000   -0.73915
536120.0000   -0.68425
536160.0000   -0.65495
536200.0000   -0.50645
536240.0000   -0.44421
536280.0000   -0.93178
536320.0000   -0.70802
536360.0000   -0.60849
536400.0000   -0.51921
536440.0000   -0.56959
536480.0000   -0.73750
536520.0000   -0.46165
536560.0000   -0.75926
536600.0000   -0.55684
536640.0000   -0.55131
536680.0000   -0.58428
536720.0000   -0.87467
536760.0000   -0.64699
536800.0000   -0.39703
536840.0000   -0.44195
536880.0000   -0.83490
536920.0000   -0.71733
536960.0000   -0.86317
537000.0000   -0.70036
537040.0000   -0.95779
537080.0000   -0.81205
537120.0000   -0.86930
537160.0000   -0.60223
537200.0000   -0.62319
537240.0000   -0.64964
537280.0000   -0.75552
537320.0000   -0.61289
537360.0000   -0.60735
537400.0000   -0.80258
537440.0000   -0.74774
537480.0000   -0.50534
537520.0000   -0.81719
537560.0000   -0.74781
537600.0000   -0.34422
537640.0000   -0.41175
537680.0000   -0.70241
537720.0000   -0.68834
537760.0000   -0.81747
537800.0000   -0.79676
537840.0000   -0.50355
537880.0000   -0.64865
537920.0000   -0.72062
537960.0000   -0.88034
538000.0000   -0.64952
538040.0000   -0.96876
538080.0000   -0.65504
538120.0000   -0.95794
538160.0000   -0.74098
538200.0000   -0.74162
538240.0000   -0.70832
538280.0000   -0.85901
538320.0000   -0.66484
538360.0000   -0.61214
538400.0000   -0.90839
538440.0000   -0.83081
538480.0000   -0.70271
538520.0000   -0.67948
538560.0000   -0.87048
538600.0000   -0.94091
538640.0000   -0.75375
538680.0000   -0.86703
538720.0000   -0.84374
538760.0000   -0.84067
538800.0000   -1.03331
538840.0000   -0.96926
538880.0000   -0.76201
538920.0000   -0.85688
538960.0000   -0.88469
539000.0000   -0.97018
539040.0000   -0.81487
539080.0000   -0.83244
539120.0000   -0.86073
539160.0000   -0.55352
539200.0000   -0.79792
539240.0000   -0.90651
539280.0000   -0.88593
539320.0000   -0.81015
539360.0000   -0.83306
539400.0000   -0.88402
539440.0000   -0.88030
539480.0000   -0.85255
539520.0000   -0.75327
539560.0000   -0.93355
539600.0000   -0.78164
539640.0000   -0.83488
539680.0000   -0.72642
539720.0000   -0.88828
539760.0000   -0.77455
539800.0000   -0.91760
539840.0000   -0.76414
539880.0000   -0.83473
539920.0000   -0.73559
539960.0000   -0.85339
540000.0000   -0.70292
540040.0000   -0.72665
540080.0000   -0.62488
540120.0000   -0.76475
540160.0000   -0.92221
540200.0000   -0.90693
540240.0000   -1.10983
540280.0000   -0.96132
540320.0000   -0.90919
540360.0000   -0.70168
540400.0000   -0.49865
540440.0000   -0.68525
540480.0000   -0.57680
540520.0000   -0.64850
540560.0000   -0.92272
540600.0000   -0.76302
540640.0000   -0.82405
540680.0000   -0.70271
540720.0000   -0.85679
540760.0000   -0.67652
540800.0000   -0.66831
540840.0000   -0.98928
540880.0000   -0.74045
540920.0000   -0.65190
540960.0000   -0.62087
541000.0000   -0.67959
541040.0000   -0.71806
541080.0000   -0.57810
541120.0000   -0.66643
541160.0000   -0.67363
541200.0000   -0.57806
541240.0000   -0.67674
541280.0000   -0.73364
541320.0000   -0.80631
541360.0000   -0.76061
541400.0000   -0.64825
541440.0000   -0.93713
541480.0000   -0.90996
541520.0000   -0.86611
541560.0000   -0.68242
541600.0000   -0.64939
541640.0000   -0.65341
541680.0000   -0.62295
541720.0000   -0.93986
541760.0000   -0.80846
541800.0000   -0.69029
541840.0000   -0.78733
541880.0000   -0.71183
541920.0000   -0.77065
541960.0000   -0.69797
542000.0000   -0.72192
542040.0000   -1.08123
542080.0000   -0.83593
542120.0000   -0.56716
542160.0000   -0.67488
542200.0000   -0.76841
542240.0000   -0.81610
542280.0000   -0.92134
542320.0000   -0.71257
542360.0000   -0.74054
542400.0000   -0.89378
542440.0000   -0.64544
542480.0000   -0.86568
542520.0000   -0.75742
542560.0000   -0.64986
542600.0000   -0.84419
542640.0000   -0.81839
542680.0000   -0.60415
542720.0000   -0.82177
542760.0000   -0.55225
542800.0000   -0.74826
542840.0000   -0.70376
542880.0000   -0.82006
542920.0000   -0.88244
542960.0000   -0.73078
543000.0000   -0.66296
543040.0000   -0.72847
543080.0000   -0.97224
543120.0000   -0.69838
543160.0000   -0.80900
543200.0000   -1.01098
543240.0000   -1.01853
543280.0000   -0.98350
543320.0000   -0.83865
543360.0000   -0.84883
543400.0000   -0.78303
543440.0000   -0.56058
543480.0000   -0.81241
543520.0000   -0.78764
543560.0000   -0.55991
543600.0000   -0.64928
543640.0000   -0.72223
543680.0000   -0.51881
543720.0000   -0.38883
543760.0000   -0.44438
543800.0000   -0.77175
543840.0000   -0.76738
543880.0000   -0.54950
543920.0000   -0.59138
543960.0000   -0.63311
544000.0000   -0.44950
544040.0000   -0.65762
544080.0000   -0.54165
544120.0000   -0.82350
544160.0000   -0.60731
544200.0000   -0.75354
544240.0000   -0.79861
544280.0000   -0.65124
544320.0000   -0.66166
544360.0000   -0.81094
544400.0000   -0.69790
544440.0000   -0.59917
544480.0000   -0.55582
544520.0000   -0.71561
544560.0000   -0.62893
544600.0000   -0.51252
544640.0000   -0.64899
544680.0000   -0.59494
544720.0000   -0.60121
544760.0000   -0.61984
544800.0000   -0.65419
544840.0000   -0.58372
544880.0000   -0.47922
544920.0000   -0.48294
544960.0000   -0.54745
545000.0000   -0.90014
545040.0000   -0.74766
545080.0000   -0.84164
545120.0000   -0.78329
545160.0000   -0.67956
545200.0000   -0.68680
545240.0000   -0.86944
545280.0000   -0.62282
545320.0000   -0.67877
545360.0000   -0.67696
545400.0000   -0.57720
545440.0000   -0.52822
545480.0000   -0.67401
545520.0000   -0.93924
545560.0000   -0.72348
545600.0000   -0.87621
545640.0000   -0.64330
545680.0000   -0.73451
545720.0000   -0.75731
545760.0000   -0.62522
545800.0000   -0.67239
545840.0000   -0.66552
545880.0000   -0.59975
545920.0000   -0.69824
545960.0000   -0.59157
546000.0000   -0.69186
546040.0000   -0.66791
546080.0000   -0.55899
546120.0000   -0.53484
546160.0000   -0.74055
546200.0000   -0.30512
546240.0000   -0.57701
546280.0000   -0.45368
546320.0000   -0.91460
546360.0000   -0.67690
546400.0000   -0.93899
546440.0000   -0.64529
546480.0000   -0.60640
546520.0000   -0.80828
546560.0000   -0.85737
546600.0000   -0.60261
546640.0000   -0.81004
546680.0000   -0.62341
546720.0000   -0.58315
546760.0000   -0.67880
546800.0000   -0.64268
546840.0000   -0.68061
546880.0000   -0.66198
546920.0000   -0.65183
546960.0000   -0.76059
547000.0000   -0.58468
547040.0000   -0.84423
547080.0000   -0.80822
547120.0000   -0.83546
547160.0000   -0.61350
547200.0000   -0.90304
547240.0000   -0.81604
547280.0000   -0.89143
547320.0000   -0.84351
547360.0000   -0.80887
547400.0000   -0.98940
547440.0000   -0.97424
547480.0000   -0.72842
547520.0000   -0.54737
547560.0000   -0.38900
547600.0000   -0.64086
547640.0000   -0.37478
547680.0000   -0.55136
547720.0000   -0.69747
547760.0000   -0.87602
547800.0000   -0.76203
547840.0000   -0.51805
547880.0000   -0.55494
547920.0000   -0.44350
547960.0000   -0.76185
548000.0000   -0.72994
548040.0000   -0.38462
548080.0000   -0.62799
548120.0000   -0.55496
548160.0000   -0.54857
548200.0000   -0.53001
548240.0000   -0.53063
548280.0000   -0.75966
548320.0000   -0.66865
548360.0000   -0.57097
548400.0000   -0.68517
548440.0000   -0.52128
548480.0000   -0.61642
548520.0000   -0.54549
548560.0000   -0.57761
548600.0000   -0.49745
548640.0000   -0.50213
548680.0000   -0.85729
548720.0000   -0.85368
548760.0000   -0.62456
548800.0000   -0.64701
548840.0000   -0.71487
548880.0000   -0.67173
548920.0000   -0.93191
548960.0000   -0.78206
549000.0000   -0.53163
549040.0000   -0.68211
549080.0000   -0.70096
549120.0000   -0.84231
549160.0000   -0.71221
549200.0000   -0.70632
549240.0000   -0.57511
549280.0000   -0.76791
549320.0000   -0.62801
549360.0000   -0.57560
549400.0000   -0.51926
549440.0000   -0.52350
549480.0000   -0.53696
549520.0000   -0.72866
549560.0000   -0.57333
549600.0000   -0.76574
549640.0000   -0.55717
549680.0000   -0.74570
549720.0000   -0.87291
549760.0000   -0.60829
549800.0000   -0.83186
549840.0000   -0.73574
549880.0000   -0.82782
549920.0000   -0.80255
549960.0000   -0.43684
550000.0000   -0.68409
550040.0000   -0.54346
550080.0000   -0.60319
550120.0000   -0.69578
550160.0000   -0.59664
550200.0000   -0.82360
550240.0000   -0.68193
550280.0000   -0.80747
550320.0000   -0.57040
550360.0000   -0.59253
550400.0000   -0.62741
550440.0000   -0.51942
550480.0000   -0.70431
550520.0000   -0.39804
550560.0000   -0.56067
550600.0000   -0.54344
550640.0000   -0.50315
550680.0000   -0.73353
550720.0000   -0.56997
550760.0000   -0.70032
550800.0000   -0.47238
550840.0000   -0.58430
550880.0000   -0.74678
550920.0000   -0.95367
550960.0000   -0.79004
551000.0000   -0.79330
551040.0000   -0.75313
551080.0000   -0.75476
551120.0000   -0.77438
551160.0000   -0.67613
551200.0000   -0.71977
551240.0000   -0.80489
551280.0000   -0.67980
551320.0000   -0.84528
551360.0000   -0.77319
551400.0000   -0.77086
551440.0000   -0.73652
551480.0000   -0.46503
551520.0000   -0.63493
551560.0000   -0.61995
551600.0000   -0.81924
551640.0000   -0.74996
551680.0000   -0.56551
551720.0000   -0.74998
551760.0000   -0.79734
551800.0000   -0.79985
551840.0000   -0.68977
551880.0000   -0.54842
551920.0000   -0.54608
551960.0000   -0.49716
552000.0000   -0.22038
552040.0000   -0.75908
552080.0000   -0.71755
552120.0000   -1.01053
552160.0000   -0.59089
552200.0000   -0.72167
552240.0000   -0.44815
552280.0000   -0.61416
552320.0000   -0.57754
552360.0000   -0.59552
552400.0000   -0.63247
552440.0000   -0.68225
552480.0000   -0.49758
552520.0000   -0.86838
552560.0000   -0.64698
552600.0000   -0.72716
552640.0000   -0.63094
552680.0000   -0.72081
552720.0000   -0.47710
552760.0000   -0.74923
552800.0000   -0.97452
552840.0000   -0.50475
552880.0000   -0.78454
552920.0000   -0.57788
552960.0000   -0.94933
553000.0000   -0.51096
553040.0000   -0.63710
553080.0000   -0.64113
553120.0000   -0.59413
553160.0000   -0.76348
553200.0000   -0.52708
553240.0000   -0.64873
553280.0000   -0.58480
553320.0000   -0.73013
553360.0000   -0.65736
553400.0000   -0.84013
553440.0000   -0.59255
553480.0000   -0.55841
553520.0000   -0.78673
553560.0000   -0.75145
553600.0000   -0.72506
553640.0000   -0.47884
553680.0000   -0.38897
553720.0000   -0.78613
553760.0000   -0.75706
553800.0000   -0.91116
553840.0000   -0.79622
553880.0000   -0.75246
553920.0000   -0.60029
553960.0000   -0.82333
554000.0000   -0.59467
554040.0000   -0.78172
554080.0000   -1.04728
554120.0000   -0.84985
554160.0000   -0.76687
554200.0000   -0.80743
554240.0000   -0.79821
554280.0000   -0.62576
554320.0000   -0.75539
554360.0000   -0.59297
554400.0000   -0.57514
554440.0000   -0.57140
554480.0000   -0.73637
554520.0000   -0.72274
554560.0000   -0.65169
554600.0000   -0.84052
554640.0000   -0.66700
554680.0000   -0.53398
554720.0000   -0.70321
554760.0000   -0.67549
554800.0000   -0.75919
554840.0000   -0.56007
554880.0000   -0.56501
554920.0000   -0.52604
554960.0000   -0.50537
555000.0000   -0.66828
555040.0000   -0.48257
555080.0000   -0.60227
555120.0000   -0.63236
555160.0000   -0.52832
555200.0000   -0.63194
555240.0000   -0.72917
555280.0000   -0.59782
555320.0000   -0.59277
555360.0000   -0.53282
555400.0000   -0.86440
555440.0000   -0.69815
555480.0000   -0.80047
555520.0000   -0.49686
555560.0000   -0.59251
555600.0000   -0.63309
555640.0000   -0.67983
555680.0000   -0.82601
555720.0000   -0.94028
555760.0000   -0.60998
555800.0000   -0.71694
555840.0000   -0.83086
555880.0000   -0.75054
555920.0000   -0.89490
555960.0000   -0.86190
556000.0000   -0.69515
556040.0000   -0.75888
556080.0000   -0.80017
556120.0000   -0.93195
556160.0000   -0.67150
556200.0000   -0.75539
556240.0000   -0.59280
556280.0000   -0.82181
556320.0000   -0.72872
556360.0000   -0.77809
556400.0000   -0.76791
556440.0000   -0.70547
556480.0000   -0.74524
556520.0000   -0.69756
556560.0000   -0.52796
556600.0000   -0.57029
556640.0000   -0.50164
556680.0000   -0.56019
556720.0000   -0.44791
556760.0000   -0.58662
556800.0000   -0.87049
556840.0000   -0.53609
556880.0000   -0.47794
556920.0000   -0.57380
556960.0000   -0.37643
557000.0000   -0.60755
557040.0000   -0.44653
557080.0000   -0.53444
557120.0000   -0.47713
557160.0000   -0.62633
557200.0000   -0.50921
557240.0000   -0.49455
557280.0000   -0.77792
557320.0000   -0.67855
557360.0000   -0.64603
557400.0000   -0.78252
557440.0000   -0.92797
557480.0000   -0.56953
557520.0000   -0.75866
557560.0000   -0.75707
557600.0000   -0.80739
557640.0000   -0.52467
557680.0000   -0.38729
557720.0000   -0.65520
557760.0000   -0.85686
557800.0000   -0.65469
557840.0000   -0.93645
557880.0000   -0.91590
557920.0000   -0.62900
557960.0000   -0.68695
558000.0000   -0.90300
558040.0000   -0.50946
558080.0000   -0.69623
558120.0000   -0.58964
558160.0000   -0.63489
558200.0000   -0.87700
558240.0000   -0.89791
558280.0000   -0.79781
558320.0000   -0.62375
558360.0000   -0.74160
558400.0000   -0.69144
558440.0000   -0.86931
558480.0000   -0.74310
558520.0000   -0.68171
558560.0000   -0.49769
558600.0000   -0.79090
558640.0000   -0.71569
558680.0000   -0.69172
558720.0000   -0.68386
558760.0000   -0.61985
558800.0000   -0.64092
558840.0000   -0.69434
558880.0000   -0.70764
558920.0000   -0.72873
558960.0000   -0.64065
559000.0000   -0.78880
559040.0000   -0.73479
559080.0000   -0.96448
559120.0000   -0.31922
559160.0000   -0.55876
559200.0000   -0.64108
559240.0000   -0.52289
559280.0000   -0.59943
559320.0000   -0.65908
559360.0000   -0.62412
559400.0000   -0.64502
559440.0000   -0.55909
559480.0000   -0.56186
559520.0000   -0.58514
559560.0000   -0.80923
559600.0000   -0.72920
559640.0000   -0.66404
559680.0000   -0.88497
559720.0000   -0.73989
559760.0000   -0.50066
559800.0000   -0.60191
559840.0000   -0.75858
559880.0000   -0.53806
559920.0000   -0.49762
559960.0000   -0.71103
560000.0000   -0.58006
560040.0000   -0.53007
560080.0000   -0.72078
560120.0000   -0.47590
560160.0000   -0.53818
560200.0000   -0.48565
560240.0000   -0.46711
560280.0000   -0.48076
560320.0000   -0.63513
560360.0000   -0.76809
560400.0000   -0.56430
560440.0000   -0.78225
560480.0000   -0.64512
560520.0000   -0.70676
560560.0000   -0.56528
560600.0000   -0.72001
560640.0000   -0.73234
560680.0000   -0.68167
560720.0000   -0.58582
560760.0000   -0.65426
560800.0000   -0.72819
560840.0000   -0.43746
560880.0000   -0.55197
560920.0000   -0.69051
560960.0000   -0.78059
561000.0000   -0.60614
561040.0000   -0.54186
561080.0000   -0.63403
561120.0000   -0.64462
561160.0000   -0.72433
561200.0000   -0.68795
561240.0000   -0.77953
561280.0000   -0.69968
561320.0000   -0.62079
561360.0000   -0.70513
561400.0000   -0.93875
561440.0000   -0.79305
561480.0000   -0.75270
561520.0000   -0.70116
561560.0000   -0.66966
561600.0000   -0.76422
561640.0000   -0.96916
561680.0000   -0.66400
561720.0000   -0.76488
561760.0000   -0.89210
561800.0000   -0.71840
561840.0000   -1.04868
561880.0000   -0.85877
561920.0000   -0.71886
561960.0000   -0.77275
562000.0000   -0.71161
562040.0000   -0.81553
562080.0000   -0.73504
562120.0000   -0.68942
562160.0000   -0.67384
562200.0000   -0.69636
562240.0000   -0.68630
562280.0000   -0.64936
562320.0000   -0.58731
562360.0000   -0.67063
562400.0000   -0.74532
562440.0000   -0.63708
562480.0000   -0.70777
562520.0000   -0.75344
562560.0000   -0.71425
562600.0000   -0.89773
562640.0000   -0.71555
562680.0000   -0.75620
562720.0000   -0.90064
562760.0000   -0.86653
562800.0000   -0.51866
562840.0000   -0.68722
562880.0000   -0.93969
562920.0000   -0.79432
562960.0000   -0.65111
563000.0000   -0.63428
563040.0000   -0.76818
563080.0000   -0.48429
563120.0000   -0.64112
563160.0000   -0.72384
563200.0000   -0.74880
563240.0000   -0.66522
563280.0000   -0.66026
563320.0000   -0.78265
563360.0000   -0.81923
563400.0000   -0.65490
563440.0000   -0.65156
563480.0000   -0.68384
563520.0000   -0.71286
563560.0000   -0.64556
563600.0000   -0.69980
563640.0000   -0.85592
563680.0000   -0.88410
563720.0000   -0.64720
563760.0000   -0.59581
563800.0000   -0.75612
563840.0000   -0.85425
563880.0000   -0.77841
563920.0000   -0.45920
563960.0000   -0.57402
564000.0000   -0.81501
564040.0000   -0.36656
564080.0000   -0.70294
564120.0000   -0.52666
564160.0000   -0.42253
564200.0000   -0.61285
564240.0000   -0.69679
564280.0000   -0.38059
564320.0000   -0.43719
564360.0000   -0.78159
564400.0000   -0.71171
564440.0000   -0.63637
564480.0000   -0.63344
564520.0000   -0.78454
564560.0000   -0.75365
564600.0000   -0.67864
564640.0000   -0.46328
564680.0000   -0.74386
564720.0000   -0.78713
564760.0000   -0.62453
564800.0000   -0.65161
564840.0000   -0.57240
564880.0000   -0.51167
564920.0000   -0.38474
564960.0000   -0.58985
565000.0000   -0.65465
565040.0000   -0.55937
565080.0000   -0.71487
565120.0000   -0.53576
565160.0000   -0.63264
565200.0000   -0.56026
565240.0000   -0.72904
565280.0000   -0.78589
565320.0000   -0.55703
565360.0000   -0.29551
565400.0000   -0.70712
565440.0000   -0.55556
565480.0000   -0.60824
565520.0000   -0.74841
565560.0000   -0.58910
565600.0000   -0.72634
565640.0000   -0.50358
565680.0000   -0.53269
565720.0000   -0.72700
565760.0000   -0.86324
565800.0000   -0.62528
565840.0000   -0.18809
565880.0000   -0.55624
565920.0000   -0.67196
565960.0000   -0.57674
566000.0000   -0.54571
566040.0000   -0.88955
566080.0000   -0.74440
566120.0000   -0.54926
566160.0000   -0.67874
566200.0000   -0.57662
566240.0000   -0.56656
566280.0000   -0.63973
566320.0000   -0.51885
566360.0000   -0.58275
566400.0000   -0.68768
566440.0000   -0.49277
566480.0000   -0.42054
566520.0000   -0.68736
566560.0000   -0.50243
566600.0000   -0.59601
566640.0000   -0.67306
566680.0000   -0.55891
566720.0000   -0.85979
566760.0000   -0.35589
566800.0000   -0.56357
566840.0000   -0.56855
566880.0000   -0.50692
566920.0000   -0.58830
566960.0000   -0.41432
567000.0000   -0.30339
567040.0000   -0.58026
567080.0000   -0.53490
567120.0000   -0.58268
567160.0000   -0.38435
567200.0000    0.00544
567240.0000   -0.49712
567280.0000   -0.62567
567320.0000   -0.26841
567360.0000   -0.37411
567400.0000   -0.54712
567440.0000   -0.88759
567480.0000   -0.74329
567520.0000   -0.45423
567560.0000   -0.63671
567600.0000   -0.17666
567640.0000   -0.30133
567680.0000   -0.01801
567720.0000   -0.14744
567760.0000   -0.38615
567800.0000    0.10471
567840.0000    0.14338
567880.0000    0.40618
567920.0000    0.48432
567960.0000    0.53489
568000.0000    0.32546
568040.0000    0.32752
568080.0000    0.17240
568120.0000    0.13583
568160.0000   -0.21855
568200.0000   -0.36207
568240.0000   -0.05046
568280.0000   -0.18443
568320.0000   -0.50583
568360.0000   -0.43503
568400.0000   -0.83967
568440.0000   -0.36695
568480.0000   -0.66220
568520.0000   -0.44486
568560.0000   -0.18189
568600.0000   -0.57056
568640.0000   -0.85851
568680.0000   -0.68336
568720.0000   -0.40727
568760.0000   -0.58791
568800.0000   -0.32498
568840.0000   -0.32567
568880.0000   -0.20101
568920.0000   -0.48782
568960.0000   -0.43900
569000.0000   -0.86448
569040.0000   -0.33974
569080.0000   -0.61004
569120.0000   -0.40067
569160.0000    0.15673
569200.0000    0.20584
569240.0000    0.20903
569280.0000   -0.40656
569320.0000   -0.15747
569360.0000   -0.50539
569400.0000   -0.58595
569440.0000   -0.82961
569480.0000   -0.49417
569520.0000   -0.47979
569560.0000   -0.50554
569600.0000   -0.10339
569640.0000   -0.27126
569680.0000   -0.54217
569720.0000   -0.31843
569760.0000   -0.71126
569800.0000   -0.49092
569840.0000   -0.72255
569880.0000   -0.47001
569920.0000   -0.53927
569960.0000   -0.63191
570000.0000   -0.12968
570040.0000   -0.50649
570080.0000    0.27584
570120.0000   -0.33967
570160.0000   -0.13010
570200.0000   -0.03453
570240.0000   -0.31114
570280.0000   -0.30759
570320.0000   -0.12915
570360.0000   -0.21256
570400.0000   -0.09442
570440.0000   -0.35051
570480.0000   -0.71573
570520.0000   -0.46442
570560.0000   -0.27487
570600.0000   -0.34355
570640.0000   -0.32719
570680.0000   -0.31379
570720.0000   -0.28070
570760.0000   -0.51739
570800.0000   -0.32956
570840.0000   -0.20400
570880.0000   -0.14890
570920.0000   -0.22630
570960.0000   -0.30428
571000.0000   -0.11782
571040.0000   -0.34595
571080.0000   -0.09700
571120.0000    0.02930
571160.0000   -0.15641
571200.0000   -0.37061
571240.0000   -0.21412
571280.0000   -0.10960
571320.0000   -0.27455
571360.0000   -0.18959
571400.0000   -0.25644
571440.0000   -0.44198
571480.0000   -0.46576
571520.0000   -0.17522
571560.0000   -0.44373
571600.0000   -0.20728
571640.0000   -0.33666
571680.0000   -0.35736
571720.0000   -0.25561
571760.0000   -0.53581
571800.0000   -0.40830
571840.0000   -0.27289
571880.0000   -0.22884
571920.0000   -0.31342
571960.0000   -0.22407
572000.0000   -0.22757
572040.0000    0.21474
572080.0000   -0.30849
572120.0000   -0.48056
572160.0000   -0.44226
572200.0000   -0.17739
572240.0000   -0.36626
572280.0000   -0.22884
572320.0000   -0.18929
572360.0000   -0.38610
572400.0000   -0.27358
572440.0000   -0.11500
572480.0000   -0.17146
572520.0000   -0.17986
572560.0000   -0.15110
572600.0000   -0.37455
572640.0000   -0.21794
572680.0000   -0.28832
572720.0000   -0.23749
572760.0000   -0.26009
572800.0000   -0.10661
572840.0000   -0.47882
572880.0000   -0.39525
572920.0000   -0.31169
572960.0000   -0.27932
573000.0000   -0.30594
573040.0000   -0.38908
573080.0000   -0.22316
573120.0000   -0.28793
573160.0000   -0.47616
573200.0000   -0.18128
573240.0000   -0.71958
573280.0000   -0.27376
573320.0000   -0.21722
573360.0000   -0.39015
573400.0000   -0.37904
573440.0000   -0.08077
573480.0000   -0.00143
573520.0000   -0.12440
573560.0000   -0.24722
573600.0000   -0.39114
573640.0000   -0.12252
573680.0000   -0.28774
573720.0000   -0.46336
573760.0000   -0.64798
573800.0000   -0.53189
573840.0000   -0.66213
573880.0000   -0.48238
573920.0000   -0.36483
573960.0000   -0.31799
574000.0000   -0.41956
574040.0000   -0.42197
574080.0000   -0.37453
574120.0000   -0.11288
574160.0000   -0.39555
574200.0000   -0.45553
574240.0000    0.03587
574280.0000    0.05807
574320.0000   -0.23929
574360.0000    0.01519
574400.0000   -0.05538
574440.0000   -0.29354
574480.0000   -0.25958
574520.0000   -0.46079
574560.0000   -0.02735
574600.0000   -0.14350
574640.0000   -0.16404
574680.0000   -0.19558
574720.0000   -0.09116
574760.0000   -0.25033
574800.0000   -0.09157
574840.0000   -0.26708
574880.0000   -0.28263
574920.0000   -0.13336
574960.0000   -0.11325
575000.0000    0.04986
575040.0000   -0.30855
575080.0000   -0.25649
575120.0000    0.02702
575160.0000   -0.29341
575200.0000   -0.30988
575240.0000   -0.02174
575280.0000   -0.22364
575320.0000   -0.16366
575360.0000   -0.10062
575400.0000    0.28259
575440.0000   -0.16415
575480.0000    0.11264
575520.0000   -0.13407
575560.0000   -0.25542
575600.0000   -0.07899
575640.0000   -0.05874
575680.0000   -0.19485
575720.0000   -0.21802
575760.0000    0.05527
575800.0000   -0.19253
575840.0000   -0.21451
575880.0000   -0.44806
575920.0000   -0.21338
575960.0000   -0.12677
576000.0000   -0.31272
576040.0000   -0.16461
576080.0000    0.01522
576120.0000   -0.27278
576160.0000    0.10065
576200.0000    0.01483
576240.0000   -0.00591
576280.0000   -0.18515
576320.0000   -0.52514
576360.0000   -0.63051
576400.0000   -0.37772
576440.0000   -0.31657
576480.0000   -0.31289
576520.0000   -0.53962
576560.0000   -0.17713
576600.0000   -0.57878
576640.0000   -0.45317
576680.0000   -0.11416
576720.0000   -0.04443
576760.0000   -0.48475
576800.0000   -0.26750
576840.0000   -0.39786
576880.0000   -0.23666
576920.0000   -0.22109
576960.0000   -0.20254
577000.0000   -0.22275
577040.0000   -0.26399
577080.0000   -0.66230
577120.0000    0.06283
577160.0000   -0.24871
577200.0000   -0.13734
577240.0000   -0.36198
577280.0000   -0.23235
577320.0000   -0.26689
577360.0000   -0.30872
577400.0000   -0.46784
577440.0000   -0.03709
577480.0000   -0.35755
577520.0000   -0.24637
577560.0000   -0.26879
577600.0000   -0.34511
577640.0000   -0.28480
577680.0000   -0.53279
577720.0000   -0.67244
577760.0000   -0.43600
577800.0000   -0.15282
577840.0000   -0.29619
577880.0000   -0.53604
577920.0000   -0.51373
577960.0000   -0.40767
578000.0000   -0.26206
578040.0000   -0.50593
578080.0000   -0.69367
578120.0000   -0.41445
578160.0000    0.03100
578200.0000   -0.34389
578240.0000   -0.02796
578280.0000   -0.05730
578320.0000   -0.45735
578360.0000   -0.37239
578400.0000   -0.09339
578440.0000   -0.25282
578480.0000   -0.31909
578520.0000   -0.17613
578560.0000   -0.23569
578600.0000   -0.55547
578640.0000   -0.29220
578680.0000   -0.90195
578720.0000   -0.55386
578760.0000   -0.39690
578800.0000   -0.22118
578840.0000   -0.00770
578880.0000   -0.28098
578920.0000   -0.20039
578960.0000   -0.11778
579000.0000   -0.27750
579040.0000   -0.16542
579080.0000   -0.34760
579120.0000   -0.36635
579160.0000   -0.43553
579200.0000   -0.18427
579240.0000   -0.47315
579280.0000   -0.29227
579320.0000   -0.39101
579360.0000   -0.35666
579400.0000   -0.19906
579440.0000   -0.33976
579480.0000   -0.11622
579520.0000   -0.93963
579560.0000   -0.73183
579600.0000   -0.76286
579640.0000   -0.75571
579680.0000   -0.54087
579720.0000   -0.48382
579760.0000   -0.67945
579800.0000   -0.73922
579840.0000   -0.65541
579880.0000   -0.46301
579920.0000   -0.33423
579960.0000   -0.56596
580000.0000   -0.90103
580040.0000   -0.58594
580080.0000   -0.41192
580120.0000   -0.50029
580160.0000   -0.81301
580200.0000   -0.87892
580240.0000   -0.70737
580280.0000   -0.46065
580320.0000   -0.48803
580360.0000   -0.68507
580400.0000   -0.37094
580440.0000   -0.02857
580480.0000   -0.27660
580520.0000   -0.08384
580560.0000   -0.26491
580600.0000   -0.56564
580640.0000   -0.44134
580680.0000   -0.49323
580720.0000   -0.23019
580760.0000   -0.36190
580800.0000   -0.44612
580840.0000   -0.20041
580880.0000   -0.24983
580920.0000   -0.43575
580960.0000   -0.41645
581000.0000   -0.47335
581040.0000   -0.43504
581080.0000   -0.35748
581120.0000   -0.46923
581160.0000   -0.44237
581200.0000   -0.34950
581240.0000   -0.81492
581280.0000   -0.62600
581320.0000   -0.65171
581360.0000   -1.00819
581400.0000   -0.71386
581440.0000   -0.83263
581480.0000   -0.80342
581520.0000   -0.55791
581560.0000   -0.19826
581600.0000   -0.07579
581640.0000   -0.66228
581680.0000   -0.63797
581720.0000   -0.78800
581760.0000   -0.49750
581800.0000   -0.86574
581840.0000   -0.81288
581880.0000   -0.70792
581920.0000   -0.48247
581960.0000   -0.81619
582000.0000   -0.76221
582040.0000   -0.92318
582080.0000   -0.69495
582120.0000   -0.76157
582160.0000   -0.57920
582200.0000   -0.64505
582240.0000   -0.51294
582280.0000   -0.67891
582320.0000   -0.41289
582360.0000   -0.22721
582400.0000   -0.37563
582440.0000   -0.44150
582480.0000   -0.77841
582520.0000   -0.64161
582560.0000   -0.71190
582600.0000   -0.79590
582640.0000   -0.75238
582680.0000   -0.84379
582720.0000   -0.40916
582760.0000   -0.46994
582800.0000   -0.49444
582840.0000   -0.43378
582880.0000   -0.45922
582920.0000   -0.10333
582960.0000   -0.07566
583000.0000   -0.21691
583040.0000   -0.39667
583080.0000   -0.53284
583120.0000   -0.44486
583160.0000   -0.64899
583200.0000   -0.46898
583240.0000   -0.28683
583280.0000   -0.57933
583320.0000   -0.68629
583360.0000   -0.29229
583400.0000   -0.51215
583440.0000   -0.43369
583480.0000   -0.19859
583520.0000   -0.09443
583560.0000   -0.57238
583600.0000   -0.46524
583640.0000   -0.52649
583680.0000   -0.16436
583720.0000   -0.19904
583760.0000   -0.74413
583800.0000   -0.66062
583840.0000   -0.64397
583880.0000   -0.82373
583920.0000   -0.96034
583960.0000   -0.74291
584000.0000   -0.91947
584040.0000   -0.70054
584080.0000   -0.82883
584120.0000   -0.61933
584160.0000   -0.56874
584200.0000   -0.53888
584240.0000   -0.58153
584280.0000   -0.64527
584320.0000   -0.80666
584360.0000   -0.84780
584400.0000   -0.98247
584440.0000   -1.04069
584480.0000   -0.47573
584520.0000   -0.79175
584560.0000   -0.73173
584600.0000   -0.87336
584640.0000   -0.57769
584680.0000   -0.82496
584720.0000   -0.62348
584760.0000   -0.55541
584800.0000   -0.78767
584840.0000   -0.59642
584880.0000   -0.82228
584920.0000   -0.40782
584960.0000   -0.83995
585000.0000   -0.70375
585040.0000   -0.69255
585080.0000   -0.78756
585120.0000   -1.16932
585160.0000   -0.70862
585200.0000   -0.65177
585240.0000   -0.86682
585280.0000   -1.04772
585320.0000   -1.31542
585360.0000   -0.74689
585400.0000   -0.82342
585440.0000   -0.77739
585480.0000   -0.50462
585520.0000   -0.66640
585560.0000   -0.86017
585600.0000   -0.93349
585640.0000   -0.72704
585680.0000   -0.98817
585720.0000   -0.97300
585760.0000   -1.02706
585800.0000   -0.74625
585840.0000   -0.75639
585880.0000   -0.54214
585920.0000   -0.13678
585960.0000   -0.66390
586000.0000   -0.66597
586040.0000   -0.56508
586080.0000   -0.32157
586120.0000   -0.23218
586160.0000   -0.26971
586200.0000   -0.28897
586240.0000   -0.68176
586280.0000   -0.42698
586320.0000   -0.43183
586360.0000   -0.32211
586400.0000    0.03893
586440.0000    0.15451
586480.0000   -0.16280
586520.0000    0.13111
586560.0000   -0.09738
586600.0000   -0.34374
586640.0000   -0.24420
586680.0000   -0.43467
586720.0000   -0.30746
586760.0000   -0.35420
586800.0000   -0.27382
586840.0000   -0.27135
586880.0000    0.03890
586920.0000   -0.27874
586960.0000   -0.19475
587000.0000   -0.40788
587040.0000   -0.31108
587080.0000   -0.45773
587120.0000   -0.17795
587160.0000   -0.42574
587200.0000   -0.44705
587240.0000   -0.46093
587280.0000   -0.26945
587320.0000   -0.43731
587360.0000   -0.56739
587400.0000   -0.18976
587440.0000   -0.22695
587480.0000   -0.27937
587520.0000   -0.12510
587560.0000   -0.25231
587600.0000   -0.31880
587640.0000   -0.30679
587680.0000   -0.30758
587720.0000   -0.01716
587760.0000   -0.40866
587800.0000   -0.25906
587840.0000   -0.15784
587880.0000   -0.22612
587920.0000   -0.68660
587960.0000   -0.37257
588000.0000   -0.11175
588040.0000   -0.32589
588080.0000   -0.19292
588120.0000    0.06571
588160.0000   -0.15482
588200.0000   -0.21641
588240.0000   -0.63655
588280.0000   -0.25091
588320.0000   -0.28011
588360.0000   -0.63329
588400.0000   -0.34762
588440.0000   -0.10855
588480.0000   -0.21459
588520.0000   -0.45956
588560.0000   -0.27582
588600.0000   -0.09000
588640.0000   -0.30209
588680.0000   -0.44952
588720.0000   -0.42730
588760.0000   -0.43326
588800.0000   -0.44099
588840.0000   -0.44503
588880.0000   -0.03654
588920.0000   -0.25061
588960.0000   -0.28568
589000.0000   -0.70203
589040.0000   -0.47904
589080.0000   -0.34165
589120.0000   -0.80989
589160.0000   -0.45387
589200.0000   -0.66923
589240.0000   -0.23069
589280.0000   -0.19241
589320.0000   -0.27021
589360.0000   -0.69899
589400.0000   -0.10434
589440.0000   -0.23555
589480.0000   -0.13145
589520.0000   -0.04294
589560.0000   -0.35968
589600.0000   -0.35449
589640.0000   -0.24312
589680.0000   -0.24249
589720.0000   -0.16819
589760.0000   -0.31743
589800.0000   -0.33980
589840.0000   -0.40316
589880.0000   -0.50138
589920.0000   -0.48548
589960.0000   -0.29450
590000.0000   -0.29661
590040.0000   -0.34810
590080.0000   -0.03937
590120.0000   -0.43284
590160.0000   -0.35150
590200.0000   -0.12452
590240.0000   -0.33070
590280.0000   -0.17146
590320.0000   -0.32359
590360.0000   -0.34353
590400.0000   -0.07574
590440.0000    0.29712
590480.0000   -0.08809
590520.0000    0.14114
590560.0000    0.22390
590600.0000    0.08999
590640.0000   -0.03605
590680.0000   -0.31350
590720.0000    0.12137
590760.0000    0.20972
590800.0000    0.09078
590840.0000    0.17166
590880.0000    0.24255
590920.0000   -0.04970
590960.0000    0.09972
591000.0000   -0.07290
591040.0000   -0.09339
591080.0000    0.11654
591120.0000    0.15412
591160.0000    0.18097
591200.0000    0.32113
591240.0000    0.13310
591280.0000    0.20345
591320.0000    0.18139
591360.0000    0.04082
591400.0000    0.06437
591440.0000    0.11514
591480.0000    0.10998
591520.0000    0.29588
591560.0000    0.20072
591600.0000    0.05051
591640.0000    0.26548
591680.0000    0.08636
591720.0000   -0.21505
591760.0000   -0.01355
591800.0000    0.00790
591840.0000    0.07020
591880.0000    0.00993
591920.0000   -0.23799
591960.0000   -0.13581
592000.0000   -0.15678
592040.0000   -0.19943
592080.0000   -0.18224
592120.0000   -0.06052
592160.0000   -0.09906
592200.0000    0.16865
592240.0000   -0.16312
592280.0000   -0.08151
592320.0000   -0.53516
592360.0000   -0.55682
592400.0000   -0.21166
592440.0000   -0.39378
592480.0000    0.02964
592520.0000   -0.29579
592560.0000   -0.07249
592600.0000   -0.18081
592640.0000   -0.43323
592680.0000   -0.32320
592720.0000   -0.37165
592760.0000   -0.71980
592800.0000   -0.36755
592840.0000   -0.39779
592880.0000   -0.32434
592920.0000   -0.57060
592960.0000   -0.36424
593000.0000    0.07195
593040.0000   -0.32113
593080.0000   -0.47002
593120.0000   -0.18165
593160.0000   -0.28896
593200.0000   -0.21030
593240.0000   -0.44740
593280.0000   -0.45750
593320.0000   -0.42648
593360.0000   -0.45261
593400.0000   -0.21870
593440.0000   -0.16350
593480.0000   -0.51872
593520.0000   -0.92160
593560.0000   -0.74430
593600.0000   -0.68541
593640.0000   -0.62549
593680.0000   -0.25795
593720.0000   -0.63359
593760.0000   -0.74880
593800.0000   -0.23638
593840.0000   -0.58066
593880.0000   -0.47312
593920.0000   -0.72539
593960.0000   -0.06334
594000.0000   -0.21361
594040.0000   -0.32889
594080.0000   -0.23336
594120.0000   -0.33540
594160.0000   -0.45355
594200.0000   -0.21543
594240.0000   -0.28147
594280.0000   -0.62703
594320.0000   -0.09391
594360.0000   -0.18001
594400.0000   -0.31085
594440.0000   -0.38663
594480.0000   -0.80759
594520.0000   -0.52650
594560.0000   -0.58494
594600.0000   -0.48833
594640.0000   -0.28295
594680.0000   -0.16490
594720.0000   -0.35510
594760.0000   -0.36204
594800.0000    0.03187
594840.0000   -0.49942
594880.0000   -0.65344
594920.0000   -0.38075
594960.0000   -0.63707
595000.0000   -0.66462
595040.0000   -0.59738
595080.0000   -0.08033
595120.0000   -0.14500
595160.0000   -0.00886
595200.0000   -0.06914
595240.0000   -0.02667
595280.0000   -0.12429
595320.0000    0.12508
595360.0000   -0.13230
595400.0000    0.04485
595440.0000   -0.13337
595480.0000    0.00860
595520.0000    0.16043
595560.0000   -0.16055
595600.0000    0.09200
595640.0000   -0.13648
595680.0000   -0.04065
595720.0000   -0.15953
595760.0000    0.12402
595800.0000   -0.01856
595840.0000    0.00545
595880.0000   -0.01372
595920.0000   -0.26887
595960.0000   -0.46467
596000.0000   -0.32479
596040.0000   -0.63683
596080.0000   -0.62715
596120.0000   -0.42116
596160.0000    0.01950
596200.0000   -0.05248
596240.0000   -0.15263
596280.0000   -0.19350
596320.0000   -0.55889
596360.0000   -0.44133
596400.0000   -0.20644
596440.0000   -0.20658
596480.0000   -0.12012
596520.0000   -0.04312
596560.0000    0.17031
596600.0000    0.09518
596640.0000   -0.12693
596680.0000    0.04924
596720.0000    0.26001
596760.0000   -0.07245
596800.0000   -0.16804
596840.0000   -0.27820
596880.0000   -0.40738
596920.0000   -0.53117
596960.0000   -0.61851
597000.0000   -0.26801
597040.0000   -0.12293
597080.0000   -0.20924
597120.0000   -0.50340
597160.0000   -0.43932
597200.0000    0.10487
597240.0000   -0.04732
597280.0000   -0.24523
597320.0000    0.15432
597360.0000    0.02602
597400.0000    0.17555
597440.0000   -0.43694
597480.0000   -0.00871
597520.0000   -0.11728
597560.0000   -0.06215
597600.0000   -0.19818
597640.0000   -0.55917
597680.0000   -0.38359
597720.0000   -0.45540
597760.0000   -0.46442
597800.0000   -0.25683
597840.0000   -0.48083
597880.0000   -0.30133
597920.0000   -0.34571
597960.0000   -0.16085
598000.0000   -0.11595
598040.0000   -0.33134
598080.0000   -0.25395
598120.0000   -0.57948
598160.0000    0.07396
598200.0000   -0.03222
598240.0000   -0.13792
598280.0000    0.23171
598320.0000   -0.00783
598360.0000   -0.05273
598400.0000    0.02017
598440.0000    0.12131
598480.0000    0.22658
598520.0000   -0.01774
598560.0000    0.11493
598600.0000    0.09309
598640.0000    0.25820
598680.0000    0.12583
598720.0000    0.17576
598760.0000    0.16867
598800.0000    0.16815
598840.0000   -0.10460
598880.0000   -0.17147
598920.0000   -0.24050
598960.0000   -0.19187
599000.0000   -0.39142
599040.0000   -0.42135
599080.0000   -0.59607
599120.0000   -0.03906
599160.0000    0.18891
599200.0000   -0.24339
599240.0000   -0.04038
599280.0000   -0.15125
599320.0000    0.15862
599360.0000   -0.01151
599400.0000    0.30701
599440.0000    0.11156
599480.0000    0.00697
599520.0000    0.15557
599560.0000    0.13486
599600.0000   -0.21230
599640.0000   -0.10128
599680.0000   -0.00525
599720.0000   -0.07876
599760.0000   -0.01539
599800.0000   -0.36565
599840.0000   -0.05465
599880.0000    0.37384
599920.0000    0.08050
599960.0000   -0.24892
600000.0000   -0.16279
600040.0000    0.16194
600080.0000    0.03654
600120.0000   -0.18350
600160.0000    0.20321
600200.0000   -0.02681
600240.0000   -0.16972
600280.0000   -0.24296
600320.0000   -0.35456
600360.0000   -0.50884
600400.0000   -0.47215
600440.0000   -0.37225
600480.0000   -0.52746
600520.0000   -0.09386
600560.0000   -0.46432
600600.0000   -0.14945
600640.0000   -0.08347
600680.0000   -0.23528
600720.0000   -0.40113
600760.0000   -0.39650
600800.0000   -0.57886
600840.0000   -0.27320
600880.0000   -0.01492
600920.0000   -0.42203
600960.0000    0.12325
601000.0000    0.19667
601040.0000   -0.01745
601080.0000   -0.14174
601120.0000   -0.46649
601160.0000   -0.21841
601200.0000    0.04379
601240.0000   -0.19213
601280.0000    0.34130
601320.0000    0.22549
601360.0000   -0.02879
601400.0000    0.08099
601440.0000    0.13920
601480.0000    0.05433
601520.0000   -0.02904
601560.0000    0.29367
601600.0000    0.09223
601640.0000    0.05098
601680.0000    0.10867
601720.0000    0.10363
601760.0000   -0.14051
601800.0000   -0.09418
601840.0000   -0.35366
601880.0000   -0.06265
601920.0000   -0.08653
601960.0000    0.14826
602000.0000    0.02887
602040.0000   -0.01163
602080.0000   -0.43796
602120.0000   -0.00270
602160.0000   -0.05432
602200.0000   -0.37085
602240.0000   -0.34750
602280.0000   -0.39800
602320.0000   -0.66474
602360.0000   -0.12967
602400.0000   -0.40102
602440.0000   -0.52808
602480.0000   -0.49010
602520.0000   -0.44003
602560.0000   -0.56642
602600.0000   -0.32492
602640.0000   -0.15104
602680.0000    0.06959
602720.0000    0.09377
602760.0000   -0.25576
602800.0000   -0.18842
602840.0000   -0.11681
602880.0000   -0.04629
602920.0000   -0.67028
602960.0000   -0.12318
603000.0000   -0.05909
603040.0000   -0.10333
603080.0000   -0.17031
603120.0000   -0.22353
603160.0000   -0.16386
603200.0000   -0.04580
603240.0000   -0.16121
603280.0000    0.11982
603320.0000   -0.37275
603360.0000   -0.14634
603400.0000   -0.35439
603440.0000   -0.08539
603480.0000    0.06791
603520.0000   -0.32742
603560.0000   -0.19914
603600.0000   -0.05494
603640.0000   -0.10528
603680.0000   -0.18019
603720.0000   -0.12331
603760.0000    0.13048
603800.0000    0.22070
603840.0000   -0.15136
603880.0000   -0.31785
603920.0000   -0.18593
603960.0000   -0.42105
604000.0000   -0.70797
604040.0000   -0.12577
604080.0000   -0.39281
604120.0000   -0.44780
604160.0000   -0.22183
604200.0000   -0.06301
604240.0000   -0.08200
604280.0000   -0.10060
604320.0000   -0.22422
604360.0000    0.12668
604400.0000    0.09019
604440.0000   -0.15870
604480.0000   -0.20288
604520.0000   -0.17714
604560.0000    0.14768
604600.0000   -0.04145
604640.0000    0.05919
604680.0000    0.18925
604720.0000   -0.00072
604760.0000   -0.51014
604800.0000   -0.07419
604840.0000   -0.15229
604880.0000    0.15338
604920.0000    0.19832
604960.0000    0.09114
605000.0000    0.12432
605040.0000    0.15242
605080.0000    0.09286
605120.0000    0.24127
605160.0000    0.18946
605200.0000   -0.21132
605240.0000   -0.20085
605280.0000    0.12755
605320.0000    0.25181
605360.0000    0.14999
605400.0000    0.13166
605440.0000    0.07957
605480.0000    0.16192
605520.0000    0.28868
605560.0000   -0.11875
605600.0000    0.03092
605640.0000   -0.30831
605680.0000    0.20499
605720.0000    0.09650
605760.0000   -0.05613
605800.0000   -0.10956
605840.0000   -0.22490
605880.0000    0.23263
605920.0000    0.08688
605960.0000   -0.25092
606000.0000    0.04286
606040.0000    0.10069
606080.0000    0.14177
606120.0000    0.06696
606160.0000    0.04105
606200.0000   -0.26055
606240.0000   -0.02483
606280.0000    0.05446
606320.0000   -0.03267
606360.0000    0.02314
606400.0000    0.09771
606440.0000   -0.00303
606480.0000   -0.03328
606520.0000    0.22104
606560.0000   -0.01664
606600.0000    0.18222
606640.0000    0.24523
606680.0000    0.00306
606720.0000    0.18693
606760.0000    0.08103
606800.0000   -0.00722
606840.0000    0.11561
606880.0000    0.08956
606920.0000    0.05159
606960.0000    0.10236
607000.0000    0.14141
607040.0000    0.09439
607080.0000    0.06362
607120.0000   -0.07950
607160.0000    0.08974
607200.0000   -0.25650
607240.0000   -0.47758
607280.0000   -0.28374
607320.0000   -0.09342
607360.0000    0.09365
607400.0000    0.12670
607440.0000    0.26166
607480.0000    0.09985
607520.0000   -0.12152
607560.0000    0.05774
607600.0000    0.15419
607640.0000    0.21610
607680.0000    0.21284
607720.0000    0.09533
607760.0000    0.28242
607800.0000    0.21330
607840.0000    0.24729
607880.0000    0.15536
607920.0000    0.14310
607960.0000    0.23278
608000.0000   -0.11867
608040.0000   -0.05267
608080.0000   -0.09568
608120.0000   -0.00824
608160.0000    0.33520
608200.0000    0.47361
608240.0000    0.45444
608280.0000    0.33682
608320.0000    0.52404
608360.0000    0.38965
608400.0000    0.48991
608440.0000    0.44066
608480.0000    0.44747
608520.0000    0.53531
608560.0000    0.11004
608600.0000    0.28102
608640.0000    0.32850
608680.0000    0.28653
608720.0000    0.37274
608760.0000    0.35679
608800.0000    0.36922
608840.0000    0.61030
608880.0000    0.36421
608920.0000    0.31039
608960.0000    0.21363
609000.0000    0.34232
609040.0000    0.01971
609080.0000   -0.03220
609120.0000   -0.27747
609160.0000   -0.01109
609200.0000    0.07407
609240.0000    0.30163
609280.0000    0.36132
609320.0000    0.19658
609360.0000   -0.04772
609400.0000    0.25989
609440.0000    0.02699
609480.0000    0.21283
609520.0000    0.15221
609560.0000    0.10586
609600.0000    0.28806
609640.0000    0.31385
609680.0000    0.05315
609720.0000   -0.12837
609760.0000    0.04539
609800.0000   -0.21957
609840.0000   -0.16607
609880.0000   -0.30313
609920.0000    0.12835
609960.0000   -0.01389
610000.0000   -0.25054
610040.0000   -0.06839
610080.0000   -0.28322
610120.0000   -0.52391
610160.0000   -0.09826
610200.0000   -0.36540
610240.0000   -0.01689
610280.0000   -0.48107
610320.0000   -0.64057
610360.0000   -0.44036
610400.0000   -0.59870
610440.0000   -0.37775
610480.0000   -0.27669
610520.0000    0.17181
610560.0000    0.12706
610600.0000   -0.29625
610640.0000   -0.06604
610680.0000   -0.38195
610720.0000    0.04573
610760.0000   -0.30498
610800.0000   -0.08595
610840.0000   -0.35801
610880.0000   -0.50836
610920.0000   -0.20189
610960.0000   -0.48559
611000.0000   -0.69123
611040.0000   -0.40462
611080.0000   -0.27307
611120.0000   -0.41657
611160.0000   -0.18108
611200.0000   -0.32586
611240.0000   -0.51680
611280.0000   -0.75397
611320.0000   -0.94115
611360.0000   -0.58711
611400.0000   -0.55438
611440.0000   -0.47280
611480.0000   -0.54745
611520.0000   -0.14661
611560.0000   -0.45117
611600.0000   -0.40525
611640.0000   -0.69719
611680.0000   -0.67111
611720.0000   -0.21662
611760.0000    0.08932
611800.0000    0.02327
611840.0000    0.19135
611880.0000    0.10179
611920.0000    0.07970
611960.0000   -0.22366
612000.0000   -0.03326
612040.0000    0.07302
612080.0000   -0.24466
612120.0000   -0.20727
612160.0000   -0.12835
612200.0000   -0.03116
612240.0000    0.03833
612280.0000    0.17750
612320.0000   -0.15295
612360.0000   -0.45752
612400.0000   -0.57260
612440.0000   -0.57368
612480.0000   -0.42468
612520.0000   -0.61124
612560.0000   -0.57881
612600.0000   -0.43532
612640.0000   -0.40132
612680.0000   -0.62441
612720.0000   -0.63144
612760.0000   -0.80901
612800.0000   -0.77664
612840.0000   -0.61106
612880.0000   -0.43079
612920.0000   -0.62701
612960.0000   -0.62217
613000.0000   -0.20963
613040.0000   -0.53771
613080.0000   -0.26035
613120.0000   -0.51907
613160.0000   -0.24386
613200.0000   -0.28188
613240.0000    0.00676
613280.0000   -0.12823
613320.0000   -0.25156
613360.0000   -0.17908
613400.0000   -0.02817
613440.0000    0.09445
613480.0000    0.22353
613520.0000   -0.34872
613560.0000   -0.47276
613600.0000   -0.18154
613640.0000    0.12554
613680.0000   -0.47566
613720.0000   -0.49029
613760.0000   -0.64791
613800.0000   -0.76487
613840.0000   -0.62942
613880.0000   -0.67515
613920.0000   -0.56362
613960.0000   -0.80494
614000.0000   -0.62813
614040.0000   -0.60736
614080.0000   -0.62312
614120.0000   -0.43440
614160.0000   -0.43719
614200.0000   -0.49110
614240.0000   -0.68426
614280.0000   -0.63220
614320.0000   -0.64044
614360.0000   -0.82682
614400.0000   -0.29932
614440.0000   -0.67943
614480.0000   -0.51293
614520.0000   -0.78852
614560.0000   -0.76516
614600.0000   -0.65682
614640.0000   -0.97450
614680.0000   -0.92874
614720.0000   -0.62052
614760.0000   -0.62412
614800.0000   -0.70125
614840.0000   -0.57267
614880.0000   -0.74844
614920.0000   -0.81822
614960.0000   -0.80048
615000.0000   -0.87937
615040.0000   -0.89564
615080.0000   -0.88903
615120.0000   -0.47930
615160.0000   -0.74373
615200.0000   -0.60181
615240.0000   -0.51454
615280.0000   -0.42022
615320.0000   -0.57905
615360.0000   -0.49795
615400.0000   -0.23337
615440.0000   -0.04356
615480.0000    0.17895
615520.0000    0.02738
615560.0000    0.01944
615600.0000   -0.35201
615640.0000   -0.52813
615680.0000   -0.17720
615720.0000   -0.48513
615760.0000   -0.60130
615800.0000   -0.53082
615840.0000   -0.31987
615880.0000   -0.41417
615920.0000   -0.06538
615960.0000   -0.10681
616000.0000    0.04090
616040.0000   -0.21935
616080.0000   -0.06662
616120.0000   -0.38968
616160.0000   -0.00272
616200.0000   -0.05090
616240.0000   -0.10184
616280.0000   -0.12787
616320.0000    0.02205
616360.0000   -0.15455
616400.0000   -0.04506
616440.0000   -0.13502
616480.0000   -0.21031
616520.0000   -0.19003
616560.0000   -0.09442
616600.0000   -0.33160
616640.0000    0.04001
616680.0000   -0.18680
616720.0000   -0.24047
616760.0000   -0.24227
616800.0000   -0.31089
616840.0000   -0.22851
616880.0000   -0.25052
616920.0000   -0.13797
616960.0000   -0.21467
617000.0000   -0.28004
617040.0000   -0.13975
617080.0000   -0.09778
617120.0000   -0.17824
617160.0000   -0.02550
617200.0000    0.05689
617240.0000   -0.09258
617280.0000   -0.18795
617320.0000   -0.31117
617360.0000   -0.42507
617400.0000   -0.36553
617440.0000    0.01934
617480.0000   -0.12858
617520.0000   -0.13508
617560.0000   -0.11619
617600.0000   -0.56015
617640.0000   -0.60975
617680.0000   -0.12519
617720.0000   -0.19063
617760.0000   -0.15572
617800.0000   -0.15037
617840.0000   -0.26617
617880.0000   -0.32798
617920.0000   -0.21553
617960.0000    0.04785
618000.0000   -0.08046
618040.0000   -0.10586
618080.0000   -0.21063
618120.0000    0.18898
618160.0000   -0.25636
618200.0000   -0.10793
618240.0000   -0.13336
618280.0000   -0.18020
618320.0000   -0.43151
618360.0000   -0.35548
618400.0000   -0.16727
618440.0000   -0.22423
618480.0000   -0.15248
618520.0000   -0.17801
618560.0000   -0.18736
618600.0000   -0.13839
618640.0000   -0.03712
618680.0000    0.14360
618720.0000   -0.01624
618760.0000   -0.06445
618800.0000    0.21750
618840.0000    0.14258
618880.0000   -0.00703
618920.0000   -0.05436
618960.0000   -0.22765
619000.0000    0.04253
619040.0000   -0.45365
619080.0000   -0.09380
619120.0000   -0.36590
619160.0000   -0.39279
619200.0000   -0.38446
619240.0000   -0.56874
619280.0000   -0.08535
619320.0000   -0.50509
619360.0000   -0.43227
619400.0000   -0.40139
619440.0000   -0.12221
619480.0000   -0.52913
619520.0000   -0.11741
619560.0000   -0.46793
619600.0000   -0.66956
619640.0000   -0.30711
619680.0000   -0.21222
619720.0000   -0.33330
619760.0000   -0.41976
619800.0000   -0.59146
619840.0000   -0.63225
619880.0000   -0.69293
619920.0000   -0.61895
619960.0000   -0.45974
620000.0000   -0.63509
620040.0000   -0.28018
620080.0000   -0.44283
620120.0000   -0.38683
620160.0000   -0.34398
620200.0000   -0.67184
620240.0000   -0.44906
620280.0000   -0.31786
620320.0000   -0.57275
620360.0000   -0.65882
620400.0000   -0.68826
620440.0000   -0.48814
620480.0000   -0.53418
620520.0000   -0.38916
620560.0000   -0.49900
620600.0000   -0.74933
620640.0000   -0.62335
620680.0000   -0.80220
620720.0000   -0.73054
620760.0000   -0.38323
620800.0000   -0.61110
620840.0000   -0.29030
620880.0000   -0.45816
620920.0000   -0.58756
620960.0000   -0.51342
621000.0000   -0.27814
621040.0000   -0.68973
621080.0000   -0.66840
621120.0000   -0.91478
621160.0000   -0.57544
621200.0000   -0.58005
621240.0000   -0.84855
621280.0000   -0.33516
621320.0000   -0.69119
621360.0000   -0.62679
621400.0000   -0.38161
621440.0000   -0.80912
621480.0000   -0.43155
621520.0000   -0.61112
621560.0000   -0.88830
621600.0000   -1.01386
621640.0000   -0.75275
621680.0000   -0.43135
621720.0000   -0.60112
621760.0000   -0.56680
621800.0000   -0.67338
621840.0000   -0.62844
621880.0000   -0.59842
621920.0000   -0.24991
621960.0000   -0.55325
622000.0000   -0.42001
622040.0000   -0.61265
622080.0000   -0.81364
622120.0000   -0.54064
622160.0000   -0.63798
622200.0000   -0.66389
622240.0000   -0.78020
622280.0000   -0.87265
622320.0000   -0.54349
622360.0000   -0.55464
622400.0000   -0.14183
622440.0000   -0.34789
622480.0000   -0.60734
622520.0000   -0.62421
622560.0000   -0.57217
622600.0000   -0.73358
622640.0000   -0.52811
622680.0000   -0.73461
622720.0000   -0.34495
622760.0000   -0.58643
622800.0000   -0.45504
622840.0000   -0.74295
622880.0000   -0.71211
622920.0000   -0.38141
622960.0000   -0.24015
623000.0000   -0.45999
623040.0000   -0.46761
623080.0000   -0.58356
623120.0000   -0.64864
623160.0000   -0.61009
623200.0000   -0.49064
623240.0000   -0.52449
623280.0000   -0.72379
623320.0000   -0.50803
623360.0000   -0.62345
623400.0000   -0.31842
623440.0000   -0.55264
623480.0000   -0.52962
623520.0000   -0.66159
623560.0000   -0.68558
623600.0000   -0.64724
623640.0000   -0.59491
623680.0000   -0.42588
623720.0000   -0.25739
623760.0000   -0.37473
623800.0000   -0.67153
623840.0000   -0.70165
623880.0000   -0.47311
623920.0000   -0.30520
623960.0000   -0.47918
624000.0000   -0.61624
624040.0000   -0.71085
624080.0000   -0.59310
624120.0000   -0.69513
624160.0000   -0.60756
624200.0000   -0.75224
624240.0000   -0.60742
624280.0000   -0.67233
624320.0000   -0.69318
624360.0000   -0.57129
624400.0000   -0.75320
624440.0000   -0.58845
624480.0000   -0.67299
624520.0000   -0.57383
624560.0000   -0.45936
624600.0000   -0.78786
624640.0000   -0.43161
624680.0000   -0.62278
624720.0000   -0.41868
624760.0000   -0.56497
624800.0000   -0.56750
624840.0000   -0.45516
624880.0000   -0.55335
624920.0000   -0.40591
624960.0000   -0.57016
625000.0000   -0.57629
625040.0000   -0.72607
625080.0000   -0.33910
625120.0000   -0.45805
625160.0000   -0.32222
625200.0000   -0.29258
625240.0000   -0.24473
625280.0000   -0.49622
625320.0000   -0.42314
625360.0000   -0.54467
625400.0000   -0.30396
625440.0000   -0.40612
625480.0000   -0.41932
625520.0000   -0.60079
625560.0000   -0.43802
625600.0000   -0.46933
625640.0000   -0.26337
625680.0000   -0.62865
625720.0000   -0.45913
625760.0000   -0.49276
625800.0000   -0.35771
625840.0000   -0.46492
625880.0000   -0.30810
625920.0000   -0.63866
625960.0000   -0.36908
626000.0000   -0.40118
626040.0000   -0.53071
626080.0000   -0.17679
626120.0000   -0.59470
626160.0000   -0.47250
626200.0000   -0.36185
626240.0000   -0.22267
626280.0000   -0.27685
626320.0000   -0.60792
626360.0000   -0.43373
626400.0000   -0.48367
626440.0000   -0.52486
626480.0000   -0.31298
626520.0000   -0.43755
626560.0000   -0.25236
626600.0000   -0.37224
626640.0000   -0.50539
626680.0000   -0.50745
626720.0000   -0.14028
626760.0000   -0.28121
626800.0000   -0.38311
626840.0000   -0.34663
626880.0000   -0.40591
626920.0000   -0.57225
626960.0000   -0.19765
627000.0000   -0.40810
627040.0000   -0.39916
627080.0000   -0.26805
627120.0000   -0.52671
627160.0000   -0.56319
627200.0000   -0.35072
627240.0000   -0.19263
627280.0000   -0.20023
627320.0000   -0.18962
627360.0000    0.02403
627400.0000   -0.41155
627440.0000   -0.37314
627480.0000   -0.24849
627520.0000   -0.34076
627560.0000   -0.44363
627600.0000   -0.43465
627640.0000   -0.55354
627680.0000   -0.55900
627720.0000   -0.34371
627760.0000   -0.07573
627800.0000   -0.44020
627840.0000   -0.40823
627880.0000   -0.19151
627920.0000   -0.36433
627960.0000   -0.22872
628000.0000   -0.36576
628040.0000   -0.46118
628080.0000   -0.51691
628120.0000   -0.42146
628160.0000   -0.23281
628200.0000   -0.46131
628240.0000   -0.02449
628280.0000    0.05497
628320.0000   -0.17150
628360.0000   -0.17984
628400.0000    0.14618
628440.0000    0.08483
628480.0000    0.16048
628520.0000    0.10076
628560.0000   -0.09167
628600.0000    0.27712
628640.0000   -0.03968
628680.0000   -0.32410
628720.0000   -0.37309
628760.0000   -0.06688
628800.0000   -0.13200
628840.0000   -0.21569
628880.0000    0.02124
628920.0000   -0.00814
628960.0000    0.15397
629000.0000    0.11053
629040.0000   -0.00610
629080.0000    0.14246
629120.0000    0.15793
629160.0000    0.05756
629200.0000    0.11784
629240.0000    0.25858
629280.0000    0.29158
629320.0000    0.22825
629360.0000    0.14226
629400.0000    0.22578
629440.0000    0.02204
629480.0000    0.24099
629520.0000   -0.04837
629560.0000    0.07609
629600.0000    0.40191
629640.0000    0.35894
629680.0000    0.12334
629720.0000    0.22210
629760.0000    0.11945
629800.0000    0.09271
629840.0000    0.06702
629880.0000   -0.13940
629920.0000    0.14441
629960.0000   -0.22410
630000.0000   -0.48258
630040.0000   -0.62050
630080.0000   -0.60561
630120.0000   -0.30825
630160.0000   -0.48216
630200.0000   -0.31333
630240.0000   -0.29764
630280.0000   -0.27484
630320.0000   -0.10469
630360.0000    0.19681
630400.0000    0.07331
630440.0000   -0.05928
630480.0000   -0.20426
630520.0000   -0.53020
630560.0000   -0.11946
630600.0000    0.00624
630640.0000   -0.12832
630680.0000   -0.07500
630720.0000   -0.27552
630760.0000   -0.03516
630800.0000   -0.36908
630840.0000   -0.33155
630880.0000   -0.12588
630920.0000    0.02250
630960.0000   -0.29746
631000.0000   -0.38804
631040.0000   -0.38698
631080.0000   -0.12868
631120.0000    0.05413
631160.0000    0.17744
631200.0000    0.09834
631240.0000    0.02634
631280.0000   -0.12087
631320.0000    0.06849
631360.0000   -0.01301
631400.0000    0.12067
631440.0000   -0.37090
631480.0000   -0.66948
631520.0000   -0.35145
631560.0000   -0.62461
631600.0000   -0.45076
631640.0000   -0.48758
631680.0000   -0.46472
631720.0000   -0.35668
631760.0000   -0.40085
631800.0000   -0.20251
631840.0000   -0.30010
631880.0000   -0.52360
631920.0000   -0.44830
631960.0000   -0.47340
632000.0000   -0.19053
632040.0000   -0.04444
632080.0000   -0.10488
632120.0000   -0.53387
632160.0000   -0.93699
632200.0000   -0.66741
632240.0000   -0.60186
632280.0000   -0.55407
632320.0000   -0.27384
632360.0000   -0.58722
632400.0000   -0.16781
632440.0000    0.19059
632480.0000   -0.07015
632520.0000   -0.04831
632560.0000   -0.34776
632600.0000   -0.36757
632640.0000    0.03659
632680.0000   -0.19218
632720.0000   -0.42475
632760.0000   -0.68263
632800.0000   -0.74170
632840.0000   -0.64896
632880.0000   -1.05246
632920.0000   -0.57311
632960.0000   -0.85356
633000.0000   -0.80055
633040.0000   -0.61586
633080.0000   -0.67923
633120.0000   -0.83059
633160.0000   -0.69030
633200.0000   -0.97712
633240.0000   -0.56325
633280.0000   -0.80576
633320.0000   -0.81349
633360.0000   -0.93550
633400.0000   -0.82124
633440.0000   -0.84365
633480.0000   -0.49419
633520.0000   -0.60060
633560.0000   -0.50555
633600.0000   -0.51697
633640.0000   -0.62298
633680.0000   -0.37909
633720.0000   -0.75445
633760.0000   -0.21378
633800.0000   -0.16715
633840.0000   -0.14768
633880.0000   -0.18908
633920.0000   -0.04568
633960.0000    0.15378
634000.0000    0.17389
634040.0000   -0.03392
634080.0000   -0.12749
634120.0000    0.29663
634160.0000    0.33858
634200.0000    0.04668
634240.0000   -0.33122
634280.0000    0.04716
634320.0000   -0.12563
634360.0000   -0.09663
634400.0000    0.09182
634440.0000   -0.09282
634480.0000    0.04211
634520.0000   -0.20374
634560.0000    0.18238
634600.0000    0.22053
634640.0000   -0.08664
634680.0000   -0.31496
634720.0000    0.02099
634760.0000    0.34932
634800.0000    0.10730
634840.0000    0.28866
634880.0000    0.23813
634920.0000    0.25514
634960.0000    0.35411
635000.0000    0.01823
635040.0000   -0.12766
635080.0000    0.04352
635120.0000   -0.22482
635160.0000    0.10815
635200.0000   -0.26829
635240.0000   -0.21303
635280.0000   -0.03236
635320.0000    0.17966
635360.0000    0.25540
635400.0000   -0.14135
635440.0000    0.19411
635480.0000    0.29300
635520.0000   -0.34346
635560.0000   -0.35000
635600.0000    0.11919
635640.0000   -0.26727
635680.0000    0.30531
635720.0000    0.00383
635760.0000   -0.11331
635800.0000   -0.15927
635840.0000    0.26835
635880.0000   -0.13174
635920.0000   -0.14863
635960.0000   -0.28404
636000.0000   -0.54775
636040.0000   -0.37339
636080.0000   -0.35038
636120.0000   -0.20848
636160.0000   -0.38871
636200.0000   -0.23193
636240.0000   -0.37468
636280.0000   -0.21177
636320.0000    0.12044
636360.0000   -0.16855
636400.0000   -0.09873
636440.0000   -0.48803
636480.0000   -0.49625
636520.0000   -0.46882
636560.0000   -0.49818
636600.0000   -0.51763
636640.0000   -0.34370
636680.0000   -0.57947
636720.0000   -0.60982
636760.0000   -0.28297
636800.0000   -0.74086
636840.0000   -0.60695
636880.0000   -0.35690
636920.0000   -0.51774
636960.0000   -0.60060
637000.0000   -0.62195
637040.0000   -0.38738
637080.0000   -0.63450
637120.0000   -0.44575
637160.0000   -0.43785
637200.0000   -0.22073
637240.0000   -0.54506
637280.0000   -0.39574
637320.0000   -0.44533
637360.0000   -0.52018
637400.0000   -0.38114
637440.0000   -0.62542
637480.0000   -0.12902
637520.0000   -0.07753
637560.0000   -0.10265
637600.0000    0.21860
637640.0000   -0.38388
637680.0000   -0.05039
637720.0000    0.13381
637760.0000   -0.04558
637800.0000   -0.06985
637840.0000    0.00276
637880.0000    0.08451
637920.0000    0.01930
637960.0000    0.29088
638000.0000    0.12725
638040.0000    0.05907
638080.0000    0.18324
638120.0000   -0.38824
638160.0000   -0.32086
638200.0000   -0.14321
638240.0000   -0.37505
638280.0000   -0.71151
638320.0000   -0.30454
638360.0000   -0.54704
638400.0000   -0.49822
638440.0000   -0.50287
638480.0000   -0.72981
638520.0000   -0.53523
638560.0000   -0.48157
638600.0000   -0.39075
638640.0000   -0.10232
638680.0000   -0.43760
638720.0000   -0.01766
638760.0000   -0.28951
638800.0000   -0.08143
638840.0000    0.08444
638880.0000    0.18500
638920.0000    0.05815
638960.0000    0.16459
639000.0000    0.07581
639040.0000    0.08460
639080.0000   -0.07418
639120.0000   -0.41368
639160.0000   -0.47483
639200.0000   -0.41760
639240.0000   -0.22300
639280.0000   -0.28989
639320.0000   -0.30133
639360.0000   -0.03878
639400.0000   -0.04912
639440.0000    0.18041
639480.0000   -0.21363
639520.0000   -0.37399
639560.0000   -0.05597
639600.0000    0.06167
639640.0000   -0.41014
639680.0000   -0.48776
639720.0000   -0.52121
639760.0000   -0.48353
639800.0000   -0.40623
639840.0000   -0.52603
639880.0000   -0.53439
639920.0000   -0.32765
639960.0000   -0.76224
640000.0000   -0.38759
640040.0000   -0.46135
640080.0000   -0.39446
640120.0000   -0.69813
640160.0000   -0.43777
640200.0000   -0.76396
640240.0000   -0.66251
640280.0000   -0.72045
640320.0000   -0.86192
640360.0000   -0.97766
640400.0000   -0.78336
640440.0000   -0.56038
640480.0000   -0.68498
640520.0000   -0.68220
640560.0000   -0.75201
640600.0000   -0.55238
640640.0000   -0.56397
640680.0000   -0.37111
640720.0000   -0.49162
640760.0000   -0.31649
640800.0000   -0.44394
640840.0000   -0.41590
640880.0000   -0.54101
640920.0000   -0.36084
640960.0000   -0.56067
641000.0000   -0.22818
641040.0000   -0.39200
641080.0000   -0.46295
641120.0000   -0.85585
641160.0000   -0.96980
641200.0000   -0.48846
641240.0000   -0.79131
641280.0000   -0.66901
641320.0000   -0.55930
641360.0000   -0.63016
641400.0000   -0.66089
641440.0000   -0.42369
641480.0000   -0.67364
641520.0000   -0.56273
641560.0000   -0.69926
641600.0000   -0.45687
641640.0000   -0.07773
641680.0000   -0.23052
641720.0000   -0.34648
641760.0000   -0.02755
641800.0000    0.03839
641840.0000   -0.04660
641880.0000   -0.14805
641920.0000    0.08170
641960.0000   -0.17900
642000.0000   -0.07853
642040.0000   -0.14225
642080.0000   -0.16797
642120.0000   -0.24724
642160.0000   -0.42337
642200.0000   -0.48789
642240.0000   -0.53846
642280.0000   -0.75812
642320.0000   -0.46956
642360.0000   -0.66265
642400.0000   -0.15411
642440.0000   -0.33166
642480.0000   -0.91534
642520.0000   -0.23747
642560.0000   -0.59589
642600.0000   -0.40522
642640.0000   -0.66627
642680.0000   -0.76043
642720.0000   -0.55484
642760.0000   -0.02718
642800.0000   -0.39272
642840.0000   -0.36986
642880.0000   -0.09838
642920.0000    0.16407
642960.0000    0.17384
643000.0000    0.14285
643040.0000    0.14282
643080.0000    0.08291
643120.0000   -0.07415
643160.0000   -0.01178
643200.0000   -0.30725
643240.0000   -0.00390
643280.0000    0.24170
643320.0000    0.10519
643360.0000   -0.07375
643400.0000    0.16835
643440.0000   -0.40404
643480.0000   -0.26426
643520.0000   -0.11751
643560.0000   -0.05793
643600.0000    0.10014
643640.0000    0.15822
643680.0000   -0.00896
643720.0000    0.34416
643760.0000    0.05154
643800.0000   -0.24092
643840.0000   -0.22686
643880.0000   -0.26571
643920.0000    0.13752
643960.0000    0.11566
644000.0000    0.05319
644040.0000   -0.19243
644080.0000   -0.53891
644120.0000   -0.18686
644160.0000   -0.30215
644200.0000   -0.25537
644240.0000   -0.21117
644280.0000   -0.12590
644320.0000   -0.27822
644360.0000   -0.25846
644400.0000   -0.37448
644440.0000   -0.44610
644480.0000   -0.34550
644520.0000   -0.25106
644560.0000   -0.04272
644600.0000   -0.33261
644640.0000   -0.30517
644680.0000   -0.43464
644720.0000   -0.48554
644760.0000   -0.47601
644800.0000   -0.39843
644840.0000   -0.51723
644880.0000   -0.02616
644920.0000   -0.27795
644960.0000   -0.33058
645000.0000   -0.17115
645040.0000    0.07684
645080.0000   -0.16611
645120.0000   -0.16961
645160.0000   -0.25589
645200.0000   -0.06025
645240.0000    0.27740
645280.0000    0.15529
645320.0000    0.04027
645360.0000   -0.01694
645400.0000    0.33281
645440.0000    0.16230
645480.0000    0.06702
645520.0000   -0.10015
645560.0000    0.15475
645600.0000   -0.29681
645640.0000    0.15780
645680.0000    0.08772
645720.0000   -0.02704
645760.0000    0.04499
645800.0000   -0.41524
645840.0000   -0.19579
645880.0000   -0.04714
645920.0000    0.07200
645960.0000   -0.28375
646000.0000   -0.42614
646040.0000   -0.15171
646080.0000   -0.54683
646120.0000   -0.52592
646160.0000   -0.40721
646200.0000   -0.25663
646240.0000   -0.47055
646280.0000   -0.33827
646320.0000   -0.53226
646360.0000   -0.62078
646400.0000   -0.90024
646440.0000   -0.35701
646480.0000   -0.29918
646520.0000   -0.03417
646560.0000   -0.60811
646600.0000   -0.65943
646640.0000   -0.26721
646680.0000   -0.09271
646720.0000   -0.47175
646760.0000   -0.56377
646800.0000   -0.32254
646840.0000   -0.70798
646880.0000   -0.58921
646920.0000   -0.60619
646960.0000   -0.50087
647000.0000   -0.59287
647040.0000   -0.50276
647080.0000   -0.01636
647120.0000   -0.35538
647160.0000   -0.24903
647200.0000   -0.70376
647240.0000   -0.36959
647280.0000   -0.61554
647320.0000   -0.47534
647360.0000   -0.18359
647400.0000   -0.36519
647440.0000   -0.46804
647480.0000   -0.25114
647520.0000   -0.47682
647560.0000   -0.65867
647600.0000   -0.35985
647640.0000   -0.44693
647680.0000   -0.34877
647720.0000   -0.47071
647760.0000   -0.71664
647800.0000   -0.27790
647840.0000   -0.55086
647880.0000   -0.21607
647920.0000   -0.31502
647960.0000   -0.28296
648000.0000   -0.36205
648040.0000   -0.46851
648080.0000   -0.30157
648120.0000   -0.30276
648160.0000   -0.24990
648200.0000   -0.27123
648240.0000   -0.11347
648280.0000   -0.26423
648320.0000   -0.05066
648360.0000   -0.38403
648400.0000   -0.28599
648440.0000   -0.43358
648480.0000   -0.55934
648520.0000    0.16388
648560.0000    0.14035
648600.0000   -0.14406
648640.0000    0.02691
648680.0000   -0.08263
648720.0000    0.03358
648760.0000    0.27218
648800.0000    0.15156
648840.0000    0.19821
648880.0000    0.22680
648920.0000    0.19436
648960.0000   -0.04867
649000.0000   -0.28021
649040.0000   -0.00275
649080.0000   -0.43265
649120.0000   -0.10535
649160.0000   -0.10706
649200.0000   -0.26273
649240.0000   -0.40768
649280.0000   -0.07562
649320.0000   -0.12576
649360.0000   -0.25616
649400.0000   -0.06375
649440.0000   -0.02141
649480.0000   -0.01747
649520.0000    0.08222
649560.0000    0.03745
649600.0000   -0.16966
649640.0000   -0.11177
649680.0000    0.19543
649720.0000    0.02019
649760.0000   -0.33465
649800.0000    0.01800
649840.0000   -0.15654
649880.0000   -0.00085
649920.0000   -0.22922
649960.0000   -0.22283
650000.0000    0.02879
650040.0000    0.12704
650080.0000    0.04443
650120.0000   -0.07499
650160.0000   -0.08554
650200.0000   -0.08979
650240.0000   -0.01764
650280.0000    0.03898
650320.0000   -0.18677
650360.0000   -0.26279
650400.0000   -0.17954
650440.0000   -0.23371
650480.0000   -0.32531
650520.0000   -0.19051
650560.0000   -0.26601
650600.0000   -0.00979
650640.0000    0.03553
650680.0000   -0.20036
650720.0000   -0.38978
650760.0000   -0.32775
650800.0000   -0.23595
650840.0000   -0.08410
650880.0000   -0.44119
650920.0000   -0.35675
650960.0000   -0.40762
651000.0000   -0.37316
651040.0000   -0.16982
651080.0000   -0.35192
651120.0000   -0.46849
651160.0000   -0.25577
651200.0000   -0.44657
651240.0000   -0.08107
651280.0000   -0.41231
651320.0000   -0.38166
651360.0000   -0.26082
651400.0000    0.16137
651440.0000   -0.30736
651480.0000   -0.11170
651520.0000   -0.50681
651560.0000   -0.42247
651600.0000   -0.44718
651640.0000   -0.47515
651680.0000   -0.44085
651720.0000   -0.30208
651760.0000   -0.22516
651800.0000   -0.09018
651840.0000   -0.41841
651880.0000   -0.13059
651920.0000   -0.08955
651960.0000   -0.37004
652000.0000   -0.37453
652040.0000   -0.52697
652080.0000   -0.57684
652120.0000   -0.23207
652160.0000   -0.21187
652200.0000   -0.07413
652240.0000   -0.43141
652280.0000   -0.55205
652320.0000   -0.45908
652360.0000   -0.36795
652400.0000   -0.21635
652440.0000   -0.46565
652480.0000   -0.42726
652520.0000   -0.24743
652560.0000   -0.36861
652600.0000   -0.14328
652640.0000   -0.25116
652680.0000   -0.15834
652720.0000   -0.21181
652760.0000   -0.06284
652800.0000   -0.35312
652840.0000   -0.10391
652880.0000   -0.01803
652920.0000   -0.42025
652960.0000   -0.44432
653000.0000   -0.35099
653040.0000   -0.45886
653080.0000   -0.70688
653120.0000   -0.26700
653160.0000   -0.23606
653200.0000   -0.55203
653240.0000   -0.58031
653280.0000   -0.18996
653320.0000   -0.41731
653360.0000   -0.44860
653400.0000   -0.44211
653440.0000   -0.41279
653480.0000   -0.50603
653520.0000   -0.38290
653560.0000   -0.36907
653600.0000   -0.35813
653640.0000   -0.79522
653680.0000   -0.45164
653720.0000   -0.51783
653760.0000   -0.67627
653800.0000   -0.70709
653840.0000   -0.24383
653880.0000   -0.37095
653920.0000   -0.80603
653960.0000   -0.60258
654000.0000   -0.37142
654040.0000   -0.40735
654080.0000   -0.58319
654120.0000   -0.24139
654160.0000   -0.04898
654200.0000    0.07093
654240.0000   -0.10883
654280.0000   -0.13336
654320.0000   -0.23903
654360.0000   -0.13787
654400.0000   -0.07032
654440.0000   -0.09144
654480.0000   -0.24972
654520.0000   -0.37059
654560.0000   -0.15194
654600.0000   -0.28273
654640.0000   -0.23370
654680.0000   -0.38391
654720.0000   -0.02340
654760.0000   -0.02817
654800.0000   -0.18150
654840.0000   -0.15950
654880.0000   -0.27603
654920.0000   -0.34920
654960.0000   -0.33915
655000.0000   -0.58299
655040.0000   -0.54742
655080.0000   -0.41076
655120.0000   -0.60833
655160.0000   -0.44647
655200.0000   -0.48489
655240.0000   -0.49092
655280.0000   -0.51711
655320.0000   -0.36193
655360.0000   -0.49167
655400.0000   -0.56200
655440.0000   -0.58151
655480.0000   -0.69139
655520.0000   -0.52698
655560.0000   -0.28706
655600.0000   -0.19996
655640.0000   -0.32558
655680.0000   -0.15830
655720.0000    0.15810
655760.0000    0.19451
655800.0000   -0.00702
655840.0000   -0.24906
655880.0000   -0.02855
655920.0000    0.20338
655960.0000    0.10056
656000.0000   -0.26566
656040.0000    0.00688
656080.0000   -0.09541
656120.0000    0.18643
656160.0000   -0.30292
656200.0000   -0.24846
656240.0000   -0.05013
656280.0000   -0.46391
656320.0000   -0.47254
656360.0000   -0.47355
656400.0000   -0.44677
656440.0000   -0.18698
656480.0000   -0.26530
656520.0000   -0.44495
656560.0000   -0.30241
656600.0000   -0.49773
656640.0000   -0.83235
656680.0000   -0.51152
656720.0000   -0.29294
656760.0000   -0.39711
656800.0000   -0.37020
656840.0000   -0.27040
656880.0000   -0.25916
656920.0000   -0.14185
656960.0000    0.06906
657000.0000   -0.06623
657040.0000   -0.25832
657080.0000   -0.22407
657120.0000   -0.48228
657160.0000   -0.06100
657200.0000   -0.19570
657240.0000    0.09064
657280.0000   -0.04255
657320.0000   -0.06371
657360.0000   -0.10943
657400.0000   -0.11071
657440.0000   -0.22882
657480.0000   -0.17143
657520.0000    0.12941
657560.0000   -0.13118
657600.0000   -0.46970
657640.0000   -0.17471
657680.0000   -0.27080
657720.0000   -0.34182
657760.0000   -0.16428
657800.0000   -0.30858
657840.0000   -0.34004
657880.0000   -0.17373
657920.0000    0.06921
657960.0000   -0.25909
658000.0000   -0.28680
658040.0000   -0.08552
658080.0000    0.41716
658120.0000   -0.03163
658160.0000   -0.18673
658200.0000   -0.12757
658240.0000   -0.14256
658280.0000    0.01094
658320.0000    0.17800
658360.0000   -0.13042
658400.0000   -0.13415
658440.0000   -0.31632
658480.0000   -0.39800
658520.0000   -0.35306
658560.0000   -0.23648
658600.0000   -0.25978
658640.0000   -0.38053
658680.0000   -0.37582
658720.0000   -0.36662
658760.0000   -0.10575
658800.0000   -0.15649
658840.0000    0.06958
658880.0000    0.02198
658920.0000   -0.00330
658960.0000   -0.54621
659000.0000   -0.21049
659040.0000    0.00685
659080.0000    0.16981
659120.0000   -0.17858
659160.0000   -0.01057
659200.0000   -0.09684
659240.0000   -0.06770
659280.0000    0.28981
659320.0000    0.30337
659360.0000    0.52391
659400.0000    0.42968
659440.0000    0.26430
659480.0000    0.30037
659520.0000   -0.15958
659560.0000   -0.24619
659600.0000    0.06115
659640.0000   -0.08381
659680.0000   -0.20771
659720.0000   -0.18986
659760.0000   -0.40746
659800.0000   -0.30400
659840.0000   -0.23748
659880.0000   -0.30879
659920.0000   -0.22240
659960.0000   -0.02212
660000.0000   -0.12666
660040.0000   -0.06677
660080.0000   -0.41485
660120.0000   -0.18544
660160.0000   -0.28928
660200.0000   -0.41108
660240.0000   -0.46535
660280.0000   -0.34285
660320.0000   -0.16715
660360.0000   -0.13813
660400.0000   -0.29389
660440.0000   -0.53093
660480.0000   -0.30214
660520.0000   -0.31865
660560.0000   -0.31507
660600.0000   -0.25754
660640.0000   -0.39512
660680.0000   -0.29041
660720.0000   -0.60228
660760.0000   -0.47752
660800.0000   -0.15042
660840.0000   -0.22646
660880.0000    0.03232
660920.0000   -0.29694
660960.0000   -0.01586
661000.0000   -0.25663
661040.0000   -0.19653
661080.0000   -0.36133
661120.0000   -0.21102
661160.0000   -0.00365
661200.0000   -0.44285
661240.0000   -0.25226
661280.0000   -0.45699
661320.0000   -0.52403
661360.0000   -0.49207
661400.0000   -0.23697
661440.0000   -0.27893
661480.0000   -0.57511
661520.0000   -0.68448
661560.0000   -0.31853
661600.0000   -0.41914
661640.0000   -0.16790
661680.0000   -0.45958
661720.0000   -0.53509
661760.0000   -0.47469
661800.0000   -0.13231
661840.0000   -0.16940
661880.0000   -0.37640
661920.0000   -0.10567
661960.0000   -0.06021
662000.0000    0.03628
662040.0000   -0.29674
662080.0000   -0.41695
662120.0000   -0.14906
662160.0000   -0.25742
662200.0000   -0.20652
662240.0000   -0.50783
662280.0000   -0.15297
662320.0000   -0.41198
662360.0000   -0.16263
662400.0000   -0.10874
662440.0000   -0.40716
662480.0000   -0.43871
662520.0000   -0.38795
662560.0000   -0.28575
662600.0000   -0.26544
662640.0000   -0.34599
662680.0000   -0.30072
662720.0000    0.10023
662760.0000    0.10099
662800.0000    0.06176
662840.0000   -0.22636
662880.0000   -0.54501
662920.0000   -0.00167
662960.0000   -0.19343
663000.0000   -0.37114
663040.0000   -0.04252
663080.0000   -0.40627
663120.0000   -0.26857
663160.0000   -0.49439
663200.0000   -0.37051
663240.0000   -0.40424
663280.0000   -0.27033
663320.0000   -0.35684
663360.0000   -0.18886
663400.0000   -0.75398
663440.0000   -0.45136
663480.0000   -0.60714
663520.0000   -0.56066
663560.0000   -0.33888
663600.0000   -0.34467
663640.0000   -0.37742
663680.0000   -0.57916
663720.0000   -0.58484
663760.0000   -0.37832
663800.0000   -0.44889
663840.0000   -0.09844
663880.0000   -0.48891
663920.0000   -0.45224
663960.0000   -0.70284
664000.0000   -0.44042
664040.0000   -0.47398
664080.0000   -0.48815
664120.0000   -0.37503
664160.0000   -0.37924
664200.0000   -0.30386
664240.0000   -0.43244
664280.0000   -0.37599
664320.0000   -0.30636
664360.0000   -0.53228
664400.0000   -0.41935
664440.0000   -0.58805
664480.0000   -0.52655
664520.0000   -0.50596
664560.0000   -0.55604
664600.0000   -0.58011
664640.0000   -0.51735
664680.0000   -0.63228
664720.0000   -0.46596
664760.0000   -0.64535
664800.0000   -0.39932
664840.0000   -0.35127
664880.0000   -0.36020
664920.0000   -0.02846
664960.0000   -0.14540
665000.0000   -0.27707
665040.0000   -0.15826
665080.0000   -0.10493
665120.0000   -0.22268
665160.0000   -0.16088
665200.0000   -0.15036
665240.0000   -0.39163
665280.0000   -0.39134
665320.0000   -0.30647
665360.0000   -0.24393
665400.0000   -0.30585
665440.0000   -0.35779
665480.0000   -0.14262
665520.0000   -0.09413
665560.0000   -0.10853
665600.0000   -0.03215
665640.0000   -0.12930
665680.0000   -0.25015
665720.0000   -0.11074
665760.0000   -0.17004
665800.0000   -0.25359
665840.0000   -0.16673
665880.0000   -0.30756
665920.0000   -0.14345
665960.0000   -0.10225
666000.0000   -0.11767
666040.0000   -0.00889
666080.0000   -0.10696
666120.0000   -0.22836
666160.0000   -0.35416
666200.0000   -0.45144
666240.0000   -0.18236
666280.0000   -0.45542
666320.0000   -0.29797
666360.0000   -0.37543
666400.0000   -0.19545
666440.0000   -0.15370
666480.0000   -0.35478
666520.0000   -0.55443
666560.0000   -0.45822
666600.0000   -0.53573
666640.0000   -0.36531
666680.0000   -0.32255
666720.0000   -0.47019
666760.0000   -0.62387
666800.0000   -0.61717
666840.0000   -0.18715
666880.0000   -0.15117
666920.0000   -0.30032
666960.0000   -0.28198
667000.0000   -0.81718
667040.0000   -0.53981
667080.0000   -0.36940
667120.0000   -0.69023
667160.0000   -0.31335
667200.0000   -0.39460
667240.0000   -0.44091
667280.0000   -0.39932
667320.0000   -0.30831
667360.0000   -0.10319
667400.0000   -0.08379
667440.0000   -0.10842
667480.0000   -0.29017
667520.0000   -0.20583
667560.0000   -0.29739
667600.0000   -0.52778
667640.0000   -0.23365
667680.0000   -0.33479
667720.0000   -0.21087
667760.0000   -0.40723
667800.0000   -0.40851
667840.0000   -0.42933
667880.0000   -0.16143
667920.0000   -0.08385
667960.0000   -0.10372
668000.0000   -0.19933
668040.0000   -0.13075
668080.0000   -0.19988
668120.0000   -0.27086
668160.0000   -0.20072
668200.0000   -0.30810
668240.0000   -0.21977
668280.0000   -0.26917
668320.0000   -0.33035
668360.0000   -0.25141
668400.0000    0.01886
668440.0000   -0.13614
668480.0000   -0.31887
668520.0000   -0.22460
668560.0000   -0.16814
668600.0000   -0.07944
668640.0000    0.00436
668680.0000   -0.14092
668720.0000   -0.07699
668760.0000   -0.07835
668800.0000   -0.23005
668840.0000   -0.31673
668880.0000   -0.26088
668920.0000   -0.07173
668960.0000   -0.09783
669000.0000    0.11147
669040.0000   -0.23808
669080.0000   -0.47025
669120.0000   -0.37944
669160.0000   -0.21828
669200.0000   -0.39061
669240.0000   -0.31066
669280.0000   -0.32459
669320.0000   -0.19022
669360.0000   -0.25619
669400.0000   -0.36864
669440.0000   -0.22913
669480.0000   -0.22213
669520.0000   -0.30445
669560.0000   -0.17560
669600.0000   -0.26868
669640.0000   -0.28790
669680.0000   -0.77832
669720.0000   -0.71553
669760.0000   -0.92691
669800.0000   -0.58243
669840.0000   -0.68347
669880.0000   -0.37882
669920.0000   -0.45993
669960.0000   -0.79145
670000.0000   -0.32769
670040.0000   -0.52336
670080.0000   -0.73291
670120.0000   -0.54904
670160.0000   -0.31144
670200.0000   -0.27370
670240.0000   -0.21516
670280.0000   -0.11716
670320.0000   -0.43562
670360.0000   -0.25810
670400.0000   -0.59118
670440.0000   -0.44485
670480.0000   -0.58419
670520.0000   -0.49849
670560.0000   -0.24833
670600.0000   -0.28483
670640.0000   -0.44537
670680.0000   -0.24961
670720.0000   -0.27197
670760.0000   -0.40132
670800.0000   -0.33272
670840.0000   -0.57508
670880.0000   -0.43877
670920.0000   -0.61771
670960.0000   -0.56006
671000.0000   -0.74298
671040.0000   -0.28762
671080.0000   -0.55955
671120.0000   -0.28188
671160.0000    0.03165
671200.0000    0.14400
671240.0000   -0.13902
671280.0000   -0.17375
671320.0000   -0.22069
671360.0000   -0.50279
671400.0000   -0.43973
671440.0000   -0.30490
671480.0000   -0.81820
671520.0000   -0.40958
671560.0000   -0.13581
671600.0000   -0.26159
671640.0000   -0.32380
671680.0000   -0.54597
671720.0000   -0.17779
671760.0000   -0.63109
671800.0000   -0.61700
671840.0000   -0.23298
671880.0000   -0.34795
671920.0000   -0.04431
671960.0000   -0.39449
672000.0000   -0.34610
672040.0000    0.04908
672080.0000    0.05193
672120.0000   -0.00453
672160.0000    0.04736
672200.0000    0.04816
672240.0000   -0.11472
672280.0000    0.13421
672320.0000    0.21568
672360.0000    0.25698
672400.0000    0.16063
672440.0000    0.11589
672480.0000    0.12026
672520.0000   -0.04884
672560.0000    0.33001
672600.0000   -0.08346
672640.0000   -0.20901
672680.0000   -0.17236
672720.0000   -0.27927
672760.0000   -0.34296
672800.0000    0.03834
672840.0000   -0.26560
672880.0000   -0.20593
672920.0000    0.01454
672960.0000   -0.27640
673000.0000   -0.07983
673040.0000   -0.05196
673080.0000   -0.07282
673120.0000   -0.06459
673160.0000   -0.02634
673200.0000   -0.14776
673240.0000   -0.09726
673280.0000    0.30016
673320.0000   -0.11730
673360.0000   -0.02043
673400.0000    0.13492
673440.0000   -0.08782
673480.0000   -0.09133
673520.0000    0.11598
673560.0000   -0.06116
673600.0000   -0.24495
673640.0000   -0.13233
673680.0000   -0.20714
673720.0000   -0.49398
673760.0000   -0.20136
673800.0000   -0.16818
673840.0000   -0.06429
673880.0000   -0.00749
673920.0000    0.38458
673960.0000    0.35505
674000.0000    0.08710
674040.0000   -0.77108
674080.0000   -0.69838
674120.0000   -0.67038
674160.0000   -0.82093
674200.0000   -0.75970
674240.0000   -0.68786
674280.0000   -0.29750
674320.0000   -0.00063
674360.0000   -0.58003
674400.0000   -0.36435
674440.0000   -0.23885
674480.0000   -0.22990
674520.0000   -0.15973
674560.0000   -0.04488
674600.0000   -0.30448
674640.0000   -0.23156
674680.0000   -0.12211
674720.0000    0.05040
674760.0000   -0.20740
674800.0000    0.00883
674840.0000   -0.03203
674880.0000   -0.03416
674920.0000   -0.48631
674960.0000   -0.38565
675000.0000   -0.08325
675040.0000   -0.43865
675080.0000   -0.15792
675120.0000   -0.22165
675160.0000   -0.18609
675200.0000   -0.34528
675240.0000   -0.14413
675280.0000   -0.11149
675320.0000   -0.11727
675360.0000   -0.25692
675400.0000   -0.50146
675440.0000   -0.49526
675480.0000   -0.14826
675520.0000   -0.15176
675560.0000   -0.61679
675600.0000   -0.23012
675640.0000   -0.85787
675680.0000   -0.66731
675720.0000   -0.50439
675760.0000   -0.68433
675800.0000   -0.79643
675840.0000   -0.41304
675880.0000   -0.59210
675920.0000   -0.74339
675960.0000   -0.88227
676000.0000   -0.46756
676040.0000   -0.37351
676080.0000   -0.38603
676120.0000   -0.88424
676160.0000   -0.47416
676200.0000   -0.49087
676240.0000   -0.39632
676280.0000   -0.25144
676320.0000   -0.57673
676360.0000   -0.38080
676400.0000   -0.35605
676440.0000   -0.57715
676480.0000   -0.65247
676520.0000   -0.36453
676560.0000   -0.32043
676600.0000    0.10418
676640.0000   -0.27986
676680.0000   -0.50557
676720.0000   -0.61397
676760.0000   -0.64464
676800.0000   -0.55982
676840.0000   -0.56126
676880.0000   -0.35187
676920.0000   -0.47726
676960.0000   -0.51962
677000.0000   -0.66446
677040.0000   -0.29257
677080.0000   -0.78723
677120.0000   -0.65326
677160.0000   -0.80105
677200.0000   -0.49131
677240.0000   -0.45728
677280.0000   -0.40902
677320.0000   -0.35914
677360.0000   -0.20663
677400.0000   -0.08433
677440.0000   -0.27668
677480.0000    0.02326
677520.0000   -0.09650
677560.0000   -0.29658
677600.0000   -0.68693
677640.0000   -0.42628
677680.0000   -0.50454
677720.0000   -0.68833
677760.0000   -0.42531
677800.0000   -0.18672
677840.0000   -0.10507
677880.0000   -0.32889
677920.0000   -0.64714
677960.0000   -0.35760
678000.0000   -0.44231
678040.0000   -0.64302
678080.0000   -0.51908
678120.0000   -0.54183
678160.0000   -0.55692
678200.0000   -0.36857
678240.0000   -0.20017
678280.0000   -0.00696
678320.0000   -0.07902
678360.0000   -0.20357
678400.0000   -0.31729
678440.0000   -0.26921
678480.0000   -0.65435
678520.0000   -0.40303
678560.0000   -0.70304
678600.0000   -0.63354
678640.0000   -0.31876
678680.0000   -0.62188
678720.0000   -0.48253
678760.0000   -0.18905
678800.0000   -0.42897
678840.0000   -0.74385
678880.0000   -0.71697
678920.0000   -0.26332
678960.0000   -0.70203
679000.0000   -0.46745
679040.0000   -0.63086
679080.0000   -0.71112
679120.0000   -0.33186
679160.0000   -0.76975
679200.0000   -0.73485
679240.0000   -0.77615
679280.0000   -0.69551
679320.0000   -0.81857
679360.0000   -0.69920
679400.0000   -0.77737
679440.0000   -0.85797
679480.0000   -0.61454
679520.0000   -0.51515
679560.0000   -0.52001
679600.0000   -0.60772
679640.0000   -0.55861
679680.0000   -0.74127
679720.0000   -0.72596
679760.0000   -0.82096
679800.0000   -0.84576
679840.0000   -0.98526
679880.0000   -0.70711
679920.0000   -0.62699
679960.0000   -0.61210
680000.0000   -0.70193
680040.0000   -0.74247
680080.0000   -0.60205
680120.0000   -0.45285
680160.0000   -0.87152
680200.0000   -0.92311
680240.0000   -0.64290
680280.0000   -0.86528
680320.0000   -0.76438
680360.0000   -0.76552
680400.0000   -0.70017
680440.0000   -1.03810
680480.0000   -0.66422
680520.0000   -0.82318
680560.0000   -0.58626
680600.0000   -0.85237
680640.0000   -0.65437
680680.0000   -0.63804
680720.0000   -0.43608
680760.0000   -0.34255
680800.0000   -0.53122
680840.0000   -0.28271
680880.0000   -0.17310
680920.0000   -0.29602
680960.0000   -0.26939
681000.0000   -0.62179
681040.0000   -0.78694
681080.0000   -0.41550
681120.0000   -0.54415
681160.0000   -0.92169
681200.0000   -0.89134
681240.0000   -0.76654
681280.0000   -0.36997
681320.0000   -0.42535
681360.0000   -0.50424
681400.0000   -0.41729
681440.0000   -0.29249
681480.0000   -0.38899
681520.0000   -0.36971
681560.0000   -0.49327
681600.0000   -0.35242
681640.0000   -0.34911
681680.0000   -0.35157
681720.0000   -0.29659
681760.0000   -0.60894
681800.0000   -0.70837
681840.0000   -0.74179
681880.0000   -0.91428
681920.0000   -0.92414
681960.0000   -0.60075
682000.0000   -0.90789
682040.0000   -0.88615
682080.0000   -0.53829
682120.0000   -0.45051
682160.0000   -0.64733
682200.0000   -0.55418
682240.0000   -0.47155
682280.0000   -0.37558
682320.0000   -0.69693
682360.0000   -0.67574
682400.0000   -0.44011
682440.0000   -0.51893
682480.0000   -0.22259
682520.0000   -0.64770
682560.0000   -0.38046
682600.0000   -0.78154
682640.0000   -0.67426
682680.0000   -0.68079
682720.0000   -0.48729
682760.0000   -0.36448
682800.0000   -0.38998
682840.0000   -0.58362
682880.0000   -0.76635
682920.0000   -0.79806
682960.0000   -0.30427
683000.0000   -0.75555
683040.0000   -0.62821
683080.0000   -0.84020
683120.0000   -0.81916
683160.0000   -0.46153
683200.0000   -0.42814
683240.0000   -0.47010
683280.0000   -0.29110
683320.0000   -0.42053
683360.0000   -0.52068
683400.0000   -0.48946
683440.0000   -0.51365
683480.0000   -0.35447
683520.0000   -0.56870
683560.0000   -0.46876
683600.0000   -0.35632
683640.0000   -0.15287
683680.0000   -0.22836
683720.0000   -0.19673
683760.0000   -0.21142
683800.0000   -0.26793
683840.0000   -0.57921
683880.0000   -0.43391
683920.0000   -0.90726
683960.0000   -0.55120
684000.0000   -0.22411
684040.0000   -0.30956
684080.0000   -0.29930
684120.0000   -0.25016
684160.0000   -0.10695
684200.0000   -0.09354
684240.0000   -0.25661
684280.0000   -0.07065
684320.0000   -0.58353
684360.0000   -0.32811
684400.0000   -0.26336
684440.0000   -0.37559
684480.0000   -0.33677
684520.0000   -0.48040
684560.0000   -0.45207
684600.0000   -0.29141
684640.0000   -0.31104
684680.0000   -0.48307
684720.0000   -0.48367
684760.0000   -0.59169
684800.0000   -0.39111
684840.0000   -0.37264
684880.0000   -0.27133
684920.0000   -0.42107
684960.0000   -0.51713
685000.0000   -0.47920
685040.0000   -0.57465
685080.0000   -0.21429
685120.0000   -0.39726
685160.0000   -0.49499
685200.0000   -0.39404
685240.0000   -0.04385
685280.0000   -0.18162
685320.0000    0.13884
685360.0000    0.03758
685400.0000    0.12715
685440.0000   -0.09322
685480.0000   -0.00189
685520.0000    0.23081
685560.0000   -0.33576
685600.0000    0.05422
685640.0000    0.03143
685680.0000   -0.31058
685720.0000   -0.72099
685760.0000   -0.50721
685800.0000   -0.50239
685840.0000   -0.34046
685880.0000   -0.53723
685920.0000   -0.14781
685960.0000   -0.09375
686000.0000   -0.17276
686040.0000   -0.50200
686080.0000   -0.51066
686120.0000   -0.92406
686160.0000   -0.80806
686200.0000   -0.67296
686240.0000   -0.57144
686280.0000   -0.67134
686320.0000   -0.52433
686360.0000   -0.53759
686400.0000   -0.43773
686440.0000   -0.39903
686480.0000   -0.56719
686520.0000   -0.58411
686560.0000   -0.53178
686600.0000   -0.63896
686640.0000   -0.56052
686680.0000   -0.65599
686720.0000   -0.72126
686760.0000   -0.54335
686800.0000   -0.78058
686840.0000   -0.51081
686880.0000   -0.53140
686920.0000   -0.90809
686960.0000   -0.68158
687000.0000   -0.64862
687040.0000   -0.78318
687080.0000   -0.29653
687120.0000   -0.74725
687160.0000   -0.71983
687200.0000   -0.37007
687240.0000   -0.51713
687280.0000   -0.31292
687320.0000   -0.58645
687360.0000   -0.37157
687400.0000   -1.05049
687440.0000   -0.91456
687480.0000   -0.59660
687520.0000   -0.66074
687560.0000   -0.65803
687600.0000   -0.61606
687640.0000   -0.46232
687680.0000   -0.73616
687720.0000   -0.60451
687760.0000   -0.64693
687800.0000   -0.59880
687840.0000   -0.43012
687880.0000   -0.75332
687920.0000   -0.54955
687960.0000   -0.67194
688000.0000   -0.43888
688040.0000   -0.59609
688080.0000   -0.53251
688120.0000   -0.37474
688160.0000   -0.74099
688200.0000   -0.57197
688240.0000   -0.57171
688280.0000   -0.62310
688320.0000   -0.77342
688360.0000   -0.57330
688400.0000   -0.60113
688440.0000   -0.79328
688480.0000   -0.63689
688520.0000   -0.64237
688560.0000   -0.31028
688600.0000   -0.20697
688640.0000   -0.41187
688680.0000   -0.41762
688720.0000   -0.46930
688760.0000   -0.17464
688800.0000   -0.26817
688840.0000   -0.45331
688880.0000   -0.44500
688920.0000   -0.42149
688960.0000   -0.30145
689000.0000   -0.27782
689040.0000   -0.16035
689080.0000   -0.51254
689120.0000   -0.36090
689160.0000   -0.51504
689200.0000   -0.31424
689240.0000   -0.22661
689280.0000   -0.54815
689320.0000   -0.56173
689360.0000   -0.26213
689400.0000   -0.38963
689440.0000   -0.15075
689480.0000   -0.14563
689520.0000   -0.02477
689560.0000   -0.67544
689600.0000   -0.35070
689640.0000   -0.35029
689680.0000   -0.76358
689720.0000   -0.85073
689760.0000   -0.57840
689800.0000   -0.52064
689840.0000   -0.58723
689880.0000   -0.69167
689920.0000   -0.71182
689960.0000   -0.77152
690000.0000   -0.54959
690040.0000   -0.64846
690080.0000   -0.40456
690120.0000   -0.51825
690160.0000   -0.70926
690200.0000   -0.61525
690240.0000   -0.48637
690280.0000   -0.68270
690320.0000   -0.72135
690360.0000   -0.78625
690400.0000   -0.56657
690440.0000   -0.83691
690480.0000   -0.52856
690520.0000   -0.35268
690560.0000   -0.61612
690600.0000   -0.33735
690640.0000   -0.31287
690680.0000   -0.51928
690720.0000   -0.50679
690760.0000   -0.19089
690800.0000   -0.46870
690840.0000   -0.23772
690880.0000   -0.27114
690920.0000   -0.43987
690960.0000   -0.67867
691000.0000   -0.68507
691040.0000   -0.47805
691080.0000   -0.45534
691120.0000   -0.67726
691160.0000   -0.34119
691200.0000   -0.31616
691240.0000   -0.27589
691280.0000   -0.27939
691320.0000   -0.08865
691360.0000   -0.38739
691400.0000    0.06117
691440.0000   -0.00358
691480.0000   -0.27169
691520.0000    0.15407
691560.0000   -0.08957
691600.0000   -0.13203
691640.0000    0.01828
691680.0000    0.09894
691720.0000   -0.04055
691760.0000   -0.12618
691800.0000   -0.12732
691840.0000   -0.03281
691880.0000    0.02029
691920.0000    0.13307
691960.0000    0.01696
692000.0000   -0.28818
692040.0000   -0.20705
692080.0000   -0.15907
692120.0000   -0.00270
692160.0000   -0.17289
692200.0000   -0.45417
692240.0000   -0.32036
692280.0000    0.01254
692320.0000   -0.16712
692360.0000   -0.39248
692400.0000   -0.34032
692440.0000   -0.54781
692480.0000   -0.24197
692520.0000   -0.43358
692560.0000   -0.07047
692600.0000    0.01954
692640.0000   -0.10045
692680.0000   -0.15872
692720.0000   -0.19696
692760.0000    0.10186
692800.0000    0.17315
692840.0000   -0.24837
692880.0000    0.12376
692920.0000   -0.21115
692960.0000    0.10317
693000.0000   -0.03869
693040.0000    0.01889
693080.0000   -0.18822
693120.0000   -0.10896
693160.0000   -0.10347
693200.0000    0.02685
693240.0000   -0.13511
693280.0000    0.07631
693320.0000    0.18414
693360.0000   -0.54901
693400.0000   -0.43694
693440.0000   -0.80663
693480.0000   -0.59378
693520.0000   -0.64479
693560.0000   -0.86763
693600.0000   -0.52802
693640.0000   -0.63674
693680.0000   -0.55001
693720.0000   -0.38612
693760.0000   -0.59011
693800.0000   -0.56455
693840.0000   -0.50811
693880.0000   -0.41794
693920.0000   -0.87034
693960.0000   -0.62509
694000.0000   -0.51079
694040.0000   -0.48171
694080.0000   -0.14127
694120.0000   -0.26649
694160.0000   -0.11885
694200.0000   -0.28236
694240.0000   -0.20615
694280.0000   -0.06555
694320.0000   -0.16948
694360.0000   -0.17317
694400.0000   -0.37580
694440.0000    0.01509
694480.0000    0.13109
694520.0000    0.01482
694560.0000   -0.23414
694600.0000   -0.18806
694640.0000   -0.06216
694680.0000   -0.04410
694720.0000   -0.09559
694760.0000   -0.39905
694800.0000   -0.01361
694840.0000   -0.25240
694880.0000   -0.48078
694920.0000    0.05475
694960.0000    0.06376
695000.0000    0.08951
695040.0000   -0.20482
695080.0000   -0.18154
695120.0000   -0.08691
695160.0000    0.14353
695200.0000   -0.19535
695240.0000   -0.09062
695280.0000   -0.66711
695320.0000   -0.28356
695360.0000   -0.21057
695400.0000   -0.35310
695440.0000   -0.47628
695480.0000   -0.54954
695520.0000   -0.31815
695560.0000   -0.38242
695600.0000   -0.37726
695640.0000   -0.50355
695680.0000   -0.51298
695720.0000   -0.50070
695760.0000   -0.22172
695800.0000   -0.03043
695840.0000   -0.27354
695880.0000   -0.04463
695920.0000   -0.08972
695960.0000    0.10189
696000.0000   -0.08216
696040.0000    0.01850
696080.0000    0.04280
696120.0000   -0.16978
696160.0000    0.02629
696200.0000    0.01568
696240.0000   -0.21628
696280.0000   -0.28565
696320.0000   -0.13208
696360.0000   -0.08773
696400.0000   -0.23386
696440.0000   -0.36635
696480.0000   -0.45592
696520.0000   -0.56788
696560.0000   -0.63901
696600.0000   -0.72147
696640.0000   -0.45535
696680.0000   -0.45794
696720.0000   -0.39489
696760.0000   -0.66852
696800.0000   -0.52308
696840.0000   -0.67264
696880.0000   -0.34299
696920.0000   -0.64386
696960.0000   -0.59662
697000.0000   -0.41544
697040.0000   -0.46844
697080.0000   -0.56867
697120.0000   -0.89306
697160.0000   -0.82652
697200.0000   -0.81398
697240.0000   -1.04950
697280.0000   -0.70884
697320.0000   -0.60576
697360.0000   -0.88020
697400.0000   -0.73909
697440.0000   -0.77358
697480.0000   -0.52259
697520.0000   -0.72223
697560.0000   -0.63758
697600.0000   -0.58698
697640.0000   -0.61905
697680.0000   -0.68876
697720.0000   -0.73262
697760.0000   -0.96286
697800.0000   -0.63259
697840.0000   -0.65612
697880.0000   -0.49451
697920.0000   -0.61446
697960.0000   -0.50112
698000.0000   -0.60429
698040.0000   -0.60885
698080.0000   -0.55219
698120.0000   -0.65447
698160.0000   -0.64071
698200.0000   -0.68777
698240.0000   -0.68748
698280.0000   -0.63521
698320.0000   -0.64634
698360.0000   -0.56400
698400.0000   -0.91460
698440.0000   -0.38112
698480.0000   -0.49015
698520.0000   -0.73056
698560.0000   -0.71847
698600.0000   -0.41884
698640.0000   -0.69985
698680.0000   -0.80294
698720.0000   -0.56248
698760.0000   -0.69434
698800.0000   -0.65712
698840.0000   -0.63005
698880.0000   -0.48577
698920.0000   -0.58106
698960.0000    0.04278
699000.0000   -0.02202
699040.0000    0.04632
699080.0000    0.04336
699120.0000    0.27833
699160.0000    0.03475
699200.0000    0.20731
699240.0000    0.22444
699280.0000    0.14465
699320.0000    0.07612
699360.0000    0.08166
699400.0000   -0.25638
699440.0000   -0.47781
699480.0000   -0.91987
699520.0000   -0.61991
699560.0000   -0.66620
699600.0000   -0.46255
699640.0000   -0.15890
699680.0000   -0.07942
699720.0000   -0.23010
699760.0000   -0.16250
699800.0000   -0.36908
699840.0000   -0.05100
699880.0000    0.07400
699920.0000    0.12525
699960.0000   -0.03920
700000.0000   -0.09498
700040.0000   -0.30345
700080.0000   -0.31415
700120.0000   -0.44276
700160.0000   -0.35621
700200.0000   -0.13056
700240.0000   -0.01231
700280.0000   -0.26359
700320.0000   -0.25511
700360.0000    0.03330
700400.0000   -0.01793
700440.0000   -0.13726
700480.0000   -0.26869
700520.0000   -0.32424
700560.0000   -0.06717
700600.0000   -0.36516
700640.0000   -0.27750
700680.0000   -0.12300
700720.0000   -0.02886
700760.0000   -0.10945
700800.0000    0.06940
700840.0000   -0.59903
700880.0000   -0.39557
700920.0000   -0.08655
700960.0000    0.00198
701000.0000    0.34021
701040.0000   -0.15385
701080.0000   -0.66173
701120.0000   -0.72800
701160.0000   -0.28589
701200.0000   -0.34353
701240.0000   -0.66307
701280.0000   -0.70001
701320.0000   -0.42805
701360.0000   -0.33378
701400.0000   -0.35355
701440.0000   -0.34846
701480.0000   -0.46589
701520.0000   -0.55300
701560.0000   -0.73025
701600.0000   -0.74384
701640.0000   -0.60859
701680.0000   -0.40101
701720.0000   -0.46378
701760.0000   -0.29926
701800.0000   -0.50567
701840.0000   -0.58954
701880.0000   -0.73959
701920.0000   -0.45122
701960.0000   -0.58068
702000.0000   -0.52205
702040.0000   -0.69305
702080.0000   -0.67569
702120.0000   -0.52884
702160.0000   -0.62459
702200.0000   -0.60385
702240.0000   -0.52515
702280.0000    0.20228
702320.0000   -0.30050
702360.0000   -0.00252
702400.0000    0.27186
702440.0000    0.03087
702480.0000   -0.00993
702520.0000   -0.13607
702560.0000    0.33768
702600.0000   -0.20994
702640.0000   -0.34458
702680.0000   -0.33086
702720.0000    0.13928
702760.0000    0.16806
702800.0000    0.03449
702840.0000    0.23569
702880.0000    0.09829
702920.0000    0.26292
702960.0000    0.17315
703000.0000    0.27471
703040.0000   -0.01067
703080.0000    0.17905
703120.0000    0.00261
703160.0000   -0.16523
703200.0000    0.04554
703240.0000    0.12422
703280.0000    0.07728
703320.0000    0.04803
703360.0000    0.16481
703400.0000   -0.00930
703440.0000    0.03860
703480.0000    0.21050
703520.0000   -0.03022
703560.0000    0.03570
703600.0000    0.06968
703640.0000    0.04355
703680.0000    0.06498
703720.0000   -0.16544
703760.0000   -0.09505
703800.0000   -0.02558
703840.0000   -0.09203
703880.0000    0.12179
703920.0000    0.19866
703960.0000    0.04218
704000.0000    0.00433
704040.0000   -0.06878
704080.0000   -0.13482
704120.0000    0.41080
704160.0000    0.30145
704200.0000    0.23442
704240.0000    0.41136
704280.0000    0.27790
704320.0000    0.49405
704360.0000    0.38989
704400.0000    0.48878
704440.0000    0.46124
704480.0000    0.25682
704520.0000    0.40969
704560.0000    0.22543
704600.0000    0.16364
704640.0000    0.08736
704680.0000    0.02180
704720.0000   -0.16132
704760.0000   -0.12787
704800.0000    0.10229
704840.0000    0.29943
704880.0000    0.01399
704920.0000   -0.16317
704960.0000    0.02195
705000.0000    0.10507
705040.0000   -0.22521
705080.0000    0.16809
705120.0000    0.14381
705160.0000    0.14483
705200.0000   -0.14044
705240.0000   -0.01459
705280.0000   -0.12012
705320.0000   -0.12806
705360.0000   -0.06944
705400.0000   -0.38704
705440.0000   -0.37496
705480.0000   -0.36707
705520.0000   -0.40360
705560.0000    0.07041
705600.0000    0.06258
705640.0000   -0.09979
705680.0000    0.21725
705720.0000    0.23996
705760.0000    0.21661
705800.0000    0.33320
705840.0000   -0.02700
705880.0000    0.18952
705920.0000    0.07310
705960.0000   -0.12451
706000.0000    0.13819
706040.0000    0.08420
706080.0000    0.18205
706120.0000    0.25955
706160.0000    0.06680
706200.0000   -0.00935
706240.0000    0.05730
706280.0000   -0.05659
706320.0000   -0.16371
706360.0000    0.15026
706400.0000   -0.24117
706440.0000   -0.42109
706480.0000   -0.34035
706520.0000   -0.26689
706560.0000   -0.49095
706600.0000   -0.25197
706640.0000   -0.26757
706680.0000   -0.19229
706720.0000   -0.43670
706760.0000   -0.12578
706800.0000   -0.33187
706840.0000   -0.42254
706880.0000   -0.34423
706920.0000   -0.01342
706960.0000    0.09077
707000.0000   -0.04526
707040.0000   -0.10957
707080.0000   -0.20278
707120.0000   -0.41329
707160.0000   -0.34286
707200.0000   -0.49080
707240.0000   -0.26591
707280.0000   -0.24073
707320.0000   -0.47604
707360.0000   -0.43777
707400.0000   -0.30643
707440.0000   -0.34510
707480.0000   -0.33058
707520.0000   -0.33508
707560.0000   -0.29722
707600.0000   -0.19205
707640.0000   -0.34146
707680.0000   -0.44282
707720.0000   -0.45215
707760.0000   -0.59025
707800.0000   -0.26895
707840.0000   -0.44761
707880.0000   -0.40534
707920.0000   -0.43955
707960.0000   -0.41319
708000.0000   -0.16869
708040.0000   -0.19115
708080.0000   -0.10128
708120.0000   -0.15688
708160.0000   -0.44604
708200.0000   -0.41815
708240.0000   -0.19997
708280.0000   -0.32352
708320.0000   -0.36658
708360.0000   -0.49112
708400.0000   -0.42646
708440.0000   -0.33484
708480.0000   -0.59808
708520.0000   -0.41183
708560.0000   -0.64055
708600.0000   -0.27845
708640.0000   -0.13768
708680.0000   -0.34909
708720.0000   -0.43184
708760.0000   -0.65385
708800.0000    0.00434
708840.0000    0.01102
708880.0000    0.12865
708920.0000    0.03570
708960.0000    0.19753
709000.0000   -0.27109
709040.0000   -0.29184
709080.0000   -0.47934
709120.0000   -0.53928
709160.0000   -0.35859
709200.0000   -0.27504
709240.0000   -0.31054
709280.0000   -0.39014
709320.0000   -0.48159
709360.0000   -0.66992
709400.0000   -0.64991
709440.0000   -0.06735
709480.0000   -0.17388
709520.0000   -0.26904
709560.0000   -0.42280
709600.0000   -0.24861
709640.0000   -0.11326
709680.0000   -0.03200
709720.0000   -0.33226
709760.0000   -0.38839
709800.0000   -0.20825
709840.0000   -0.23336
709880.0000   -0.27248
709920.0000   -0.37225
709960.0000   -0.19841
710000.0000   -0.46640
710040.0000   -0.52267
710080.0000   -0.57562
710120.0000   -0.14562
710160.0000   -0.16752
710200.0000   -0.25228
710240.0000   -0.20989
710280.0000   -0.29175
710320.0000   -0.57141
710360.0000   -0.22573
710400.0000   -0.03492
710440.0000   -0.33571
710480.0000   -0.70331
710520.0000   -0.65181
710560.0000   -0.44536
710600.0000   -0.44469
710640.0000   -0.50123
710680.0000   -0.30909
710720.0000   -0.30152
710760.0000   -0.36363
710800.0000   -0.46983
710840.0000   -0.38116
710880.0000   -0.20886
710920.0000    0.15749
710960.0000    0.26609
711000.0000   -0.03935
711040.0000   -0.16762
711080.0000   -0.08115
711120.0000   -0.13167
711160.0000    0.06902
711200.0000   -0.12600
711240.0000    0.00449
711280.0000   -0.17987
711320.0000   -0.29951
711360.0000    0.11199
711400.0000   -0.08240
711440.0000   -0.03517
711480.0000   -0.09552
711520.0000   -0.13562
711560.0000   -0.44962
711600.0000   -0.38412
711640.0000   -0.48120
711680.0000    0.01677
711720.0000   -0.28175
711760.0000   -0.62782
711800.0000   -0.41041
711840.0000   -0.01640
711880.0000   -0.13751
711920.0000   -0.21674
711960.0000   -0.14821
712000.0000    0.27052
712040.0000    0.47153
712080.0000    0.16315
712120.0000   -0.02325
712160.0000    0.06919
712200.0000   -0.48836
712240.0000   -0.38267
712280.0000   -0.42933
712320.0000   -0.44606
712360.0000   -0.56979
712400.0000   -0.09126
712440.0000   -0.27013
712480.0000   -0.00657
712520.0000   -0.63446
712560.0000    0.09906
712600.0000   -0.37300
712640.0000    0.13865
712680.0000    0.09240
712720.0000    0.25640
712760.0000    0.32821
712800.0000   -0.10977
712840.0000    0.03907
712880.0000   -0.09374
712920.0000   -0.14797
712960.0000    0.31557
713000.0000   -0.12166
713040.0000   -0.09109
713080.0000    0.05839
713120.0000    0.01358
713160.0000   -0.08764
713200.0000   -0.26128
713240.0000   -0.18815
713280.0000    0.13160
713320.0000    0.12580
713360.0000    0.07802
713400.0000    0.27006
713440.0000    0.30301
713480.0000    0.34965
713520.0000    0.15956
713560.0000    0.04399
713600.0000    0.00908
713640.0000   -0.14716
713680.0000   -0.23857
713720.0000    0.12030
713760.0000    0.04667
713800.0000   -0.39822
713840.0000   -0.32417
713880.0000   -0.07832
713920.0000   -0.25542
713960.0000   -0.02927
714000.0000    0.11426
714040.0000    0.23887
714080.0000    0.46139
714120.0000    0.17406
714160.0000   -0.02019
714200.0000    0.27983
714240.0000    0.49149
714280.0000    0.28159
714320.0000    0.25699
714360.0000    0.32917
714400.0000    0.46571
714440.0000    0.35845
714480.0000    0.32545
714520.0000    0.30529
714560.0000    0.28286
714600.0000    0.25286
714640.0000   -0.15878
714680.0000   -0.16116
714720.0000    0.13454
714760.0000   -0.12352
714800.0000   -0.00306
714840.0000    0.02973
714880.0000   -0.02788
714920.0000    0.33970
714960.0000   -0.13414
715000.0000   -0.00984
715040.0000    0.18567
715080.0000   -0.07545
715120.0000    0.16985
715160.0000   -0.27632
715200.0000   -0.00887
715240.0000    0.19524
715280.0000    0.06114
715320.0000    0.14454
715360.0000    0.12570
715400.0000    0.31418
715440.0000    0.03952
715480.0000    0.19343
715520.0000   -0.19414
715560.0000    0.05937
715600.0000   -0.10637
715640.0000    0.08656
715680.0000   -0.14204
715720.0000    0.29346
715760.0000    0.05963
715800.0000   -0.34483
715840.0000    0.27016
715880.0000    0.09554
715920.0000    0.15036
715960.0000    0.22781
716000.0000    0.04382
716040.0000   -0.08879
716080.0000    0.35439
716120.0000   -0.14755
716160.0000    0.06117
716200.0000   -0.05749
716240.0000   -0.27248
716280.0000   -0.15652
716320.0000   -0.02211
716360.0000    0.13200
716400.0000    0.08694
716440.0000    0.07645
716480.0000    0.21583
716520.0000   -0.21335
716560.0000   -0.24642
716600.0000   -0.31711
716640.0000   -0.55820
716680.0000   -0.34908
716720.0000   -0.58022
716760.0000   -0.31126
716800.0000    0.05032
716840.0000   -0.40988
716880.0000   -0.42630
716920.0000   -0.33726
716960.0000   -0.28598
717000.0000   -0.37049
717040.0000   -0.28246
717080.0000   -0.30086
717120.0000   -0.41034
717160.0000   -0.32859
717200.0000   -0.18997
717240.0000   -0.51814
717280.0000   -0.63697
717320.0000   -0.61812
717360.0000   -0.34115
717400.0000   -0.56887
717440.0000   -0.46410
717480.0000   -0.45092
717520.0000    0.05540
717560.0000   -0.09822
717600.0000   -0.17209
717640.0000   -0.23105
717680.0000    0.16715
717720.0000   -0.32823
717760.0000    0.17560
717800.0000    0.21599
717840.0000   -0.04132
717880.0000    0.03000
717920.0000    0.28297
717960.0000    0.16850
718000.0000    0.14807
718040.0000   -0.09546
718080.0000    0.04100
718120.0000   -0.22447
718160.0000    0.11048
718200.0000   -0.00047
718240.0000   -0.35281
718280.0000   -0.13428
718320.0000   -0.46205
718360.0000   -0.39167
718400.0000    0.23214
718440.0000   -0.25434
718480.0000   -0.19501
718520.0000   -0.22195
718560.0000   -0.08951
718600.0000   -0.38120
718640.0000   -0.42906
718680.0000   -0.31620
718720.0000   -0.15811
718760.0000   -0.05964
718800.0000    0.03633
718840.0000    0.02598
718880.0000   -0.09576
718920.0000    0.23337
718960.0000    0.15344
719000.0000    0.03872
719040.0000   -0.13180
719080.0000   -0.60224
719120.0000   -0.62735
719160.0000   -0.44341
719200.0000   -0.04978
719240.0000   -0.60318
719280.0000   -0.60482
719320.0000   -0.49853
719360.0000   -0.07451
719400.0000   -0.34480
719440.0000   -0.14305
719480.0000   -0.04103
719520.0000   -0.34489
719560.0000   -0.13946
719600.0000   -0.02464
719640.0000   -0.31840
719680.0000   -0.44787
719720.0000   -0.67152
719760.0000   -0.49299
719800.0000   -0.46552
719840.0000   -0.52743
719880.0000   -0.32093
719920.0000   -0.57753
719960.0000   -0.53532
720000.0000   -0.79451
720040.0000   -0.87217
720080.0000   -0.42338
720120.0000   -0.85198
720160.0000   -0.86735
720200.0000   -0.76802
720240.0000   -0.51159
720280.0000   -0.54643
720320.0000   -0.80936
720360.0000   -0.88028
720400.0000   -0.67487
720440.0000   -0.65709
720480.0000   -0.23481
720520.0000   -0.78090
720560.0000   -0.96027
720600.0000   -0.68813
720640.0000   -0.65485
720680.0000   -0.61965
720720.0000   -0.80174
720760.0000   -0.98090
720800.0000   -0.55997
720840.0000   -0.87881
720880.0000   -0.67111
720920.0000   -0.74948
720960.0000   -0.08471
721000.0000   -0.51108
721040.0000   -0.33899
721080.0000   -0.16730
721120.0000    0.18215
721160.0000    0.00739
721200.0000   -0.04527
721240.0000    0.15755
721280.0000    0.08274
721320.0000   -0.16346
721360.0000    0.15888
721400.0000   -0.12742
721440.0000    0.01178
721480.0000   -0.12956
721520.0000   -0.05927
721560.0000    0.05605
721600.0000   -0.19355
721640.0000   -0.25146
721680.0000   -0.44053
721720.0000   -0.11166
721760.0000   -0.07670
721800.0000   -0.00242
721840.0000   -0.21227
721880.0000   -0.17606
721920.0000   -0.21515
721960.0000    0.19970
722000.0000    0.01828
722040.0000   -0.04877
722080.0000    0.04299
722120.0000    0.12987
722160.0000    0.29903
722200.0000   -0.20546
722240.0000   -0.17344
722280.0000   -0.10903
722320.0000   -0.06504
722360.0000   -0.40048
722400.0000   -0.59837
722440.0000   -0.48274
722480.0000   -0.53521
722520.0000   -0.44722
722560.0000   -0.13807
722600.0000   -0.30296
722640.0000   -0.20795
722680.0000   -0.24322
722720.0000   -0.11940
722760.0000    0.08506
722800.0000   -0.16113
722840.0000   -0.05720
722880.0000   -0.13202
722920.0000   -0.29511
722960.0000   -0.64723
723000.0000   -0.44395
723040.0000   -0.69903
723080.0000   -0.65620
723120.0000   -0.68542
723160.0000   -0.48086
723200.0000   -0.39599
723240.0000   -0.31921
723280.0000   -0.68538
723320.0000   -0.49784
723360.0000   -0.74848
723400.0000   -0.60088
723440.0000   -0.47931
723480.0000   -0.38356
723520.0000   -0.30016
723560.0000   -0.44304
723600.0000   -0.34865
723640.0000   -0.46681
723680.0000   -0.61691
723720.0000   -0.28857
723760.0000   -0.19184
723800.0000   -0.07940
723840.0000   -0.43242
[truncated: 158,795 more chars]
