# Supplementary material for: Comment on 'Valid molecular dynamics simulations of human hemoglobin require a surprisingly large box size'
Source: eLife. 2019 Jun 20;8:e44718. doi: 10.7554/eLife.44718 (PMC6586461; doi:10.7554/eLife.44718)
Supplement: Figure 4—source data 1. — The zip archive contains a README file describing which source files correspond to the different panels. [file elife-44718-fig4-data1.zip › figure4/panels_EF/charmm/box2/eq11/proj.xvg]

25000.0000   -0.09466
25040.0000   -0.04390
25080.0000    0.25959
25120.0000    0.02626
25160.0000   -0.06354
25200.0000   -0.34208
25240.0000   -0.37053
25280.0000   -0.06599
25320.0000   -0.04525
25360.0000   -0.08885
25400.0000    0.12938
25440.0000    0.04958
25480.0000    0.15613
25520.0000    0.02887
25560.0000    0.06109
25600.0000   -0.07774
25640.0000   -0.04413
25680.0000    0.10877
25720.0000   -0.10818
25760.0000   -0.11035
25800.0000    0.01583
25840.0000   -0.28488
25880.0000    0.10399
25920.0000    0.19598
25960.0000    0.04287
26000.0000    0.12167
26040.0000    0.15054
26080.0000    0.11560
26120.0000    0.00973
26160.0000    0.03078
26200.0000    0.09169
26240.0000    0.02023
26280.0000   -0.04177
26320.0000   -0.50516
26360.0000    0.06298
26400.0000   -0.30864
26440.0000   -0.17086
26480.0000   -0.41855
26520.0000    0.26916
26560.0000   -0.08080
26600.0000    0.04428
26640.0000   -0.15643
26680.0000   -0.05369
26720.0000   -0.16692
26760.0000   -0.17606
26800.0000   -0.06472
26840.0000   -0.34860
26880.0000    0.22387
26920.0000    0.08326
26960.0000   -0.21504
27000.0000   -0.01866
27040.0000   -0.13227
27080.0000   -0.08137
27120.0000    0.16786
27160.0000   -0.01604
27200.0000   -0.07657
27240.0000   -0.17256
27280.0000    0.02204
27320.0000   -0.34724
27360.0000    0.01994
27400.0000   -0.04134
27440.0000   -0.09489
27480.0000   -0.04483
27520.0000   -0.05897
27560.0000    0.19352
27600.0000    0.15161
27640.0000   -0.16140
27680.0000    0.01237
27720.0000   -0.21300
27760.0000   -0.04444
27800.0000   -0.21479
27840.0000    0.15634
27880.0000    0.12625
27920.0000    0.00675
27960.0000   -0.13552
28000.0000   -0.18054
28040.0000   -0.29226
28080.0000   -0.17215
28120.0000   -0.12544
28160.0000   -0.24662
28200.0000    0.35732
28240.0000    0.12903
28280.0000    0.00122
28320.0000   -0.03744
28360.0000    0.18978
28400.0000   -0.22551
28440.0000    0.05176
28480.0000    0.03154
28520.0000    0.25631
28560.0000   -0.11514
28600.0000    0.07086
28640.0000   -0.02218
28680.0000   -0.05576
28720.0000   -0.15932
28760.0000   -0.20024
28800.0000    0.00888
28840.0000   -0.21228
28880.0000   -0.02366
28920.0000   -0.09578
28960.0000   -0.19602
29000.0000   -0.05977
29040.0000   -0.23242
29080.0000   -0.37098
29120.0000   -0.15125
29160.0000   -0.16183
29200.0000   -0.56944
29240.0000   -0.09837
29280.0000   -0.09051
29320.0000   -0.21919
29360.0000   -0.64575
29400.0000   -0.35189
29440.0000   -0.15073
29480.0000   -0.57301
29520.0000   -0.13591
29560.0000   -0.01976
29600.0000   -0.21385
29640.0000   -0.11835
29680.0000   -0.12662
29720.0000   -0.02914
29760.0000    0.02488
29800.0000   -0.24485
29840.0000   -0.06967
29880.0000   -0.25362
29920.0000   -0.23626
29960.0000   -0.01645
30000.0000    0.17918
30040.0000   -0.13488
30080.0000    0.14446
30120.0000   -0.23853
30160.0000   -0.01261
30200.0000   -0.12931
30240.0000    0.14732
30280.0000   -0.03738
30320.0000   -0.06308
30360.0000   -0.09763
30400.0000    0.12025
30440.0000    0.34423
30480.0000   -0.08659
30520.0000   -0.06260
30560.0000   -0.15267
30600.0000   -0.03704
30640.0000   -0.07452
30680.0000   -0.07783
30720.0000   -0.05805
30760.0000    0.16735
30800.0000    0.28348
30840.0000    0.17240
30880.0000    0.04285
30920.0000   -0.16850
30960.0000   -0.31681
31000.0000    0.10652
31040.0000    0.11394
31080.0000    0.22783
31120.0000   -0.16926
31160.0000    0.00643
31200.0000    0.10965
31240.0000    0.09617
31280.0000    0.29966
31320.0000    0.05252
31360.0000    0.28842
31400.0000   -0.07902
31440.0000    0.23004
31480.0000   -0.06873
31520.0000    0.28086
31560.0000    0.08046
31600.0000   -0.10460
31640.0000   -0.02916
31680.0000   -0.35052
31720.0000   -0.28384
31760.0000   -0.13519
31800.0000    0.15422
31840.0000   -0.15621
31880.0000   -0.10730
31920.0000   -0.23735
31960.0000   -0.15420
32000.0000   -0.06728
32040.0000    0.08421
32080.0000   -0.24657
32120.0000    0.01365
32160.0000   -0.11867
32200.0000   -0.26069
32240.0000   -0.17183
32280.0000   -0.12871
32320.0000    0.13179
32360.0000   -0.40069
32400.0000   -0.19062
32440.0000    0.25255
32480.0000    0.16534
32520.0000   -0.01870
32560.0000    0.23299
32600.0000   -0.07318
32640.0000    0.03671
32680.0000   -0.13561
32720.0000   -0.39416
32760.0000   -0.25736
32800.0000    0.00536
32840.0000   -0.29206
32880.0000    0.00568
32920.0000   -0.10034
32960.0000   -0.16024
33000.0000   -0.10836
33040.0000    0.01182
33080.0000    0.00015
33120.0000   -0.14223
33160.0000    0.20256
33200.0000   -0.05442
33240.0000   -0.31421
33280.0000   -0.01774
33320.0000   -0.29092
33360.0000   -0.04655
33400.0000    0.00733
33440.0000   -0.01803
33480.0000    0.02249
33520.0000    0.07779
33560.0000   -0.23294
33600.0000   -0.26926
33640.0000    0.04127
33680.0000   -0.11941
33720.0000    0.07592
33760.0000   -0.25467
33800.0000   -0.50187
33840.0000   -0.01906
33880.0000    0.07202
33920.0000   -0.25553
33960.0000   -0.04644
34000.0000   -0.02117
34040.0000   -0.06762
34080.0000    0.04012
34120.0000   -0.02611
34160.0000   -0.13039
34200.0000    0.08162
34240.0000    0.37105
34280.0000    0.43054
34320.0000    0.21004
34360.0000    0.33574
34400.0000    0.35503
34440.0000    0.09358
34480.0000   -0.28914
34520.0000   -0.05739
34560.0000    0.03109
34600.0000    0.18567
34640.0000    0.22926
34680.0000   -0.35916
34720.0000   -0.11528
34760.0000    0.28820
34800.0000    0.05821
34840.0000    0.08619
34880.0000    0.04361
34920.0000   -0.09251
34960.0000   -0.02491
35000.0000    0.16270
35040.0000    0.14723
35080.0000   -0.42959
35120.0000   -0.24662
35160.0000   -0.13584
35200.0000   -0.16080
35240.0000   -0.10013
35280.0000   -0.35849
35320.0000   -0.10398
35360.0000   -0.05333
35400.0000   -0.17770
35440.0000   -0.14154
35480.0000   -0.04011
35520.0000    0.28138
35560.0000    0.29446
35600.0000    0.37126
35640.0000    0.21284
35680.0000    0.52265
35720.0000    0.46153
35760.0000    0.20287
35800.0000    0.37019
35840.0000    0.30499
35880.0000    0.40919
35920.0000    0.51474
35960.0000    0.41278
36000.0000    0.46838
36040.0000    0.29636
36080.0000    0.41604
36120.0000    0.39991
36160.0000    0.65109
36200.0000    0.53990
36240.0000    0.31448
36280.0000    0.36992
36320.0000   -0.15867
36360.0000    0.21229
36400.0000    0.29256
36440.0000    0.13415
36480.0000   -0.17971
36520.0000    0.03432
36560.0000    0.17498
36600.0000    0.40959
36640.0000    0.39642
36680.0000    0.49055
36720.0000    0.04152
36760.0000   -0.00575
36800.0000    0.21306
36840.0000    0.24713
36880.0000    0.32768
36920.0000    0.38591
36960.0000    0.56155
37000.0000    0.43045
37040.0000    0.35853
37080.0000    0.09354
37120.0000    0.28902
37160.0000   -0.04670
37200.0000    0.14281
37240.0000    0.17627
37280.0000    0.24790
37320.0000    0.28942
37360.0000    0.33582
37400.0000    0.19963
37440.0000   -0.01543
37480.0000    0.05768
37520.0000   -0.08429
37560.0000    0.26318
37600.0000   -0.09107
37640.0000    0.02605
37680.0000    0.06894
37720.0000   -0.10346
37760.0000    0.09795
37800.0000   -0.25144
37840.0000    0.15109
37880.0000    0.01635
37920.0000   -0.04904
37960.0000    0.06378
38000.0000   -0.10375
38040.0000   -0.15323
38080.0000    0.10303
38120.0000   -0.05119
38160.0000   -0.17269
38200.0000    0.08658
38240.0000    0.03764
38280.0000    0.15407
38320.0000    0.32928
38360.0000    0.05925
38400.0000    0.14405
38440.0000    0.26266
38480.0000    0.03895
38520.0000    0.05338
38560.0000    0.31608
38600.0000    0.20529
38640.0000    0.31363
38680.0000    0.49787
38720.0000    0.04447
38760.0000    0.09054
38800.0000   -0.04991
38840.0000    0.24502
38880.0000    0.28246
38920.0000   -0.02665
38960.0000   -0.08689
39000.0000    0.07350
39040.0000    0.08637
39080.0000    0.05862
39120.0000    0.03281
39160.0000    0.15140
39200.0000    0.10032
39240.0000    0.11641
39280.0000    0.15288
39320.0000    0.20962
39360.0000    0.06646
39400.0000    0.61150
39440.0000    0.39918
39480.0000    0.17996
39520.0000    0.27429
39560.0000    0.18221
39600.0000    0.33264
39640.0000    0.11712
39680.0000   -0.01019
39720.0000    0.01636
39760.0000   -0.46046
39800.0000   -0.29276
39840.0000   -0.08767
39880.0000   -0.22633
39920.0000   -0.17925
39960.0000   -0.20277
40000.0000   -0.28656
40040.0000   -0.33670
40080.0000   -0.50049
40120.0000   -0.52880
40160.0000   -0.77786
40200.0000   -0.79153
40240.0000   -0.41651
40280.0000   -0.60635
40320.0000   -0.70895
40360.0000   -0.54594
40400.0000   -0.28703
40440.0000   -0.42870
40480.0000   -0.58533
40520.0000   -0.37760
40560.0000   -0.23765
40600.0000   -0.27135
40640.0000   -0.24785
40680.0000   -0.47018
40720.0000   -0.27058
40760.0000   -0.53479
40800.0000   -0.56651
40840.0000   -0.36963
40880.0000   -0.25611
40920.0000   -0.58147
40960.0000   -0.48849
41000.0000   -0.15231
41040.0000   -0.34220
41080.0000   -0.23086
41120.0000   -0.29378
41160.0000   -0.16144
41200.0000   -0.31388
41240.0000   -0.36901
41280.0000   -0.29768
41320.0000   -0.08121
41360.0000   -0.03704
41400.0000   -0.00634
41440.0000   -0.00427
41480.0000   -0.00963
41520.0000    0.04303
41560.0000    0.11912
41600.0000    0.27541
41640.0000   -0.01448
41680.0000    0.21899
41720.0000    0.33308
41760.0000    0.18449
41800.0000    0.16411
41840.0000    0.12994
41880.0000   -0.03802
41920.0000   -0.13258
41960.0000   -0.36889
42000.0000   -0.35228
42040.0000   -0.18757
42080.0000    0.04257
42120.0000    0.13033
42160.0000    0.26528
42200.0000    0.53955
42240.0000   -0.06268
42280.0000    0.22039
42320.0000   -0.26181
42360.0000   -0.04252
42400.0000    0.10553
42440.0000    0.17757
42480.0000    0.49131
42520.0000    0.37942
42560.0000    0.18539
42600.0000    0.41443
42640.0000   -0.02423
42680.0000   -0.05360
42720.0000   -0.19186
42760.0000   -0.16919
42800.0000   -0.07240
42840.0000   -0.27530
42880.0000   -0.02891
42920.0000   -0.07750
42960.0000    0.28133
43000.0000    0.32375
43040.0000    0.32980
43080.0000    0.42018
43120.0000    0.26546
43160.0000    0.28833
43200.0000   -0.03079
43240.0000   -0.02257
43280.0000    0.30539
43320.0000    0.31363
43360.0000    0.03029
43400.0000    0.21618
43440.0000    0.29330
43480.0000    0.40585
43520.0000    0.35606
43560.0000    0.34617
43600.0000    0.15821
43640.0000   -0.19703
43680.0000   -0.03813
43720.0000   -0.02089
43760.0000   -0.39363
43800.0000   -0.08630
43840.0000   -0.24972
43880.0000   -0.16618
43920.0000    0.08424
43960.0000   -0.10219
44000.0000   -0.29326
44040.0000    0.01540
44080.0000   -0.02470
44120.0000    0.04938
44160.0000   -0.00208
44200.0000   -0.08788
44240.0000   -0.16319
44280.0000   -0.18383
44320.0000   -0.06699
44360.0000   -0.08410
44400.0000    0.16555
44440.0000    0.14942
44480.0000    0.09437
44520.0000   -0.07775
44560.0000   -0.01505
44600.0000   -0.42317
44640.0000   -0.02319
44680.0000    0.31989
44720.0000    0.29968
44760.0000    0.47743
44800.0000    0.29519
44840.0000    0.40329
44880.0000    0.41597
44920.0000    0.40516
44960.0000    0.40934
45000.0000    0.45714
45040.0000    0.30851
45080.0000    0.51361
45120.0000    0.49295
45160.0000    0.59631
45200.0000    0.45288
45240.0000   -0.25695
45280.0000    0.17798
45320.0000    0.18784
45360.0000    0.40802
45400.0000    0.53255
45440.0000    0.30919
45480.0000    0.29452
45520.0000    0.47882
45560.0000    0.52190
45600.0000    0.33208
45640.0000    0.35977
45680.0000    0.29114
45720.0000    0.24291
45760.0000    0.13882
45800.0000    0.13411
45840.0000   -0.04471
45880.0000    0.12086
45920.0000   -0.05413
45960.0000    0.23043
46000.0000    0.12171
46040.0000    0.17124
46080.0000   -0.04139
46120.0000   -0.18905
46160.0000   -0.26437
46200.0000   -0.14233
46240.0000   -0.50483
46280.0000   -0.13472
46320.0000   -0.04670
46360.0000    0.06148
46400.0000   -0.02906
46440.0000   -0.06006
46480.0000   -0.53987
46520.0000   -0.29486
46560.0000   -0.06932
46600.0000   -0.14771
46640.0000   -0.07102
46680.0000   -0.07328
46720.0000   -0.00514
46760.0000   -0.06635
46800.0000   -0.28349
46840.0000   -0.28391
46880.0000   -0.44572
46920.0000   -0.46780
46960.0000   -0.59032
47000.0000   -0.25216
47040.0000   -0.25914
47080.0000   -0.08512
47120.0000   -0.15409
47160.0000   -0.46365
47200.0000   -0.40937
47240.0000   -0.31758
47280.0000   -0.19955
47320.0000   -0.51884
47360.0000   -0.44622
47400.0000   -0.49541
47440.0000   -0.55816
47480.0000   -0.44088
47520.0000   -0.72588
47560.0000   -0.42784
47600.0000   -0.06781
47640.0000   -0.43214
47680.0000   -0.43151
47720.0000   -0.59114
47760.0000   -0.46823
47800.0000   -0.65376
47840.0000   -0.55536
47880.0000   -0.44484
47920.0000   -0.56399
47960.0000    0.01117
48000.0000   -0.04676
48040.0000    0.11588
48080.0000    0.29240
48120.0000    0.01675
48160.0000    0.25121
48200.0000    0.26151
48240.0000    0.23502
48280.0000    0.43689
48320.0000    0.32742
48360.0000   -0.21807
48400.0000   -0.04769
48440.0000   -0.04683
48480.0000   -0.16554
48520.0000   -0.13871
48560.0000   -0.08041
48600.0000   -0.27343
48640.0000   -0.15901
48680.0000    0.02033
48720.0000   -0.05373
48760.0000    0.03580
48800.0000    0.07768
48840.0000   -0.13379
48880.0000   -0.18825
48920.0000   -0.12199
48960.0000   -0.11568
49000.0000   -0.07013
49040.0000    0.10295
49080.0000   -0.23977
49120.0000   -0.36010
49160.0000    0.05800
49200.0000    0.01829
49240.0000    0.15018
49280.0000   -0.28376
49320.0000    0.03815
49360.0000   -0.16906
49400.0000    0.22362
49440.0000    0.14493
49480.0000    0.04905
49520.0000    0.19256
49560.0000   -0.06680
49600.0000    0.14269
49640.0000    0.07132
49680.0000    0.00662
49720.0000    0.16053
49760.0000   -0.07667
49800.0000   -0.29739
49840.0000   -0.09971
49880.0000   -0.22835
49920.0000    0.04833
49960.0000    0.16588
50000.0000    0.14714
50040.0000   -0.10066
50080.0000    0.08508
50120.0000    0.11910
50160.0000    0.05428
50200.0000    0.13087
50240.0000   -0.11692
50280.0000    0.02687
50320.0000    0.37628
50360.0000    0.40586
50400.0000   -0.03812
50440.0000    0.04740
50480.0000    0.24867
50520.0000    0.50033
50560.0000    0.52298
50600.0000    0.03063
50640.0000    0.19596
50680.0000    0.31371
50720.0000    0.37747
50760.0000    0.48751
50800.0000    0.43061
50840.0000    0.08021
50880.0000    0.31252
50920.0000    0.48731
50960.0000    0.41691
51000.0000    0.33046
51040.0000    0.49248
51080.0000    0.16038
51120.0000    0.12658
51160.0000   -0.14093
51200.0000    0.16410
51240.0000    0.11385
51280.0000    0.06074
51320.0000   -0.00214
51360.0000   -0.08983
51400.0000   -0.16172
51440.0000    0.27340
51480.0000    0.20671
51520.0000    0.53323
51560.0000    0.23487
51600.0000    0.10717
51640.0000    0.44759
51680.0000    0.40519
51720.0000    0.47325
51760.0000    0.60003
51800.0000    0.60618
51840.0000    0.25634
51880.0000   -0.03505
51920.0000    0.31576
51960.0000    0.40421
52000.0000    0.27223
52040.0000    0.37005
52080.0000    0.34517
52120.0000    0.54760
52160.0000    0.37884
52200.0000    0.27004
52240.0000    0.36797
52280.0000    0.43914
52320.0000    0.54958
52360.0000    0.49382
52400.0000    0.35622
52440.0000    0.41166
52480.0000    0.26471
52520.0000    0.19263
52560.0000    0.42152
52600.0000    0.36839
52640.0000    0.28093
52680.0000    0.22535
52720.0000   -0.08355
52760.0000   -0.13586
52800.0000   -0.21178
52840.0000    0.24252
52880.0000   -0.25411
52920.0000   -0.23016
52960.0000   -0.20952
53000.0000   -0.21713
53040.0000   -0.21873
53080.0000   -0.29861
53120.0000   -0.20162
53160.0000   -0.57706
53200.0000   -0.22924
53240.0000    0.04953
53280.0000   -0.32868
53320.0000   -0.24390
53360.0000   -0.12774
53400.0000    0.18142
53440.0000   -0.09410
53480.0000   -0.16252
53520.0000   -0.09088
53560.0000   -0.17249
53600.0000    0.02765
53640.0000    0.28451
53680.0000   -0.09100
53720.0000    0.23015
53760.0000    0.10358
53800.0000   -0.01471
53840.0000    0.09588
53880.0000    0.08351
53920.0000    0.10614
53960.0000   -0.28440
54000.0000   -0.32061
54040.0000   -0.34645
54080.0000   -0.54203
54120.0000    0.06951
54160.0000   -0.09033
54200.0000    0.04466
54240.0000   -0.46561
54280.0000   -0.32884
54320.0000   -0.36040
54360.0000   -0.58460
54400.0000   -0.47101
54440.0000   -0.50938
54480.0000   -0.54887
54520.0000   -0.08100
54560.0000   -0.19209
54600.0000   -0.33719
54640.0000   -0.39010
54680.0000   -0.17858
54720.0000   -0.21377
54760.0000   -0.27679
54800.0000   -0.14733
54840.0000   -0.16133
54880.0000   -0.52236
54920.0000   -0.16079
54960.0000   -0.06745
55000.0000    0.00074
55040.0000   -0.31878
55080.0000   -0.31465
55120.0000   -0.39577
55160.0000   -0.29087
55200.0000    0.23358
55240.0000   -0.02926
55280.0000   -0.77276
55320.0000   -0.54796
55360.0000   -0.34290
55400.0000   -0.33375
55440.0000   -0.29909
55480.0000   -0.35300
55520.0000   -0.52215
55560.0000   -0.72706
55600.0000   -0.42910
55640.0000   -0.45190
55680.0000   -0.56535
55720.0000   -0.44812
55760.0000   -0.47112
55800.0000   -0.80835
55840.0000   -0.94763
55880.0000   -0.45359
55920.0000   -0.36275
55960.0000   -0.52701
56000.0000   -0.75190
56040.0000   -0.15739
56080.0000   -0.27294
56120.0000   -0.30978
56160.0000   -0.31329
56200.0000   -0.33753
56240.0000   -0.40080
56280.0000   -0.48206
56320.0000   -0.12187
56360.0000   -0.36312
56400.0000   -0.23624
56440.0000   -0.46937
56480.0000   -0.39488
56520.0000   -0.60726
56560.0000   -0.26478
56600.0000   -0.15586
56640.0000    0.18015
56680.0000   -0.26810
56720.0000    0.23528
56760.0000   -0.27604
56800.0000    0.22305
56840.0000    0.05128
56880.0000   -0.05994
56920.0000    0.54776
56960.0000    0.18961
57000.0000    0.42075
57040.0000    0.08697
57080.0000    0.22924
57120.0000   -0.07596
57160.0000    0.19658
57200.0000   -0.20403
57240.0000    0.02681
57280.0000    0.16398
57320.0000    0.09614
57360.0000   -0.13287
57400.0000    0.14016
57440.0000    0.21705
57480.0000    0.34473
57520.0000    0.29040
57560.0000    0.21057
57600.0000    0.10064
57640.0000    0.08968
57680.0000   -0.01031
57720.0000    0.24420
57760.0000    0.32321
57800.0000    0.30359
57840.0000    0.03140
57880.0000    0.35480
57920.0000    0.23569
57960.0000    0.07650
58000.0000    0.15681
58040.0000    0.15394
58080.0000   -0.10593
58120.0000   -0.11123
58160.0000    0.18328
58200.0000    0.14149
58240.0000    0.23938
58280.0000   -0.05409
58320.0000   -0.11485
58360.0000    0.20641
58400.0000    0.09741
58440.0000    0.16100
58480.0000    0.01812
58520.0000   -0.18376
58560.0000   -0.31943
58600.0000    0.18515
58640.0000   -0.05608
58680.0000    0.38504
58720.0000    0.20648
58760.0000   -0.26542
58800.0000    0.05720
58840.0000    0.15061
58880.0000    0.32025
58920.0000    0.09497
58960.0000   -0.21879
59000.0000   -0.13736
59040.0000    0.06631
59080.0000    0.18021
59120.0000    0.10052
59160.0000    0.12149
59200.0000    0.03862
59240.0000   -0.12284
59280.0000   -0.10292
59320.0000    0.21976
59360.0000   -0.02243
59400.0000    0.14211
59440.0000    0.09190
59480.0000   -0.09312
59520.0000    0.10673
59560.0000    0.00131
59600.0000   -0.18166
59640.0000   -0.26304
59680.0000   -0.02716
59720.0000   -0.08606
59760.0000   -0.12734
59800.0000    0.08538
59840.0000   -0.21268
59880.0000   -0.15878
59920.0000    0.08210
59960.0000    0.16466
60000.0000   -0.07782
60040.0000    0.27066
60080.0000    0.32099
60120.0000    0.10422
60160.0000    0.01230
60200.0000    0.30193
60240.0000    0.13564
60280.0000    0.24398
60320.0000    0.32112
60360.0000   -0.38924
60400.0000    0.20381
60440.0000    0.15825
60480.0000    0.02081
60520.0000    0.07398
60560.0000   -0.04611
60600.0000    0.07886
60640.0000   -0.07126
60680.0000    0.16621
60720.0000    0.07459
60760.0000    0.16848
60800.0000   -0.15992
60840.0000   -0.10923
60880.0000   -0.61037
60920.0000   -0.08108
60960.0000   -0.14722
61000.0000    0.06898
61040.0000   -0.03355
61080.0000    0.23023
61120.0000   -0.12740
61160.0000   -0.33283
61200.0000   -0.57468
61240.0000   -0.68801
61280.0000    0.17784
61320.0000    0.14559
61360.0000    0.19695
61400.0000   -0.23385
61440.0000   -0.08857
61480.0000   -0.32108
61520.0000    0.00476
61560.0000   -0.11066
61600.0000   -0.02752
61640.0000    0.27179
61680.0000   -0.34725
61720.0000    0.16902
61760.0000   -0.26337
61800.0000   -0.39895
61840.0000   -0.29370
61880.0000    0.04761
61920.0000   -0.05474
61960.0000   -0.13301
62000.0000   -0.10800
62040.0000   -0.04159
62080.0000   -0.08853
62120.0000   -0.29921
62160.0000   -0.19135
62200.0000    0.02156
62240.0000    0.07194
62280.0000    0.08822
62320.0000   -0.11169
62360.0000   -0.26573
62400.0000   -0.08572
62440.0000    0.14306
62480.0000   -0.11893
62520.0000   -0.03512
62560.0000   -0.17081
62600.0000    0.15380
62640.0000   -0.09958
62680.0000   -0.53648
62720.0000    0.01862
62760.0000   -0.04931
62800.0000    0.16811
62840.0000   -0.26113
62880.0000   -0.16139
62920.0000   -0.10934
62960.0000   -0.04139
63000.0000    0.00226
63040.0000   -0.20212
63080.0000   -0.10354
63120.0000    0.03706
63160.0000    0.10698
63200.0000    0.46460
63240.0000   -0.03112
63280.0000   -0.06176
63320.0000   -0.22355
63360.0000   -0.26180
63400.0000    0.00723
63440.0000    0.03557
63480.0000   -0.09084
63520.0000   -0.01005
63560.0000    0.03479
63600.0000   -0.05108
63640.0000   -0.28825
63680.0000    0.10698
63720.0000   -0.04287
63760.0000    0.18005
63800.0000   -0.06584
63840.0000   -0.15725
63880.0000    0.00016
63920.0000    0.04955
63960.0000    0.01864
64000.0000    0.03525
64040.0000    0.03993
64080.0000    0.11692
64120.0000    0.06253
64160.0000   -0.33192
64200.0000    0.13077
64240.0000   -0.15193
64280.0000    0.01526
64320.0000   -0.25862
64360.0000   -0.09248
64400.0000   -0.04822
64440.0000   -0.03002
64480.0000    0.10231
64520.0000    0.08951
64560.0000    0.05665
64600.0000   -0.34357
64640.0000    0.00516
64680.0000   -0.09263
64720.0000   -0.25637
64760.0000   -0.30772
64800.0000   -0.06263
64840.0000   -0.01096
64880.0000   -0.08102
64920.0000   -0.24315
64960.0000   -0.27656
65000.0000   -0.21160
65040.0000   -0.13445
65080.0000   -0.02085
65120.0000   -0.20663
65160.0000   -0.13443
65200.0000   -0.17543
65240.0000   -0.11411
65280.0000   -0.02580
65320.0000    0.03850
65360.0000    0.01828
65400.0000   -0.27239
65440.0000   -0.07487
65480.0000   -0.59990
65520.0000   -0.03380
65560.0000   -0.04723
65600.0000    0.02705
65640.0000    0.05926
65680.0000    0.04857
65720.0000    0.01723
65760.0000   -0.16058
65800.0000    0.02529
65840.0000    0.06992
65880.0000    0.02244
65920.0000   -0.07368
65960.0000    0.04516
66000.0000    0.04407
66040.0000    0.22455
66080.0000    0.34157
66120.0000    0.39716
66160.0000   -0.01731
66200.0000    0.08953
66240.0000   -0.03373
66280.0000   -0.04567
66320.0000   -0.33970
66360.0000   -0.18255
66400.0000   -0.26368
66440.0000   -0.32055
66480.0000   -0.02369
66520.0000   -0.12731
66560.0000   -0.34954
66600.0000   -0.28956
66640.0000   -0.23668
66680.0000   -0.18281
66720.0000   -0.30568
66760.0000   -0.33206
66800.0000   -0.15845
66840.0000   -0.15013
66880.0000    0.27778
66920.0000    0.25938
66960.0000   -0.01463
67000.0000    0.11168
67040.0000    0.00017
67080.0000   -0.02355
67120.0000   -0.15792
67160.0000   -0.30884
67200.0000   -0.37562
67240.0000   -0.12132
67280.0000   -0.14149
67320.0000   -0.08360
67360.0000    0.04491
67400.0000   -0.05157
67440.0000   -0.03936
67480.0000   -0.08712
67520.0000    0.32428
67560.0000   -0.01305
67600.0000    0.10340
67640.0000    0.21922
67680.0000    0.16777
67720.0000   -0.15487
67760.0000   -0.22893
67800.0000    0.04492
67840.0000   -0.01278
67880.0000    0.05572
67920.0000    0.11130
67960.0000    0.02783
68000.0000    0.38084
68040.0000    0.06541
68080.0000    0.16843
68120.0000   -0.03463
68160.0000    0.40748
68200.0000    0.34966
68240.0000    0.34860
68280.0000    0.25428
68320.0000    0.17186
68360.0000    0.26116
68400.0000    0.15000
68440.0000    0.18863
68480.0000   -0.12001
68520.0000   -0.08609
68560.0000    0.31782
68600.0000    0.08531
68640.0000    0.29082
68680.0000    0.13887
68720.0000    0.12552
68760.0000    0.19997
68800.0000    0.16788
68840.0000    0.06963
68880.0000    0.19288
68920.0000   -0.06013
68960.0000    0.32380
69000.0000    0.13409
69040.0000    0.19421
69080.0000    0.15439
69120.0000   -0.06722
69160.0000    0.36084
69200.0000    0.28539
69240.0000    0.15839
69280.0000    0.04047
69320.0000    0.15192
69360.0000    0.17374
69400.0000    0.38367
69440.0000    0.25000
69480.0000    0.08259
69520.0000    0.14941
69560.0000   -0.03208
69600.0000    0.02768
69640.0000    0.26241
69680.0000   -0.04693
69720.0000   -0.04093
69760.0000   -0.17657
69800.0000    0.21087
69840.0000    0.06925
69880.0000    0.09540
69920.0000    0.13582
69960.0000   -0.06986
70000.0000    0.12732
70040.0000    0.03360
70080.0000    0.01014
70120.0000   -0.12794
70160.0000   -0.03214
70200.0000   -0.10751
70240.0000   -0.12920
70280.0000   -0.04766
70320.0000   -0.01644
70360.0000   -0.14843
70400.0000   -0.16658
70440.0000   -0.17808
70480.0000   -0.14038
70520.0000   -0.22029
70560.0000    0.22130
70600.0000   -0.09585
70640.0000   -0.14601
70680.0000   -0.24830
70720.0000   -0.08524
70760.0000    0.11317
70800.0000   -0.32034
70840.0000   -0.28153
70880.0000    0.08330
70920.0000    0.42321
70960.0000    0.07004
71000.0000   -0.04648
71040.0000   -0.11741
71080.0000    0.10725
71120.0000   -0.00969
71160.0000   -0.03572
71200.0000   -0.28275
71240.0000   -0.59425
71280.0000   -0.25420
71320.0000   -0.19241
71360.0000   -0.14378
71400.0000   -0.26707
71440.0000    0.17010
71480.0000    0.02928
71520.0000    0.04537
71560.0000   -0.31247
71600.0000   -0.29791
71640.0000   -0.14378
71680.0000    0.06869
71720.0000   -0.21294
71760.0000   -0.22553
71800.0000    0.05848
71840.0000   -0.20073
71880.0000   -0.09993
71920.0000   -0.35403
71960.0000    0.19708
72000.0000   -0.19893
72040.0000   -0.14712
72080.0000   -0.07575
72120.0000    0.21759
72160.0000   -0.03522
72200.0000    0.13791
72240.0000    0.07862
72280.0000    0.29985
72320.0000   -0.29696
72360.0000    0.12204
72400.0000    0.20443
72440.0000    0.31670
72480.0000   -0.09700
72520.0000    0.22009
72560.0000    0.01426
72600.0000   -0.13533
72640.0000    0.05504
72680.0000    0.07862
72720.0000    0.23721
72760.0000    0.09665
72800.0000   -0.00697
72840.0000   -0.14259
72880.0000    0.17575
72920.0000   -0.11280
72960.0000   -0.14574
73000.0000   -0.00331
73040.0000   -0.19954
73080.0000   -0.34633
73120.0000   -0.05206
73160.0000   -0.16515
73200.0000   -0.27898
73240.0000   -0.21706
73280.0000   -0.04769
73320.0000   -0.11933
73360.0000   -0.01200
73400.0000   -0.13376
73440.0000   -0.05577
73480.0000   -0.01779
73520.0000    0.02077
73560.0000    0.14187
73600.0000   -0.10015
73640.0000    0.04080
73680.0000    0.19580
73720.0000   -0.32325
73760.0000   -0.34803
73800.0000   -0.10337
73840.0000    0.22426
73880.0000    0.09882
73920.0000    0.11451
73960.0000   -0.14394
74000.0000    0.10909
74040.0000    0.00444
74080.0000    0.26882
74120.0000   -0.01759
74160.0000    0.17905
74200.0000    0.44148
74240.0000    0.31652
74280.0000    0.42881
74320.0000    0.20809
74360.0000    0.15302
74400.0000    0.30091
74440.0000    0.19550
74480.0000   -0.11020
74520.0000    0.10092
74560.0000    0.42846
74600.0000    0.27532
74640.0000    0.20825
74680.0000    0.17538
74720.0000    0.25521
74760.0000    0.16531
74800.0000    0.10295
74840.0000    0.17177
74880.0000    0.42366
74920.0000   -0.02039
74960.0000    0.13727
75000.0000    0.28684
75040.0000    0.23404
75080.0000    0.19686
75120.0000    0.05209
75160.0000   -0.10315
75200.0000   -0.04688
75240.0000    0.00723
75280.0000    0.13146
75320.0000    0.05435
75360.0000    0.10842
75400.0000   -0.14217
75440.0000   -0.20989
75480.0000   -0.14159
75520.0000    0.08945
75560.0000   -0.00824
75600.0000   -0.00243
75640.0000    0.25106
75680.0000    0.46591
75720.0000    0.25515
75760.0000    0.01869
75800.0000    0.08680
75840.0000    0.15005
75880.0000    0.02766
75920.0000   -0.16676
75960.0000    0.39093
76000.0000    0.26685
76040.0000    0.06600
76080.0000   -0.08948
76120.0000   -0.03006
76160.0000   -0.02352
76200.0000    0.09192
76240.0000    0.13548
76280.0000    0.08381
76320.0000    0.02114
76360.0000    0.21657
76400.0000    0.01410
76440.0000    0.11287
76480.0000   -0.00043
76520.0000    0.03243
76560.0000   -0.00191
76600.0000    0.00433
76640.0000    0.17978
76680.0000    0.38295
76720.0000    0.17449
76760.0000    0.60544
76800.0000    0.45740
76840.0000    0.35105
76880.0000    0.41943
76920.0000    0.18762
76960.0000    0.18993
77000.0000    0.28438
77040.0000    0.16000
77080.0000    0.49198
77120.0000    0.37530
77160.0000    0.34509
77200.0000    0.29770
77240.0000    0.27999
77280.0000    0.23306
77320.0000   -0.00503
77360.0000    0.07499
77400.0000   -0.13520
77440.0000    0.03206
77480.0000   -0.04764
77520.0000    0.11435
77560.0000    0.08429
77600.0000    0.04913
77640.0000    0.11845
77680.0000    0.20194
77720.0000   -0.09165
77760.0000   -0.02216
77800.0000    0.08150
77840.0000   -0.04917
77880.0000    0.10573
77920.0000    0.18922
77960.0000    0.12458
78000.0000    0.03925
78040.0000   -0.10658
78080.0000    0.12928
78120.0000    0.23538
78160.0000    0.12267
78200.0000    0.08562
78240.0000    0.03066
78280.0000    0.11375
78320.0000    0.02620
78360.0000    0.25369
78400.0000    0.21477
78440.0000   -0.18543
78480.0000    0.05658
78520.0000   -0.07780
78560.0000   -0.00633
78600.0000   -0.19740
78640.0000    0.21657
78680.0000    0.02676
78720.0000   -0.09154
78760.0000    0.08912
78800.0000    0.00803
78840.0000    0.08797
78880.0000   -0.13511
78920.0000    0.25641
78960.0000    0.10156
79000.0000    0.06331
79040.0000    0.00542
79080.0000    0.00927
79120.0000    0.18199
79160.0000   -0.02237
79200.0000    0.18425
79240.0000   -0.02490
79280.0000   -0.12624
79320.0000   -0.22269
79360.0000   -0.09170
79400.0000    0.00905
79440.0000   -0.10864
79480.0000   -0.01152
79520.0000   -0.06448
79560.0000   -0.03974
79600.0000    0.03137
79640.0000   -0.06038
79680.0000    0.16644
79720.0000    0.05117
79760.0000    0.17457
79800.0000   -0.19053
79840.0000    0.10889
79880.0000   -0.26988
79920.0000    0.07974
79960.0000    0.10717
80000.0000    0.00344
80040.0000   -0.04862
80080.0000    0.19432
80120.0000   -0.19498
80160.0000   -0.02402
80200.0000    0.03871
80240.0000   -0.03251
80280.0000   -0.10060
80320.0000   -0.04615
80360.0000   -0.07534
80400.0000   -0.12904
80440.0000   -0.17605
80480.0000   -0.08379
80520.0000   -0.07516
80560.0000   -0.05262
80600.0000   -0.06152
80640.0000   -0.23555
80680.0000   -0.18207
80720.0000   -0.17095
80760.0000   -0.28234
80800.0000   -0.24112
80840.0000   -0.54408
80880.0000   -0.24167
80920.0000   -0.26595
80960.0000   -0.35276
81000.0000   -0.34523
81040.0000   -0.27231
81080.0000   -0.04457
81120.0000    0.12811
81160.0000   -0.05667
81200.0000    0.19191
81240.0000    0.14884
81280.0000    0.30879
81320.0000    0.15818
81360.0000    0.00248
81400.0000    0.09611
81440.0000   -0.03335
81480.0000    0.03208
81520.0000    0.05793
81560.0000    0.10644
81600.0000   -0.12029
81640.0000   -0.16427
81680.0000   -0.12884
81720.0000   -0.25614
81760.0000   -0.07794
81800.0000   -0.20692
81840.0000    0.00174
81880.0000    0.06319
81920.0000    0.05978
81960.0000    0.13114
82000.0000    0.04832
82040.0000    0.39571
82080.0000    0.14148
82120.0000    0.09069
82160.0000   -0.48941
82200.0000   -0.26785
82240.0000    0.11534
82280.0000    0.26520
82320.0000    0.02206
82360.0000   -0.12698
82400.0000   -0.01799
82440.0000   -0.03250
82480.0000   -0.02427
82520.0000   -0.03945
82560.0000   -0.19689
82600.0000    0.23722
82640.0000   -0.14962
82680.0000   -0.16820
82720.0000   -0.03488
82760.0000    0.09224
82800.0000   -0.05050
82840.0000   -0.11514
82880.0000    0.08989
82920.0000    0.28973
82960.0000    0.29975
83000.0000    0.41298
83040.0000    0.49121
83080.0000    0.55967
83120.0000    0.22691
83160.0000    0.22708
83200.0000   -0.36368
83240.0000    0.10441
83280.0000   -0.05041
83320.0000    0.02594
83360.0000    0.13889
83400.0000    0.30920
83440.0000    0.23670
83480.0000    0.26454
83520.0000    0.01075
83560.0000    0.39547
83600.0000   -0.02034
83640.0000    0.37810
83680.0000    0.23241
83720.0000    0.38695
83760.0000    0.45268
83800.0000   -0.06461
83840.0000    0.05185
83880.0000   -0.23541
83920.0000   -0.31370
83960.0000   -0.23871
84000.0000   -0.02858
84040.0000   -0.30673
84080.0000   -0.05722
84120.0000   -0.14154
84160.0000    0.12079
84200.0000    0.19199
84240.0000    0.11307
84280.0000    0.15538
84320.0000    0.16762
84360.0000   -0.00016
84400.0000    0.04152
84440.0000    0.23613
84480.0000    0.10529
84520.0000    0.13759
84560.0000    0.05555
84600.0000   -0.07922
84640.0000    0.45802
84680.0000    0.12838
84720.0000    0.39093
84760.0000    0.22054
84800.0000    0.24031
84840.0000    0.25731
84880.0000    0.09915
84920.0000   -0.02146
84960.0000   -0.10197
85000.0000    0.24555
85040.0000   -0.07026
85080.0000   -0.01287
85120.0000    0.02176
85160.0000    0.22512
85200.0000    0.08757
85240.0000    0.07154
85280.0000   -0.15445
85320.0000    0.19312
85360.0000    0.17635
85400.0000    0.15632
85440.0000    0.02411
85480.0000   -0.04161
85520.0000    0.46519
85560.0000    0.30502
85600.0000    0.39008
85640.0000    0.17533
85680.0000    0.20481
85720.0000    0.44131
85760.0000   -0.21822
85800.0000   -0.38066
85840.0000   -0.06910
85880.0000    0.08193
85920.0000    0.08640
85960.0000    0.13437
86000.0000   -0.25907
86040.0000   -0.08863
86080.0000    0.10697
86120.0000    0.38561
86160.0000    0.13716
86200.0000    0.28331
86240.0000    0.06618
86280.0000    0.24316
86320.0000    0.20077
86360.0000    0.39609
86400.0000    0.30991
86440.0000    0.33932
86480.0000   -0.12096
86520.0000   -0.13953
86560.0000   -0.06939
86600.0000    0.15621
86640.0000    0.11212
86680.0000    0.04922
86720.0000    0.08526
86760.0000   -0.13706
86800.0000   -0.09833
86840.0000   -0.26767
86880.0000    0.26926
86920.0000    0.12284
86960.0000   -0.01474
87000.0000    0.08755
87040.0000   -0.15384
87080.0000   -0.20539
87120.0000   -0.17786
87160.0000   -0.10989
87200.0000    0.22548
87240.0000   -0.06293
87280.0000   -0.17510
87320.0000   -0.15421
87360.0000    0.09654
87400.0000    0.09927
87440.0000    0.26735
87480.0000   -0.04844
87520.0000    0.21199
87560.0000    0.38834
87600.0000    0.36504
87640.0000    0.34427
87680.0000    0.35637
87720.0000    0.42075
87760.0000    0.31444
87800.0000    0.38798
87840.0000    0.48322
87880.0000    0.54515
87920.0000    0.39486
87960.0000    0.36689
88000.0000    0.42611
88040.0000    0.45676
88080.0000    0.61640
88120.0000    0.65625
88160.0000    0.32091
88200.0000    0.64510
88240.0000    0.54187
88280.0000    0.34534
88320.0000    0.38507
88360.0000    0.50831
88400.0000    0.53338
88440.0000    0.38530
88480.0000    0.39469
88520.0000    0.28790
88560.0000    0.23964
88600.0000    0.33324
88640.0000    0.21776
88680.0000    0.27871
88720.0000   -0.04945
88760.0000    0.21689
88800.0000    0.03645
88840.0000   -0.00717
88880.0000    0.37871
88920.0000    0.11570
88960.0000    0.48673
89000.0000    0.17194
89040.0000    0.24461
89080.0000    0.29556
89120.0000    0.26234
89160.0000    0.35557
89200.0000    0.38183
89240.0000    0.33843
89280.0000    0.29232
89320.0000    0.31010
89360.0000    0.34923
89400.0000    0.32565
89440.0000    0.42755
89480.0000    0.32040
89520.0000    0.26549
89560.0000    0.14412
89600.0000    0.03559
89640.0000    0.42676
89680.0000    0.28328
89720.0000    0.26194
89760.0000    0.38717
89800.0000    0.26689
89840.0000    0.23149
89880.0000    0.22830
89920.0000    0.14228
89960.0000    0.19608
90000.0000    0.40998
90040.0000    0.39018
90080.0000    0.26054
90120.0000    0.21097
90160.0000    0.46142
90200.0000    0.35063
90240.0000    0.44850
90280.0000    0.42210
90320.0000    0.25154
90360.0000    0.40533
90400.0000    0.30784
90440.0000    0.27143
90480.0000    0.45792
90520.0000    0.37950
90560.0000    0.37341
90600.0000    0.20970
90640.0000    0.21464
90680.0000    0.31427
90720.0000    0.50922
90760.0000    0.27613
90800.0000    0.45145
90840.0000    0.29254
90880.0000    0.47987
90920.0000    0.19920
90960.0000    0.10733
91000.0000    0.24907
91040.0000    0.30437
91080.0000    0.27177
91120.0000    0.24177
91160.0000    0.22331
91200.0000    0.25977
91240.0000    0.39476
91280.0000    0.28600
91320.0000    0.24458
91360.0000    0.47799
91400.0000    0.17438
91440.0000    0.37855
91480.0000    0.41693
91520.0000    0.29905
91560.0000    0.36558
91600.0000    0.42409
91640.0000    0.26378
91680.0000    0.19672
91720.0000    0.19499
91760.0000    0.29066
91800.0000    0.38788
91840.0000    0.03618
91880.0000    0.26360
91920.0000    0.29868
91960.0000    0.36465
92000.0000    0.27381
92040.0000   -0.01241
92080.0000   -0.06580
92120.0000   -0.27336
92160.0000    0.01820
92200.0000    0.11957
92240.0000    0.28952
92280.0000   -0.02962
92320.0000    0.32411
92360.0000   -0.05471
92400.0000    0.15015
92440.0000    0.25533
92480.0000    0.29436
92520.0000    0.21549
92560.0000    0.16260
92600.0000    0.27272
92640.0000    0.36726
92680.0000    0.13928
92720.0000    0.16396
92760.0000    0.29332
92800.0000    0.29994
92840.0000    0.15549
92880.0000    0.15177
92920.0000    0.33321
92960.0000    0.27061
93000.0000   -0.15592
93040.0000    0.29106
93080.0000    0.26735
93120.0000    0.30739
93160.0000    0.25349
93200.0000    0.31974
93240.0000    0.22215
93280.0000    0.37471
93320.0000    0.39206
93360.0000    0.23517
93400.0000    0.19462
93440.0000    0.01817
93480.0000    0.40437
93520.0000    0.22056
93560.0000    0.30269
93600.0000    0.13685
93640.0000    0.20110
93680.0000    0.29800
93720.0000    0.34610
93760.0000    0.21863
93800.0000    0.04928
93840.0000    0.38118
93880.0000    0.20241
93920.0000    0.16682
93960.0000    0.42634
94000.0000    0.12979
94040.0000    0.04578
94080.0000   -0.11661
94120.0000   -0.01780
94160.0000   -0.15012
94200.0000   -0.03894
94240.0000   -0.30080
94280.0000    0.01651
94320.0000   -0.10720
94360.0000    0.21346
94400.0000   -0.10213
94440.0000   -0.32059
94480.0000   -0.03980
94520.0000   -0.26094
94560.0000   -0.14151
94600.0000   -0.26605
94640.0000   -0.07788
94680.0000   -0.01498
94720.0000   -0.19938
94760.0000   -0.53630
94800.0000   -0.32158
94840.0000   -0.51076
94880.0000   -0.24313
94920.0000   -0.57726
94960.0000   -0.46229
95000.0000    0.04443
95040.0000   -0.55039
95080.0000    0.21452
95120.0000    0.01940
95160.0000    0.11118
95200.0000   -0.22393
95240.0000   -0.08802
95280.0000    0.30012
95320.0000    0.28844
95360.0000    0.13371
95400.0000    0.21530
95440.0000    0.06563
95480.0000    0.04324
95520.0000    0.10995
95560.0000    0.12201
95600.0000    0.22261
95640.0000    0.11994
95680.0000    0.12090
95720.0000    0.28507
95760.0000    0.16048
95800.0000   -0.06933
95840.0000    0.07841
95880.0000    0.09169
95920.0000    0.11133
95960.0000   -0.02219
96000.0000   -0.07508
96040.0000   -0.31123
96080.0000   -0.26357
96120.0000   -0.38614
96160.0000    0.09465
96200.0000    0.16508
96240.0000    0.09782
96280.0000    0.22040
96320.0000   -0.18378
96360.0000    0.05447
96400.0000    0.01229
96440.0000    0.10081
96480.0000   -0.07481
96520.0000   -0.04059
96560.0000    0.00027
96600.0000    0.07998
96640.0000    0.23922
96680.0000    0.22328
96720.0000   -0.12520
96760.0000    0.06217
96800.0000    0.09671
96840.0000   -0.06204
96880.0000    0.12979
96920.0000    0.09276
96960.0000    0.12659
97000.0000    0.23600
97040.0000   -0.10620
97080.0000    0.26230
97120.0000    0.08821
97160.0000   -0.28611
97200.0000   -0.19816
97240.0000    0.09537
97280.0000   -0.32055
97320.0000   -0.06055
97360.0000   -0.05572
97400.0000    0.15439
97440.0000    0.08902
97480.0000    0.01907
97520.0000    0.24496
97560.0000   -0.00101
97600.0000    0.23741
97640.0000    0.22305
97680.0000    0.29117
97720.0000    0.20355
97760.0000    0.24280
97800.0000    0.19825
97840.0000   -0.10664
97880.0000    0.36822
97920.0000    0.03228
97960.0000    0.35932
98000.0000   -0.12967
98040.0000    0.26500
98080.0000    0.15765
98120.0000    0.32582
98160.0000    0.29081
98200.0000    0.33237
98240.0000    0.23140
98280.0000    0.00407
98320.0000    0.28330
98360.0000    0.06909
98400.0000   -0.02854
98440.0000    0.40165
98480.0000    0.30775
98520.0000    0.23332
98560.0000    0.37196
98600.0000    0.24902
98640.0000    0.10821
98680.0000    0.10521
98720.0000    0.40137
98760.0000    0.42268
98800.0000    0.30500
98840.0000    0.25325
98880.0000    0.51167
98920.0000    0.37834
98960.0000    0.15518
99000.0000    0.29118
99040.0000    0.27186
99080.0000    0.22077
99120.0000    0.37752
99160.0000    0.32709
99200.0000    0.43789
99240.0000    0.39940
99280.0000    0.13506
99320.0000    0.18547
99360.0000    0.14017
99400.0000    0.33812
99440.0000    0.20141
99480.0000    0.27666
99520.0000    0.19802
99560.0000    0.23826
99600.0000    0.46610
99640.0000    0.27524
99680.0000    0.36074
99720.0000    0.29237
99760.0000    0.48697
99800.0000    0.28795
99840.0000    0.38949
99880.0000    0.36012
99920.0000    0.31413
99960.0000    0.28037
100000.0000    0.29581
100040.0000    0.27465
100080.0000    0.17174
100120.0000    0.15118
100160.0000    0.28561
100200.0000    0.23136
100240.0000    0.40185
100280.0000    0.22362
100320.0000    0.28508
100360.0000    0.29540
100400.0000    0.49121
100440.0000    0.32226
100480.0000    0.45632
100520.0000    0.35108
100560.0000    0.25760
100600.0000    0.06329
100640.0000    0.30556
100680.0000    0.22552
100720.0000    0.29199
100760.0000    0.29647
100800.0000    0.26591
100840.0000    0.04054
100880.0000   -0.07883
100920.0000    0.16832
100960.0000   -0.51514
101000.0000   -0.29140
101040.0000   -0.28610
101080.0000   -0.15762
101120.0000    0.06901
101160.0000   -0.14246
101200.0000   -0.03488
101240.0000    0.08123
101280.0000   -0.11259
101320.0000   -0.00078
101360.0000    0.04847
101400.0000    0.19970
101440.0000   -0.14284
101480.0000    0.20031
101520.0000    0.09293
101560.0000    0.02562
101600.0000   -0.16745
101640.0000    0.00080
101680.0000    0.08619
101720.0000    0.17300
101760.0000    0.16707
101800.0000   -0.02992
101840.0000   -0.07048
101880.0000   -0.31485
101920.0000   -0.01748
101960.0000   -0.09871
102000.0000   -0.09379
102040.0000   -0.06201
102080.0000   -0.13940
102120.0000   -0.04616
102160.0000   -0.01102
102200.0000   -0.30578
102240.0000   -0.21552
102280.0000   -0.35203
102320.0000    0.08487
102360.0000    0.05123
102400.0000   -0.09341
102440.0000   -0.24392
102480.0000    0.07390
102520.0000   -0.30595
102560.0000   -0.02678
102600.0000    0.03515
102640.0000   -0.05952
102680.0000    0.19871
102720.0000   -0.17199
102760.0000   -0.18240
102800.0000   -0.20942
102840.0000   -0.10904
102880.0000   -0.13150
102920.0000   -0.21321
102960.0000   -0.20888
103000.0000   -0.36359
103040.0000   -0.00478
103080.0000   -0.36567
103120.0000   -0.24423
103160.0000   -0.12411
103200.0000   -0.20866
103240.0000   -0.27377
103280.0000   -0.15728
103320.0000   -0.24769
103360.0000   -0.26650
103400.0000   -0.32987
103440.0000   -0.04652
103480.0000   -0.22077
103520.0000   -0.37364
103560.0000   -0.00973
103600.0000   -0.16106
103640.0000   -0.09918
103680.0000   -0.03891
103720.0000    0.07929
103760.0000   -0.08004
103800.0000   -0.30116
103840.0000   -0.37511
103880.0000   -0.14011
103920.0000   -0.23815
103960.0000   -0.34644
104000.0000   -0.41844
104040.0000   -0.26303
104080.0000   -0.23281
104120.0000   -0.13060
104160.0000   -0.22907
104200.0000   -0.18235
104240.0000   -0.42081
104280.0000   -0.56209
104320.0000   -0.41813
104360.0000   -0.30056
104400.0000    0.05025
104440.0000   -0.25089
104480.0000   -0.25324
104520.0000   -0.21654
104560.0000   -0.12406
104600.0000   -0.19144
104640.0000   -0.12651
104680.0000   -0.17201
104720.0000   -0.37403
104760.0000   -0.41207
104800.0000   -0.37112
104840.0000   -0.33535
104880.0000   -0.21438
104920.0000   -0.31657
104960.0000   -0.22295
105000.0000    0.02545
105040.0000    0.12960
105080.0000    0.01778
105120.0000   -0.51885
105160.0000   -0.32327
105200.0000    0.03409
105240.0000   -0.10689
105280.0000   -0.08707
105320.0000   -0.04944
105360.0000   -0.19752
105400.0000   -0.23858
105440.0000   -0.27871
105480.0000   -0.22019
105520.0000   -0.20204
105560.0000   -0.35629
105600.0000   -0.21269
105640.0000   -0.32862
105680.0000   -0.25445
105720.0000   -0.32973
105760.0000   -0.49566
105800.0000   -0.24586
105840.0000    0.08994
105880.0000   -0.24433
105920.0000   -0.07906
105960.0000   -0.22976
106000.0000   -0.37063
106040.0000   -0.12574
106080.0000   -0.26825
106120.0000   -0.12837
106160.0000    0.08513
106200.0000   -0.16630
106240.0000   -0.20656
106280.0000   -0.28879
106320.0000   -0.24216
106360.0000   -0.32460
106400.0000    0.03097
106440.0000   -0.06208
106480.0000    0.01803
106520.0000   -0.09002
106560.0000   -0.03284
106600.0000   -0.31094
106640.0000   -0.13142
106680.0000   -0.31737
106720.0000   -0.15353
106760.0000   -0.22699
106800.0000   -0.18194
106840.0000   -0.12900
106880.0000   -0.16173
106920.0000    0.05161
106960.0000   -0.22227
107000.0000   -0.19669
107040.0000   -0.28588
107080.0000   -0.15190
107120.0000   -0.06166
107160.0000   -0.21885
107200.0000   -0.13043
107240.0000   -0.37560
107280.0000   -0.59655
107320.0000   -0.18968
107360.0000   -0.05630
107400.0000   -0.34725
107440.0000   -0.17870
107480.0000   -0.13355
107520.0000   -0.57040
107560.0000   -0.81257
107600.0000   -0.76990
107640.0000   -0.51264
107680.0000   -0.75433
107720.0000   -0.53982
107760.0000   -0.18111
107800.0000   -0.26119
107840.0000   -0.25802
107880.0000   -0.60509
107920.0000   -0.26392
107960.0000   -0.26444
108000.0000   -0.47097
108040.0000   -0.65153
108080.0000   -0.54784
108120.0000   -0.78875
108160.0000   -0.28341
108200.0000   -0.39079
108240.0000   -0.54137
108280.0000   -0.54482
108320.0000   -0.48729
108360.0000   -0.58653
108400.0000   -0.54161
108440.0000   -0.70196
108480.0000   -0.71203
108520.0000   -0.75957
108560.0000   -0.42791
108600.0000   -0.18979
108640.0000   -0.00999
108680.0000   -0.13910
108720.0000    0.30296
108760.0000   -0.33451
108800.0000   -0.37565
108840.0000   -0.13182
108880.0000   -0.13643
108920.0000   -0.55014
108960.0000   -0.54635
109000.0000   -0.52742
109040.0000   -0.69617
109080.0000   -1.09841
109120.0000   -0.58713
109160.0000   -0.73289
109200.0000   -0.63235
109240.0000   -0.79530
109280.0000   -0.49168
109320.0000   -0.77680
109360.0000   -0.46443
109400.0000   -0.58155
109440.0000   -0.73041
109480.0000   -0.56545
109520.0000   -0.35099
109560.0000    0.27569
109600.0000   -0.32842
109640.0000   -0.49477
109680.0000   -0.81086
109720.0000   -0.58715
109760.0000   -0.45201
109800.0000   -0.62020
109840.0000   -0.54370
109880.0000   -0.60553
109920.0000   -0.82658
109960.0000   -0.73033
110000.0000   -0.77729
110040.0000   -0.40792
110080.0000   -0.40857
110120.0000   -0.41592
110160.0000   -0.43798
110200.0000   -0.57766
110240.0000   -0.46415
110280.0000   -0.51611
110320.0000   -0.54187
110360.0000   -0.55572
110400.0000   -0.34194
110440.0000   -0.57196
110480.0000   -0.19039
110520.0000   -0.34915
110560.0000    0.01267
110600.0000    0.07887
110640.0000   -0.18605
110680.0000   -0.33454
110720.0000   -0.34689
110760.0000   -0.31465
110800.0000   -0.07957
110840.0000   -0.44845
110880.0000   -0.28776
110920.0000   -0.25303
110960.0000   -0.38557
111000.0000   -0.47954
111040.0000   -0.35532
111080.0000   -0.39251
111120.0000   -0.26253
111160.0000   -0.30522
111200.0000   -0.17761
111240.0000   -0.13848
111280.0000   -0.36573
111320.0000   -0.35138
111360.0000   -0.25388
111400.0000   -0.26218
111440.0000   -0.59214
111480.0000   -0.60839
111520.0000   -0.22627
111560.0000   -0.36037
111600.0000   -0.09345
111640.0000   -0.21137
111680.0000   -0.30846
111720.0000   -0.07313
111760.0000   -0.11190
111800.0000   -0.14033
111840.0000   -0.44710
111880.0000   -0.32745
111920.0000   -0.31089
111960.0000   -0.06177
112000.0000   -0.06622
112040.0000   -0.36787
112080.0000   -0.55684
112120.0000   -0.68958
112160.0000   -0.21655
112200.0000   -0.29241
112240.0000   -0.48330
112280.0000   -0.36581
112320.0000   -0.14434
112360.0000   -0.39864
112400.0000   -0.39229
112440.0000   -0.00800
112480.0000   -0.06877
112520.0000   -0.10828
112560.0000   -0.09005
112600.0000   -0.04083
112640.0000    0.09613
112680.0000   -0.30659
112720.0000   -0.12989
112760.0000    0.19002
112800.0000   -0.43541
112840.0000   -0.35974
112880.0000   -0.39141
112920.0000   -0.05144
112960.0000   -0.27849
113000.0000   -0.32445
113040.0000   -0.30304
113080.0000   -0.34493
113120.0000   -0.13635
113160.0000   -0.31754
113200.0000   -0.51263
113240.0000   -0.29161
113280.0000   -0.49266
113320.0000   -0.69139
113360.0000   -0.49205
113400.0000   -0.77985
113440.0000   -0.48017
113480.0000   -0.32933
113520.0000   -0.57073
113560.0000   -0.53044
113600.0000   -0.52573
113640.0000   -0.40677
113680.0000   -0.08024
113720.0000   -0.08907
113760.0000   -0.07547
113800.0000    0.09552
113840.0000    0.16381
113880.0000   -0.12397
113920.0000   -0.41035
113960.0000   -0.32710
114000.0000   -0.32895
114040.0000   -0.01539
114080.0000    0.00102
114120.0000   -0.27160
114160.0000   -0.67919
114200.0000   -0.37722
114240.0000   -0.73239
114280.0000   -0.58815
114320.0000   -0.62405
114360.0000   -0.54206
114400.0000   -0.25806
114440.0000   -0.30096
114480.0000   -0.20348
114520.0000   -0.31422
114560.0000   -0.04695
114600.0000    0.11799
114640.0000   -0.26060
114680.0000   -0.60620
114720.0000   -0.62839
114760.0000   -0.44409
114800.0000   -0.58340
114840.0000   -0.50820
114880.0000   -0.09125
114920.0000   -0.08952
114960.0000   -0.07991
115000.0000   -0.52268
115040.0000   -0.17729
115080.0000    0.20145
115120.0000   -0.00947
115160.0000   -0.16107
115200.0000   -0.24054
115240.0000   -0.55400
115280.0000   -0.04594
115320.0000    0.30020
115360.0000    0.17264
115400.0000   -0.02723
115440.0000    0.09519
115480.0000   -0.01215
115520.0000    0.01001
115560.0000    0.12961
115600.0000   -0.11275
115640.0000    0.03194
115680.0000   -0.00962
115720.0000    0.02306
115760.0000    0.07388
115800.0000   -0.03112
115840.0000    0.14291
115880.0000    0.26280
115920.0000    0.24113
115960.0000    0.16578
116000.0000   -0.09073
116040.0000   -0.18629
116080.0000   -0.02217
116120.0000    0.04759
116160.0000    0.02303
116200.0000   -0.18860
116240.0000    0.19457
116280.0000    0.05865
116320.0000   -0.17335
116360.0000   -0.08914
116400.0000   -0.29476
116440.0000   -0.05783
116480.0000    0.11895
116520.0000   -0.13860
116560.0000   -0.15717
116600.0000    0.16059
116640.0000    0.10472
116680.0000    0.17069
116720.0000    0.22446
116760.0000    0.03856
116800.0000   -0.70251
116840.0000   -0.32972
116880.0000   -0.63789
116920.0000   -0.24021
116960.0000   -0.27880
117000.0000   -0.55473
117040.0000   -0.26829
117080.0000   -0.33604
117120.0000   -0.02409
117160.0000    0.03884
117200.0000   -0.46113
117240.0000   -0.27580
117280.0000   -0.11710
117320.0000   -0.30655
117360.0000   -0.47673
117400.0000   -0.19937
117440.0000   -0.43971
117480.0000   -0.40734
117520.0000   -0.24700
117560.0000   -0.22300
117600.0000   -0.33860
117640.0000   -0.58495
117680.0000   -0.60009
117720.0000   -0.60651
117760.0000   -0.06730
117800.0000   -0.25494
117840.0000   -0.28382
117880.0000   -0.30923
117920.0000   -0.26081
117960.0000   -0.32398
118000.0000   -0.47686
118040.0000   -0.15070
118080.0000   -0.08673
118120.0000   -0.23467
118160.0000   -0.28155
118200.0000   -0.40929
118240.0000   -0.27175
118280.0000   -0.28954
118320.0000   -0.57647
118360.0000   -0.48646
118400.0000   -0.58535
118440.0000    0.46835
118480.0000   -0.01699
118520.0000   -0.20880
118560.0000   -0.27939
118600.0000    0.02154
118640.0000   -0.10985
118680.0000   -0.07991
118720.0000   -0.21418
118760.0000   -0.15093
118800.0000    0.07779
118840.0000    0.14889
118880.0000   -0.00387
118920.0000   -0.28388
118960.0000   -0.45031
119000.0000   -0.47580
119040.0000   -0.17523
119080.0000   -0.41341
119120.0000   -0.55478
119160.0000   -0.37455
119200.0000   -0.53465
119240.0000   -0.44441
119280.0000   -0.36758
119320.0000   -0.39023
119360.0000   -0.01308
119400.0000    0.16628
119440.0000   -0.23407
119480.0000   -0.30468
119520.0000   -0.15318
119560.0000   -0.47980
119600.0000   -0.47228
119640.0000   -0.45196
119680.0000   -0.43514
119720.0000   -0.11614
119760.0000   -0.56273
119800.0000   -0.37875
119840.0000   -0.15424
119880.0000   -0.42691
119920.0000   -0.36881
119960.0000   -0.30695
120000.0000    0.04237
120040.0000   -0.16142
120080.0000    0.04059
120120.0000   -0.17749
120160.0000   -0.25708
120200.0000   -0.05650
120240.0000   -0.11725
120280.0000   -0.14714
120320.0000   -0.32605
120360.0000   -0.54440
120400.0000   -0.46341
120440.0000   -0.39016
120480.0000   -0.23679
120520.0000   -0.65827
120560.0000   -0.36544
120600.0000   -0.17876
120640.0000   -0.67885
120680.0000   -0.44778
120720.0000   -0.44507
120760.0000   -0.42646
120800.0000   -0.65026
120840.0000   -0.65565
120880.0000   -0.23630
120920.0000   -0.57688
120960.0000   -0.49437
121000.0000   -0.52978
121040.0000   -0.67259
121080.0000   -0.55058
121120.0000   -0.45941
121160.0000   -0.82713
121200.0000   -1.03376
121240.0000   -0.79292
121280.0000   -0.50836
121320.0000   -0.64186
121360.0000   -0.48819
121400.0000   -0.36674
121440.0000   -0.61624
121480.0000   -0.54811
121520.0000   -0.73748
121560.0000   -0.61953
121600.0000   -0.41952
121640.0000   -0.43586
121680.0000   -0.74808
121720.0000   -0.43639
121760.0000   -0.26526
121800.0000   -0.05344
121840.0000   -0.22855
121880.0000   -0.24811
121920.0000   -0.43521
121960.0000   -0.42934
122000.0000   -0.34172
122040.0000   -0.64089
122080.0000   -0.62227
122120.0000   -0.46815
122160.0000   -0.56703
122200.0000   -0.69581
122240.0000   -0.31431
122280.0000   -0.58249
122320.0000   -0.29716
122360.0000   -0.23716
122400.0000   -0.46787
122440.0000   -0.43998
122480.0000   -0.56761
122520.0000   -0.63653
122560.0000   -0.47516
122600.0000   -0.46604
122640.0000   -0.58853
122680.0000   -0.57067
122720.0000   -0.60603
122760.0000   -0.56043
122800.0000   -0.27615
122840.0000   -0.42841
122880.0000   -0.54481
122920.0000   -0.53582
122960.0000   -0.47228
123000.0000   -0.30819
123040.0000   -0.47022
123080.0000   -0.44523
123120.0000   -0.46041
123160.0000   -0.36528
123200.0000   -0.63841
123240.0000   -0.52349
123280.0000   -0.37147
123320.0000   -0.54697
123360.0000   -0.56743
123400.0000   -0.36977
123440.0000   -0.20438
123480.0000   -0.46746
123520.0000   -0.47850
123560.0000   -0.62076
123600.0000   -0.69558
123640.0000   -0.57594
123680.0000   -0.68976
123720.0000   -0.44184
123760.0000   -0.62996
123800.0000   -0.23131
123840.0000   -0.48424
123880.0000   -0.51365
123920.0000   -0.69889
123960.0000   -0.70026
124000.0000   -0.59812
124040.0000   -0.78947
124080.0000   -0.56439
124120.0000   -0.54923
124160.0000   -0.64435
124200.0000   -0.47649
124240.0000   -0.23664
124280.0000   -0.59064
124320.0000   -0.62234
124360.0000   -0.53898
124400.0000   -0.67204
124440.0000   -0.71249
124480.0000   -0.60921
124520.0000   -0.81362
124560.0000   -0.66969
124600.0000   -0.77144
124640.0000   -0.77090
124680.0000   -0.58039
124720.0000   -0.52863
124760.0000   -0.67603
124800.0000   -0.71277
124840.0000   -0.74300
124880.0000   -0.52706
124920.0000   -0.71722
124960.0000   -0.41845
125000.0000   -0.23745
125040.0000   -0.49669
125080.0000   -0.59001
125120.0000   -0.51642
125160.0000   -0.37787
125200.0000   -0.54922
125240.0000   -0.21292
125280.0000   -0.35933
125320.0000   -0.43895
125360.0000   -0.30464
125400.0000   -0.32330
125440.0000   -0.38962
125480.0000   -0.40909
125520.0000   -0.58210
125560.0000   -0.40930
125600.0000   -0.54261
125640.0000   -0.18512
125680.0000    0.02349
125720.0000    0.03195
125760.0000   -0.05503
125800.0000    0.13481
125840.0000   -0.16883
125880.0000    0.03136
125920.0000   -0.59083
125960.0000   -0.42974
126000.0000   -0.32822
126040.0000   -0.31860
126080.0000   -0.45569
126120.0000   -0.64547
126160.0000   -0.47823
126200.0000   -0.58358
126240.0000   -0.79814
126280.0000   -0.79470
126320.0000   -0.91360
126360.0000   -0.34654
126400.0000   -0.31653
126440.0000   -0.04817
126480.0000   -0.26479
126520.0000   -0.23560
126560.0000   -0.35354
126600.0000   -0.13898
126640.0000   -0.16269
126680.0000   -0.41595
126720.0000   -0.13522
126760.0000   -0.01681
126800.0000   -0.12740
126840.0000    0.22166
126880.0000   -0.01158
126920.0000   -0.30618
126960.0000   -0.29810
127000.0000    0.16339
127040.0000    0.09446
127080.0000   -0.04831
127120.0000   -0.23973
127160.0000    0.15283
127200.0000   -0.09121
127240.0000   -0.20644
127280.0000   -0.06938
127320.0000   -0.23405
127360.0000    0.07535
127400.0000   -0.11976
127440.0000    0.19919
127480.0000   -0.17706
127520.0000   -0.20121
127560.0000   -0.01773
127600.0000   -0.31305
127640.0000   -0.29237
127680.0000   -0.41729
127720.0000   -0.34691
127760.0000   -0.18244
127800.0000   -0.33033
127840.0000   -0.18781
127880.0000   -0.43225
127920.0000   -0.07437
127960.0000   -0.52094
128000.0000   -0.19880
128040.0000   -0.30979
128080.0000   -0.18635
128120.0000   -0.30548
128160.0000   -0.36425
128200.0000   -0.31612
128240.0000   -0.13749
128280.0000   -0.22071
128320.0000   -0.31008
128360.0000   -0.22092
128400.0000   -0.07384
128440.0000   -0.21621
128480.0000   -0.37820
128520.0000   -0.19029
128560.0000   -0.09139
128600.0000   -0.09155
128640.0000   -0.05351
128680.0000   -0.25783
128720.0000   -0.05907
128760.0000   -0.01958
128800.0000   -0.44077
128840.0000   -0.14046
128880.0000   -0.13345
128920.0000   -0.00738
128960.0000   -0.02695
129000.0000   -0.09427
129040.0000    0.08632
129080.0000   -0.31262
129120.0000   -0.39311
129160.0000   -0.64077
129200.0000   -0.51688
129240.0000   -0.22091
129280.0000    0.18821
129320.0000   -0.00376
129360.0000    0.03186
129400.0000    0.05501
129440.0000   -0.03989
129480.0000   -0.07544
129520.0000    0.09707
129560.0000   -0.43911
129600.0000   -0.37634
129640.0000   -0.18271
129680.0000   -0.23913
129720.0000    0.07474
129760.0000    0.19172
129800.0000   -0.39228
129840.0000   -0.19999
129880.0000   -0.16396
129920.0000   -0.19222
129960.0000   -0.26627
130000.0000    0.14430
130040.0000   -0.18313
130080.0000   -0.32342
130120.0000   -0.29353
130160.0000   -0.26843
130200.0000   -0.27628
130240.0000   -0.55378
130280.0000   -0.52751
130320.0000   -0.35954
130360.0000   -0.48748
130400.0000   -0.56033
130440.0000   -0.29943
130480.0000   -0.16288
130520.0000   -0.71233
130560.0000   -0.78573
130600.0000   -0.64869
130640.0000   -0.32448
130680.0000   -0.39074
130720.0000   -0.28662
130760.0000   -0.38796
130800.0000   -0.07783
130840.0000   -0.18268
130880.0000   -0.52513
130920.0000   -0.60242
130960.0000   -0.71862
131000.0000   -0.53340
131040.0000   -0.47704
131080.0000   -0.55785
131120.0000   -0.40827
131160.0000   -0.39132
131200.0000   -0.45521
131240.0000   -0.38575
131280.0000   -0.76192
131320.0000   -0.53459
131360.0000   -0.74682
131400.0000   -0.78352
131440.0000   -0.65852
131480.0000   -0.51108
131520.0000   -0.53135
131560.0000   -0.85198
131600.0000   -0.44552
131640.0000   -0.55928
131680.0000   -0.60852
131720.0000   -0.85196
131760.0000   -0.64680
131800.0000   -0.87271
131840.0000   -0.67321
131880.0000   -0.75322
131920.0000   -0.77821
131960.0000   -0.19517
132000.0000   -0.63711
132040.0000   -0.76528
132080.0000   -0.28818
132120.0000   -0.45447
132160.0000   -0.37676
132200.0000   -0.76372
132240.0000   -0.46090
132280.0000   -0.30264
132320.0000   -0.26274
132360.0000   -0.65983
132400.0000   -0.60462
132440.0000   -0.43051
132480.0000   -0.51455
132520.0000   -0.53039
132560.0000   -0.75987
132600.0000   -0.82482
132640.0000   -0.77185
132680.0000   -0.51436
132720.0000   -0.84973
132760.0000   -0.55658
132800.0000   -0.68007
132840.0000   -0.61654
132880.0000   -0.78249
132920.0000   -0.36632
132960.0000   -0.25366
133000.0000   -0.37737
133040.0000   -0.56205
133080.0000   -0.67728
133120.0000   -0.63999
133160.0000   -0.74240
133200.0000   -0.77652
133240.0000   -0.75725
133280.0000   -0.50231
133320.0000   -0.52590
133360.0000   -0.19581
133400.0000   -0.40532
133440.0000   -0.33993
133480.0000   -0.49025
133520.0000   -0.45173
133560.0000   -0.03643
133600.0000   -0.06803
133640.0000   -0.49390
133680.0000   -0.60210
133720.0000   -0.61284
133760.0000   -0.39958
133800.0000   -0.54908
133840.0000   -0.48706
133880.0000   -0.40851
133920.0000   -0.72513
133960.0000   -0.77247
134000.0000   -0.68122
134040.0000   -0.58270
134080.0000   -0.45626
134120.0000   -0.76944
134160.0000   -0.55783
134200.0000   -0.61937
134240.0000   -0.69070
134280.0000   -0.89547
134320.0000   -0.77478
134360.0000   -0.58320
134400.0000   -0.68954
134440.0000   -0.65818
134480.0000   -0.66506
134520.0000   -0.78229
134560.0000   -0.56011
134600.0000   -0.58742
134640.0000   -0.61942
134680.0000   -0.70760
134720.0000   -0.53916
134760.0000   -0.50019
134800.0000   -0.64633
134840.0000   -0.49264
134880.0000   -0.62369
134920.0000   -0.63073
134960.0000   -0.52041
135000.0000   -0.47588
135040.0000   -0.59349
135080.0000   -0.56084
135120.0000   -0.55311
135160.0000   -0.60610
135200.0000   -0.53970
135240.0000   -0.68334
135280.0000   -0.73472
135320.0000   -0.75546
135360.0000   -0.73950
135400.0000   -0.63671
135440.0000   -0.78367
135480.0000   -0.70761
135520.0000   -0.74164
135560.0000   -0.54180
135600.0000   -0.78869
135640.0000   -0.79421
135680.0000   -0.71837
135720.0000   -0.88172
135760.0000   -0.63268
135800.0000   -0.71635
135840.0000   -0.74284
135880.0000   -0.68561
135920.0000   -0.65991
135960.0000   -0.59654
136000.0000   -0.95936
136040.0000   -0.73041
136080.0000   -0.70301
136120.0000   -0.66345
136160.0000   -0.55630
136200.0000   -0.60828
136240.0000   -0.60788
136280.0000   -0.79113
136320.0000   -0.56940
136360.0000   -0.76325
136400.0000   -0.56488
136440.0000   -0.65390
136480.0000   -0.43345
136520.0000   -0.47270
136560.0000   -0.51178
136600.0000   -0.49965
136640.0000   -0.63789
136680.0000   -0.52620
136720.0000   -0.71338
136760.0000   -0.75759
136800.0000   -0.58324
136840.0000   -0.67333
136880.0000   -0.61136
136920.0000   -0.18078
136960.0000   -0.61017
137000.0000   -0.28594
137040.0000   -0.59104
137080.0000   -0.45810
137120.0000   -0.62991
137160.0000   -0.67349
137200.0000   -0.54026
137240.0000   -0.67630
137280.0000   -0.71997
137320.0000   -0.66579
137360.0000   -0.66754
137400.0000   -0.84123
137440.0000   -0.45190
137480.0000   -0.50301
137520.0000   -0.54749
137560.0000   -0.62086
137600.0000   -0.60547
137640.0000   -0.51016
137680.0000   -0.68482
137720.0000   -0.78940
137760.0000   -0.23196
137800.0000   -0.39041
137840.0000   -0.23481
137880.0000   -0.11759
137920.0000   -0.11355
137960.0000   -0.08355
138000.0000   -0.17687
138040.0000    0.15997
138080.0000   -0.35524
138120.0000   -0.09353
138160.0000   -0.47100
138200.0000   -0.50301
138240.0000   -0.30425
138280.0000   -0.28174
138320.0000    0.10058
138360.0000   -0.01356
138400.0000   -0.31513
138440.0000   -0.44261
138480.0000   -0.49786
138520.0000   -0.45701
138560.0000   -0.55917
138600.0000   -0.15420
138640.0000   -0.17382
138680.0000   -0.27763
138720.0000   -0.13421
138760.0000   -0.42340
138800.0000   -0.37124
138840.0000   -0.08285
138880.0000   -0.34797
138920.0000   -0.16389
138960.0000   -0.05993
139000.0000   -0.31439
139040.0000   -0.21352
139080.0000   -0.54153
139120.0000   -0.48835
139160.0000   -0.36854
139200.0000   -0.17627
139240.0000   -0.11676
139280.0000    0.14223
139320.0000    0.21302
139360.0000    0.12220
139400.0000    0.15899
139440.0000    0.14037
139480.0000   -0.00935
139520.0000    0.04326
139560.0000   -0.11592
139600.0000   -0.35343
139640.0000   -0.21009
139680.0000   -0.33285
139720.0000   -0.37788
139760.0000   -0.26998
139800.0000   -0.13782
139840.0000   -0.25364
139880.0000   -0.09943
139920.0000   -0.19289
139960.0000   -0.21556
140000.0000   -0.26895
140040.0000    0.06139
140080.0000   -0.11623
140120.0000    0.02263
140160.0000   -0.01056
140200.0000   -0.04277
140240.0000    0.37086
140280.0000    0.14428
140320.0000    0.15801
140360.0000   -0.45433
140400.0000   -0.29959
140440.0000    0.01157
140480.0000   -0.03785
140520.0000    0.02710
140560.0000   -0.13570
140600.0000   -0.20116
140640.0000   -0.14448
140680.0000   -0.38982
140720.0000   -0.53196
140760.0000   -0.03804
140800.0000   -0.31594
140840.0000   -0.48808
140880.0000   -0.47650
140920.0000   -0.48256
140960.0000   -0.52302
141000.0000   -0.47991
141040.0000   -0.52871
141080.0000   -0.24397
141120.0000   -0.66500
141160.0000   -0.53203
141200.0000   -0.64024
141240.0000   -0.33205
141280.0000   -0.37311
141320.0000   -0.35242
141360.0000   -0.68667
141400.0000   -0.50724
141440.0000   -0.35651
141480.0000   -0.72602
141520.0000   -0.29028
141560.0000   -0.67986
141600.0000   -0.73444
141640.0000   -0.46711
141680.0000   -0.33036
141720.0000   -0.40062
141760.0000   -0.31817
141800.0000   -0.42596
141840.0000   -0.44701
141880.0000   -0.23498
141920.0000   -0.17314
141960.0000   -0.36848
142000.0000   -0.42301
142040.0000   -0.44865
142080.0000   -0.29787
142120.0000   -0.63804
142160.0000   -0.50361
142200.0000   -0.58728
142240.0000   -0.81982
142280.0000   -0.72892
142320.0000   -0.09265
142360.0000   -0.24382
142400.0000   -0.02380
142440.0000   -0.08550
142480.0000    0.05446
142520.0000   -0.13105
142560.0000   -0.01813
142600.0000   -0.18915
142640.0000    0.07588
142680.0000    0.09108
142720.0000   -0.21131
142760.0000    0.07458
142800.0000    0.12287
142840.0000   -0.03143
142880.0000    0.07430
142920.0000   -0.27787
142960.0000   -0.34950
143000.0000   -0.46265
143040.0000   -0.02460
143080.0000    0.02247
143120.0000    0.07092
143160.0000    0.32810
143200.0000   -0.04836
143240.0000    0.15212
143280.0000   -0.30660
143320.0000   -0.59279
143360.0000   -0.55245
143400.0000   -0.20440
143440.0000   -0.64596
143480.0000   -0.65866
143520.0000   -0.10183
143560.0000   -0.64189
143600.0000   -0.42319
143640.0000   -0.46841
143680.0000   -0.49999
143720.0000   -0.45514
143760.0000   -0.39827
143800.0000   -0.41523
143840.0000   -0.46149
143880.0000   -0.29453
143920.0000   -0.57598
143960.0000   -0.32891
144000.0000   -0.22256
144040.0000   -0.65424
144080.0000   -0.57583
144120.0000   -0.60208
144160.0000   -0.80948
144200.0000   -1.07192
144240.0000   -0.83445
144280.0000   -0.54559
144320.0000   -0.90552
144360.0000   -0.76870
144400.0000   -0.69206
144440.0000   -0.58199
144480.0000   -0.77661
144520.0000   -0.59333
144560.0000   -0.75554
144600.0000   -0.55672
144640.0000   -0.67755
144680.0000   -0.45520
144720.0000   -0.14350
144760.0000   -0.12299
144800.0000   -0.52896
144840.0000   -0.39957
144880.0000   -0.16420
144920.0000   -0.31686
144960.0000   -0.18513
145000.0000   -0.24318
145040.0000   -0.26006
145080.0000   -0.12681
145120.0000    0.09535
145160.0000   -0.10651
145200.0000    0.11874
145240.0000   -0.03862
145280.0000   -0.05220
145320.0000    0.08556
145360.0000   -0.17296
145400.0000   -0.02404
145440.0000   -0.03830
145480.0000    0.02414
145520.0000   -0.14900
145560.0000   -0.02305
145600.0000   -0.08213
145640.0000   -0.09528
145680.0000    0.26758
145720.0000    0.04136
145760.0000    0.01318
145800.0000   -0.32546
145840.0000    0.04904
145880.0000   -0.57451
145920.0000   -0.10518
145960.0000   -0.25886
146000.0000   -0.43206
146040.0000   -0.83612
146080.0000   -0.25935
146120.0000   -0.18781
146160.0000   -0.42588
146200.0000   -0.48318
146240.0000   -0.64399
146280.0000   -0.59241
146320.0000   -0.89434
146360.0000   -0.21548
146400.0000   -0.35095
146440.0000   -0.25618
146480.0000   -0.35325
146520.0000   -0.49592
146560.0000   -0.34986
146600.0000   -0.33656
146640.0000   -0.23859
146680.0000   -0.19331
146720.0000   -0.41999
146760.0000   -0.68237
146800.0000   -0.41174
146840.0000   -0.41247
146880.0000   -0.35439
146920.0000   -0.35209
146960.0000   -0.65341
147000.0000   -0.09393
147040.0000   -0.55223
147080.0000   -0.35166
147120.0000   -0.26343
147160.0000   -0.34024
147200.0000   -0.42961
147240.0000   -0.44481
147280.0000   -0.04776
147320.0000    0.10426
147360.0000   -0.22835
147400.0000   -0.43360
147440.0000    0.04349
147480.0000    0.08945
147520.0000    0.01053
147560.0000   -0.11477
147600.0000   -0.49579
147640.0000   -0.38518
147680.0000   -0.39719
147720.0000   -0.28074
147760.0000   -0.12523
147800.0000   -0.50240
147840.0000   -0.24185
147880.0000   -0.37856
147920.0000   -0.45924
147960.0000   -0.32945
148000.0000   -0.64353
148040.0000   -0.41034
148080.0000   -0.39691
148120.0000    0.26249
148160.0000   -0.24768
148200.0000   -0.02198
148240.0000   -0.17770
148280.0000    0.00325
148320.0000   -0.50770
148360.0000   -0.24517
148400.0000   -0.23622
148440.0000   -0.53135
148480.0000    0.10200
148520.0000   -0.03268
148560.0000   -0.13150
148600.0000   -0.39370
148640.0000   -0.28680
148680.0000   -0.18282
148720.0000   -0.27034
148760.0000   -0.38682
148800.0000   -0.13502
148840.0000   -0.27192
148880.0000   -0.21240
148920.0000    0.01457
148960.0000   -0.16699
149000.0000   -0.35432
149040.0000   -0.31766
149080.0000   -0.18275
149120.0000   -0.04858
149160.0000   -0.05395
149200.0000   -0.26243
149240.0000   -0.46128
149280.0000   -0.25535
149320.0000   -0.08897
149360.0000   -0.24095
149400.0000    0.35102
149440.0000    0.23572
149480.0000    0.14380
149520.0000   -0.20962
149560.0000    0.12931
149600.0000   -0.28648
149640.0000   -0.39748
149680.0000   -0.46945
149720.0000   -0.01401
149760.0000    0.07778
149800.0000   -0.24187
149840.0000   -0.17432
149880.0000   -0.38254
149920.0000   -0.42241
149960.0000   -0.42294
150000.0000   -0.36677
150040.0000   -0.76504
150080.0000   -0.45997
150120.0000   -0.43752
150160.0000   -0.50793
150200.0000   -0.35954
150240.0000   -0.24964
150280.0000   -0.10262
150320.0000   -0.37114
150360.0000   -0.73913
150400.0000   -0.55615
150440.0000   -0.28934
150480.0000   -0.42576
150520.0000   -0.36611
150560.0000   -0.55027
150600.0000   -0.03329
150640.0000   -0.12377
150680.0000   -0.15000
150720.0000   -0.06103
150760.0000   -0.04245
150800.0000   -0.00677
150840.0000    0.15689
150880.0000    0.15001
150920.0000    0.20422
150960.0000    0.15153
151000.0000    0.03475
151040.0000   -0.07778
151080.0000    0.14203
151120.0000    0.09812
151160.0000    0.05104
151200.0000    0.01799
151240.0000   -0.27135
151280.0000   -0.17597
151320.0000   -0.40690
151360.0000    0.14884
151400.0000   -0.29373
151440.0000   -0.26240
151480.0000   -0.08713
151520.0000    0.03665
151560.0000    0.23953
151600.0000   -0.34888
151640.0000   -0.06074
151680.0000   -0.01069
151720.0000   -0.19335
151760.0000    0.03503
151800.0000    0.04908
151840.0000   -0.01779
151880.0000   -0.09798
151920.0000    0.17009
151960.0000    0.23611
152000.0000   -0.05259
152040.0000    0.11781
152080.0000    0.09171
152120.0000   -0.15603
152160.0000    0.01324
152200.0000    0.09090
152240.0000   -0.01282
152280.0000    0.13690
152320.0000   -0.10448
152360.0000    0.02617
152400.0000   -0.08774
152440.0000   -0.10342
152480.0000   -0.01034
152520.0000    0.02205
152560.0000    0.28008
152600.0000   -0.14987
152640.0000   -0.40169
152680.0000   -0.26429
152720.0000   -0.44436
152760.0000   -0.49205
152800.0000   -0.65126
152840.0000   -0.60682
152880.0000   -0.55830
152920.0000   -0.22768
152960.0000   -0.63532
153000.0000   -0.68421
153040.0000   -0.62562
153080.0000   -0.57287
153120.0000   -0.61703
153160.0000   -0.33150
153200.0000   -0.62620
153240.0000   -0.36961
153280.0000   -0.47908
153320.0000   -0.65220
153360.0000   -0.25641
153400.0000   -0.75877
153440.0000   -0.80828
153480.0000   -0.65270
153520.0000   -0.51465
153560.0000   -0.26726
153600.0000   -0.17373
153640.0000    0.16187
153680.0000    0.08015
153720.0000    0.04351
153760.0000   -0.08496
153800.0000    0.01934
153840.0000   -0.01791
153880.0000   -0.21404
153920.0000   -0.06719
153960.0000   -0.30096
154000.0000   -0.30127
154040.0000   -0.04738
154080.0000    0.02723
154120.0000    0.09591
154160.0000   -0.02365
154200.0000   -0.21451
154240.0000   -0.11068
154280.0000   -0.13929
154320.0000   -0.41674
154360.0000   -0.25820
154400.0000   -0.56783
154440.0000   -0.32357
154480.0000   -0.49116
154520.0000   -0.53538
154560.0000   -0.33716
154600.0000   -0.49398
154640.0000   -0.30032
154680.0000   -0.60801
154720.0000   -0.64880
154760.0000   -0.43379
154800.0000   -0.33290
154840.0000   -0.60440
154880.0000   -0.56199
154920.0000   -0.52360
154960.0000   -0.29225
155000.0000   -0.62196
155040.0000   -0.38812
155080.0000   -0.51370
155120.0000   -0.21914
155160.0000   -0.16173
155200.0000    0.25967
155240.0000   -0.00538
155280.0000    0.13161
155320.0000   -0.03656
155360.0000   -0.07186
155400.0000    0.18980
155440.0000   -0.02440
155480.0000   -0.02757
155520.0000    0.00497
155560.0000    0.08817
155600.0000   -0.02108
155640.0000   -0.16458
155680.0000   -0.26269
155720.0000   -0.25282
155760.0000    0.02323
155800.0000    0.15893
155840.0000    0.18689
155880.0000    0.28269
155920.0000   -0.07340
155960.0000   -0.06807
156000.0000    0.08185
156040.0000    0.07280
156080.0000    0.65292
156120.0000    0.50889
156160.0000    0.57692
156200.0000    0.43038
156240.0000    0.80269
156280.0000    0.53760
156320.0000    0.62316
156360.0000    0.38965
156400.0000    0.54533
156440.0000    0.59442
156480.0000    0.53363
156520.0000    0.56189
156560.0000    0.37173
156600.0000    0.72032
156640.0000    0.70766
156680.0000    0.55634
156720.0000    0.31961
156760.0000    0.54731
156800.0000    0.52171
156840.0000    0.67726
156880.0000    0.59766
156920.0000    0.14478
156960.0000    0.14419
157000.0000    0.15316
157040.0000   -0.14855
157080.0000   -0.37665
157120.0000   -0.37133
157160.0000   -0.17186
157200.0000    0.09138
157240.0000   -0.34833
157280.0000   -0.33057
157320.0000   -0.40666
157360.0000   -0.19548
157400.0000   -0.47407
157440.0000   -0.46627
157480.0000   -0.49554
157520.0000   -0.41307
157560.0000   -0.34944
157600.0000   -0.48480
157640.0000   -0.54537
157680.0000   -0.59012
157720.0000   -0.38305
157760.0000   -0.46838
157800.0000   -0.42253
157840.0000   -0.75380
157880.0000   -0.44565
157920.0000   -0.24426
157960.0000   -0.30278
158000.0000   -0.35281
158040.0000   -0.55269
158080.0000   -0.46173
158120.0000   -0.25713
158160.0000   -0.26417
158200.0000   -0.29123
158240.0000   -0.17783
158280.0000   -0.36061
158320.0000   -0.39511
158360.0000   -0.12011
158400.0000   -0.54495
158440.0000   -0.59450
158480.0000   -0.23041
158520.0000   -0.47361
158560.0000   -0.25693
158600.0000   -0.17647
158640.0000   -0.39707
158680.0000   -0.11620
158720.0000   -0.04707
158760.0000   -0.48701
158800.0000   -0.19290
158840.0000   -0.37481
158880.0000   -0.49363
158920.0000   -0.29419
158960.0000   -0.46449
159000.0000   -0.45298
159040.0000   -0.37000
159080.0000   -0.22881
159120.0000   -0.61511
159160.0000   -0.17140
159200.0000   -0.14850
159240.0000   -0.04073
159280.0000    0.12925
159320.0000   -0.31318
159360.0000   -0.17264
159400.0000   -0.31465
159440.0000   -0.40545
159480.0000   -0.63853
159520.0000   -0.50220
159560.0000   -0.52897
159600.0000   -0.48094
159640.0000   -0.41090
159680.0000   -0.68650
159720.0000   -0.58714
159760.0000   -0.63055
159800.0000   -0.55682
159840.0000   -0.63774
159880.0000   -0.65880
159920.0000   -0.78449
159960.0000   -0.71898
160000.0000   -0.50962
160040.0000   -0.78814
160080.0000   -0.60829
160120.0000   -0.53649
160160.0000   -0.59875
160200.0000   -0.54005
160240.0000   -0.30657
160280.0000   -0.29189
160320.0000   -0.33530
160360.0000   -0.26363
160400.0000   -0.21684
160440.0000    0.08779
160480.0000    0.10977
160520.0000    0.21199
160560.0000    0.17515
160600.0000    0.32335
160640.0000   -0.06441
160680.0000    0.09595
160720.0000   -0.19170
160760.0000   -0.06227
160800.0000    0.21789
160840.0000    0.04362
160880.0000    0.06975
160920.0000   -0.26418
160960.0000    0.03670
161000.0000   -0.12036
161040.0000    0.32224
161080.0000   -0.23903
161120.0000    0.13954
161160.0000   -0.08083
161200.0000   -0.12820
161240.0000   -0.22095
161280.0000    0.06565
161320.0000   -0.23457
161360.0000   -0.43487
161400.0000   -0.23918
161440.0000   -0.16079
161480.0000   -0.33036
161520.0000    0.06417
161560.0000   -0.24658
161600.0000   -0.42326
161640.0000   -0.51650
161680.0000   -0.30978
161720.0000   -0.22677
161760.0000   -0.36957
161800.0000   -0.18267
161840.0000   -0.25734
161880.0000   -0.24408
161920.0000    0.11427
161960.0000   -0.12883
162000.0000   -0.02422
162040.0000   -0.17951
162080.0000    0.17493
162120.0000    0.14252
162160.0000   -0.16230
162200.0000    0.22882
162240.0000    0.41639
162280.0000    0.42232
162320.0000    0.36468
162360.0000    0.39591
162400.0000    0.46414
162440.0000   -0.05611
162480.0000    0.46517
162520.0000    0.25301
162560.0000    0.37035
162600.0000    0.35793
162640.0000    0.29951
162680.0000    0.32509
162720.0000    0.54774
162760.0000    0.27018
162800.0000    0.21642
162840.0000    0.28108
162880.0000    0.32067
162920.0000    0.26494
162960.0000    0.02603
163000.0000    0.61740
163040.0000    0.22140
163080.0000    0.34108
163120.0000    0.06909
163160.0000    0.03642
163200.0000    0.26202
163240.0000    0.32696
163280.0000    0.12666
163320.0000   -0.04023
163360.0000    0.01315
163400.0000    0.14154
163440.0000    0.20499
163480.0000   -0.14856
163520.0000    0.14607
163560.0000    0.09812
163600.0000    0.05785
163640.0000    0.25856
163680.0000    0.23707
163720.0000    0.30678
163760.0000    0.35539
163800.0000    0.42198
163840.0000    0.49273
163880.0000    0.39339
163920.0000    0.31014
163960.0000    0.43569
164000.0000    0.44953
164040.0000    0.43461
164080.0000    0.19169
164120.0000    0.44724
164160.0000    0.19745
164200.0000    0.26309
164240.0000    0.56294
164280.0000    0.54457
164320.0000    0.23476
164360.0000    0.18819
164400.0000    0.21124
164440.0000    0.46431
164480.0000    0.57284
164520.0000    0.53995
164560.0000    0.57768
164600.0000    0.41088
164640.0000    0.25739
164680.0000   -0.09774
164720.0000    0.42586
164760.0000    0.26287
164800.0000    0.41749
164840.0000    0.42670
164880.0000    0.48982
164920.0000    0.45758
164960.0000    0.40453
165000.0000    0.27172
165040.0000    0.55002
165080.0000    0.21238
165120.0000    0.52958
165160.0000    0.46984
165200.0000    0.28660
165240.0000    0.39569
165280.0000    0.17475
165320.0000    0.11444
165360.0000    0.21322
165400.0000    0.22329
165440.0000    0.26090
165480.0000    0.34887
165520.0000    0.06360
165560.0000    0.12451
165600.0000    0.43281
165640.0000    0.49967
165680.0000    0.41444
165720.0000    0.39843
165760.0000    0.29902
165800.0000    0.38670
165840.0000    0.43446
165880.0000    0.33124
165920.0000    0.32510
165960.0000    0.50257
166000.0000    0.33837
166040.0000    0.39251
166080.0000    0.25140
166120.0000    0.35442
166160.0000    0.24178
166200.0000    0.26641
166240.0000    0.30548
166280.0000    0.60820
166320.0000    0.07470
166360.0000    0.44466
166400.0000    0.41310
166440.0000    0.61582
166480.0000    0.28385
166520.0000    0.43938
166560.0000    0.40715
166600.0000    0.38255
166640.0000    0.34224
166680.0000    0.43104
166720.0000    0.42144
166760.0000    0.42794
166800.0000    0.29566
166840.0000    0.60587
166880.0000    0.60141
166920.0000    0.17034
166960.0000    0.12037
167000.0000    0.48931
167040.0000   -0.21020
167080.0000    0.09423
167120.0000   -0.27123
167160.0000    0.07366
167200.0000   -0.10726
167240.0000   -0.04034
167280.0000    0.01016
167320.0000   -0.25937
167360.0000    0.02792
167400.0000   -0.05563
167440.0000   -0.07123
167480.0000   -0.02566
167520.0000   -0.19019
167560.0000   -0.82968
167600.0000   -0.46912
167640.0000   -0.31221
167680.0000   -0.33251
167720.0000   -0.46596
167760.0000    0.07054
167800.0000    0.37304
167840.0000    0.41970
167880.0000    0.46241
167920.0000    0.28449
167960.0000    0.22595
168000.0000    0.29427
168040.0000    0.07742
168080.0000    0.06178
168120.0000    0.11383
168160.0000   -0.03667
168200.0000   -0.10374
168240.0000    0.15208
168280.0000    0.11083
168320.0000    0.19285
168360.0000    0.04909
168400.0000    0.25604
168440.0000    0.08211
168480.0000    0.23273
168520.0000    0.15862
168560.0000   -0.32175
168600.0000   -0.42094
168640.0000   -0.48225
168680.0000   -0.24717
168720.0000   -0.30620
168760.0000   -0.49646
168800.0000   -0.12470
168840.0000   -0.03490
168880.0000   -0.03341
168920.0000   -0.28951
168960.0000   -0.27689
169000.0000   -0.28564
169040.0000   -0.37957
169080.0000   -0.62141
169120.0000   -0.77913
169160.0000   -0.72154
169200.0000   -0.55944
169240.0000   -0.41243
169280.0000   -0.52349
169320.0000   -0.77908
169360.0000   -0.46212
169400.0000   -0.54026
169440.0000   -0.36953
169480.0000   -0.52384
169520.0000   -0.44186
169560.0000   -0.36322
169600.0000   -0.61735
169640.0000   -0.39328
169680.0000   -0.13381
169720.0000   -0.02013
169760.0000   -0.24532
169800.0000   -0.28570
169840.0000   -0.05047
169880.0000   -0.26625
169920.0000   -0.50185
169960.0000   -0.52726
170000.0000   -0.36691
170040.0000   -0.33118
170080.0000   -0.11999
170120.0000   -0.02216
170160.0000    0.21967
170200.0000   -0.45965
170240.0000   -0.36443
170280.0000   -0.40028
170320.0000   -0.18153
170360.0000    0.08006
170400.0000   -0.25886
170440.0000   -0.67525
170480.0000   -0.51690
170520.0000   -0.28016
170560.0000   -0.39915
170600.0000   -0.44678
170640.0000   -0.54456
170680.0000   -0.61037
170720.0000   -0.90089
170760.0000   -0.74333
170800.0000   -0.29167
170840.0000   -0.38449
170880.0000   -0.35013
170920.0000    0.11917
170960.0000    0.00699
171000.0000    0.14216
171040.0000   -0.18232
171080.0000    0.12747
171120.0000   -0.19658
171160.0000   -0.14162
171200.0000   -0.23219
171240.0000   -0.12876
171280.0000   -0.07314
171320.0000   -0.23534
171360.0000   -0.11264
171400.0000   -0.14964
171440.0000   -0.22326
171480.0000   -0.09393
171520.0000   -0.34437
171560.0000   -0.10555
171600.0000   -0.05822
171640.0000   -0.31532
171680.0000   -0.13408
171720.0000   -0.15372
171760.0000   -0.35231
171800.0000   -0.38943
171840.0000   -0.44045
171880.0000   -0.53332
171920.0000   -0.54971
171960.0000   -0.37641
172000.0000   -0.34863
172040.0000   -0.65982
172080.0000   -0.36502
172120.0000   -0.31668
172160.0000   -0.52929
172200.0000   -0.52946
172240.0000   -0.57102
172280.0000   -0.32997
172320.0000   -0.65857
172360.0000   -0.75085
172400.0000   -0.30250
172440.0000   -0.53744
172480.0000   -0.55710
172520.0000   -0.76126
172560.0000   -0.40060
172600.0000    0.10378
172640.0000   -0.31511
172680.0000   -0.29897
172720.0000   -0.43956
172760.0000   -0.47892
172800.0000   -0.34920
172840.0000   -0.30451
172880.0000   -0.41051
172920.0000   -0.50118
172960.0000    0.10192
173000.0000    0.37670
173040.0000    0.17290
173080.0000    0.34383
173120.0000    0.01472
173160.0000   -0.02907
173200.0000    0.18611
173240.0000    0.19689
173280.0000    0.39488
173320.0000    0.64163
173360.0000    0.38334
173400.0000    0.90981
173440.0000    0.64047
173480.0000    0.70604
173520.0000    0.42770
173560.0000    0.23922
173600.0000    0.36379
173640.0000    0.41777
173680.0000    0.45628
173720.0000    0.31772
173760.0000    0.53215
173800.0000    0.47371
173840.0000    0.53951
173880.0000    0.64719
173920.0000    0.36577
173960.0000    0.62114
174000.0000    0.37722
174040.0000    0.59751
174080.0000    0.50899
174120.0000    0.36034
174160.0000    0.23936
174200.0000    0.39258
174240.0000    0.37615
174280.0000    0.49509
174320.0000    0.34882
174360.0000    0.55190
174400.0000    0.63873
174440.0000    0.41458
174480.0000    0.33986
174520.0000    0.20396
174560.0000    0.55091
174600.0000    0.23631
174640.0000    0.50352
174680.0000    0.66873
174720.0000    0.59633
174760.0000    0.49783
174800.0000    0.37208
174840.0000    0.50885
174880.0000    0.20669
174920.0000    0.41147
174960.0000    0.29658
175000.0000    0.36273
175040.0000    0.34561
175080.0000    0.38186
175120.0000    0.30122
175160.0000    0.34621
175200.0000    0.26719
175240.0000    0.43596
175280.0000    0.47139
175320.0000    0.41567
175360.0000    0.28127
175400.0000    0.43432
175440.0000    0.48713
175480.0000    0.58012
175520.0000    0.48058
175560.0000    0.34092
175600.0000    0.40346
175640.0000    0.36794
175680.0000    0.39911
175720.0000    0.43309
175760.0000    0.54570
175800.0000    0.30795
175840.0000    0.24896
175880.0000    0.26605
175920.0000    0.39794
175960.0000    0.65303
176000.0000    0.46081
176040.0000    0.60548
176080.0000    0.64159
176120.0000    0.77445
176160.0000    0.54130
176200.0000    0.71350
176240.0000    0.62504
176280.0000    0.54256
176320.0000    0.72817
176360.0000    0.65207
176400.0000    0.41039
176440.0000    0.24340
176480.0000    0.33846
176520.0000    0.29412
176560.0000    0.34240
176600.0000    0.36612
176640.0000    0.35351
176680.0000    0.28969
176720.0000    0.32987
176760.0000    0.39152
176800.0000    0.37746
176840.0000    0.36255
176880.0000    0.20028
176920.0000    0.27983
176960.0000    0.28873
177000.0000    0.38429
177040.0000    0.29255
177080.0000    0.06837
177120.0000   -0.03313
177160.0000   -0.15073
177200.0000    0.17674
177240.0000    0.02293
177280.0000    0.03390
177320.0000   -0.01122
177360.0000    0.26960
177400.0000    0.03681
177440.0000   -0.03033
177480.0000   -0.17390
177520.0000    0.00391
177560.0000   -0.09306
177600.0000   -0.37958
177640.0000   -0.42772
177680.0000   -0.53003
177720.0000   -0.36960
177760.0000   -0.39301
177800.0000   -0.36403
177840.0000   -0.20825
177880.0000   -0.06253
177920.0000   -0.36767
177960.0000    0.06092
178000.0000    0.02571
178040.0000   -0.02468
178080.0000    0.09502
178120.0000   -0.16209
178160.0000   -0.04182
178200.0000    0.05096
178240.0000   -0.06290
178280.0000   -0.15120
178320.0000    0.06054
178360.0000   -0.04732
178400.0000    0.05933
178440.0000    0.03444
178480.0000   -0.18719
178520.0000   -0.30387
178560.0000   -0.36824
178600.0000   -0.15501
178640.0000   -0.34115
178680.0000   -0.08979
178720.0000    0.00229
178760.0000   -0.05499
178800.0000   -0.13831
178840.0000   -0.22883
178880.0000   -0.25587
178920.0000   -0.21710
178960.0000   -0.24221
179000.0000   -0.28452
179040.0000   -0.31681
179080.0000   -0.08880
179120.0000   -0.43346
179160.0000   -0.29433
179200.0000   -0.05975
179240.0000   -0.68685
179280.0000   -0.34794
179320.0000   -0.45007
179360.0000   -0.41057
179400.0000   -0.54548
179440.0000   -0.63498
179480.0000   -0.73001
179520.0000   -0.67309
179560.0000   -0.93446
179600.0000   -0.53678
179640.0000   -0.55830
179680.0000   -0.42943
179720.0000   -0.63383
179760.0000   -0.13095
179800.0000   -0.39871
179840.0000   -0.78388
179880.0000   -0.65359
179920.0000   -0.85008
179960.0000   -0.63641
180000.0000   -0.79148
180040.0000   -0.84625
180080.0000   -1.01557
180120.0000   -1.12090
180160.0000   -0.95634
180200.0000   -0.91238
180240.0000   -1.09184
180280.0000   -1.04626
180320.0000   -0.74187
180360.0000   -0.56043
180400.0000   -0.69542
180440.0000   -0.51649
180480.0000   -0.60998
180520.0000   -0.62489
180560.0000   -0.72338
180600.0000   -0.31597
180640.0000   -0.76845
180680.0000   -0.71638
180720.0000   -0.47337
180760.0000   -0.53048
180800.0000   -0.28299
180840.0000   -0.29330
180880.0000   -0.24132
180920.0000   -0.36797
180960.0000   -0.20204
181000.0000   -0.36581
181040.0000   -0.05417
181080.0000   -0.28714
181120.0000   -0.22867
181160.0000   -0.45051
181200.0000   -0.57858
181240.0000   -0.33358
181280.0000    0.02563
181320.0000   -0.07075
181360.0000   -0.17195
181400.0000   -0.45463
181440.0000   -0.36905
181480.0000   -0.32481
181520.0000   -0.28832
181560.0000   -0.27263
181600.0000   -0.17595
181640.0000   -0.15881
181680.0000   -0.01513
181720.0000   -0.17641
181760.0000    0.03082
181800.0000   -0.32262
181840.0000   -0.38305
181880.0000   -0.16774
181920.0000   -0.24141
181960.0000   -0.06967
182000.0000   -0.04379
182040.0000   -0.03868
182080.0000   -0.15623
182120.0000   -0.39958
182160.0000   -0.10618
182200.0000   -0.14864
182240.0000   -0.13547
182280.0000   -0.33927
182320.0000   -0.19253
182360.0000   -0.25050
182400.0000   -0.02557
182440.0000   -0.09502
182480.0000    0.03748
182520.0000   -0.32081
182560.0000   -0.29153
182600.0000    0.06726
182640.0000    0.09190
182680.0000   -0.22778
182720.0000   -0.16968
182760.0000    0.08514
182800.0000   -0.28691
182840.0000   -0.19097
182880.0000   -0.14211
182920.0000   -0.23588
182960.0000   -0.32002
183000.0000   -0.36437
183040.0000   -0.21845
183080.0000   -0.32998
183120.0000   -0.05051
183160.0000   -0.31216
183200.0000   -0.34602
183240.0000   -0.15107
183280.0000   -0.03942
183320.0000   -0.19080
183360.0000   -0.23296
183400.0000   -0.23910
183440.0000   -0.32494
183480.0000   -0.41293
183520.0000    0.03665
183560.0000    0.12359
183600.0000    0.12315
183640.0000    0.28781
183680.0000    0.32914
183720.0000    0.11018
183760.0000    0.25103
183800.0000    0.27577
183840.0000    0.23647
183880.0000    0.11272
183920.0000    0.21153
183960.0000    0.28699
184000.0000    0.17816
184040.0000    0.32570
184080.0000    0.17075
184120.0000    0.24591
184160.0000   -0.18422
184200.0000    0.04573
184240.0000   -0.20456
184280.0000   -0.20523
184320.0000    0.02952
184360.0000   -0.13765
184400.0000   -0.04462
184440.0000   -0.11730
184480.0000   -0.29724
184520.0000   -0.26950
184560.0000   -0.06782
184600.0000   -0.06960
184640.0000   -0.05081
184680.0000   -0.40998
184720.0000   -0.13511
184760.0000    0.00376
184800.0000   -0.33736
184840.0000   -0.31538
184880.0000   -0.01642
184920.0000   -0.20947
184960.0000   -0.26595
185000.0000   -0.24903
185040.0000   -0.01078
185080.0000    0.10399
185120.0000   -0.20532
185160.0000   -0.37732
185200.0000   -0.26149
185240.0000   -0.15328
185280.0000   -0.14183
185320.0000    0.18655
185360.0000   -0.13473
185400.0000   -0.35681
185440.0000   -0.00407
185480.0000   -0.06421
185520.0000    0.00679
185560.0000    0.06214
185600.0000    0.03065
185640.0000   -0.50934
185680.0000   -0.11875
185720.0000   -0.05623
185760.0000   -0.03544
185800.0000   -0.14633
185840.0000    0.04445
185880.0000   -0.01775
185920.0000   -0.30459
185960.0000   -0.28221
186000.0000   -0.61733
186040.0000   -0.79450
186080.0000   -0.78403
186120.0000   -0.80195
186160.0000   -0.58440
186200.0000   -0.74336
186240.0000   -0.73683
186280.0000   -0.64863
186320.0000   -0.27822
186360.0000   -0.32325
186400.0000   -0.32176
186440.0000   -0.40712
186480.0000   -0.18412
186520.0000   -0.27273
186560.0000   -0.45237
186600.0000   -0.49904
186640.0000   -0.43475
186680.0000   -0.52310
186720.0000   -0.41823
186760.0000   -0.53428
186800.0000   -0.44070
186840.0000   -0.63347
186880.0000   -0.43712
186920.0000   -0.42231
186960.0000   -0.63978
187000.0000   -0.54541
187040.0000   -0.60614
187080.0000   -0.55969
187120.0000   -0.60619
187160.0000   -0.57656
187200.0000   -0.69792
187240.0000   -0.78674
187280.0000   -0.41505
187320.0000   -0.66127
187360.0000   -0.45472
187400.0000   -0.73953
187440.0000   -0.54406
187480.0000   -0.59931
187520.0000   -0.55395
187560.0000   -0.61669
187600.0000   -0.64611
187640.0000   -0.66826
187680.0000   -0.54455
187720.0000   -0.61186
187760.0000   -0.42801
187800.0000   -0.63088
187840.0000   -0.55481
187880.0000   -0.69956
187920.0000   -0.68719
187960.0000   -0.42777
188000.0000   -0.74247
188040.0000   -0.73499
188080.0000   -0.68819
188120.0000   -0.58593
188160.0000   -0.89952
188200.0000   -0.59138
188240.0000   -0.68810
188280.0000   -0.80546
188320.0000   -0.47672
188360.0000   -0.53706
188400.0000   -0.77139
188440.0000   -0.74426
188480.0000   -0.78678
188520.0000   -0.94668
188560.0000   -0.70097
188600.0000   -0.90903
188640.0000   -0.75871
188680.0000   -0.86774
188720.0000   -0.57462
188760.0000   -0.57601
188800.0000   -0.66683
188840.0000   -0.68001
188880.0000   -0.71051
188920.0000   -0.42442
188960.0000   -0.48545
189000.0000   -0.72232
189040.0000   -0.64590
189080.0000   -0.57319
189120.0000   -0.66208
189160.0000   -0.73711
189200.0000   -0.65496
189240.0000   -0.47838
189280.0000   -0.78491
189320.0000   -0.68534
189360.0000   -0.78450
189400.0000   -0.86779
189440.0000   -0.48658
189480.0000   -0.78190
189520.0000   -0.62717
189560.0000   -0.62311
189600.0000   -0.63217
189640.0000   -0.48287
189680.0000   -0.20122
189720.0000   -0.57638
189760.0000   -0.54203
189800.0000   -0.48739
189840.0000   -0.68468
189880.0000   -0.42189
189920.0000   -0.41996
189960.0000   -0.46996
190000.0000   -0.57339
190040.0000   -0.28477
190080.0000   -0.65246
190120.0000   -0.84664
190160.0000   -0.67650
190200.0000   -0.63127
190240.0000   -0.61650
190280.0000   -0.46283
190320.0000   -0.75027
190360.0000   -0.50796
190400.0000   -0.55314
190440.0000   -0.96244
190480.0000   -1.00556
190520.0000   -0.52507
190560.0000   -0.45675
190600.0000   -0.53745
190640.0000   -0.64062
190680.0000   -0.35455
190720.0000   -0.39119
190760.0000   -0.58822
190800.0000   -0.46516
190840.0000   -0.60136
190880.0000   -0.49075
190920.0000   -0.49078
190960.0000   -0.61225
191000.0000   -0.59180
191040.0000   -0.71758
191080.0000   -0.91036
191120.0000   -0.67927
191160.0000   -0.69098
191200.0000   -0.71409
191240.0000   -0.35727
191280.0000   -0.93204
191320.0000   -0.67406
191360.0000   -0.61180
191400.0000   -0.92114
191440.0000   -1.02270
191480.0000   -0.85693
191520.0000   -0.98198
191560.0000   -0.99189
191600.0000   -0.85460
191640.0000   -0.39655
191680.0000   -0.68739
191720.0000   -0.90810
191760.0000   -0.50200
191800.0000   -0.53271
191840.0000   -0.51384
191880.0000   -0.63700
191920.0000   -0.40593
191960.0000   -0.48821
192000.0000   -0.68907
192040.0000   -0.54889
192080.0000    0.24112
192120.0000   -0.34760
192160.0000   -0.35651
192200.0000   -0.09628
192240.0000   -0.06976
192280.0000   -0.86703
192320.0000   -0.48126
192360.0000   -0.63000
192400.0000   -0.39166
192440.0000   -0.31198
192480.0000   -0.46158
192520.0000   -0.34890
192560.0000   -0.41596
192600.0000   -0.23111
192640.0000    0.06768
192680.0000   -0.33166
192720.0000   -0.54847
192760.0000   -0.23841
192800.0000   -0.29569
192840.0000   -0.46275
192880.0000   -0.30077
192920.0000   -0.69411
192960.0000   -0.53121
193000.0000   -0.62185
193040.0000    0.01815
193080.0000   -0.32519
193120.0000   -0.13186
193160.0000   -0.39160
193200.0000    0.14437
193240.0000   -0.22680
193280.0000   -0.29621
193320.0000   -0.21142
193360.0000   -0.37289
193400.0000   -0.33142
193440.0000   -0.50528
193480.0000   -0.64600
193520.0000   -0.47998
193560.0000   -0.57776
193600.0000   -0.48703
193640.0000   -0.40635
193680.0000   -0.45839
193720.0000   -0.08870
193760.0000   -0.12808
193800.0000   -0.42476
193840.0000   -0.50542
193880.0000   -0.74575
193920.0000   -0.27917
193960.0000   -0.17406
194000.0000   -0.05485
194040.0000   -0.23256
194080.0000   -0.55379
194120.0000   -0.18529
194160.0000   -0.25006
194200.0000   -0.60972
194240.0000   -0.32778
194280.0000   -0.46056
194320.0000   -0.32246
194360.0000   -0.31098
194400.0000   -0.41663
194440.0000   -0.73614
194480.0000   -0.57759
194520.0000   -0.81109
194560.0000   -0.23540
194600.0000   -0.49741
194640.0000   -0.17535
194680.0000   -0.01705
194720.0000   -0.11002
194760.0000   -0.21076
194800.0000   -0.14534
194840.0000   -0.18711
194880.0000    0.11221
194920.0000   -0.19299
194960.0000   -0.08528
195000.0000   -0.12448
195040.0000   -0.07601
195080.0000   -0.32951
195120.0000   -0.27111
195160.0000   -0.23039
195200.0000   -0.56310
195240.0000   -0.49279
195280.0000   -0.07128
195320.0000    0.05337
195360.0000   -0.17452
195400.0000   -0.27586
195440.0000    0.03316
195480.0000   -0.30761
195520.0000   -0.06245
195560.0000   -0.19928
195600.0000   -0.19011
195640.0000   -0.31014
195680.0000    0.14169
195720.0000    0.03969
195760.0000    0.08791
195800.0000    0.43709
195840.0000   -0.05912
195880.0000    0.02556
195920.0000   -0.01567
195960.0000   -0.12148
196000.0000    0.18057
196040.0000    0.05225
196080.0000    0.13190
196120.0000    0.13591
196160.0000    0.16686
196200.0000    0.13334
196240.0000   -0.52421
196280.0000   -0.41922
196320.0000   -0.45680
196360.0000   -0.32107
196400.0000   -0.19079
196440.0000   -0.32421
196480.0000   -0.18421
196520.0000   -0.10786
196560.0000    0.14439
196600.0000   -0.12046
196640.0000   -0.35052
196680.0000   -0.20515
196720.0000   -0.02876
196760.0000   -0.02811
196800.0000   -0.12887
196840.0000   -0.15051
196880.0000   -0.20965
196920.0000   -0.06018
196960.0000   -0.27224
197000.0000   -0.14264
197040.0000   -0.22064
197080.0000   -0.25737
197120.0000   -0.19712
197160.0000   -0.15127
197200.0000   -0.06793
197240.0000    0.21561
197280.0000    0.08796
197320.0000   -0.01595
197360.0000    0.01304
197400.0000   -0.05997
197440.0000   -0.22241
197480.0000   -0.05939
197520.0000   -0.31213
197560.0000   -0.01424
197600.0000   -0.62740
197640.0000   -0.63757
197680.0000   -0.19447
197720.0000   -0.04638
197760.0000   -0.16933
197800.0000   -0.20453
197840.0000   -0.16389
197880.0000   -0.23776
197920.0000   -0.22258
197960.0000   -0.17509
198000.0000   -0.29061
198040.0000   -0.16297
198080.0000   -0.10490
198120.0000   -0.16502
198160.0000   -0.15963
198200.0000   -0.24211
198240.0000   -0.07668
198280.0000    0.04117
198320.0000    0.08941
198360.0000    0.02273
198400.0000    0.18267
198440.0000   -0.26989
198480.0000   -0.29998
198520.0000    0.22229
198560.0000   -0.06143
198600.0000   -0.17427
198640.0000   -0.12719
198680.0000   -0.27167
198720.0000   -0.09120
198760.0000    0.06638
198800.0000   -0.12155
198840.0000   -0.12422
198880.0000   -0.03183
198920.0000    0.08933
198960.0000   -0.00319
199000.0000    0.05641
199040.0000   -0.22858
199080.0000    0.04038
199120.0000   -0.07093
199160.0000    0.08438
199200.0000    0.28038
199240.0000    0.30790
199280.0000    0.01643
199320.0000    0.14564
199360.0000   -0.29288
199400.0000    0.02951
199440.0000   -0.33500
199480.0000    0.00138
199520.0000    0.02654
199560.0000    0.36619
199600.0000    0.16230
199640.0000    0.18434
199680.0000    0.28075
199720.0000   -0.08213
199760.0000   -0.22588
199800.0000   -0.28739
199840.0000    0.13589
199880.0000    0.18027
199920.0000    0.14010
199960.0000    0.21385
200000.0000   -0.02282
200040.0000   -0.12714
200080.0000   -0.09140
200120.0000    0.09878
200160.0000    0.04622
200200.0000   -0.26738
200240.0000   -0.20713
200280.0000   -0.19804
200320.0000   -0.15461
200360.0000   -0.13149
200400.0000    0.15417
200440.0000   -0.13207
200480.0000    0.10289
200520.0000   -0.00606
200560.0000    0.25494
200600.0000    0.07598
200640.0000   -0.20902
200680.0000   -0.24192
200720.0000   -0.01636
200760.0000   -0.23625
200800.0000   -0.08492
200840.0000    0.52866
200880.0000    0.35405
200920.0000    0.30283
200960.0000    0.50952
201000.0000    0.33844
201040.0000    0.16222
201080.0000    0.02145
201120.0000    0.30396
201160.0000    0.02209
201200.0000    0.24699
201240.0000   -0.04909
201280.0000    0.23694
201320.0000   -0.08701
201360.0000   -0.01427
201400.0000    0.04742
201440.0000    0.10683
201480.0000    0.09710
201520.0000   -0.18702
201560.0000   -0.14529
201600.0000   -0.13411
201640.0000   -0.11973
201680.0000    0.07652
201720.0000    0.00765
201760.0000    0.24486
201800.0000   -0.16869
201840.0000   -0.02457
201880.0000    0.13192
201920.0000    0.30390
201960.0000   -0.15651
202000.0000    0.14858
202040.0000    0.12404
202080.0000   -0.29977
202120.0000    0.09865
202160.0000    0.05006
202200.0000    0.26568
202240.0000   -0.11533
202280.0000   -0.21432
202320.0000    0.05006
202360.0000   -0.01670
202400.0000    0.02269
202440.0000   -0.24038
202480.0000   -0.55073
202520.0000   -0.39408
202560.0000   -0.36964
202600.0000   -0.48861
202640.0000   -0.52571
202680.0000    0.05405
202720.0000    0.25132
202760.0000    0.08046
202800.0000   -0.23985
202840.0000   -0.04003
202880.0000    0.12178
202920.0000    0.00009
202960.0000    0.24670
203000.0000   -0.06944
203040.0000   -0.36063
203080.0000   -0.23621
203120.0000   -0.18164
203160.0000    0.11033
203200.0000   -0.03199
203240.0000   -0.01149
203280.0000    0.16129
203320.0000    0.03885
203360.0000   -0.02097
203400.0000   -0.04464
203440.0000    0.07994
203480.0000   -0.20477
203520.0000   -0.18271
203560.0000   -0.17337
203600.0000    0.01233
203640.0000   -0.21023
203680.0000    0.22141
203720.0000    0.21115
203760.0000    0.28907
203800.0000    0.06809
203840.0000    0.25045
203880.0000    0.66680
203920.0000    0.43500
203960.0000    0.52722
204000.0000    0.57172
204040.0000    0.57387
204080.0000    0.27988
204120.0000    0.49043
204160.0000    0.44479
204200.0000    0.40975
204240.0000    0.40589
204280.0000    0.12219
204320.0000    0.70420
204360.0000    0.22373
204400.0000    0.37144
204440.0000    0.10533
204480.0000   -0.08881
204520.0000   -0.09544
204560.0000    0.03241
204600.0000   -0.13072
204640.0000   -0.22037
204680.0000   -0.03143
204720.0000   -0.11287
204760.0000   -0.20551
204800.0000   -0.04179
204840.0000   -0.04277
204880.0000   -0.16989
204920.0000   -0.25300
204960.0000    0.08053
205000.0000    0.11360
205040.0000    0.06429
205080.0000   -0.09626
205120.0000   -0.07969
205160.0000    0.09476
205200.0000    0.04554
205240.0000   -0.34757
205280.0000   -0.28162
205320.0000   -0.20214
205360.0000   -0.22768
205400.0000   -0.26340
205440.0000   -0.10473
205480.0000   -0.02894
205520.0000    0.16280
205560.0000   -0.18372
205600.0000   -0.07655
205640.0000   -0.18979
205680.0000   -0.15676
205720.0000   -0.02724
205760.0000    0.34657
205800.0000    0.42387
205840.0000    0.16711
205880.0000    0.27029
205920.0000    0.29431
205960.0000    0.58136
206000.0000    0.27241
206040.0000    0.42923
206080.0000    0.28870
206120.0000    0.04299
206160.0000   -0.10432
206200.0000   -0.00526
206240.0000   -0.22972
206280.0000   -0.42130
206320.0000   -0.11914
206360.0000   -0.18374
206400.0000   -0.16120
206440.0000   -0.40926
206480.0000   -0.07515
206520.0000   -0.20021
206560.0000    0.01060
206600.0000    0.12936
206640.0000    0.24780
206680.0000    0.36990
206720.0000    0.56106
206760.0000    0.51155
206800.0000    0.50159
206840.0000    0.36720
206880.0000    0.33409
206920.0000    0.63623
206960.0000    0.35731
207000.0000    0.44003
207040.0000    0.39059
207080.0000    0.36052
207120.0000    0.34710
207160.0000    0.56405
207200.0000    0.45404
207240.0000    0.30750
207280.0000    0.50398
207320.0000    0.51595
207360.0000    0.43636
207400.0000    0.62458
207440.0000    0.33632
207480.0000    0.33848
207520.0000    0.35786
207560.0000    0.29317
207600.0000    0.56423
207640.0000    0.51749
207680.0000    0.29067
207720.0000    0.24415
207760.0000    0.30802
207800.0000    0.36685
207840.0000    0.20049
207880.0000    0.18507
207920.0000    0.15950
207960.0000    0.36225
208000.0000    0.18218
208040.0000    0.36440
208080.0000    0.33507
208120.0000    0.25832
208160.0000    0.33824
208200.0000    0.37784
208240.0000    0.29439
208280.0000    0.32482
208320.0000    0.24492
208360.0000    0.34136
208400.0000    0.05036
208440.0000    0.32971
208480.0000    0.14024
208520.0000    0.21275
208560.0000    0.22593
208600.0000    0.16032
208640.0000    0.30627
208680.0000    0.34091
208720.0000    0.34684
208760.0000   -0.20612
208800.0000    0.18093
208840.0000    0.16556
208880.0000    0.01604
208920.0000   -0.52051
208960.0000   -0.72869
209000.0000   -0.69345
209040.0000   -0.56372
209080.0000   -0.63324
209120.0000   -0.43009
209160.0000   -0.29135
209200.0000   -0.63948
209240.0000   -0.20139
209280.0000   -0.57482
209320.0000   -0.42690
209360.0000   -0.38565
209400.0000   -0.53671
209440.0000   -0.57356
209480.0000   -0.54178
209520.0000   -0.52423
209560.0000   -0.50023
209600.0000   -0.68545
209640.0000   -0.68413
209680.0000   -0.94230
209720.0000   -0.34730
209760.0000   -0.51501
209800.0000   -0.47349
209840.0000   -0.64990
209880.0000   -0.78507
209920.0000   -0.59420
209960.0000   -0.83843
210000.0000   -0.61522
210040.0000   -0.56403
210080.0000   -0.56145
210120.0000   -0.77165
210160.0000   -0.43157
210200.0000   -0.35984
210240.0000   -0.93037
210280.0000   -0.73783
210320.0000   -0.74784
210360.0000   -0.61743
210400.0000   -0.58431
210440.0000   -0.65616
210480.0000   -0.60825
210520.0000   -0.62838
210560.0000   -0.52256
210600.0000   -0.51033
210640.0000    0.05769
210680.0000   -0.30181
210720.0000   -0.52507
210760.0000   -0.44580
210800.0000   -0.44205
210840.0000   -0.48097
210880.0000   -0.39866
210920.0000   -0.09840
210960.0000   -0.22822
211000.0000   -0.31336
211040.0000   -0.31493
211080.0000   -0.49978
211120.0000   -0.13196
211160.0000   -0.32772
211200.0000   -0.18135
211240.0000   -0.44340
211280.0000   -0.61533
211320.0000   -0.20817
211360.0000   -0.57373
211400.0000   -0.63544
211440.0000   -0.39196
211480.0000   -0.66679
211520.0000   -0.39058
211560.0000   -0.55471
211600.0000   -0.60816
211640.0000   -0.53383
211680.0000   -0.39598
211720.0000   -0.96325
211760.0000   -0.63377
211800.0000   -0.63284
211840.0000   -0.69311
211880.0000   -0.38337
211920.0000   -0.25754
211960.0000   -0.23891
212000.0000   -0.73040
212040.0000   -0.07564
212080.0000   -0.42244
212120.0000   -0.57081
212160.0000   -0.59368
212200.0000   -0.64079
212240.0000   -0.49344
212280.0000   -0.47893
212320.0000   -0.48173
212360.0000   -0.73498
212400.0000   -0.30734
212440.0000   -0.51347
212480.0000   -0.56768
212520.0000   -0.54904
212560.0000   -0.68538
212600.0000   -0.61536
212640.0000   -0.85712
212680.0000   -0.38645
212720.0000   -0.61901
212760.0000   -0.66908
212800.0000   -0.49417
212840.0000   -0.53442
212880.0000   -0.83534
212920.0000   -0.90521
212960.0000   -0.75275
213000.0000   -0.94120
213040.0000   -0.91990
213080.0000   -0.64223
213120.0000   -0.82017
213160.0000   -0.69816
213200.0000   -0.82736
213240.0000   -0.88556
213280.0000   -0.86350
213320.0000   -0.59911
213360.0000   -0.45425
213400.0000   -0.47524
213440.0000   -0.33719
213480.0000   -0.49971
213520.0000   -0.66421
213560.0000   -0.63851
213600.0000   -0.35880
213640.0000   -0.58798
213680.0000   -0.55525
213720.0000   -0.32512
213760.0000   -0.29749
213800.0000   -0.50736
213840.0000   -0.62671
213880.0000   -0.35120
213920.0000   -0.28441
213960.0000   -0.29873
214000.0000   -0.63964
214040.0000   -0.69852
214080.0000   -0.39710
214120.0000   -0.38141
214160.0000   -0.46133
214200.0000   -0.55591
214240.0000   -0.78352
214280.0000   -0.49223
214320.0000   -0.72265
214360.0000   -0.95054
214400.0000   -0.58614
214440.0000   -0.63860
214480.0000   -0.69449
214520.0000   -0.77136
214560.0000   -0.66866
214600.0000   -0.40313
214640.0000   -0.63348
214680.0000   -0.73993
214720.0000   -0.43831
214760.0000   -0.69961
214800.0000   -0.51210
214840.0000   -0.52529
214880.0000   -0.49516
214920.0000   -0.37184
214960.0000   -0.62649
215000.0000   -0.05809
215040.0000   -0.35141
215080.0000   -0.22116
215120.0000   -0.48778
215160.0000   -0.47257
215200.0000   -0.19241
215240.0000   -0.40793
215280.0000   -0.29371
215320.0000   -0.18084
215360.0000   -0.37522
215400.0000   -0.45164
215440.0000   -0.17381
215480.0000   -0.35916
215520.0000   -0.19849
215560.0000    0.01609
215600.0000   -0.21182
215640.0000   -0.41383
215680.0000   -0.33734
215720.0000   -0.08139
215760.0000   -0.27073
215800.0000   -0.41121
215840.0000    0.06367
215880.0000   -0.35720
215920.0000   -0.43911
215960.0000   -0.50082
216000.0000   -0.42890
216040.0000   -0.45158
216080.0000   -0.53714
216120.0000   -0.76653
216160.0000   -0.36908
216200.0000   -0.54207
216240.0000   -0.67573
216280.0000   -0.53155
216320.0000   -0.51126
216360.0000   -0.51098
216400.0000   -0.73601
216440.0000   -0.49749
216480.0000   -0.71203
216520.0000   -0.30979
216560.0000   -0.38202
216600.0000   -0.39303
216640.0000   -0.49654
216680.0000   -0.42915
216720.0000   -0.42340
216760.0000   -0.23529
216800.0000   -0.53112
216840.0000   -0.41396
216880.0000   -0.48390
216920.0000   -0.17229
216960.0000   -0.29680
217000.0000   -0.38408
217040.0000   -0.41046
217080.0000   -0.44262
217120.0000   -0.44321
217160.0000   -0.52755
217200.0000   -0.59091
217240.0000   -0.40540
217280.0000   -0.30165
217320.0000   -0.36605
217360.0000   -0.46817
217400.0000   -0.43635
217440.0000   -0.70486
217480.0000   -0.62043
217520.0000   -0.58302
217560.0000   -0.42110
217600.0000   -0.27962
217640.0000   -0.58479
217680.0000   -0.53043
217720.0000   -0.22047
217760.0000   -0.27778
217800.0000   -0.18584
217840.0000   -0.36580
217880.0000   -0.27848
217920.0000   -0.22349
217960.0000   -0.23034
218000.0000   -0.27038
218040.0000   -0.25512
218080.0000   -0.24191
218120.0000   -0.16833
218160.0000    0.15569
218200.0000   -0.22628
218240.0000   -0.09694
218280.0000   -0.19009
218320.0000   -0.53521
218360.0000   -0.03867
218400.0000   -0.25382
218440.0000   -0.12576
218480.0000   -0.14060
218520.0000   -0.40114
218560.0000   -0.07907
218600.0000   -0.20276
218640.0000    0.12193
218680.0000   -0.04675
218720.0000    0.01995
218760.0000    0.04930
218800.0000   -0.06250
218840.0000   -0.14044
218880.0000   -0.14421
218920.0000   -0.31400
218960.0000   -0.14999
219000.0000   -0.22003
219040.0000    0.00928
219080.0000   -0.04608
219120.0000   -0.18703
219160.0000    0.07298
219200.0000   -0.26887
219240.0000   -0.13171
219280.0000   -0.08615
219320.0000    0.01805
219360.0000   -0.12076
219400.0000   -0.30844
219440.0000    0.02651
219480.0000    0.06484
219520.0000   -0.28045
219560.0000   -0.16578
219600.0000   -0.13260
219640.0000   -0.18923
219680.0000   -0.31070
219720.0000   -0.31164
219760.0000   -0.51780
219800.0000   -0.19120
219840.0000   -0.41305
219880.0000   -0.47207
219920.0000   -0.40481
219960.0000   -0.50275
220000.0000   -0.49248
220040.0000   -0.36122
220080.0000   -0.44198
220120.0000   -0.17142
220160.0000   -0.30176
220200.0000   -0.38245
220240.0000   -0.28640
220280.0000   -0.43613
220320.0000   -0.49615
220360.0000   -0.58388
220400.0000   -0.51466
220440.0000   -0.43992
220480.0000   -0.36714
220520.0000   -0.41629
220560.0000   -0.33872
220600.0000   -0.24345
220640.0000   -0.01779
220680.0000   -0.12167
220720.0000    0.06036
220760.0000    0.16752
220800.0000   -0.15002
220840.0000   -0.19491
220880.0000   -0.32420
220920.0000   -0.30089
220960.0000    0.03247
221000.0000    0.20209
221040.0000    0.00403
221080.0000   -0.32206
221120.0000   -0.20623
221160.0000   -0.29264
221200.0000   -0.37775
221240.0000   -0.48305
221280.0000   -0.27117
221320.0000   -0.06125
221360.0000   -0.42516
221400.0000   -0.17337
221440.0000   -0.04362
221480.0000   -0.05762
221520.0000   -0.16312
221560.0000   -0.44279
221600.0000   -0.19861
221640.0000   -0.05461
221680.0000   -0.19199
221720.0000   -0.22674
221760.0000   -0.20325
221800.0000   -0.29014
221840.0000    0.03543
221880.0000   -0.09036
221920.0000   -0.17971
221960.0000   -0.13263
222000.0000   -0.12063
222040.0000   -0.56435
222080.0000   -0.27656
222120.0000   -0.30322
222160.0000   -0.55447
222200.0000   -0.50060
222240.0000   -0.36006
222280.0000   -0.57377
222320.0000   -0.26650
222360.0000    0.03410
222400.0000    0.36080
222440.0000    0.19060
222480.0000   -0.20575
222520.0000    0.14002
222560.0000    0.23399
222600.0000    0.18633
222640.0000    0.28203
222680.0000    0.11741
222720.0000    0.13439
222760.0000   -0.01830
222800.0000    0.20089
222840.0000    0.52937
222880.0000    0.18564
222920.0000    0.13653
222960.0000   -0.13128
223000.0000   -0.27145
223040.0000   -0.05985
223080.0000   -0.27342
223120.0000   -0.00487
223160.0000    0.10799
223200.0000    0.05353
223240.0000   -0.19548
223280.0000   -0.11729
223320.0000   -0.02264
223360.0000    0.08135
223400.0000    0.27022
223440.0000    0.25312
223480.0000    0.29672
223520.0000    0.26780
223560.0000    0.00180
223600.0000   -0.11593
223640.0000   -0.04101
223680.0000    0.13041
223720.0000    0.15007
223760.0000    0.18814
223800.0000    0.16901
223840.0000   -0.24705
223880.0000   -0.07859
223920.0000   -0.20173
223960.0000    0.15851
224000.0000   -0.06407
224040.0000   -0.02613
224080.0000    0.16179
224120.0000   -0.27782
224160.0000   -0.28960
224200.0000   -0.16997
224240.0000   -0.39675
224280.0000   -0.17146
224320.0000   -0.30045
224360.0000   -0.29674
224400.0000   -0.06541
224440.0000   -0.38858
224480.0000    0.07531
224520.0000   -0.33095
224560.0000   -0.19630
224600.0000   -0.21751
224640.0000   -0.41782
224680.0000   -0.18544
224720.0000   -0.23944
224760.0000   -0.22460
224800.0000   -0.16212
224840.0000   -0.18415
224880.0000   -0.29174
224920.0000   -0.04490
224960.0000    0.02066
225000.0000    0.06184
225040.0000    0.05450
225080.0000   -0.15545
225120.0000   -0.23039
225160.0000   -0.05452
225200.0000   -0.22080
225240.0000   -0.34752
225280.0000   -0.24094
225320.0000   -0.04855
225360.0000    0.06776
225400.0000   -0.14114
225440.0000   -0.23396
225480.0000   -0.19091
225520.0000   -0.53953
225560.0000   -0.13805
225600.0000   -0.30977
225640.0000    0.02303
225680.0000   -0.10420
225720.0000   -0.11309
225760.0000   -0.42641
225800.0000   -0.38514
225840.0000   -0.19423
225880.0000   -0.36425
225920.0000   -0.31608
225960.0000   -0.19401
226000.0000   -0.12727
226040.0000   -0.01243
226080.0000    0.10197
226120.0000   -0.04139
226160.0000    0.39367
226200.0000    0.28999
226240.0000   -0.03129
226280.0000    0.05789
226320.0000    0.16598
226360.0000    0.00762
226400.0000    0.12272
226440.0000    0.14276
226480.0000    0.36089
226520.0000    0.35197
226560.0000    0.33072
226600.0000    0.31682
226640.0000    0.55629
226680.0000    0.41587
226720.0000    0.28455
226760.0000    0.39210
226800.0000    0.32044
226840.0000    0.32609
226880.0000    0.37454
226920.0000    0.29027
226960.0000    0.38439
227000.0000    0.37011
227040.0000    0.43179
227080.0000    0.39381
227120.0000    0.46008
227160.0000    0.29477
227200.0000    0.28341
227240.0000    0.47171
227280.0000    0.31199
227320.0000    0.47001
227360.0000    0.49416
227400.0000    0.28344
227440.0000    0.34595
227480.0000    0.18525
227520.0000    0.51340
227560.0000    0.32876
227600.0000    0.25540
227640.0000    0.50240
227680.0000    0.32237
227720.0000    0.27931
227760.0000    0.33035
227800.0000    0.31748
227840.0000    0.32335
227880.0000    0.44504
227920.0000    0.30587
227960.0000    0.36714
228000.0000    0.38211
228040.0000    0.40279
228080.0000    0.43786
228120.0000    0.16001
228160.0000    0.41573
228200.0000    0.42345
228240.0000    0.34212
228280.0000    0.17043
228320.0000    0.33018
228360.0000    0.44893
228400.0000    0.31663
228440.0000    0.27809
228480.0000    0.42604
228520.0000    0.48148
228560.0000    0.18461
228600.0000    0.42501
228640.0000    0.27946
228680.0000    0.29037
228720.0000    0.45968
228760.0000    0.39836
228800.0000    0.44942
228840.0000    0.19289
228880.0000    0.49680
228920.0000    0.44749
228960.0000    0.55567
229000.0000    0.49999
229040.0000    0.32779
229080.0000    0.30654
229120.0000    0.33069
229160.0000    0.26714
229200.0000    0.39012
229240.0000    0.58609
229280.0000    0.32447
229320.0000   -0.06460
229360.0000    0.26549
229400.0000    0.32518
229440.0000    0.32781
229480.0000    0.21308
229520.0000    0.34334
229560.0000    0.33065
229600.0000    0.39325
229640.0000    0.25975
229680.0000    0.28401
229720.0000    0.12638
229760.0000    0.10270
229800.0000    0.33144
229840.0000    0.38079
229880.0000    0.18203
229920.0000    0.39796
229960.0000    0.20373
230000.0000    0.34771
230040.0000    0.28764
230080.0000    0.30658
230120.0000    0.18909
230160.0000    0.48356
230200.0000    0.17329
230240.0000    0.44726
230280.0000    0.29460
230320.0000    0.36628
230360.0000    0.15084
230400.0000    0.27877
230440.0000    0.33790
230480.0000    0.24963
230520.0000    0.33079
230560.0000    0.40730
230600.0000    0.37321
230640.0000    0.17381
230680.0000    0.34756
230720.0000    0.47576
230760.0000    0.14737
230800.0000    0.45803
230840.0000    0.45344
230880.0000    0.33532
230920.0000    0.30689
230960.0000    0.33053
231000.0000    0.60694
231040.0000    0.37177
231080.0000    0.21849
231120.0000    0.37886
231160.0000    0.45379
231200.0000    0.40422
231240.0000    0.35073
231280.0000    0.25606
231320.0000    0.21752
231360.0000    0.27291
231400.0000    0.18500
231440.0000    0.53880
231480.0000    0.32214
231520.0000    0.14700
231560.0000    0.10009
231600.0000    0.41488
231640.0000    0.10918
231680.0000    0.40282
231720.0000    0.33540
231760.0000    0.39630
231800.0000    0.29805
231840.0000    0.44785
231880.0000    0.46734
231920.0000    0.22075
231960.0000    0.56437
232000.0000    0.13889
232040.0000    0.32655
232080.0000    0.17689
232120.0000    0.28936
232160.0000    0.26210
232200.0000   -0.16337
232240.0000    0.11197
232280.0000    0.45942
232320.0000    0.48383
232360.0000    0.38502
232400.0000    0.37789
232440.0000    0.39634
232480.0000    0.68100
232520.0000    0.40410
232560.0000    0.28137
232600.0000    0.25093
232640.0000   -0.21458
232680.0000    0.22239
232720.0000    0.20227
232760.0000    0.44277
232800.0000    0.29962
232840.0000    0.54860
232880.0000    0.21571
232920.0000    0.41676
232960.0000    0.57889
233000.0000    0.38281
233040.0000    0.32622
233080.0000    0.46651
233120.0000    0.19566
233160.0000    0.41462
233200.0000    0.39305
233240.0000    0.30458
233280.0000    0.51301
233320.0000    0.39827
233360.0000    0.37650
233400.0000    0.41421
233440.0000    0.36635
233480.0000    0.31642
233520.0000    0.38793
233560.0000    0.23643
233600.0000    0.38103
233640.0000    0.39913
233680.0000    0.26363
233720.0000    0.26849
233760.0000    0.47798
233800.0000    0.40686
233840.0000    0.66572
233880.0000    0.61924
233920.0000    0.45015
233960.0000    0.55010
234000.0000    0.64575
234040.0000    0.40271
234080.0000    0.51477
234120.0000    0.31828
234160.0000    0.38531
234200.0000    0.42872
234240.0000    0.46086
234280.0000    0.52299
234320.0000    0.44282
234360.0000    0.54632
234400.0000    0.49802
234440.0000    0.43540
234480.0000    0.60089
234520.0000    0.38788
234560.0000    0.37623
234600.0000    0.47442
234640.0000    0.33753
234680.0000    0.22313
234720.0000    0.65078
234760.0000    0.56588
234800.0000    0.43209
234840.0000    0.29960
234880.0000    0.32688
234920.0000    0.37320
234960.0000    0.28379
235000.0000    0.38675
235040.0000    0.48906
235080.0000    0.34382
235120.0000    0.40067
235160.0000    0.60886
235200.0000    0.38998
235240.0000    0.37951
235280.0000    0.11590
235320.0000    0.50280
235360.0000    0.20461
235400.0000    0.36874
235440.0000    0.57466
235480.0000    0.29001
235520.0000    0.43499
235560.0000    0.29404
235600.0000    0.37086
235640.0000    0.24189
235680.0000    0.32862
235720.0000    0.72643
235760.0000    0.25064
235800.0000    0.33508
235840.0000    0.37250
235880.0000    0.24874
235920.0000    0.42136
235960.0000    0.24198
236000.0000    0.28829
236040.0000    0.34559
236080.0000    0.14470
236120.0000    0.40983
236160.0000    0.42526
236200.0000    0.15020
236240.0000    0.51140
236280.0000    0.10998
236320.0000    0.14815
236360.0000    0.43428
236400.0000    0.52968
236440.0000    0.35389
236480.0000    0.18298
236520.0000    0.16649
236560.0000    0.29921
236600.0000    0.22423
236640.0000    0.23026
236680.0000    0.22146
236720.0000    0.41753
236760.0000    0.51357
236800.0000    0.03984
236840.0000    0.42661
236880.0000    0.54729
236920.0000    0.62112
236960.0000    0.43610
237000.0000    0.34068
237040.0000    0.31174
237080.0000    0.31614
237120.0000    0.27568
237160.0000    0.36582
237200.0000    0.29316
237240.0000    0.15645
237280.0000    0.23292
237320.0000    0.72979
237360.0000    0.34193
237400.0000    0.40993
237440.0000    0.28557
237480.0000    0.42630
237520.0000    0.39627
237560.0000    0.43695
237600.0000    0.51638
237640.0000    0.16672
237680.0000    0.34428
237720.0000    0.34272
237760.0000    0.24947
237800.0000    0.47104
237840.0000    0.36504
237880.0000    0.35803
237920.0000    0.35519
237960.0000    0.41833
238000.0000    0.42517
238040.0000    0.46312
238080.0000    0.35403
238120.0000    0.64702
238160.0000    0.29330
238200.0000    0.30994
238240.0000    0.48767
238280.0000    0.22620
238320.0000    0.58365
238360.0000    0.32066
238400.0000    0.37453
238440.0000    0.48619
238480.0000    0.37564
238520.0000    0.42393
238560.0000    0.35439
238600.0000    0.61190
238640.0000    0.36344
238680.0000    0.26611
238720.0000    0.49403
238760.0000    0.33097
238800.0000    0.53324
238840.0000    0.61517
238880.0000    0.39579
238920.0000    0.28123
238960.0000    0.37715
239000.0000    0.45242
239040.0000    0.08485
239080.0000    0.44828
239120.0000    0.50419
239160.0000    0.47945
239200.0000    0.50729
239240.0000    0.38839
239280.0000    0.35391
239320.0000    0.54552
239360.0000    0.40107
239400.0000    0.45419
239440.0000    0.49061
239480.0000    0.53338
239520.0000    0.11774
239560.0000    0.15910
239600.0000    0.57033
239640.0000    0.49866
239680.0000    0.50975
239720.0000    0.53797
239760.0000    0.43803
239800.0000    0.48754
239840.0000    0.48168
239880.0000    0.36090
239920.0000    0.56042
239960.0000    0.31629
240000.0000    0.32550
240040.0000    0.46940
240080.0000    0.40403
240120.0000    0.37238
240160.0000    0.39439
240200.0000    0.23966
240240.0000    0.35296
240280.0000    0.25562
240320.0000    0.56763
240360.0000    0.54081
240400.0000    0.42488
240440.0000    0.36037
240480.0000    0.33284
240520.0000    0.55143
240560.0000    0.59004
240600.0000    0.59167
240640.0000    0.51214
240680.0000    0.35899
240720.0000    0.33776
240760.0000    0.50184
240800.0000    0.41618
240840.0000    0.46866
240880.0000    0.26058
240920.0000    0.31092
240960.0000    0.29936
241000.0000    0.36173
241040.0000    0.52815
241080.0000    0.63197
241120.0000    0.63023
241160.0000    0.39055
241200.0000    0.55694
241240.0000    0.10332
241280.0000    0.56880
241320.0000    0.36279
241360.0000    0.49880
241400.0000    0.41212
241440.0000    0.39620
241480.0000    0.36172
241520.0000    0.36331
241560.0000    0.55854
241600.0000    0.35446
241640.0000    0.27700
241680.0000    0.23194
241720.0000    0.21012
241760.0000    0.34666
241800.0000    0.31695
241840.0000    0.44625
241880.0000    0.19678
241920.0000    0.27940
241960.0000    0.32525
242000.0000    0.43502
242040.0000    0.34516
242080.0000    0.43842
242120.0000    0.60366
242160.0000    0.47286
242200.0000    0.58852
242240.0000    0.37418
242280.0000    0.43879
242320.0000    0.59352
242360.0000    0.39951
242400.0000    0.42281
242440.0000    0.46365
242480.0000    0.34814
242520.0000    0.47968
242560.0000    0.44196
242600.0000    0.57325
242640.0000    0.42320
242680.0000    0.57461
242720.0000    0.57602
242760.0000    0.60713
242800.0000    0.37487
242840.0000    0.47036
242880.0000    0.50053
242920.0000    0.47609
242960.0000    0.38622
243000.0000    0.59127
243040.0000    0.32025
243080.0000    0.37655
243120.0000    0.13651
243160.0000    0.41523
243200.0000    0.46187
243240.0000    0.42351
243280.0000    0.08663
243320.0000    0.46197
243360.0000    0.30727
243400.0000    0.32554
243440.0000    0.20834
243480.0000    0.24517
243520.0000    0.31007
243560.0000   -0.07910
243600.0000   -0.10265
243640.0000    0.14896
243680.0000    0.19619
243720.0000    0.24567
243760.0000    0.32436
243800.0000    0.10945
243840.0000    0.15696
243880.0000    0.15387
243920.0000    0.33387
243960.0000    0.06667
244000.0000    0.09867
244040.0000    0.46113
244080.0000    0.36655
244120.0000    0.41664
244160.0000    0.35342
244200.0000    0.34238
244240.0000    0.42924
244280.0000    0.45640
244320.0000    0.24509
244360.0000    0.20585
244400.0000   -0.12670
244440.0000    0.11592
244480.0000    0.31687
244520.0000    0.13619
244560.0000    0.04337
244600.0000   -0.34840
244640.0000   -0.10048
244680.0000   -0.13127
244720.0000   -0.24849
244760.0000   -0.29758
244800.0000   -0.00179
244840.0000   -0.12624
244880.0000   -0.20117
244920.0000   -0.23099
244960.0000   -0.16119
245000.0000   -0.16632
245040.0000   -0.12648
245080.0000   -0.31595
245120.0000   -0.02465
245160.0000   -0.49445
245200.0000   -0.30007
245240.0000    0.11208
245280.0000   -0.34576
245320.0000   -0.46407
245360.0000   -0.03545
245400.0000   -0.20695
245440.0000    0.22684
245480.0000    0.09414
245520.0000    0.24727
245560.0000   -0.15734
245600.0000    0.04198
245640.0000    0.01885
245680.0000   -0.18507
245720.0000    0.28164
245760.0000   -0.07085
245800.0000    0.00023
245840.0000    0.42572
245880.0000    0.24152
245920.0000    0.31578
245960.0000    0.13592
246000.0000    0.19402
246040.0000    0.20522
246080.0000    0.21339
246120.0000    0.25216
246160.0000    0.32273
246200.0000    0.50869
246240.0000    0.34643
246280.0000    0.18063
246320.0000    0.34496
246360.0000    0.46366
246400.0000    0.29709
246440.0000    0.64223
246480.0000    0.32963
246520.0000    0.39993
246560.0000    0.15335
246600.0000    0.27742
246640.0000    0.20099
246680.0000    0.53254
246720.0000    0.55616
246760.0000    0.48929
246800.0000    0.33718
246840.0000    0.44265
246880.0000    0.26506
246920.0000    0.57018
246960.0000    0.33384
247000.0000    0.45149
247040.0000    0.51128
247080.0000    0.66465
247120.0000    0.34879
247160.0000    0.68741
247200.0000    0.45336
247240.0000    0.46254
247280.0000    0.48414
247320.0000    0.56958
247360.0000    0.31149
247400.0000    0.44788
247440.0000    0.31454
247480.0000    0.59611
247520.0000    0.54786
247560.0000    0.48093
247600.0000    0.38354
247640.0000    0.29147
247680.0000    0.32792
247720.0000    0.22150
247760.0000    0.49288
247800.0000    0.35880
247840.0000    0.42554
247880.0000    0.57112
247920.0000    0.57459
247960.0000    0.43341
248000.0000    0.32512
248040.0000    0.34500
248080.0000    0.41628
248120.0000    0.15454
248160.0000    0.46964
248200.0000    0.33492
248240.0000    0.23722
248280.0000    0.38888
248320.0000    0.10664
248360.0000    0.05780
248400.0000    0.02250
248440.0000    0.01211
248480.0000    0.39414
248520.0000    0.47297
248560.0000    0.50556
248600.0000    0.09550
248640.0000    0.18841
248680.0000    0.41134
248720.0000    0.18401
248760.0000    0.30947
248800.0000    0.34346
248840.0000    0.47695
248880.0000    0.13319
248920.0000    0.11337
248960.0000    0.34664
249000.0000    0.47932
249040.0000    0.58876
249080.0000    0.19929
249120.0000    0.21918
249160.0000    0.40206
249200.0000    0.49819
249240.0000    0.19785
249280.0000    0.39075
249320.0000    0.32045
249360.0000    0.32586
249400.0000    0.31256
249440.0000    0.31013
249480.0000    0.30798
249520.0000    0.18531
249560.0000    0.20903
249600.0000    0.25744
249640.0000    0.39183
249680.0000    0.18773
249720.0000    0.34779
249760.0000    0.25356
249800.0000    0.42003
249840.0000    0.16985
249880.0000    0.26138
249920.0000    0.23926
249960.0000    0.18579
250000.0000    0.32304
250040.0000    0.27523
250080.0000   -0.02240
250120.0000    0.31793
250160.0000    0.18215
250200.0000    0.29923
250240.0000    0.19272
250280.0000   -0.25727
250320.0000   -0.02282
250360.0000   -0.42341
250400.0000    0.02892
250440.0000   -0.08015
250480.0000    0.23304
250520.0000    0.14751
250560.0000    0.22656
250600.0000    0.06143
250640.0000    0.22027
250680.0000    0.37645
250720.0000    0.38594
250760.0000    0.22707
250800.0000    0.32633
250840.0000    0.33773
250880.0000    0.27670
250920.0000    0.41694
250960.0000    0.34927
251000.0000    0.22190
251040.0000    0.34249
251080.0000    0.33489
251120.0000    0.54769
251160.0000    0.30604
251200.0000    0.42181
251240.0000    0.53101
251280.0000    0.36818
251320.0000    0.21382
251360.0000    0.11242
251400.0000    0.36546
251440.0000    0.38524
251480.0000    0.33266
251520.0000    0.42191
251560.0000    0.56004
251600.0000    0.28455
251640.0000    0.19020
251680.0000    0.36516
251720.0000    0.53761
251760.0000    0.44485
251800.0000    0.47076
251840.0000    0.18347
251880.0000    0.19014
251920.0000    0.28956
251960.0000    0.35698
252000.0000    0.34605
252040.0000    0.31483
252080.0000    0.50956
252120.0000    0.49110
252160.0000    0.34861
252200.0000    0.17072
252240.0000    0.22435
252280.0000    0.30267
252320.0000    0.44281
252360.0000    0.32923
252400.0000    0.50218
252440.0000    0.38872
252480.0000    0.18735
252520.0000    0.22109
252560.0000    0.29640
252600.0000    0.36828
252640.0000    0.27083
252680.0000    0.32797
252720.0000    0.21013
252760.0000    0.14555
252800.0000    0.33630
252840.0000    0.44162
252880.0000    0.27496
252920.0000    0.33900
252960.0000    0.33822
253000.0000    0.29090
253040.0000    0.40787
253080.0000    0.23939
253120.0000    0.37317
253160.0000    0.23557
253200.0000    0.27623
253240.0000    0.40977
253280.0000    0.36174
253320.0000    0.28885
253360.0000    0.34210
253400.0000    0.53088
253440.0000    0.38216
253480.0000    0.29474
253520.0000    0.37179
253560.0000    0.49471
253600.0000    0.30316
253640.0000    0.32269
253680.0000    0.34594
253720.0000    0.10010
253760.0000    0.46667
253800.0000    0.36090
253840.0000    0.32015
253880.0000    0.43581
253920.0000    0.22708
253960.0000    0.37830
254000.0000    0.43368
254040.0000    0.52208
254080.0000    0.28734
254120.0000    0.38037
254160.0000    0.11399
254200.0000    0.18356
254240.0000    0.55656
254280.0000    0.35721
254320.0000    0.16326
254360.0000    0.12310
254400.0000    0.23837
254440.0000    0.17903
254480.0000    0.35391
254520.0000    0.30287
254560.0000    0.30599
254600.0000    0.25188
254640.0000    0.21474
254680.0000    0.23078
254720.0000    0.22331
254760.0000    0.33246
254800.0000    0.18261
254840.0000    0.33606
254880.0000    0.38510
254920.0000    0.05613
254960.0000    0.28823
255000.0000    0.31333
255040.0000    0.22984
255080.0000    0.18501
255120.0000    0.16139
255160.0000    0.36121
255200.0000    0.17649
255240.0000    0.11835
255280.0000    0.29376
255320.0000    0.22186
255360.0000    0.44235
255400.0000    0.16253
255440.0000    0.27104
255480.0000    0.21990
255520.0000    0.25191
255560.0000    0.35211
255600.0000    0.30862
255640.0000    0.35928
255680.0000    0.23018
255720.0000    0.39645
255760.0000    0.27339
255800.0000    0.28371
255840.0000    0.27381
255880.0000    0.28339
255920.0000    0.17811
255960.0000    0.35282
256000.0000    0.00729
256040.0000    0.37455
256080.0000    0.28478
256120.0000    0.38499
256160.0000    0.17618
256200.0000    0.30719
256240.0000    0.17100
256280.0000    0.23084
256320.0000    0.50376
256360.0000    0.38969
256400.0000    0.28854
256440.0000    0.45972
256480.0000    0.18893
256520.0000    0.27298
256560.0000    0.03668
256600.0000    0.35389
256640.0000    0.49167
256680.0000    0.22143
256720.0000    0.41801
256760.0000    0.27163
256800.0000    0.28276
256840.0000    0.41512
256880.0000    0.33952
256920.0000    0.26369
256960.0000    0.11263
257000.0000    0.31347
257040.0000    0.42292
257080.0000    0.30418
257120.0000    0.30866
257160.0000    0.39986
257200.0000    0.33707
257240.0000    0.35487
257280.0000    0.25028
257320.0000    0.28869
257360.0000    0.20944
257400.0000    0.44249
257440.0000    0.32015
257480.0000    0.28398
257520.0000    0.16845
257560.0000    0.21545
257600.0000    0.27409
257640.0000    0.21116
257680.0000    0.27531
257720.0000    0.40950
257760.0000    0.22160
257800.0000    0.10280
257840.0000    0.30401
257880.0000    0.17935
257920.0000    0.36149
257960.0000    0.38548
258000.0000    0.28018
258040.0000    0.16044
258080.0000    0.04266
258120.0000    0.58044
258160.0000    0.37792
258200.0000    0.51173
258240.0000    0.26164
258280.0000    0.38389
258320.0000    0.31160
258360.0000    0.28066
258400.0000    0.34028
258440.0000    0.36235
258480.0000    0.37965
258520.0000    0.19441
258560.0000    0.48192
258600.0000    0.32967
258640.0000    0.05485
258680.0000   -0.20701
258720.0000   -0.45508
258760.0000    0.11133
258800.0000   -0.18307
258840.0000   -0.35407
258880.0000   -0.27606
258920.0000   -0.05260
258960.0000   -0.19484
259000.0000   -0.12622
259040.0000    0.11917
259080.0000   -0.02738
259120.0000    0.06611
259160.0000    0.00126
259200.0000    0.03137
259240.0000    0.05249
259280.0000   -0.23890
259320.0000   -0.29564
259360.0000   -0.36736
259400.0000   -0.11997
259440.0000   -0.37162
259480.0000   -0.29433
259520.0000   -0.38879
259560.0000   -0.25602
259600.0000   -0.10744
259640.0000   -0.28860
259680.0000    0.19679
259720.0000    0.09494
259760.0000    0.01331
259800.0000    0.06520
259840.0000   -0.25674
259880.0000    0.08129
259920.0000   -0.26327
259960.0000   -0.49533
260000.0000   -0.29297
260040.0000   -0.33140
260080.0000   -0.01695
260120.0000   -0.05977
260160.0000   -0.07918
260200.0000   -0.27804
260240.0000   -0.07952
260280.0000   -0.21833
260320.0000   -0.10926
260360.0000   -0.32461
260400.0000   -0.03634
260440.0000   -0.06716
260480.0000   -0.52610
260520.0000    0.13688
260560.0000   -0.08782
260600.0000   -0.15930
260640.0000    0.02643
260680.0000   -0.06062
260720.0000    0.11301
260760.0000   -0.14613
260800.0000   -0.22784
260840.0000   -0.19816
260880.0000   -0.21900
260920.0000   -0.21724
260960.0000    0.21377
261000.0000    0.00304
261040.0000   -0.15541
261080.0000    0.03631
261120.0000    0.03716
261160.0000   -0.28310
261200.0000   -0.06241
261240.0000   -0.17400
261280.0000   -0.19421
261320.0000    0.17126
261360.0000   -0.16307
261400.0000   -0.09348
261440.0000   -0.38576
261480.0000   -0.15675
261520.0000   -0.27770
261560.0000   -0.42534
261600.0000   -0.14934
261640.0000   -0.25135
261680.0000   -0.48794
261720.0000   -0.55178
261760.0000   -0.48992
261800.0000   -0.36840
261840.0000   -0.57384
261880.0000   -0.61997
261920.0000   -0.39346
261960.0000   -0.18354
262000.0000   -0.47228
262040.0000   -0.35181
262080.0000   -0.06999
262120.0000   -0.31902
262160.0000   -0.00347
262200.0000   -0.03362
262240.0000   -0.21730
262280.0000   -0.23000
262320.0000   -0.15512
262360.0000   -0.11483
262400.0000   -0.00680
262440.0000   -0.09545
262480.0000   -0.01121
262520.0000    0.09048
262560.0000   -0.28784
262600.0000   -0.18620
262640.0000   -0.39516
262680.0000   -0.29220
262720.0000   -0.14512
262760.0000   -0.23364
262800.0000    0.10227
262840.0000   -0.00060
262880.0000   -0.39512
262920.0000    0.04708
262960.0000   -0.01331
263000.0000    0.19336
263040.0000   -0.06293
263080.0000    0.09546
263120.0000   -0.00772
263160.0000   -0.10366
263200.0000   -0.02966
263240.0000   -0.04828
263280.0000   -0.42323
263320.0000   -0.39567
263360.0000    0.10125
263400.0000   -0.23027
263440.0000   -0.28960
263480.0000    0.01478
263520.0000    0.01062
263560.0000   -0.10433
263600.0000   -0.17085
263640.0000    0.01920
263680.0000    0.00685
263720.0000   -0.03298
263760.0000   -0.21429
263800.0000   -0.17355
263840.0000    0.15475
263880.0000    0.03558
263920.0000   -0.03614
263960.0000   -0.10949
264000.0000   -0.16996
264040.0000   -0.31566
264080.0000    0.16079
264120.0000   -0.06952
264160.0000    0.02193
264200.0000   -0.17925
264240.0000    0.09411
264280.0000    0.17012
264320.0000   -0.07665
264360.0000   -0.02773
264400.0000   -0.03993
264440.0000    0.00919
264480.0000   -0.37974
264520.0000   -0.28344
264560.0000   -0.48222
264600.0000   -0.39810
264640.0000   -0.46808
264680.0000   -0.43927
264720.0000   -0.45102
264760.0000   -0.67915
264800.0000   -0.55617
264840.0000   -0.31230
264880.0000   -0.46178
264920.0000   -0.00106
264960.0000   -0.07265
265000.0000    0.06543
265040.0000    0.15319
265080.0000    0.01059
265120.0000   -0.06898
265160.0000   -0.00580
265200.0000   -0.04718
265240.0000    0.07069
265280.0000    0.08409
265320.0000   -0.04940
265360.0000   -0.07803
265400.0000    0.13092
265440.0000    0.09184
265480.0000    0.02857
265520.0000    0.20119
265560.0000   -0.02022
265600.0000   -0.08803
265640.0000    0.04519
265680.0000   -0.04188
265720.0000    0.07861
265760.0000    0.08159
265800.0000    0.06204
265840.0000   -0.54383
265880.0000   -0.13919
265920.0000    0.23499
265960.0000   -0.04741
266000.0000   -0.08632
266040.0000   -0.05496
266080.0000    0.15621
266120.0000   -0.04050
266160.0000   -0.16727
266200.0000   -0.04486
266240.0000   -0.10706
266280.0000   -0.01650
266320.0000   -0.07276
266360.0000    0.13256
266400.0000    0.04562
266440.0000    0.17198
266480.0000    0.09738
266520.0000   -0.00473
266560.0000   -0.06684
266600.0000   -0.10582
266640.0000   -0.26445
266680.0000   -0.21783
266720.0000   -0.09915
266760.0000   -0.22562
266800.0000   -0.25844
266840.0000   -0.05721
266880.0000   -0.59986
266920.0000   -0.50985
266960.0000   -0.52159
267000.0000   -0.15702
267040.0000    0.11128
267080.0000    0.34485
267120.0000    0.26073
267160.0000    0.18092
267200.0000    0.16572
267240.0000    0.20138
267280.0000   -0.08711
267320.0000   -0.17492
267360.0000    0.00775
267400.0000    0.02116
267440.0000   -0.15576
267480.0000    0.13365
267520.0000    0.15769
267560.0000   -0.04728
267600.0000    0.06478
267640.0000    0.01118
267680.0000   -0.00750
267720.0000    0.07575
267760.0000   -0.15977
267800.0000   -0.05319
267840.0000    0.10166
267880.0000   -0.04519
267920.0000    0.06365
267960.0000   -0.26231
268000.0000    0.00721
268040.0000    0.00154
268080.0000   -0.13824
268120.0000   -0.05849
268160.0000    0.04290
268200.0000    0.08829
268240.0000   -0.00729
268280.0000   -0.41186
268320.0000   -0.22991
268360.0000   -0.42046
268400.0000    0.17360
268440.0000    0.19901
268480.0000    0.08941
268520.0000   -0.11093
268560.0000   -0.38462
268600.0000   -0.29192
268640.0000   -0.43033
268680.0000   -0.48866
268720.0000   -0.55384
268760.0000   -0.63859
268800.0000   -0.51314
268840.0000   -0.64408
268880.0000   -0.45307
268920.0000   -0.33405
268960.0000    0.02250
269000.0000   -0.03345
269040.0000   -0.26593
269080.0000   -0.37091
269120.0000   -0.43982
269160.0000   -0.49266
269200.0000   -0.65694
269240.0000   -0.56598
269280.0000   -0.61753
269320.0000   -0.62920
269360.0000   -0.78987
269400.0000   -0.40198
269440.0000   -0.66306
269480.0000   -0.52509
269520.0000   -0.54973
269560.0000   -0.61649
269600.0000   -0.48802
269640.0000   -1.02619
269680.0000   -0.86788
269720.0000   -0.52373
269760.0000   -0.77757
269800.0000   -0.69909
269840.0000   -0.71586
269880.0000   -0.73035
269920.0000   -0.13847
269960.0000   -0.16026
270000.0000   -0.17940
270040.0000   -0.06673
270080.0000   -0.21903
270120.0000   -0.56915
270160.0000   -0.53623
270200.0000   -0.48653
270240.0000   -0.45428
270280.0000   -0.29067
270320.0000   -0.40972
270360.0000   -0.59016
270400.0000   -0.76018
270440.0000   -0.87707
270480.0000   -0.67116
270520.0000   -0.22440
270560.0000   -0.60481
270600.0000   -0.79478
270640.0000   -0.58626
270680.0000   -0.10705
270720.0000   -0.01077
270760.0000   -0.75336
270800.0000   -0.52238
270840.0000   -0.40060
270880.0000   -0.52394
270920.0000   -0.48982
270960.0000   -0.77325
271000.0000   -0.32982
271040.0000   -0.46092
271080.0000   -0.33241
271120.0000   -0.68682
271160.0000   -0.82152
271200.0000   -0.62505
271240.0000   -0.66854
271280.0000   -0.57592
271320.0000   -0.56107
271360.0000   -0.55733
271400.0000   -0.73007
271440.0000   -0.59517
271480.0000   -0.58720
271520.0000   -0.24610
271560.0000   -0.59594
271600.0000   -0.32186
271640.0000   -0.53301
271680.0000   -0.41756
271720.0000   -0.70712
271760.0000   -0.56255
271800.0000   -0.43442
271840.0000   -0.35993
271880.0000   -0.41450
271920.0000   -0.54749
271960.0000   -0.47624
272000.0000   -0.64067
272040.0000   -0.40135
272080.0000   -0.56197
272120.0000   -0.72283
272160.0000   -0.57931
272200.0000   -0.71960
272240.0000   -0.45999
272280.0000    0.01723
272320.0000    0.12538
272360.0000   -0.50181
272400.0000   -0.43569
272440.0000   -0.37338
272480.0000   -0.28270
272520.0000   -0.38483
272560.0000   -0.56151
272600.0000   -0.56553
272640.0000   -0.44775
272680.0000   -0.27972
272720.0000   -0.13162
272760.0000   -0.20851
272800.0000   -0.33474
272840.0000   -0.32646
272880.0000   -0.32123
272920.0000   -0.62543
272960.0000   -0.22822
273000.0000    0.24593
273040.0000    0.11370
273080.0000    0.10920
273120.0000    0.10945
273160.0000    0.18666
273200.0000   -0.20584
273240.0000   -0.23692
273280.0000   -0.34506
273320.0000   -0.16626
273360.0000    0.25710
273400.0000    0.01099
273440.0000    0.13673
273480.0000    0.04807
273520.0000    0.13276
273560.0000   -0.01243
273600.0000   -0.25138
273640.0000   -0.49610
273680.0000   -0.23689
273720.0000    0.10852
273760.0000   -0.16412
273800.0000   -0.08500
273840.0000   -0.33099
273880.0000   -0.39580
273920.0000   -0.13829
273960.0000   -0.47831
274000.0000   -0.62541
274040.0000   -0.47463
274080.0000   -0.44613
274120.0000   -0.37753
274160.0000   -0.57652
274200.0000   -0.64336
274240.0000   -0.46389
274280.0000   -0.43503
274320.0000   -0.38807
274360.0000   -0.30250
274400.0000   -0.41735
274440.0000   -0.40251
274480.0000   -0.20573
274520.0000   -0.23331
274560.0000   -0.25067
274600.0000   -0.05116
274640.0000    0.18841
274680.0000   -0.02504
274720.0000   -0.03746
274760.0000    0.10912
274800.0000   -0.18395
274840.0000    0.25156
274880.0000   -0.43520
274920.0000   -0.27186
274960.0000   -0.21419
275000.0000   -0.65728
275040.0000   -0.61364
275080.0000   -0.51828
275120.0000   -0.20013
275160.0000   -0.01068
275200.0000   -0.01040
275240.0000    0.04868
275280.0000    0.20072
275320.0000   -0.50308
275360.0000   -0.39115
275400.0000   -0.27991
275440.0000   -0.33253
275480.0000   -0.02039
275520.0000    0.06878
275560.0000   -0.05893
275600.0000    0.09711
275640.0000    0.31090
275680.0000   -0.07981
275720.0000   -0.07865
275760.0000    0.12597
275800.0000   -0.06660
275840.0000   -0.15842
275880.0000   -0.00919
275920.0000   -0.24905
275960.0000   -0.16342
276000.0000   -0.14882
276040.0000   -0.04750
276080.0000   -0.01842
276120.0000   -0.31788
276160.0000   -0.57801
276200.0000   -0.47601
276240.0000   -0.24962
276280.0000    0.08236
276320.0000    0.21544
276360.0000    0.09666
276400.0000    0.05192
276440.0000    0.05740
276480.0000   -0.15558
276520.0000   -0.55407
276560.0000   -0.51939
276600.0000   -0.49332
276640.0000   -0.29568
276680.0000   -0.12907
276720.0000   -0.24646
276760.0000   -0.41028
276800.0000   -0.22684
276840.0000    0.18619
276880.0000   -0.00554
276920.0000    0.07055
276960.0000    0.15985
277000.0000   -0.07966
277040.0000   -0.39919
277080.0000   -0.59007
277120.0000   -0.45432
277160.0000   -0.14725
277200.0000    0.21451
277240.0000    0.07243
277280.0000   -0.05402
277320.0000    0.09975
277360.0000    0.20247
277400.0000   -0.02036
277440.0000    0.21458
277480.0000   -0.17005
277520.0000    0.20210
277560.0000   -0.09991
277600.0000    0.11794
277640.0000   -0.32031
277680.0000   -0.14882
277720.0000   -0.04374
277760.0000    0.11946
277800.0000   -0.33472
277840.0000   -0.44137
277880.0000    0.09027
277920.0000    0.02724
277960.0000   -0.16365
278000.0000    0.04701
278040.0000    0.09836
278080.0000   -0.08405
278120.0000   -0.38431
278160.0000   -0.10890
278200.0000    0.01655
278240.0000   -0.02842
278280.0000   -0.01738
278320.0000   -0.23768
278360.0000   -0.25007
278400.0000   -0.49689
278440.0000   -0.46572
278480.0000   -0.61378
278520.0000   -0.53074
278560.0000   -0.36775
278600.0000   -0.42873
278640.0000   -0.36979
278680.0000   -0.51786
278720.0000   -0.17725
278760.0000   -0.18979
278800.0000   -0.03893
278840.0000   -0.00434
278880.0000   -0.26151
278920.0000    0.21689
278960.0000    0.04302
279000.0000    0.03941
279040.0000   -0.09616
279080.0000    0.01685
279120.0000    0.14204
279160.0000    0.21271
279200.0000    0.07595
279240.0000    0.01134
279280.0000    0.15218
279320.0000    0.20878
279360.0000    0.17608
279400.0000   -0.14673
279440.0000   -0.18737
279480.0000    0.11328
279520.0000   -0.47678
279560.0000   -0.37329
279600.0000   -0.45367
279640.0000   -0.31717
279680.0000   -0.28757
279720.0000   -0.55076
279760.0000   -0.08100
279800.0000   -0.26000
279840.0000   -0.32191
279880.0000   -0.33393
279920.0000   -0.31214
279960.0000   -0.39541
280000.0000   -0.23720
280040.0000   -0.05180
280080.0000   -0.27295
280120.0000   -0.21872
280160.0000   -0.39668
280200.0000   -0.28851
280240.0000   -0.18310
280280.0000   -0.14438
280320.0000    0.00579
280360.0000   -0.19627
280400.0000   -0.14011
280440.0000   -0.11820
280480.0000   -0.44121
280520.0000   -0.30657
280560.0000   -0.44311
280600.0000   -0.27918
280640.0000   -0.15783
280680.0000   -0.00573
280720.0000   -0.13756
280760.0000   -0.18318
280800.0000   -0.11714
280840.0000   -0.38283
280880.0000   -0.34510
280920.0000   -0.46301
280960.0000   -0.35985
281000.0000   -0.59681
281040.0000   -0.51767
281080.0000   -0.58623
281120.0000   -0.67435
281160.0000   -0.46495
281200.0000   -0.75934
281240.0000   -0.54358
281280.0000   -0.64898
281320.0000   -0.50267
281360.0000   -0.34896
281400.0000   -0.49109
281440.0000   -0.45326
281480.0000   -0.67215
281520.0000   -0.43448
281560.0000   -0.60274
281600.0000   -0.46566
281640.0000   -0.67232
281680.0000   -0.12833
281720.0000   -0.49284
281760.0000   -0.55120
281800.0000   -0.10652
281840.0000    0.00407
281880.0000   -0.16792
281920.0000   -0.49264
281960.0000   -0.21776
282000.0000   -0.11752
282040.0000    0.03862
282080.0000   -0.13949
282120.0000   -0.48993
282160.0000   -0.25842
282200.0000   -0.29333
282240.0000   -0.41045
282280.0000   -0.41288
282320.0000   -0.28051
282360.0000   -0.34860
282400.0000   -0.01666
282440.0000   -0.33793
282480.0000   -0.10426
282520.0000   -0.28091
282560.0000   -0.46627
282600.0000   -0.24658
282640.0000   -0.24549
282680.0000   -0.43337
282720.0000   -0.37430
282760.0000   -0.52928
282800.0000   -0.40942
282840.0000   -0.52551
282880.0000   -0.73358
282920.0000   -0.31034
282960.0000   -0.43051
283000.0000   -0.39195
283040.0000   -0.75991
283080.0000   -0.80474
283120.0000   -0.62334
283160.0000   -0.76081
283200.0000   -0.83457
283240.0000   -0.80329
283280.0000   -0.50402
283320.0000   -0.61008
283360.0000   -0.54993
283400.0000   -0.58937
283440.0000   -0.40769
283480.0000   -0.44165
283520.0000   -0.37998
283560.0000   -0.39281
283600.0000   -0.14423
283640.0000   -0.09026
283680.0000    0.06950
283720.0000   -0.54648
283760.0000   -0.50739
283800.0000   -0.16866
283840.0000   -0.19735
283880.0000   -0.38081
283920.0000   -0.52483
283960.0000   -0.72141
284000.0000   -0.56066
284040.0000   -0.58465
284080.0000   -0.72282
284120.0000   -0.73697
284160.0000   -0.60692
284200.0000   -0.57780
284240.0000   -0.45690
284280.0000   -0.28981
284320.0000   -0.25192
284360.0000    0.10710
284400.0000   -0.20489
284440.0000   -0.08820
284480.0000    0.05811
284520.0000   -0.40863
284560.0000   -0.30934
284600.0000   -0.52897
284640.0000   -0.24533
284680.0000   -0.38514
284720.0000   -0.14788
284760.0000   -0.12792
284800.0000   -0.04868
284840.0000    0.01949
284880.0000   -0.02498
284920.0000   -0.48297
284960.0000   -0.50042
285000.0000   -0.33762
285040.0000   -0.12314
285080.0000    0.25091
285120.0000   -0.04922
285160.0000   -0.15264
285200.0000   -0.16798
285240.0000   -0.00843
285280.0000   -0.14452
285320.0000   -0.23291
285360.0000   -0.26091
285400.0000   -0.15967
285440.0000   -0.12369
285480.0000   -0.10047
285520.0000   -0.18975
285560.0000   -0.01382
285600.0000   -0.10131
285640.0000    0.22351
285680.0000    0.16550
285720.0000   -0.07786
285760.0000   -0.21022
285800.0000   -0.05567
285840.0000   -0.37611
285880.0000   -0.37807
285920.0000    0.06579
285960.0000   -0.46775
286000.0000   -0.43651
286040.0000   -0.70871
286080.0000   -0.18431
286120.0000   -0.13233
286160.0000    0.06754
286200.0000   -0.36578
286240.0000   -0.30520
286280.0000   -0.05945
286320.0000    0.03234
286360.0000   -0.29024
286400.0000   -0.31459
286440.0000   -0.18417
286480.0000   -0.36951
286520.0000   -0.50163
286560.0000   -0.36022
286600.0000   -0.20010
286640.0000   -0.02306
286680.0000    0.21482
286720.0000    0.00722
286760.0000   -0.11830
286800.0000    0.13620
286840.0000   -0.04090
286880.0000   -0.06063
286920.0000   -0.15129
286960.0000   -0.24435
287000.0000   -0.00847
287040.0000    0.10023
287080.0000   -0.10917
287120.0000   -0.20557
287160.0000   -0.44369
287200.0000   -0.06034
287240.0000   -0.17793
287280.0000   -0.22214
287320.0000   -0.03636
287360.0000   -0.33659
287400.0000   -0.03895
287440.0000    0.03562
287480.0000   -0.15910
287520.0000   -0.35328
287560.0000   -0.16191
287600.0000   -0.11521
287640.0000   -0.18773
287680.0000   -0.13640
287720.0000   -0.15873
287760.0000   -0.14559
287800.0000   -0.66141
287840.0000   -0.42402
287880.0000   -0.53459
287920.0000   -0.32786
287960.0000   -0.62149
288000.0000   -0.43340
288040.0000   -0.41199
288080.0000   -0.56049
288120.0000    0.13555
288160.0000   -0.18586
288200.0000   -0.30264
288240.0000   -0.03736
288280.0000   -0.28546
288320.0000   -0.10216
288360.0000   -0.15856
288400.0000   -0.29411
288440.0000   -0.45534
288480.0000    0.10274
288520.0000   -0.25836
288560.0000   -0.30485
288600.0000   -0.29764
288640.0000   -0.02163
288680.0000   -0.11827
288720.0000   -0.16543
288760.0000   -0.09407
288800.0000   -0.01298
288840.0000   -0.19463
288880.0000   -0.10151
288920.0000   -0.39356
288960.0000   -0.27839
289000.0000   -0.66377
289040.0000   -0.50040
289080.0000   -0.49183
289120.0000    0.15907
289160.0000   -0.72756
289200.0000   -0.52830
289240.0000   -0.47239
289280.0000   -0.18897
289320.0000   -0.18661
289360.0000   -0.34693
289400.0000   -0.09410
289440.0000    0.10331
289480.0000   -0.24526
289520.0000   -0.01278
289560.0000   -0.04076
289600.0000   -0.06854
289640.0000   -0.39167
289680.0000   -0.22277
289720.0000   -0.16259
289760.0000    0.06057
289800.0000    0.03843
289840.0000    0.04075
289880.0000    0.20647
289920.0000    0.02380
289960.0000    0.03842
290000.0000    0.07291
290040.0000   -0.02844
290080.0000   -0.18294
290120.0000   -0.14659
290160.0000   -0.69361
290200.0000   -0.68345
290240.0000   -0.67591
290280.0000   -0.76790
290320.0000   -0.27432
290360.0000   -0.59797
290400.0000    0.00562
290440.0000   -0.10580
290480.0000    0.01941
290520.0000    0.08253
290560.0000   -0.13312
290600.0000   -0.25546
290640.0000   -0.13160
290680.0000   -0.44883
290720.0000   -0.44830
290760.0000   -0.43082
290800.0000   -0.10477
290840.0000   -0.21190
290880.0000   -0.39242
290920.0000   -0.22106
290960.0000   -0.04171
291000.0000   -0.73330
291040.0000   -0.65657
291080.0000   -0.95225
291120.0000   -0.64677
291160.0000   -0.33530
291200.0000   -0.06692
291240.0000   -0.50331
291280.0000   -0.70443
291320.0000   -0.55060
291360.0000   -0.62152
291400.0000   -0.53905
291440.0000   -0.60809
291480.0000   -0.54059
291520.0000   -0.50458
291560.0000   -0.44516
291600.0000   -0.57758
291640.0000   -0.65555
291680.0000   -0.69252
291720.0000   -0.68655
291760.0000   -0.81362
291800.0000   -1.06299
291840.0000   -0.66784
291880.0000   -0.89661
291920.0000   -1.00762
291960.0000   -0.54538
292000.0000   -0.37273
292040.0000   -0.50026
292080.0000   -0.57882
292120.0000   -0.83467
292160.0000   -0.78270
292200.0000   -0.54160
292240.0000   -0.73416
292280.0000   -0.47856
292320.0000   -0.41975
292360.0000   -0.60841
292400.0000   -0.47785
292440.0000   -0.58191
292480.0000   -0.58059
292520.0000   -0.56794
292560.0000   -0.54147
292600.0000   -0.41062
292640.0000   -0.57203
292680.0000   -0.64081
292720.0000   -0.74959
292760.0000   -0.46657
292800.0000   -0.65818
292840.0000   -0.60165
292880.0000   -0.71790
292920.0000   -0.48615
292960.0000   -0.61736
293000.0000   -0.59812
293040.0000   -0.74484
293080.0000   -0.72055
293120.0000   -0.98808
293160.0000   -0.67730
293200.0000   -0.49655
293240.0000   -0.60366
293280.0000   -0.63813
293320.0000   -0.62430
293360.0000   -0.81496
293400.0000   -0.59161
293440.0000   -0.75566
293480.0000   -0.46161
293520.0000   -0.56391
293560.0000   -0.65870
293600.0000   -0.66725
293640.0000   -0.64261
293680.0000   -0.56667
293720.0000   -0.54584
293760.0000   -0.54679
293800.0000   -0.31692
293840.0000   -0.55233
293880.0000   -0.53312
293920.0000   -0.60121
293960.0000   -0.55117
294000.0000   -0.48504
294040.0000   -0.81683
294080.0000   -0.28251
294120.0000   -0.49070
294160.0000   -0.70158
294200.0000   -0.87155
294240.0000   -0.74821
294280.0000   -0.70601
294320.0000   -0.86972
294360.0000   -0.93913
294400.0000   -0.69930
294440.0000   -0.88854
294480.0000   -1.03318
294520.0000   -0.94595
294560.0000   -0.99805
294600.0000   -0.99923
294640.0000   -0.65916
294680.0000   -0.78598
294720.0000   -0.78832
294760.0000   -0.94378
294800.0000   -0.89237
294840.0000   -0.84543
294880.0000   -0.88473
294920.0000   -0.99772
294960.0000   -0.67414
295000.0000   -0.83691
295040.0000   -0.95028
295080.0000   -0.73560
295120.0000   -0.96943
295160.0000   -0.73443
295200.0000   -0.92139
295240.0000   -0.82024
295280.0000   -1.11733
295320.0000   -1.16192
295360.0000   -0.85485
295400.0000   -0.86142
295440.0000   -0.97214
295480.0000   -0.90224
295520.0000   -0.72260
295560.0000   -0.81511
295600.0000   -0.75827
295640.0000   -0.96184
295680.0000   -0.67652
295720.0000   -0.67244
295760.0000   -0.94496
295800.0000   -0.59717
295840.0000   -0.57829
295880.0000   -0.60208
295920.0000   -0.93314
295960.0000   -0.76673
296000.0000   -0.49928
296040.0000   -0.88085
296080.0000   -0.83972
296120.0000   -1.10814
296160.0000   -1.09833
296200.0000   -1.06357
296240.0000   -1.09667
296280.0000   -1.13302
296320.0000   -0.76750
296360.0000   -0.87252
296400.0000   -1.00989
296440.0000   -0.92981
296480.0000   -0.71562
296520.0000   -0.42235
296560.0000   -1.09995
296600.0000   -1.12911
296640.0000   -1.16865
296680.0000   -0.98799
296720.0000   -0.92554
296760.0000   -0.78467
296800.0000   -1.03378
296840.0000   -1.05965
296880.0000   -1.06644
296920.0000   -1.13728
296960.0000   -1.12423
297000.0000   -1.31137
297040.0000   -0.79892
297080.0000   -1.05255
297120.0000   -1.17703
297160.0000   -1.25180
297200.0000   -0.93140
297240.0000   -1.06539
297280.0000   -1.15980
297320.0000   -0.97544
297360.0000   -1.00636
297400.0000   -1.09430
297440.0000   -1.17716
297480.0000   -1.15177
297520.0000   -1.02344
297560.0000   -0.92151
297600.0000   -0.77904
297640.0000   -0.51436
297680.0000   -0.66931
297720.0000   -0.49725
297760.0000   -0.90842
297800.0000   -0.71737
297840.0000   -0.65813
297880.0000   -0.55545
297920.0000   -0.84445
297960.0000   -0.74889
298000.0000   -0.67626
298040.0000   -0.64662
298080.0000   -0.85052
298120.0000   -0.68449
298160.0000   -0.65973
298200.0000   -0.65679
298240.0000   -0.80004
298280.0000   -0.72849
298320.0000   -0.58378
298360.0000   -0.65892
298400.0000   -0.76697
298440.0000   -0.97478
298480.0000   -0.57116
298520.0000   -0.79058
298560.0000   -0.70375
298600.0000   -0.78575
298640.0000   -0.59991
298680.0000   -0.51584
298720.0000   -0.41775
298760.0000   -0.68899
298800.0000   -0.36203
298840.0000   -0.82509
298880.0000   -0.67770
298920.0000   -0.53923
298960.0000   -0.63770
299000.0000   -0.59353
299040.0000   -0.91782
299080.0000   -0.86917
299120.0000   -0.79990
299160.0000   -0.85898
299200.0000   -1.06297
299240.0000   -0.89231
299280.0000   -1.02525
299320.0000   -0.72194
299360.0000   -0.75745
299400.0000   -0.84314
299440.0000   -0.85464
299480.0000   -0.86399
299520.0000   -0.70956
299560.0000   -0.71720
299600.0000   -0.83781
299640.0000   -0.90029
299680.0000   -0.59037
299720.0000   -0.84276
299760.0000   -0.68112
299800.0000   -0.73142
299840.0000   -0.69035
299880.0000   -0.61144
299920.0000   -0.58437
299960.0000   -0.75286
300000.0000   -0.66371
300040.0000   -0.65422
300080.0000   -0.55446
300120.0000   -0.51226
300160.0000   -0.58058
300200.0000   -0.42159
300240.0000   -0.63289
300280.0000   -0.64922
300320.0000   -0.76956
300360.0000   -0.74289
300400.0000   -0.77007
300440.0000   -0.82175
300480.0000   -0.49757
300520.0000   -0.21204
300560.0000   -0.57654
300600.0000   -0.69824
300640.0000   -0.60980
300680.0000   -0.64364
300720.0000   -0.74184
300760.0000   -0.89978
300800.0000   -0.44367
300840.0000   -0.41883
300880.0000   -0.58330
300920.0000   -0.51594
300960.0000   -0.75603
301000.0000   -0.51622
301040.0000   -0.63136
301080.0000   -0.68627
301120.0000   -0.52757
301160.0000   -0.74143
301200.0000   -0.37563
301240.0000   -0.63032
301280.0000   -0.81984
301320.0000   -0.41376
301360.0000   -0.65139
301400.0000   -0.43934
301440.0000   -0.51850
301480.0000   -0.76570
301520.0000   -0.55410
301560.0000   -0.54659
301600.0000   -0.70575
301640.0000   -0.92739
301680.0000   -0.50069
301720.0000   -0.47832
301760.0000   -0.64901
301800.0000   -0.85477
301840.0000   -0.70434
301880.0000   -0.53621
301920.0000   -0.83384
301960.0000   -1.09121
302000.0000   -1.08544
302040.0000   -0.98220
302080.0000   -0.81757
302120.0000   -1.03988
302160.0000   -0.67190
302200.0000   -0.81969
302240.0000   -0.73662
302280.0000   -0.67370
302320.0000   -0.95530
302360.0000   -0.76631
302400.0000   -0.82426
302440.0000   -0.39269
302480.0000   -0.34660
302520.0000   -0.52681
302560.0000   -0.68160
302600.0000   -0.45527
302640.0000   -0.82171
302680.0000   -0.57256
302720.0000   -0.63121
302760.0000   -0.69800
302800.0000   -0.66349
302840.0000   -0.42976
302880.0000   -0.81724
302920.0000   -0.32497
302960.0000   -0.47633
303000.0000   -0.58997
303040.0000   -0.67205
303080.0000   -0.61695
303120.0000   -0.77080
303160.0000   -0.50136
303200.0000   -0.16753
303240.0000   -0.66965
303280.0000   -0.58374
303320.0000   -0.44530
303360.0000   -0.62047
303400.0000   -0.45356
303440.0000   -0.57692
303480.0000   -0.52142
303520.0000   -0.38521
303560.0000   -0.41318
303600.0000   -0.50525
303640.0000   -0.67155
303680.0000   -0.76320
303720.0000   -0.24804
303760.0000   -0.35927
303800.0000   -0.39914
303840.0000   -0.13728
303880.0000   -0.32254
303920.0000    0.11927
303960.0000   -0.24196
304000.0000   -0.20993
304040.0000    0.18265
304080.0000   -0.02771
304120.0000    0.03221
304160.0000    0.12655
304200.0000    0.01944
304240.0000   -0.06590
304280.0000   -0.13439
304320.0000    0.19585
304360.0000    0.06775
304400.0000   -0.04413
304440.0000    0.00411
304480.0000   -0.00575
304520.0000   -0.20781
304560.0000   -0.01518
304600.0000   -0.50212
304640.0000    0.04589
304680.0000    0.12544
304720.0000   -0.06037
304760.0000   -0.21213
304800.0000   -0.19451
304840.0000   -0.40128
304880.0000   -0.40674
304920.0000   -0.66232
304960.0000   -0.54042
305000.0000   -0.46822
305040.0000   -0.81123
305080.0000   -0.27823
305120.0000   -0.11582
305160.0000   -0.49853
305200.0000   -0.59452
305240.0000   -0.68507
305280.0000   -0.37605
305320.0000   -0.65536
305360.0000   -0.52778
305400.0000   -0.58960
305440.0000   -0.47072
305480.0000   -0.34478
305520.0000   -0.54038
305560.0000   -0.41392
305600.0000   -0.33707
305640.0000   -0.45420
305680.0000   -0.64621
305720.0000   -0.45255
305760.0000   -0.48614
305800.0000   -0.72490
305840.0000   -0.31958
305880.0000   -0.30918
305920.0000   -0.14227
305960.0000   -0.08040
306000.0000   -0.37051
306040.0000   -0.40759
306080.0000   -0.33873
306120.0000   -0.45918
306160.0000   -0.37518
306200.0000   -0.36576
306240.0000   -0.07553
306280.0000   -0.09729
306320.0000   -0.36899
306360.0000   -0.12951
306400.0000   -0.06435
306440.0000    0.01882
306480.0000   -0.18296
306520.0000    0.08150
306560.0000   -0.11059
306600.0000   -0.27668
306640.0000   -0.03271
306680.0000   -0.11900
306720.0000   -0.28476
306760.0000   -0.31694
306800.0000   -0.52780
306840.0000   -0.09104
306880.0000   -0.24413
306920.0000   -0.51250
306960.0000   -0.34613
307000.0000   -0.17938
307040.0000   -0.45774
307080.0000   -0.58796
307120.0000   -0.50723
307160.0000   -0.28547
307200.0000   -0.29750
307240.0000   -0.28200
307280.0000   -0.37672
307320.0000   -0.37701
307360.0000   -0.15378
307400.0000   -0.53821
307440.0000   -0.47837
307480.0000   -0.07393
307520.0000   -0.39056
307560.0000   -0.48092
307600.0000   -0.62180
307640.0000   -0.60343
307680.0000   -0.46636
307720.0000   -0.31287
307760.0000   -0.51111
307800.0000   -0.12143
307840.0000   -0.40173
307880.0000   -0.18144
307920.0000   -0.31772
307960.0000   -0.40462
308000.0000   -0.50356
308040.0000   -0.56323
308080.0000   -0.36577
308120.0000   -0.26068
308160.0000   -0.45284
308200.0000   -0.77709
308240.0000   -0.76263
308280.0000   -0.66574
308320.0000   -0.58523
308360.0000   -0.33202
308400.0000   -0.08877
308440.0000   -0.58532
308480.0000   -0.18483
308520.0000   -0.33044
308560.0000   -0.72980
308600.0000   -0.68080
308640.0000   -0.68020
308680.0000   -0.48241
308720.0000   -0.55332
308760.0000   -0.62956
308800.0000   -0.58379
308840.0000   -0.34771
308880.0000   -0.01233
308920.0000   -0.35950
308960.0000   -0.20524
309000.0000   -0.43322
309040.0000   -0.37275
309080.0000   -0.33059
309120.0000   -0.26688
309160.0000   -0.31934
309200.0000   -0.46535
309240.0000   -0.35376
309280.0000   -0.73695
309320.0000   -0.72297
309360.0000   -0.38110
309400.0000   -0.48815
309440.0000   -0.70992
309480.0000   -0.58094
309520.0000   -0.66355
309560.0000   -0.51819
309600.0000   -0.75139
309640.0000   -0.73722
309680.0000   -0.76730
309720.0000   -0.63525
309760.0000   -0.87759
309800.0000   -0.79807
309840.0000   -0.53616
309880.0000   -0.67504
309920.0000   -0.51737
309960.0000   -0.66745
310000.0000   -0.50656
310040.0000   -0.75483
310080.0000   -0.75778
310120.0000   -0.41834
310160.0000   -0.16938
310200.0000   -0.42791
310240.0000   -0.38753
310280.0000   -0.66360
310320.0000   -0.31533
310360.0000   -0.50709
310400.0000   -0.35360
310440.0000   -0.22470
310480.0000   -0.27475
310520.0000   -0.11840
310560.0000    0.04630
310600.0000    0.02408
310640.0000    0.05671
310680.0000   -0.22112
310720.0000   -0.59310
310760.0000   -0.16952
310800.0000   -0.36204
310840.0000   -0.10651
310880.0000   -0.48738
310920.0000   -0.63692
310960.0000   -0.42967
311000.0000   -0.55205
311040.0000   -0.32397
311080.0000   -0.37132
311120.0000   -0.57493
311160.0000   -0.23708
311200.0000   -0.53501
311240.0000   -0.55537
311280.0000   -0.23350
311320.0000   -0.31303
311360.0000   -0.54797
311400.0000   -0.42979
311440.0000   -0.58496
311480.0000   -0.48778
311520.0000   -0.48325
311560.0000   -0.77389
311600.0000   -0.52770
311640.0000   -0.40874
311680.0000    0.02816
311720.0000   -0.12740
311760.0000   -0.36523
311800.0000   -0.12262
311840.0000    0.20492
311880.0000    0.08508
311920.0000   -0.33628
311960.0000   -0.37094
312000.0000   -0.33966
312040.0000   -0.63025
312080.0000   -0.54232
312120.0000   -0.43633
312160.0000   -0.32999
312200.0000   -0.34159
312240.0000   -0.31686
312280.0000   -0.65373
312320.0000   -0.52149
312360.0000   -0.68448
312400.0000   -0.55802
312440.0000   -0.03271
312480.0000   -0.32711
312520.0000   -0.27273
312560.0000   -0.17547
312600.0000   -0.19637
312640.0000   -0.13625
312680.0000   -0.12370
312720.0000    0.07494
312760.0000   -0.08827
312800.0000   -0.11982
312840.0000   -0.08863
312880.0000   -0.01310
312920.0000    0.10391
312960.0000    0.39655
313000.0000   -0.07998
313040.0000   -0.01417
313080.0000    0.03819
313120.0000   -0.10916
313160.0000    0.02285
313200.0000   -0.06569
313240.0000    0.01822
313280.0000    0.00803
313320.0000    0.11730
313360.0000   -0.19263
313400.0000    0.20251
313440.0000   -0.35174
313480.0000    0.00214
313520.0000   -0.05502
313560.0000   -0.19536
313600.0000   -0.04133
313640.0000   -0.29301
313680.0000   -0.02699
313720.0000   -0.24645
313760.0000   -0.27515
313800.0000   -0.00378
313840.0000   -0.05196
313880.0000    0.16548
313920.0000   -0.00283
313960.0000   -0.08235
314000.0000    0.17433
314040.0000    0.35660
314080.0000    0.27389
314120.0000    0.21342
314160.0000    0.38193
314200.0000    0.15871
314240.0000    0.10473
314280.0000    0.01154
314320.0000    0.15163
314360.0000   -0.07948
314400.0000   -0.04990
314440.0000    0.00163
314480.0000   -0.28136
314520.0000   -0.21021
314560.0000   -0.15143
314600.0000   -0.24347
314640.0000   -0.13208
314680.0000   -0.27310
314720.0000   -0.45242
314760.0000   -0.19052
314800.0000   -0.18253
314840.0000   -0.46090
314880.0000   -0.08099
314920.0000   -0.35930
314960.0000   -0.45983
315000.0000   -0.41233
315040.0000   -0.57304
315080.0000   -0.74830
315120.0000   -0.35809
315160.0000   -0.41608
315200.0000   -0.45556
315240.0000   -0.38313
315280.0000   -0.41113
315320.0000   -0.45496
315360.0000   -0.34852
315400.0000   -0.34524
315440.0000   -0.16249
315480.0000   -0.12927
315520.0000   -0.01092
315560.0000   -0.49229
315600.0000   -0.46612
315640.0000   -0.29965
315680.0000   -0.46576
315720.0000   -0.14386
315760.0000   -0.16313
315800.0000   -0.27006
315840.0000   -0.22377
315880.0000   -0.05192
315920.0000   -0.54452
315960.0000   -0.32404
316000.0000   -0.49943
316040.0000   -0.40800
316080.0000   -0.42859
316120.0000   -0.49763
316160.0000   -0.11317
316200.0000   -0.18793
316240.0000   -0.38952
316280.0000   -0.32205
316320.0000   -0.38739
316360.0000   -0.16622
316400.0000   -0.17777
316440.0000    0.16593
316480.0000   -0.20399
316520.0000   -0.07952
316560.0000   -0.24874
316600.0000   -0.22743
316640.0000   -0.29216
316680.0000   -0.45873
316720.0000   -0.37373
316760.0000   -0.28666
316800.0000   -0.39856
316840.0000   -0.15605
316880.0000   -0.01117
316920.0000   -0.30779
316960.0000   -0.15234
317000.0000   -0.39270
317040.0000   -0.14292
317080.0000   -0.20965
317120.0000   -0.36126
317160.0000   -0.09183
317200.0000   -0.45788
317240.0000   -0.35273
317280.0000   -0.46063
317320.0000   -0.65508
317360.0000   -0.27494
317400.0000   -0.41632
317440.0000   -0.54097
317480.0000   -0.40371
317520.0000   -0.44423
317560.0000   -0.37772
317600.0000   -0.38542
317640.0000   -0.39504
317680.0000   -0.34722
317720.0000   -0.39430
317760.0000   -0.27100
317800.0000   -0.45321
317840.0000   -0.29563
317880.0000   -0.32330
317920.0000   -0.23440
317960.0000   -0.42620
318000.0000   -0.50250
318040.0000   -0.28953
318080.0000   -0.30559
318120.0000   -0.60762
318160.0000   -0.69831
318200.0000   -0.28471
318240.0000   -0.31320
318280.0000   -0.38399
318320.0000   -0.38968
318360.0000   -0.43061
318400.0000   -0.31910
318440.0000   -0.49189
318480.0000   -0.61462
318520.0000   -0.47574
318560.0000   -0.37675
318600.0000   -0.51730
318640.0000   -0.54462
318680.0000   -0.64089
318720.0000   -0.42904
318760.0000   -0.32714
318800.0000   -0.26462
318840.0000   -0.27197
318880.0000   -0.31158
318920.0000   -0.37776
318960.0000   -0.49139
319000.0000   -0.30128
319040.0000   -0.61134
319080.0000   -0.56657
319120.0000   -0.31623
319160.0000   -0.38723
319200.0000   -0.74067
319240.0000   -0.03231
319280.0000    0.01738
319320.0000   -0.02423
319360.0000   -0.55490
319400.0000   -0.40009
319440.0000   -0.40723
319480.0000   -0.10907
319520.0000   -0.03168
319560.0000    0.15667
319600.0000   -0.11131
319640.0000   -0.16664
319680.0000    0.26361
319720.0000   -0.17103
319760.0000    0.02013
319800.0000    0.18254
319840.0000    0.00804
319880.0000   -0.16093
319920.0000   -0.00307
319960.0000   -0.07017
320000.0000    0.04541
320040.0000    0.05619
320080.0000    0.06844
320120.0000    0.04561
320160.0000    0.09355
320200.0000    0.26576
320240.0000    0.26964
320280.0000    0.21554
320320.0000    0.05737
320360.0000   -0.06034
320400.0000    0.38501
320440.0000    0.27657
320480.0000    0.25472
320520.0000    0.45147
320560.0000    0.62710
320600.0000    0.41417
320640.0000    0.45172
320680.0000    0.26017
320720.0000    0.38448
320760.0000   -0.33328
320800.0000   -0.26682
320840.0000   -0.33685
320880.0000   -0.19164
320920.0000   -0.05482
320960.0000   -0.24092
321000.0000   -0.47611
321040.0000   -0.28878
321080.0000   -0.29178
321120.0000   -0.13296
321160.0000   -0.24629
321200.0000   -0.18221
321240.0000    0.02438
321280.0000   -0.04766
321320.0000   -0.08052
321360.0000   -0.13606
321400.0000   -0.26484
321440.0000   -0.12011
321480.0000   -0.07556
321520.0000   -0.10469
321560.0000   -0.08049
321600.0000    0.23366
321640.0000    0.02758
321680.0000    0.06684
321720.0000    0.07891
321760.0000    0.04028
321800.0000    0.23454
321840.0000    0.02850
321880.0000   -0.05934
321920.0000   -0.07617
321960.0000   -0.06851
322000.0000   -0.02954
322040.0000   -0.04604
322080.0000    0.23908
322120.0000   -0.26837
322160.0000    0.17233
322200.0000    0.11051
322240.0000    0.01793
322280.0000    0.06669
322320.0000    0.07741
322360.0000    0.18012
322400.0000    0.03534
322440.0000   -0.05311
322480.0000    0.06385
322520.0000    0.17815
322560.0000   -0.02471
322600.0000    0.14993
322640.0000   -0.00126
322680.0000   -0.11270
322720.0000   -0.02787
322760.0000    0.11496
322800.0000    0.11279
322840.0000    0.06095
322880.0000    0.01924
322920.0000    0.17677
322960.0000    0.09255
323000.0000   -0.03315
323040.0000    0.11796
323080.0000    0.13618
323120.0000    0.04352
323160.0000   -0.05825
323200.0000   -0.22368
323240.0000   -0.07678
323280.0000   -0.24057
323320.0000   -0.34302
323360.0000   -0.35538
323400.0000   -0.17079
323440.0000   -0.16467
323480.0000   -0.42531
323520.0000   -0.53801
323560.0000   -0.42960
323600.0000   -0.60271
323640.0000   -0.54851
323680.0000   -0.48436
323720.0000   -0.52430
323760.0000   -0.51734
323800.0000   -0.52286
323840.0000   -0.55982
323880.0000   -0.69094
323920.0000   -0.61656
323960.0000   -0.16886
324000.0000   -0.39227
324040.0000   -0.60762
324080.0000   -0.70791
324120.0000   -0.52269
324160.0000   -0.78018
324200.0000   -0.55834
324240.0000   -0.45331
324280.0000   -0.74264
324320.0000   -0.41498
324360.0000   -0.33554
324400.0000   -0.21710
324440.0000   -0.40905
324480.0000   -0.55455
324520.0000   -0.43848
324560.0000   -0.63974
324600.0000   -0.59312
324640.0000   -0.51797
324680.0000   -0.22187
324720.0000   -0.12069
324760.0000   -0.44670
324800.0000   -0.44467
324840.0000   -0.45512
324880.0000   -0.47010
324920.0000   -0.43098
324960.0000   -0.51988
325000.0000   -0.46888
325040.0000   -0.28008
325080.0000   -0.29879
325120.0000   -0.42399
325160.0000   -0.59333
325200.0000   -0.40206
325240.0000   -0.36965
325280.0000   -0.42170
325320.0000   -0.45424
325360.0000   -0.30994
325400.0000   -0.30897
325440.0000   -0.46324
325480.0000   -0.39104
325520.0000   -0.37531
325560.0000   -0.41305
325600.0000   -0.28073
325640.0000   -0.55792
325680.0000   -0.62145
325720.0000   -0.32345
325760.0000   -0.53479
325800.0000   -0.62387
325840.0000   -0.73166
325880.0000   -0.50044
325920.0000   -0.36717
325960.0000   -0.79500
326000.0000   -0.50517
326040.0000   -0.41505
326080.0000   -0.49593
326120.0000   -0.70319
326160.0000   -0.27753
326200.0000   -0.60049
326240.0000   -0.66228
326280.0000   -0.34362
326320.0000   -0.38125
326360.0000   -0.47725
326400.0000   -0.65940
326440.0000   -0.37687
326480.0000   -0.56461
326520.0000   -0.37269
326560.0000   -0.50320
326600.0000   -0.67999
326640.0000   -0.62081
326680.0000   -0.67654
326720.0000   -0.42445
326760.0000   -0.65699
326800.0000   -0.72551
326840.0000   -0.42241
326880.0000   -0.14583
326920.0000   -0.26525
326960.0000   -0.07282
327000.0000    0.02825
327040.0000   -0.03520
327080.0000   -0.21641
327120.0000   -0.12550
327160.0000   -0.12012
327200.0000   -0.28310
327240.0000   -0.27792
327280.0000   -0.36357
327320.0000   -0.38916
327360.0000   -0.60164
327400.0000   -0.29757
327440.0000   -0.19242
327480.0000   -0.26977
327520.0000   -0.30050
327560.0000   -0.36168
327600.0000   -0.54841
327640.0000   -0.46117
327680.0000   -0.19145
327720.0000   -0.06519
327760.0000   -0.46333
327800.0000    0.07717
327840.0000    0.08410
327880.0000    0.05902
327920.0000   -0.16842
327960.0000   -0.16058
328000.0000    0.20347
328040.0000   -0.15635
328080.0000    0.11942
328120.0000   -0.13913
328160.0000   -0.31959
328200.0000    0.15371
328240.0000    0.10248
328280.0000    0.26876
328320.0000    0.10696
328360.0000    0.01701
328400.0000   -0.00529
328440.0000   -0.02636
328480.0000   -0.12056
328520.0000    0.02850
328560.0000   -0.07156
328600.0000    0.05188
328640.0000    0.02018
328680.0000   -0.43576
328720.0000   -0.43647
328760.0000   -0.19442
328800.0000   -0.56065
328840.0000   -0.72189
328880.0000   -0.71771
328920.0000   -0.47461
328960.0000   -0.38620
329000.0000   -0.27146
329040.0000   -0.19036
329080.0000   -0.15882
329120.0000    0.14924
329160.0000    0.27594
329200.0000   -0.08192
329240.0000    0.09268
329280.0000    0.18263
329320.0000    0.18620
329360.0000    0.05833
329400.0000    0.23254
329440.0000    0.06208
329480.0000   -0.00204
329520.0000    0.04760
329560.0000    0.00414
329600.0000   -0.08368
329640.0000   -0.47356
329680.0000   -0.27378
329720.0000   -0.27635
329760.0000   -0.20035
329800.0000   -0.19628
329840.0000   -0.14049
329880.0000   -0.24453
329920.0000    0.10640
329960.0000   -0.40295
330000.0000   -0.24998
330040.0000   -0.04849
330080.0000    0.06412
330120.0000    0.00937
330160.0000   -0.04517
330200.0000    0.02980
330240.0000   -0.09004
330280.0000    0.16222
330320.0000   -0.22839
330360.0000   -0.01174
330400.0000    0.06703
330440.0000    0.26241
330480.0000    0.06053
330520.0000    0.14521
330560.0000    0.16863
330600.0000    0.13861
330640.0000    0.10944
330680.0000   -0.11707
330720.0000   -0.22456
330760.0000    0.07830
330800.0000    0.00662
330840.0000    0.08234
330880.0000   -0.01494
330920.0000    0.05276
330960.0000   -0.11130
331000.0000   -0.10165
331040.0000    0.21544
331080.0000    0.06590
331120.0000   -0.09303
331160.0000   -0.03767
331200.0000   -0.07975
331240.0000   -0.42659
331280.0000   -0.26240
331320.0000   -0.50138
331360.0000   -0.48909
331400.0000    0.06777
331440.0000   -0.14803
331480.0000   -0.35036
331520.0000   -0.24892
331560.0000   -0.22401
331600.0000   -0.29147
331640.0000   -0.66072
331680.0000   -0.15962
331720.0000   -0.33174
331760.0000   -0.46829
331800.0000   -0.15480
331840.0000   -0.08404
331880.0000    0.00459
331920.0000   -0.17890
331960.0000   -0.05768
332000.0000   -0.11922
332040.0000   -0.11242
332080.0000   -0.10231
332120.0000   -0.11550
332160.0000   -0.34004
332200.0000   -0.05058
332240.0000   -0.10719
332280.0000   -0.06339
332320.0000   -0.03253
332360.0000   -0.36245
332400.0000   -0.10707
332440.0000    0.01321
332480.0000   -0.05939
332520.0000   -0.24466
332560.0000   -0.43965
332600.0000   -0.66039
332640.0000   -0.50774
332680.0000   -0.48205
332720.0000   -0.61215
332760.0000   -0.48773
332800.0000   -0.61154
332840.0000   -0.64240
332880.0000   -0.58966
332920.0000   -0.80811
332960.0000   -0.79309
333000.0000   -0.65602
333040.0000   -0.24312
333080.0000   -0.33169
333120.0000   -0.54147
333160.0000   -0.45330
333200.0000   -0.41917
333240.0000   -0.66146
333280.0000   -0.54684
333320.0000   -0.52261
333360.0000   -0.50322
333400.0000   -0.52440
333440.0000   -0.25085
333480.0000   -0.24411
333520.0000    0.11341
333560.0000   -0.10611
333600.0000   -0.26713
333640.0000   -0.23411
333680.0000   -0.04657
333720.0000   -0.28171
333760.0000   -0.12076
333800.0000    0.02950
333840.0000    0.06648
333880.0000    0.08552
333920.0000   -0.16348
333960.0000    0.09043
334000.0000   -0.17050
334040.0000    0.09672
334080.0000   -0.32756
334120.0000   -0.34932
334160.0000   -0.48619
334200.0000   -0.60548
334240.0000   -0.59219
334280.0000   -0.43861
334320.0000   -0.55148
334360.0000   -0.36729
334400.0000   -0.62462
334440.0000   -0.41773
334480.0000   -0.35076
334520.0000   -0.24051
334560.0000   -0.17726
334600.0000   -0.43562
334640.0000   -0.52516
334680.0000   -0.14162
334720.0000   -0.07596
334760.0000   -0.34437
334800.0000   -0.18353
334840.0000   -0.22697
334880.0000   -0.37933
334920.0000   -0.08472
334960.0000   -0.42132
335000.0000   -0.03653
335040.0000   -0.44602
335080.0000    0.00965
335120.0000    0.02937
335160.0000    0.14235
335200.0000   -0.02488
335240.0000   -0.04901
335280.0000    0.04441
335320.0000   -0.13787
335360.0000   -0.09012
335400.0000   -0.03774
335440.0000   -0.00287
335480.0000   -0.16741
335520.0000   -0.29451
335560.0000   -0.06264
335600.0000   -0.00483
335640.0000    0.24820
335680.0000   -0.06171
335720.0000   -0.10765
335760.0000   -0.31738
335800.0000   -0.11623
335840.0000    0.01749
335880.0000   -0.24207
335920.0000    0.09868
335960.0000    0.13890
336000.0000    0.05158
336040.0000    0.11908
336080.0000    0.08065
336120.0000   -0.02639
336160.0000    0.00017
336200.0000    0.19985
336240.0000    0.07347
336280.0000    0.03809
336320.0000   -0.06975
336360.0000   -0.29239
336400.0000   -0.26380
336440.0000   -0.04433
336480.0000    0.07235
336520.0000    0.03316
336560.0000   -0.23687
336600.0000   -0.04343
336640.0000    0.04576
336680.0000    0.11019
336720.0000    0.08005
336760.0000    0.25158
336800.0000   -0.13592
336840.0000    0.15176
336880.0000    0.02899
336920.0000    0.08528
336960.0000   -0.43035
337000.0000   -0.34693
337040.0000   -0.48555
337080.0000   -0.15857
337120.0000    0.00613
337160.0000   -0.12607
337200.0000   -0.15939
337240.0000   -0.04267
337280.0000   -0.12457
337320.0000   -0.31158
337360.0000   -0.18655
337400.0000    0.01578
337440.0000   -0.19191
337480.0000   -0.40359
337520.0000   -0.42242
337560.0000   -0.29223
337600.0000   -0.29283
337640.0000    0.03005
337680.0000    0.19101
337720.0000    0.00508
337760.0000    0.10174
337800.0000   -0.01203
337840.0000    0.06080
337880.0000   -0.12984
337920.0000    0.07577
337960.0000   -0.16451
338000.0000   -0.20102
338040.0000    0.08082
338080.0000    0.21203
338120.0000    0.21201
338160.0000   -0.38752
338200.0000   -0.52695
338240.0000   -0.44784
338280.0000   -0.39568
338320.0000   -0.71686
338360.0000   -0.54283
338400.0000   -0.48491
338440.0000   -0.60321
338480.0000   -0.46957
338520.0000   -0.50063
338560.0000   -0.41174
338600.0000   -0.18933
338640.0000    0.13959
338680.0000    0.12326
338720.0000   -0.13070
338760.0000    0.34814
338800.0000    0.04750
338840.0000   -0.31018
338880.0000    0.08269
338920.0000    0.19833
338960.0000   -0.00109
339000.0000   -0.45090
339040.0000   -0.47596
339080.0000   -0.61704
339120.0000   -0.57334
339160.0000   -0.32217
339200.0000   -0.61695
339240.0000   -0.39069
339280.0000   -0.43291
339320.0000   -0.55230
339360.0000   -0.49548
339400.0000   -0.44795
339440.0000   -0.29932
339480.0000   -0.46923
339520.0000   -0.58511
339560.0000   -0.60807
339600.0000   -0.59823
339640.0000   -0.51939
339680.0000   -0.76599
339720.0000   -0.54130
339760.0000   -0.36005
339800.0000   -0.51250
339840.0000   -0.34890
339880.0000   -0.37175
339920.0000   -0.34913
339960.0000   -0.36012
340000.0000   -0.54090
340040.0000   -0.34028
340080.0000   -0.31076
340120.0000   -0.41258
340160.0000   -0.48897
340200.0000   -0.47556
340240.0000   -0.35884
340280.0000   -0.59019
340320.0000   -0.60204
340360.0000   -0.56884
340400.0000   -0.46635
340440.0000   -0.33811
340480.0000   -0.30072
340520.0000   -0.52720
340560.0000   -0.69539
340600.0000   -0.62630
340640.0000   -0.40444
340680.0000   -0.76608
340720.0000   -0.50770
340760.0000   -0.38004
340800.0000   -0.72666
340840.0000   -0.34086
340880.0000   -0.39294
340920.0000   -0.18171
340960.0000    0.04447
341000.0000   -0.00469
341040.0000   -0.00258
341080.0000    0.03296
341120.0000    0.29511
341160.0000    0.02084
341200.0000    0.00669
341240.0000   -0.17265
341280.0000   -0.12114
341320.0000   -0.21763
341360.0000   -0.06932
341400.0000   -0.26021
341440.0000   -0.17324
341480.0000   -0.09567
341520.0000   -0.04691
341560.0000   -0.18840
341600.0000   -0.16980
341640.0000   -0.12940
341680.0000   -0.23797
341720.0000   -0.56157
341760.0000   -0.34722
341800.0000   -0.59012
341840.0000   -0.42379
341880.0000   -0.43096
341920.0000   -0.65433
341960.0000   -0.55859
342000.0000   -0.37982
342040.0000   -0.54738
342080.0000   -0.26822
342120.0000   -0.53366
342160.0000   -0.81584
342200.0000   -0.68464
342240.0000   -0.52197
342280.0000   -0.44143
342320.0000   -0.29773
342360.0000   -0.22500
342400.0000    0.02117
342440.0000   -0.08726
342480.0000   -0.50503
342520.0000   -0.71607
342560.0000   -0.73343
342600.0000   -0.43025
342640.0000   -0.75305
342680.0000   -0.55899
342720.0000   -0.55608
342760.0000   -0.79787
342800.0000   -0.61074
342840.0000   -0.68429
342880.0000   -0.56045
342920.0000   -0.56052
342960.0000   -0.44561
343000.0000   -0.36542
343040.0000   -0.49718
343080.0000   -0.57873
343120.0000   -0.67216
343160.0000   -0.65720
343200.0000   -0.94914
343240.0000   -0.82942
343280.0000   -0.66844
343320.0000   -0.79520
343360.0000   -0.75696
343400.0000   -0.70975
343440.0000   -0.60017
343480.0000   -0.50436
343520.0000   -0.70404
343560.0000   -0.70646
343600.0000   -0.50296
343640.0000   -0.58173
343680.0000   -0.52381
343720.0000   -0.49286
343760.0000   -0.05845
343800.0000   -0.06937
343840.0000   -0.22792
343880.0000   -0.51693
343920.0000   -0.34188
343960.0000   -0.26999
344000.0000   -0.04086
344040.0000    0.07584
344080.0000    0.10224
344120.0000   -0.08828
344160.0000   -0.08303
344200.0000   -0.12781
344240.0000   -0.16931
344280.0000   -0.46420
344320.0000   -0.58452
344360.0000   -0.48768
344400.0000   -0.61215
344440.0000   -0.63071
344480.0000   -0.56558
344520.0000   -0.78882
344560.0000   -0.71512
344600.0000   -0.56555
344640.0000   -0.48113
344680.0000   -0.45541
344720.0000   -0.33123
344760.0000   -0.37326
344800.0000   -0.50129
344840.0000   -0.54694
344880.0000   -0.46866
344920.0000   -0.49039
344960.0000   -0.48300
345000.0000   -0.83050
345040.0000   -0.59649
345080.0000   -0.41331
345120.0000   -0.38863
345160.0000   -0.60285
345200.0000   -0.62061
345240.0000   -0.66114
345280.0000   -0.40023
345320.0000   -0.49705
345360.0000   -0.49425
345400.0000   -0.27990
345440.0000   -0.56257
345480.0000   -0.52305
345520.0000   -0.08690
345560.0000   -0.23149
345600.0000   -0.29710
345640.0000   -0.21081
345680.0000   -0.27903
345720.0000   -0.22663
345760.0000   -0.24535
345800.0000    0.01201
345840.0000   -0.07939
345880.0000   -0.24380
345920.0000   -0.22023
345960.0000   -0.08369
346000.0000   -0.02652
346040.0000   -0.21377
346080.0000    0.16913
346120.0000   -0.24341
346160.0000   -0.27321
346200.0000    0.01807
346240.0000    0.21886
346280.0000    0.28201
346320.0000    0.07448
346360.0000   -0.08371
346400.0000   -0.04183
346440.0000   -0.10220
346480.0000   -0.16311
346520.0000    0.05418
346560.0000   -0.05264
346600.0000    0.00755
346640.0000   -0.42236
346680.0000   -0.11597
346720.0000   -0.10160
346760.0000    0.09926
346800.0000   -0.04668
346840.0000    0.05997
346880.0000    0.21585
346920.0000    0.56553
346960.0000    0.54916
347000.0000    0.49514
347040.0000    0.42260
347080.0000    0.15165
347120.0000   -0.08053
347160.0000   -0.03354
347200.0000   -0.08303
347240.0000   -0.53326
347280.0000   -0.32452
347320.0000   -0.20813
347360.0000    0.07577
347400.0000   -0.08931
347440.0000    0.00434
347480.0000   -0.22190
347520.0000    0.07476
347560.0000    0.09565
347600.0000   -0.09142
347640.0000    0.27741
347680.0000    0.17106
347720.0000    0.19239
347760.0000   -0.41591
347800.0000   -0.28512
347840.0000   -0.05711
347880.0000   -0.38316
347920.0000   -0.28177
347960.0000   -0.70700
348000.0000   -0.23198
348040.0000   -0.05926
348080.0000   -0.33012
348120.0000   -0.32017
348160.0000   -0.20728
348200.0000   -0.27395
348240.0000   -0.44678
348280.0000   -0.21911
348320.0000   -0.19963
348360.0000   -0.13921
348400.0000   -0.17622
348440.0000    0.26850
348480.0000    0.08201
348520.0000   -0.22279
348560.0000    0.02118
348600.0000    0.22028
348640.0000   -0.25466
348680.0000    0.04918
348720.0000    0.11072
348760.0000    0.04673
348800.0000   -0.20151
348840.0000   -0.13789
348880.0000   -0.37038
348920.0000   -0.38020
348960.0000   -0.24815
349000.0000   -0.05666
349040.0000   -0.29641
349080.0000   -0.24375
349120.0000   -0.43077
349160.0000   -0.37244
349200.0000   -0.40742
349240.0000   -0.05071
349280.0000   -0.03805
349320.0000    0.00293
349360.0000   -0.05991
349400.0000   -0.10960
349440.0000   -0.52154
349480.0000   -0.37865
349520.0000   -0.25065
349560.0000    0.02590
349600.0000    0.20878
349640.0000    0.28195
349680.0000    0.10726
349720.0000    0.01099
349760.0000    0.09811
349800.0000   -0.16771
349840.0000    0.03336
349880.0000    0.31860
349920.0000    0.18314
349960.0000    0.26085
350000.0000    0.12572
350040.0000    0.05333
350080.0000   -0.27394
350120.0000   -0.37016
350160.0000   -0.47694
350200.0000   -0.45802
350240.0000   -0.52548
350280.0000   -0.43995
350320.0000   -0.29718
350360.0000   -0.27536
350400.0000   -0.29992
350440.0000    0.09071
350480.0000   -0.00972
350520.0000    0.25143
350560.0000   -0.04931
350600.0000   -0.19308
350640.0000    0.09464
350680.0000   -0.00310
350720.0000   -0.02464
350760.0000    0.09994
350800.0000    0.13835
350840.0000   -0.12514
350880.0000   -0.00574
350920.0000   -0.07531
350960.0000    0.03424
351000.0000   -0.10684
351040.0000    0.23807
351080.0000   -0.00139
351120.0000   -0.00427
351160.0000    0.22651
351200.0000   -0.03220
351240.0000   -0.12720
351280.0000   -0.14046
351320.0000    0.05842
351360.0000    0.01090
351400.0000   -0.20234
351440.0000   -0.16616
351480.0000   -0.17720
351520.0000   -0.40761
351560.0000   -0.00667
351600.0000    0.04118
351640.0000   -0.04897
351680.0000   -0.14261
351720.0000   -0.05616
351760.0000    0.11587
351800.0000   -0.01701
351840.0000   -0.05616
351880.0000   -0.09304
351920.0000    0.11811
351960.0000   -0.08507
352000.0000    0.02817
352040.0000    0.02493
352080.0000    0.00094
352120.0000   -0.09328
352160.0000   -0.10601
352200.0000    0.14519
352240.0000    0.00901
352280.0000   -0.47346
352320.0000   -0.04321
352360.0000   -0.10350
352400.0000   -0.09172
352440.0000   -0.09838
352480.0000   -0.06954
352520.0000   -0.04627
352560.0000   -0.22403
352600.0000    0.20797
352640.0000    0.10029
352680.0000    0.04804
352720.0000    0.27251
352760.0000   -0.01379
352800.0000   -0.06910
352840.0000   -0.02025
352880.0000   -0.09390
352920.0000    0.17371
352960.0000    0.04276
353000.0000    0.26881
353040.0000    0.05950
353080.0000   -0.17484
353120.0000   -0.30920
353160.0000   -0.30640
353200.0000   -0.10417
353240.0000    0.15064
353280.0000    0.19718
353320.0000    0.32120
353360.0000    0.11264
353400.0000    0.12708
353440.0000    0.00167
353480.0000    0.07975
353520.0000    0.02755
353560.0000   -0.11581
353600.0000   -0.19250
353640.0000   -0.02143
353680.0000   -0.47879
353720.0000   -0.04819
353760.0000   -0.15370
353800.0000   -0.16945
353840.0000    0.09100
353880.0000    0.03257
353920.0000   -0.11831
353960.0000   -0.08386
354000.0000    0.07144
354040.0000   -0.34006
354080.0000   -0.12070
354120.0000   -0.16345
354160.0000   -0.18884
354200.0000   -0.20077
354240.0000    0.07949
354280.0000   -0.20234
354320.0000   -0.24284
354360.0000   -0.20436
354400.0000    0.10939
354440.0000    0.01481
354480.0000    0.17592
354520.0000    0.35121
354560.0000    0.08710
354600.0000    0.17992
354640.0000   -0.02798
354680.0000    0.19941
354720.0000   -0.00829
354760.0000   -0.26609
354800.0000   -0.24003
354840.0000   -0.39349
354880.0000   -0.14996
354920.0000   -0.11868
354960.0000   -0.30874
355000.0000   -0.42030
355040.0000   -0.54839
355080.0000   -0.49638
355120.0000   -0.34278
355160.0000   -0.58577
355200.0000   -0.02533
355240.0000   -0.37977
355280.0000   -0.17055
355320.0000    0.00225
355360.0000   -0.12029
355400.0000   -0.25061
355440.0000    0.03228
355480.0000   -0.39363
355520.0000   -0.21389
355560.0000    0.16439
355600.0000   -0.06460
355640.0000   -0.01835
355680.0000    0.03435
355720.0000    0.07802
355760.0000   -0.03331
355800.0000   -0.39475
355840.0000   -0.09871
355880.0000    0.08136
355920.0000    0.14650
355960.0000    0.01795
356000.0000    0.07702
356040.0000   -0.07624
356080.0000   -0.22290
356120.0000   -0.26735
356160.0000   -0.54018
356200.0000   -0.27591
356240.0000   -0.20046
356280.0000    0.05125
356320.0000   -0.13834
356360.0000   -0.07188
356400.0000   -0.35175
356440.0000    0.14868
356480.0000   -0.02807
356520.0000    0.04455
356560.0000   -0.22766
356600.0000   -0.08772
356640.0000   -0.26276
356680.0000   -0.35267
356720.0000   -0.38232
356760.0000   -0.38589
356800.0000   -0.35936
356840.0000   -0.00926
356880.0000   -0.30842
356920.0000   -0.35589
356960.0000   -0.69436
357000.0000   -0.16185
357040.0000   -0.19953
357080.0000   -0.18580
357120.0000   -0.16206
357160.0000   -0.19508
357200.0000   -0.23788
357240.0000   -0.28855
357280.0000   -0.05540
357320.0000    0.13703
357360.0000   -0.19013
357400.0000   -0.39744
357440.0000   -0.24809
357480.0000   -0.43806
357520.0000   -0.44738
357560.0000   -0.05776
357600.0000   -0.31096
357640.0000   -0.20441
357680.0000   -0.17750
357720.0000   -0.42154
357760.0000   -0.50464
357800.0000   -0.28517
357840.0000   -0.32125
357880.0000   -0.38989
357920.0000   -0.45681
357960.0000   -0.62652
358000.0000   -0.47954
358040.0000   -0.30095
358080.0000    0.00498
358120.0000    0.05969
358160.0000    0.15253
358200.0000   -0.10937
358240.0000    0.09103
358280.0000   -0.17479
358320.0000    0.34291
358360.0000    0.28526
358400.0000    0.20249
358440.0000   -0.18039
358480.0000   -0.27389
358520.0000   -0.24738
358560.0000   -0.27673
358600.0000   -0.52382
358640.0000    0.03847
358680.0000   -0.12209
358720.0000   -0.25190
358760.0000   -0.14828
358800.0000   -0.00444
358840.0000   -0.07860
358880.0000    0.04650
358920.0000    0.21940
358960.0000   -0.15527
359000.0000   -0.05218
359040.0000   -0.30039
359080.0000   -0.34124
359120.0000   -0.35560
359160.0000   -0.11775
359200.0000    0.00488
359240.0000   -0.23192
359280.0000   -0.37383
359320.0000    0.00376
359360.0000   -0.09783
359400.0000   -0.05289
359440.0000   -0.00234
359480.0000    0.30806
359520.0000    0.02832
359560.0000   -0.11215
359600.0000   -0.08424
359640.0000    0.23350
359680.0000   -0.14914
359720.0000   -0.07395
359760.0000   -0.14602
359800.0000   -0.37361
359840.0000   -0.22300
359880.0000   -0.39264
359920.0000   -0.34621
359960.0000   -0.14669
360000.0000   -0.44548
360040.0000   -0.66260
360080.0000   -0.00812
360120.0000   -0.06836
360160.0000   -0.19617
360200.0000   -0.33220
360240.0000   -0.39676
360280.0000   -0.42402
360320.0000   -0.41462
360360.0000   -0.30637
360400.0000   -0.23198
360440.0000   -0.02925
360480.0000   -0.17857
360520.0000    0.20918
360560.0000    0.05501
360600.0000   -0.09393
360640.0000    0.03913
360680.0000    0.00171
360720.0000   -0.21143
360760.0000   -0.11070
360800.0000   -0.14623
360840.0000   -0.23141
360880.0000    0.01987
360920.0000   -0.01900
360960.0000    0.04508
361000.0000   -0.24373
361040.0000   -0.13052
361080.0000   -0.01775
361120.0000   -0.09516
361160.0000   -0.08606
361200.0000   -0.35645
361240.0000   -0.53390
361280.0000   -0.17637
361320.0000    0.16424
361360.0000   -0.12145
361400.0000    0.37976
361440.0000    0.34589
361480.0000    0.20174
361520.0000    0.32017
361560.0000    0.21189
361600.0000    0.14503
361640.0000   -0.20164
361680.0000    0.04494
361720.0000   -0.07221
361760.0000    0.09423
361800.0000    0.05098
361840.0000    0.20315
361880.0000    0.42335
361920.0000    0.32407
361960.0000    0.19201
362000.0000   -0.08748
362040.0000    0.15473
362080.0000    0.07825
362120.0000    0.25903
362160.0000    0.24597
362200.0000    0.26894
362240.0000    0.34997
362280.0000    0.31364
362320.0000    0.08462
362360.0000    0.26566
362400.0000   -0.01618
362440.0000   -0.03146
362480.0000   -0.15677
362520.0000   -0.20918
362560.0000   -0.32480
362600.0000    0.01953
362640.0000    0.12148
362680.0000    0.16932
362720.0000    0.17486
362760.0000    0.25275
362800.0000    0.41536
362840.0000    0.25920
362880.0000    0.13657
362920.0000    0.00737
362960.0000   -0.04665
363000.0000   -0.12032
363040.0000   -0.34182
363080.0000   -0.32921
363120.0000   -0.45562
363160.0000   -0.36785
363200.0000   -0.13105
363240.0000   -0.24432
363280.0000   -0.32667
363320.0000   -0.36233
363360.0000   -0.32439
363400.0000   -0.31074
363440.0000   -0.18598
363480.0000   -0.22192
363520.0000   -0.45994
363560.0000   -0.07900
363600.0000   -0.04364
363640.0000   -0.08419
363680.0000    0.11752
363720.0000   -0.31101
363760.0000   -0.32956
363800.0000   -0.45221
363840.0000   -0.33990
363880.0000   -0.27772
363920.0000   -0.11396
363960.0000    0.04162
364000.0000   -0.22823
364040.0000   -0.19753
364080.0000   -0.19781
364120.0000   -0.21817
364160.0000   -0.30470
364200.0000   -0.06835
364240.0000   -0.18162
364280.0000   -0.41715
364320.0000   -0.26972
364360.0000   -0.19005
364400.0000   -0.21900
364440.0000   -0.20374
364480.0000    0.00893
364520.0000   -0.11211
364560.0000   -0.05350
364600.0000    0.00973
364640.0000   -0.01709
364680.0000    0.07228
364720.0000    0.15952
364760.0000    0.16392
364800.0000    0.31344
364840.0000    0.05278
364880.0000    0.21518
364920.0000    0.23887
364960.0000    0.61803
365000.0000    0.38562
365040.0000    0.26774
365080.0000    0.17548
365120.0000   -0.20079
365160.0000   -0.10049
365200.0000   -0.15673
365240.0000   -0.17869
365280.0000    0.14216
365320.0000    0.00271
365360.0000   -0.12599
365400.0000   -0.45804
365440.0000    0.15968
365480.0000   -0.17207
365520.0000    0.01121
365560.0000   -0.16642
365600.0000   -0.64301
365640.0000   -0.59737
365680.0000   -0.22580
365720.0000   -0.33946
365760.0000   -0.11232
365800.0000   -0.17589
365840.0000   -0.50815
365880.0000   -0.31616
365920.0000   -0.28529
365960.0000   -0.36411
366000.0000   -0.35381
366040.0000   -0.54771
366080.0000   -0.15160
366120.0000   -0.13318
366160.0000   -0.04539
366200.0000   -0.09715
366240.0000    0.03103
366280.0000    0.08659
366320.0000    0.00406
366360.0000   -0.20537
366400.0000   -0.23583
366440.0000   -0.05468
366480.0000    0.03903
366520.0000    0.07874
366560.0000    0.29609
366600.0000    0.34616
366640.0000    0.04552
366680.0000    0.15204
366720.0000    0.07152
366760.0000    0.15903
366800.0000   -0.41751
366840.0000    0.00188
366880.0000    0.02069
366920.0000   -0.31024
366960.0000   -0.10971
367000.0000   -0.21593
367040.0000    0.08132
367080.0000   -0.07782
367120.0000   -0.21597
367160.0000    0.02244
367200.0000   -0.34202
367240.0000   -0.00591
367280.0000    0.09866
367320.0000   -0.06135
367360.0000   -0.03867
367400.0000   -0.46078
367440.0000   -0.13977
367480.0000   -0.08291
367520.0000   -0.48758
367560.0000   -0.24990
367600.0000   -0.06895
367640.0000   -0.20525
367680.0000   -0.08746
367720.0000   -0.25636
367760.0000   -0.19457
367800.0000   -0.37198
367840.0000   -0.39497
367880.0000   -0.24531
367920.0000   -0.13820
367960.0000   -0.07272
368000.0000   -0.08562
368040.0000   -0.60171
368080.0000   -0.40705
368120.0000   -0.40254
368160.0000   -0.42093
368200.0000   -0.31995
368240.0000   -0.28064
368280.0000   -0.46573
368320.0000   -0.42711
368360.0000   -0.11222
368400.0000   -0.36959
368440.0000   -0.15142
368480.0000   -0.24109
368520.0000    0.03717
368560.0000   -0.15490
368600.0000   -0.36790
368640.0000   -0.54163
368680.0000   -0.67360
368720.0000   -0.58421
368760.0000   -0.23427
368800.0000   -0.30033
368840.0000   -0.42169
368880.0000   -0.20936
368920.0000   -0.33107
368960.0000   -0.08265
369000.0000   -0.17080
369040.0000    0.40651
369080.0000   -0.12420
369120.0000    0.00257
369160.0000   -0.08980
369200.0000   -0.34848
369240.0000   -0.22008
369280.0000   -0.08469
369320.0000   -0.04423
369360.0000   -0.24372
369400.0000   -0.09250
369440.0000    0.06626
369480.0000    0.02092
369520.0000   -0.03684
369560.0000   -0.47116
369600.0000   -0.00364
369640.0000   -0.04348
369680.0000   -0.26255
369720.0000    0.01139
369760.0000   -0.08145
369800.0000   -0.45124
369840.0000   -0.30457
369880.0000   -0.01852
369920.0000   -0.08870
369960.0000   -0.24874
370000.0000    0.12147
370040.0000   -0.21925
370080.0000   -0.40468
370120.0000    0.08857
370160.0000   -0.25268
370200.0000   -0.09048
370240.0000   -0.00411
370280.0000    0.06693
370320.0000    0.08399
370360.0000    0.08797
370400.0000   -0.42548
370440.0000   -0.46066
370480.0000   -0.33448
370520.0000   -0.44615
370560.0000   -0.36065
370600.0000    0.03846
370640.0000   -0.03050
370680.0000   -0.25203
370720.0000   -0.13569
370760.0000   -0.13902
370800.0000    0.00675
370840.0000   -0.16940
370880.0000    0.18451
370920.0000   -0.05876
370960.0000   -0.00625
371000.0000    0.12509
371040.0000   -0.08275
371080.0000    0.04242
371120.0000    0.11872
371160.0000   -0.00882
371200.0000    0.12411
371240.0000   -0.00045
371280.0000   -0.01868
371320.0000   -0.09214
371360.0000   -0.04423
371400.0000   -0.09344
371440.0000    0.05490
371480.0000    0.06186
371520.0000   -0.27094
371560.0000   -0.03527
371600.0000    0.15435
371640.0000    0.07888
371680.0000    0.12804
371720.0000    0.09018
371760.0000   -0.08782
371800.0000   -0.12522
371840.0000   -0.00120
371880.0000   -0.39419
371920.0000   -0.04391
371960.0000   -0.08556
372000.0000    0.16391
372040.0000    0.09625
372080.0000   -0.10097
372120.0000   -0.03908
372160.0000    0.53083
372200.0000    0.03413
372240.0000   -0.32887
372280.0000   -0.32692
372320.0000   -0.17350
372360.0000    0.05871
372400.0000    0.31404
372440.0000    0.20871
372480.0000    0.10008
372520.0000   -0.02127
372560.0000   -0.00995
372600.0000    0.12785
372640.0000    0.12502
372680.0000    0.17505
372720.0000    0.13961
372760.0000   -0.16301
372800.0000   -0.27687
372840.0000   -0.03677
372880.0000   -0.05526
372920.0000   -0.37997
372960.0000   -0.16768
373000.0000    0.11757
373040.0000    0.00809
373080.0000   -0.01906
373120.0000   -0.26683
373160.0000   -0.22801
373200.0000    0.02435
373240.0000   -0.14294
373280.0000   -0.15939
373320.0000    0.09704
373360.0000    0.16608
373400.0000   -0.04629
373440.0000    0.01688
373480.0000    0.04431
373520.0000   -0.11087
373560.0000   -0.11100
373600.0000    0.03048
373640.0000   -0.17914
373680.0000   -0.17074
373720.0000   -0.16612
373760.0000   -0.29017
373800.0000   -0.11795
373840.0000   -0.00991
373880.0000    0.15781
373920.0000   -0.18184
373960.0000   -0.34609
374000.0000    0.13376
374040.0000    0.05876
374080.0000    0.26148
374120.0000    0.34639
374160.0000    0.07942
374200.0000   -0.04953
374240.0000   -0.07973
374280.0000    0.04938
374320.0000    0.00177
374360.0000   -0.11902
374400.0000   -0.01327
374440.0000   -0.06663
374480.0000   -0.10252
374520.0000   -0.26241
374560.0000   -0.35941
374600.0000   -0.09793
374640.0000   -0.12750
374680.0000   -0.12221
374720.0000   -0.19253
374760.0000   -0.41454
374800.0000   -0.46210
374840.0000   -0.29437
374880.0000   -0.08176
374920.0000    0.17946
374960.0000   -0.15747
375000.0000   -0.17002
375040.0000    0.09750
375080.0000   -0.03595
375120.0000   -0.18256
375160.0000    0.05013
375200.0000    0.00009
375240.0000    0.10129
375280.0000   -0.08746
375320.0000   -0.25031
375360.0000   -0.09509
375400.0000   -0.23529
375440.0000    0.03778
375480.0000    0.23099
375520.0000   -0.09132
375560.0000   -0.07631
375600.0000   -0.14540
375640.0000   -0.09676
375680.0000   -0.18751
375720.0000   -0.04421
375760.0000   -0.06060
375800.0000   -0.22689
375840.0000    0.09378
375880.0000    0.27246
375920.0000    0.19752
375960.0000    0.28937
376000.0000   -0.11772
376040.0000   -0.20331
376080.0000    0.00464
376120.0000   -0.21711
376160.0000   -0.15901
376200.0000   -0.12286
376240.0000    0.04524
376280.0000   -0.08126
376320.0000    0.02078
376360.0000    0.10076
376400.0000    0.05423
376440.0000   -0.15285
376480.0000   -0.02244
376520.0000    0.10680
376560.0000    0.07247
376600.0000    0.12011
376640.0000    0.18682
376680.0000   -0.13800
376720.0000   -0.17835
376760.0000    0.04635
376800.0000    0.21693
376840.0000   -0.16486
376880.0000    0.00465
376920.0000   -0.21128
376960.0000    0.17866
377000.0000    0.37030
377040.0000    0.25347
377080.0000   -0.04809
377120.0000    0.07061
377160.0000    0.01108
377200.0000    0.10457
377240.0000    0.15496
377280.0000    0.08003
377320.0000   -0.05386
377360.0000    0.16436
377400.0000    0.07761
377440.0000    0.08125
377480.0000   -0.00537
377520.0000    0.21166
377560.0000    0.08731
377600.0000    0.13333
377640.0000    0.27758
377680.0000   -0.07530
377720.0000   -0.09902
377760.0000   -0.06513
377800.0000   -0.01662
377840.0000   -0.03113
377880.0000    0.00705
377920.0000    0.06459
377960.0000   -0.02672
378000.0000   -0.10019
378040.0000   -0.11894
378080.0000   -0.02921
378120.0000    0.06444
378160.0000    0.02320
378200.0000   -0.08902
378240.0000    0.04836
378280.0000    0.17832
378320.0000    0.10583
378360.0000   -0.02549
378400.0000    0.03565
378440.0000    0.00418
378480.0000   -0.14728
378520.0000   -0.42635
378560.0000   -0.22219
378600.0000   -0.02126
378640.0000   -0.08687
378680.0000    0.03641
378720.0000    0.35217
378760.0000   -0.00472
378800.0000   -0.19449
378840.0000   -0.30561
378880.0000   -0.19149
378920.0000   -0.42950
378960.0000   -0.01987
379000.0000    0.22748
379040.0000    0.04330
379080.0000    0.10642
379120.0000    0.14242
379160.0000    0.07198
379200.0000    0.06400
379240.0000   -0.27892
379280.0000    0.00432
379320.0000   -0.20880
379360.0000   -0.34048
379400.0000   -0.34188
379440.0000   -0.56703
379480.0000   -0.63200
379520.0000   -0.11517
379560.0000   -0.22248
379600.0000   -0.25926
379640.0000   -0.70610
379680.0000   -0.65721
379720.0000   -0.55533
379760.0000   -0.58370
379800.0000   -0.38198
379840.0000   -0.32677
379880.0000   -0.59248
379920.0000   -0.74417
379960.0000   -0.58553
380000.0000   -0.62301
380040.0000   -0.32734
380080.0000   -0.17223
380120.0000   -0.04136
380160.0000   -0.37186
380200.0000   -0.59186
380240.0000   -0.58151
380280.0000   -0.49962
380320.0000   -0.33923
380360.0000   -0.85792
380400.0000   -0.06677
380440.0000   -0.16215
380480.0000   -0.04167
380520.0000    0.12874
380560.0000   -0.13851
380600.0000    0.09128
380640.0000    0.16727
380680.0000   -0.08699
380720.0000   -0.03370
380760.0000   -0.49725
380800.0000    0.12495
380840.0000   -0.08094
380880.0000    0.04872
380920.0000    0.30612
380960.0000    0.31071
381000.0000    0.36201
381040.0000    0.04771
381080.0000    0.07445
381120.0000   -0.28907
381160.0000    0.04656
381200.0000   -0.10308
381240.0000    0.07155
381280.0000   -0.15471
381320.0000   -0.10594
381360.0000   -0.06887
381400.0000   -0.22037
381440.0000   -0.24340
381480.0000    0.36094
381520.0000    0.29213
381560.0000    0.08630
381600.0000    0.27626
381640.0000   -0.03057
381680.0000   -0.22826
381720.0000   -0.00288
381760.0000   -0.22133
381800.0000   -0.20642
381840.0000   -0.26157
381880.0000   -0.08510
381920.0000   -0.07503
381960.0000   -0.07405
382000.0000   -0.24349
382040.0000   -0.24836
382080.0000    0.01751
382120.0000    0.03865
382160.0000   -0.32115
382200.0000   -0.51779
382240.0000   -0.13634
382280.0000    0.09227
382320.0000    0.00952
382360.0000    0.38134
382400.0000   -0.14911
382440.0000    0.32809
382480.0000    0.16566
382520.0000    0.30814
382560.0000   -0.00587
382600.0000    0.30030
382640.0000    0.45140
382680.0000   -0.14460
382720.0000    0.09114
382760.0000    0.22985
382800.0000    0.20495
382840.0000    0.27257
382880.0000    0.08931
382920.0000    0.28782
382960.0000    0.44264
383000.0000    0.17673
383040.0000    0.01277
383080.0000    0.05935
383120.0000   -0.01199
383160.0000    0.11100
383200.0000    0.18320
383240.0000    0.20639
383280.0000   -0.00977
383320.0000   -0.11153
383360.0000   -0.19945
383400.0000   -0.29952
383440.0000    0.11890
383480.0000    0.06976
383520.0000   -0.13273
383560.0000   -0.31709
383600.0000    0.23029
383640.0000   -0.17957
383680.0000   -0.20498
383720.0000    0.30423
383760.0000   -0.04319
383800.0000   -0.06135
383840.0000   -0.09280
383880.0000    0.12575
383920.0000    0.18335
383960.0000    0.07991
384000.0000   -0.16645
384040.0000   -0.08609
384080.0000   -0.38406
384120.0000   -0.25835
384160.0000   -0.39872
384200.0000   -0.09824
384240.0000   -0.13432
384280.0000   -0.10070
384320.0000   -0.24987
384360.0000    0.05439
384400.0000    0.16334
384440.0000    0.21477
384480.0000   -0.14259
384520.0000    0.13015
384560.0000    0.05167
384600.0000    0.29032
384640.0000    0.03848
384680.0000    0.02315
384720.0000    0.23720
384760.0000    0.19667
384800.0000    0.04283
384840.0000    0.03869
384880.0000    0.04227
384920.0000   -0.26351
384960.0000   -0.30474
385000.0000   -0.41853
385040.0000   -0.21410
385080.0000   -0.09967
385120.0000   -0.23591
385160.0000   -0.44770
385200.0000   -0.32104
385240.0000   -0.34099
385280.0000   -0.21381
385320.0000   -0.50890
385360.0000   -0.23230
385400.0000   -0.31085
385440.0000   -0.21070
385480.0000   -0.24852
385520.0000    0.11304
385560.0000   -0.48061
385600.0000   -0.21653
385640.0000   -0.23523
385680.0000   -0.44518
385720.0000   -0.59364
385760.0000   -0.26796
385800.0000   -0.57993
385840.0000   -0.54485
385880.0000   -0.45423
385920.0000   -0.48051
385960.0000   -0.45529
386000.0000   -0.46658
386040.0000   -0.51383
386080.0000   -0.57180
386120.0000   -0.46655
386160.0000   -0.24568
386200.0000   -0.25783
386240.0000   -0.27112
386280.0000   -0.22834
386320.0000    0.07851
386360.0000   -0.16994
386400.0000   -0.24367
386440.0000   -0.26275
386480.0000   -0.32455
386520.0000   -0.57540
386560.0000   -0.65395
386600.0000   -0.76077
386640.0000   -0.67629
386680.0000   -0.75416
386720.0000   -0.41014
386760.0000   -0.42890
386800.0000   -0.46082
386840.0000   -0.23779
386880.0000   -0.51819
386920.0000   -0.54709
386960.0000   -0.50303
387000.0000   -0.53089
387040.0000   -0.27713
387080.0000   -0.27988
387120.0000   -0.55577
387160.0000   -0.33860
387200.0000   -0.43469
387240.0000   -0.48943
387280.0000   -0.48705
387320.0000   -0.35716
387360.0000   -0.51708
387400.0000   -0.27695
387440.0000   -0.57661
387480.0000   -0.51351
387520.0000   -0.22910
387560.0000   -0.59704
387600.0000   -0.41709
387640.0000   -0.10928
387680.0000   -0.46259
387720.0000   -0.14636
387760.0000   -0.34243
387800.0000   -0.26087
387840.0000   -0.29246
387880.0000   -0.13354
387920.0000   -0.08412
387960.0000   -0.22755
388000.0000   -0.63202
388040.0000   -0.32211
388080.0000   -0.58303
388120.0000   -0.52605
388160.0000   -0.41791
388200.0000   -0.21385
388240.0000   -0.42836
388280.0000   -0.31844
388320.0000   -0.29300
388360.0000   -0.33224
388400.0000   -0.39705
388440.0000   -0.27482
388480.0000   -0.17101
388520.0000   -0.53393
388560.0000   -0.49643
388600.0000   -0.28738
388640.0000   -0.27696
388680.0000   -0.51761
388720.0000   -0.38707
388760.0000   -0.01269
388800.0000   -0.42370
388840.0000   -0.24789
388880.0000   -0.21170
388920.0000   -0.51705
388960.0000   -0.22827
389000.0000   -0.01135
389040.0000   -0.26668
389080.0000   -0.22044
389120.0000   -0.28264
389160.0000   -0.42695
389200.0000   -0.23662
389240.0000   -0.21637
389280.0000   -0.12287
389320.0000   -0.28183
389360.0000   -0.22657
389400.0000   -0.20913
389440.0000   -0.00760
389480.0000    0.17732
389520.0000   -0.13398
389560.0000   -0.02178
389600.0000   -0.16025
389640.0000   -0.05443
389680.0000    0.04562
389720.0000   -0.00455
389760.0000   -0.25570
389800.0000   -0.59879
389840.0000   -0.67762
389880.0000   -0.46274
389920.0000   -0.58949
389960.0000   -0.28937
390000.0000   -0.31414
390040.0000   -0.14794
390080.0000    0.00714
390120.0000   -0.09370
390160.0000    0.07772
390200.0000   -0.05826
390240.0000   -0.31000
390280.0000   -0.19263
390320.0000   -0.49086
390360.0000   -0.46712
390400.0000   -0.17116
390440.0000   -0.41771
390480.0000   -0.13192
390520.0000   -0.13928
390560.0000   -0.05780
390600.0000    0.01104
390640.0000    0.00489
390680.0000   -0.30514
390720.0000    0.26781
390760.0000   -0.21935
390800.0000   -0.35944
390840.0000   -0.30471
390880.0000   -0.15166
390920.0000   -0.17585
390960.0000    0.02585
391000.0000    0.03760
391040.0000   -0.01780
391080.0000    0.02289
391120.0000   -0.34136
391160.0000   -0.40004
391200.0000   -0.09947
391240.0000    0.01682
391280.0000    0.38882
391320.0000    0.10236
391360.0000    0.17458
391400.0000   -0.06133
391440.0000   -0.08520
391480.0000   -0.14606
391520.0000   -0.42901
391560.0000   -0.36181
391600.0000   -0.14658
391640.0000   -0.22146
391680.0000   -0.53603
391720.0000   -0.13424
391760.0000   -0.33345
391800.0000   -0.47939
391840.0000   -0.20642
391880.0000   -0.41814
391920.0000   -0.45423
391960.0000   -0.27950
392000.0000   -0.20194
392040.0000    0.00049
392080.0000   -0.13164
392120.0000   -0.19554
392160.0000   -0.21111
392200.0000   -0.16607
392240.0000   -0.09726
392280.0000   -0.25197
392320.0000   -0.49128
392360.0000   -0.43566
392400.0000   -0.39759
392440.0000   -0.16766
392480.0000   -0.52430
392520.0000   -0.18623
392560.0000   -0.53254
392600.0000   -0.26589
392640.0000   -0.25808
392680.0000   -0.31026
392720.0000   -0.16768
392760.0000   -0.10716
392800.0000   -0.41278
392840.0000    0.00836
392880.0000   -0.26422
392920.0000   -0.39451
392960.0000   -0.30137
393000.0000   -0.02139
393040.0000   -0.31890
393080.0000   -0.26297
393120.0000   -0.20132
393160.0000   -0.33946
393200.0000   -0.30728
393240.0000   -0.11028
393280.0000   -0.46207
393320.0000   -0.31414
393360.0000   -0.06983
393400.0000   -0.07395
393440.0000   -0.19213
393480.0000   -0.26368
393520.0000   -0.28093
393560.0000    0.09368
393600.0000   -0.21716
393640.0000   -0.56693
393680.0000   -0.36874
393720.0000   -0.51293
393760.0000   -0.42768
393800.0000   -0.53790
393840.0000   -0.33354
393880.0000   -0.62440
393920.0000   -0.36655
393960.0000   -0.37460
394000.0000   -0.27775
394040.0000   -0.58720
394080.0000   -0.54012
394120.0000    0.20903
394160.0000    0.05522
394200.0000    0.35305
394240.0000    0.17068
394280.0000    0.02492
394320.0000   -0.12686
394360.0000   -0.22122
394400.0000   -0.30341
394440.0000   -0.03306
394480.0000   -0.25294
394520.0000   -0.21378
394560.0000   -0.04982
394600.0000   -0.05938
394640.0000    0.04850
394680.0000   -0.00576
394720.0000   -0.12361
394760.0000   -0.08504
394800.0000   -0.20134
394840.0000   -0.09419
394880.0000   -0.37647
394920.0000   -0.14203
394960.0000   -0.18920
395000.0000   -0.14261
395040.0000   -0.35940
395080.0000   -0.11211
395120.0000   -0.22896
395160.0000   -0.34283
395200.0000    0.02305
395240.0000   -0.11327
395280.0000    0.04704
395320.0000   -0.15252
395360.0000   -0.54380
395400.0000   -0.31707
395440.0000   -0.24253
395480.0000   -0.56767
395520.0000   -0.25713
395560.0000   -0.30660
395600.0000   -0.45066
395640.0000   -0.51813
395680.0000   -0.44850
395720.0000   -0.21370
395760.0000   -0.10818
395800.0000   -0.27983
395840.0000   -0.37788
395880.0000   -0.28914
395920.0000   -0.22703
395960.0000   -0.12868
396000.0000   -0.14866
396040.0000   -0.27307
396080.0000   -0.53035
396120.0000   -0.35026
396160.0000   -0.35846
396200.0000   -0.26712
396240.0000   -0.20993
396280.0000   -0.17540
396320.0000   -0.12614
396360.0000   -0.45138
396400.0000   -0.23082
396440.0000   -0.02828
396480.0000   -0.32627
396520.0000   -0.25330
396560.0000   -0.22869
396600.0000   -0.61005
396640.0000   -0.47821
396680.0000   -0.58582
396720.0000   -0.21820
396760.0000   -0.32664
396800.0000   -0.30546
396840.0000    0.14133
396880.0000   -0.27908
396920.0000   -0.32618
396960.0000   -0.54991
397000.0000   -0.54406
397040.0000   -0.27470
397080.0000   -0.23021
397120.0000   -0.46166
397160.0000   -0.49793
397200.0000   -0.08752
397240.0000   -0.13341
397280.0000   -0.22220
397320.0000   -0.19976
397360.0000    0.01445
397400.0000    0.04853
397440.0000   -0.21718
397480.0000   -0.40472
397520.0000   -0.56050
397560.0000   -0.11874
397600.0000    0.09233
397640.0000   -0.41687
397680.0000   -0.04614
397720.0000   -0.04379
397760.0000   -0.62622
397800.0000   -0.55288
397840.0000   -0.52245
397880.0000   -0.54915
397920.0000   -0.49990
397960.0000   -0.46322
398000.0000   -0.37273
398040.0000   -0.13677
398080.0000   -0.27171
398120.0000   -0.31636
398160.0000    0.01516
398200.0000    0.03263
398240.0000   -0.34664
398280.0000   -0.26723
398320.0000   -0.12767
398360.0000    0.05766
398400.0000    0.18355
398440.0000   -0.19656
398480.0000   -0.21299
398520.0000   -0.36879
398560.0000   -0.07146
398600.0000   -0.21575
398640.0000   -0.08502
398680.0000   -0.07616
398720.0000    0.03197
398760.0000    0.03519
398800.0000   -0.09117
398840.0000   -0.21879
398880.0000   -0.04332
398920.0000    0.01642
398960.0000   -0.39066
399000.0000    0.03733
399040.0000    0.02371
399080.0000   -0.03212
399120.0000   -0.04739
399160.0000   -0.00627
399200.0000   -0.18668
399240.0000   -0.06679
399280.0000   -0.13508
399320.0000    0.05430
399360.0000   -0.05506
399400.0000   -0.13534
399440.0000   -0.19277
399480.0000    0.02832
399520.0000   -0.06659
399560.0000   -0.00846
399600.0000    0.15455
399640.0000   -0.12484
399680.0000   -0.06935
399720.0000    0.06728
399760.0000    0.15347
399800.0000   -0.05533
399840.0000   -0.19529
399880.0000   -0.00585
399920.0000   -0.07788
399960.0000   -0.04649
400000.0000   -0.14842
400040.0000    0.20556
400080.0000   -0.10204
400120.0000   -0.15454
400160.0000   -0.22492
400200.0000   -0.40790
400240.0000   -0.01563
400280.0000   -0.16586
400320.0000   -0.15143
400360.0000    0.09647
400400.0000    0.01422
400440.0000   -0.04264
400480.0000   -0.26016
400520.0000    0.00477
400560.0000   -0.08044
400600.0000   -0.13270
400640.0000   -0.10783
400680.0000    0.05693
400720.0000    0.08792
400760.0000    0.15800
400800.0000   -0.14387
400840.0000   -0.14411
400880.0000    0.09641
400920.0000    0.05999
400960.0000    0.16795
401000.0000    0.02118
401040.0000   -0.07040
401080.0000   -0.06166
401120.0000    0.03675
401160.0000    0.16286
401200.0000    0.15098
401240.0000    0.27935
401280.0000   -0.12484
401320.0000    0.22552
401360.0000    0.21299
401400.0000    0.22916
401440.0000   -0.03466
401480.0000   -0.02419
401520.0000    0.00631
401560.0000    0.16204
401600.0000   -0.09203
401640.0000   -0.08062
401680.0000    0.08717
401720.0000   -0.28857
401760.0000   -0.17601
401800.0000    0.03291
401840.0000   -0.11648
401880.0000    0.01548
401920.0000    0.22380
401960.0000   -0.08263
402000.0000    0.04272
402040.0000   -0.24294
402080.0000   -0.31600
402120.0000   -0.09398
402160.0000    0.04095
402200.0000   -0.15004
402240.0000   -0.30841
402280.0000   -0.01959
402320.0000    0.01126
402360.0000   -0.11366
402400.0000    0.24272
402440.0000    0.14821
402480.0000    0.21469
402520.0000    0.26859
402560.0000    0.00364
402600.0000    0.10551
402640.0000    0.16965
402680.0000   -0.11124
402720.0000   -0.21821
402760.0000   -0.25651
402800.0000   -0.39167
402840.0000   -0.43785
402880.0000   -0.29656
402920.0000   -0.39903
402960.0000   -0.24852
403000.0000   -0.03372
403040.0000   -0.38023
403080.0000   -0.22302
403120.0000   -0.26509
403160.0000   -0.29749
403200.0000   -0.20932
403240.0000   -0.22934
403280.0000   -0.01963
403320.0000   -0.15366
403360.0000   -0.25420
403400.0000   -0.43151
403440.0000   -0.26604
403480.0000    0.10218
403520.0000   -0.04501
403560.0000    0.14679
403600.0000    0.09875
403640.0000    0.03737
403680.0000    0.39390
403720.0000    0.13395
403760.0000    0.23554
403800.0000    0.01215
403840.0000   -0.04384
403880.0000    0.46184
403920.0000    0.26305
403960.0000   -0.10851
404000.0000    0.07121
404040.0000   -0.18932
404080.0000   -0.11559
404120.0000   -0.07609
404160.0000   -0.24960
404200.0000   -0.21306
404240.0000    0.05774
404280.0000   -0.05745
404320.0000   -0.15520
404360.0000   -0.37115
404400.0000   -0.34496
404440.0000   -0.31931
404480.0000   -0.20610
404520.0000   -0.27741
404560.0000   -0.17470
404600.0000   -0.14042
404640.0000   -0.13828
404680.0000   -0.12151
404720.0000   -0.05624
404760.0000    0.07162
404800.0000   -0.01397
404840.0000   -0.25039
404880.0000   -0.11800
404920.0000   -0.21653
404960.0000   -0.30202
405000.0000   -0.28105
405040.0000   -0.17771
405080.0000   -0.37242
405120.0000   -0.24502
405160.0000   -0.35446
405200.0000   -0.08613
405240.0000   -0.22898
405280.0000   -0.14618
405320.0000   -0.41185
405360.0000    0.12133
405400.0000   -0.13305
405440.0000    0.34060
405480.0000   -0.09854
405520.0000   -0.29548
405560.0000   -0.03104
405600.0000    0.19644
405640.0000   -0.08094
405680.0000   -0.06042
405720.0000   -0.39079
405760.0000   -0.49627
405800.0000   -0.30696
405840.0000   -0.27128
405880.0000   -0.49575
405920.0000   -0.24902
405960.0000   -0.57544
406000.0000   -0.21866
406040.0000   -0.10054
406080.0000   -0.13309
406120.0000   -0.13353
406160.0000   -0.23089
406200.0000   -0.50368
406240.0000   -0.09967
406280.0000    0.00605
406320.0000   -0.04495
406360.0000    0.02775
406400.0000    0.02468
406440.0000   -0.03765
406480.0000   -0.20535
406520.0000   -0.04715
406560.0000   -0.33714
406600.0000   -0.14113
406640.0000   -0.21800
406680.0000   -0.11917
406720.0000   -0.16714
406760.0000    0.03512
406800.0000    0.22559
406840.0000    0.17763
406880.0000    0.06870
406920.0000   -0.11880
406960.0000    0.34133
407000.0000    0.07648
407040.0000    0.00435
407080.0000    0.08505
407120.0000   -0.11392
407160.0000    0.19130
407200.0000   -0.08355
407240.0000    0.05754
407280.0000    0.17457
407320.0000    0.11685
407360.0000   -0.30036
407400.0000   -0.43085
407440.0000   -0.14806
407480.0000    0.10668
407520.0000   -0.06438
407560.0000   -0.09833
407600.0000   -0.15176
407640.0000   -0.41158
407680.0000   -0.37807
407720.0000    0.01331
407760.0000    0.16624
407800.0000   -0.19911
407840.0000    0.10771
407880.0000    0.04649
407920.0000   -0.14069
407960.0000   -0.24671
408000.0000    0.03450
408040.0000    0.10616
408080.0000    0.03566
408120.0000   -0.02803
408160.0000    0.19785
408200.0000    0.12218
408240.0000    0.01040
408280.0000   -0.15355
408320.0000   -0.19085
408360.0000   -0.14381
408400.0000   -0.13928
408440.0000   -0.08263
408480.0000   -0.12211
408520.0000    0.27864
408560.0000   -0.06010
408600.0000   -0.04195
408640.0000    0.13591
408680.0000    0.17444
408720.0000    0.01277
408760.0000   -0.08007
408800.0000   -0.03375
408840.0000    0.14146
408880.0000   -0.18718
408920.0000    0.15764
408960.0000    0.25495
409000.0000    0.11347
409040.0000   -0.12496
409080.0000   -0.43852
409120.0000   -0.33679
409160.0000   -0.19053
409200.0000    0.23149
409240.0000    0.23049
409280.0000   -0.01526
409320.0000   -0.25745
409360.0000   -0.17909
409400.0000   -0.29689
409440.0000   -0.17854
409480.0000   -0.16457
409520.0000    0.01815
409560.0000   -0.12748
409600.0000   -0.11151
409640.0000   -0.10602
409680.0000   -0.25859
409720.0000   -0.29204
409760.0000    0.07448
409800.0000   -0.00644
409840.0000   -0.09653
409880.0000    0.02875
409920.0000   -0.05381
409960.0000    0.03657
410000.0000    0.04704
410040.0000   -0.10111
410080.0000   -0.09856
410120.0000   -0.09485
410160.0000    0.17797
410200.0000    0.33705
410240.0000    0.32722
410280.0000    0.35096
410320.0000    0.02941
410360.0000    0.10293
410400.0000    0.09398
410440.0000   -0.20339
410480.0000    0.10602
410520.0000    0.03600
410560.0000    0.02341
410600.0000   -0.37584
410640.0000    0.59915
410680.0000    0.04879
410720.0000    0.06300
410760.0000    0.05073
410800.0000    0.14994
410840.0000    0.29738
410880.0000    0.21045
410920.0000    0.23384
410960.0000    0.09603
411000.0000    0.22620
411040.0000    0.27547
411080.0000    0.06546
411120.0000    0.48431
411160.0000    0.17058
411200.0000    0.22511
411240.0000    0.21502
411280.0000    0.03227
411320.0000    0.45333
411360.0000    0.40825
411400.0000    0.23005
411440.0000    0.46465
411480.0000    0.53825
411520.0000    0.54710
411560.0000    0.23214
411600.0000    0.30317
411640.0000    0.37125
411680.0000    0.16997
411720.0000    0.11184
411760.0000    0.26123
411800.0000    0.32254
411840.0000    0.19091
411880.0000    0.06424
411920.0000    0.30362
411960.0000    0.30869
412000.0000    0.43028
412040.0000    0.46061
412080.0000    0.45525
412120.0000    0.23400
412160.0000    0.21403
412200.0000    0.46589
412240.0000    0.18642
412280.0000    0.07950
412320.0000    0.26152
412360.0000   -0.07165
412400.0000    0.30308
412440.0000   -0.08789
412480.0000    0.30729
412520.0000    0.06309
412560.0000   -0.27448
412600.0000    0.26262
412640.0000    0.08650
412680.0000   -0.16986
412720.0000   -0.18413
412760.0000   -0.10861
412800.0000    0.18604
412840.0000    0.09695
412880.0000    0.15332
412920.0000    0.18539
412960.0000    0.13045
413000.0000    0.15337
413040.0000    0.20516
413080.0000    0.08416
413120.0000   -0.01604
413160.0000    0.34550
413200.0000   -0.13378
413240.0000    0.08271
413280.0000    0.24066
413320.0000    0.51393
413360.0000    0.21189
413400.0000    0.43695
413440.0000    0.14924
413480.0000    0.46732
413520.0000    0.16646
413560.0000    0.09829
413600.0000    0.49665
413640.0000    0.50138
413680.0000    0.36062
413720.0000    0.40120
413760.0000    0.18404
413800.0000    0.25092
413840.0000   -0.19812
413880.0000    0.37018
413920.0000    0.25452
413960.0000    0.05424
414000.0000    0.20951
414040.0000   -0.04470
414080.0000    0.07848
414120.0000    0.24746
414160.0000    0.23274
414200.0000    0.29234
414240.0000    0.62016
414280.0000    0.30109
414320.0000    0.22988
414360.0000    0.06519
414400.0000    0.07142
414440.0000    0.18402
414480.0000    0.28226
414520.0000    0.31051
414560.0000    0.41639
414600.0000    0.10554
414640.0000    0.39424
414680.0000    0.33009
414720.0000    0.38503
414760.0000    0.20581
414800.0000   -0.14168
414840.0000   -0.44652
414880.0000   -0.08615
414920.0000    0.02825
414960.0000   -0.02613
415000.0000    0.21507
415040.0000    0.15810
415080.0000   -0.15470
415120.0000   -0.18988
415160.0000    0.19735
415200.0000    0.21275
415240.0000    0.18658
415280.0000   -0.11985
415320.0000   -0.13339
415360.0000    0.16902
415400.0000   -0.03341
415440.0000   -0.10564
415480.0000    0.25249
415520.0000    0.00762
415560.0000    0.19767
415600.0000   -0.00163
415640.0000   -0.05359
415680.0000   -0.16747
415720.0000   -0.17126
415760.0000   -0.21412
415800.0000   -0.09752
415840.0000    0.02831
415880.0000   -0.17544
415920.0000    0.04604
415960.0000    0.07282
416000.0000    0.07150
416040.0000   -0.29045
416080.0000   -0.04889
416120.0000    0.08315
416160.0000   -0.07593
416200.0000   -0.06412
416240.0000   -0.09841
416280.0000    0.08956
416320.0000   -0.09393
416360.0000   -0.09208
416400.0000   -0.19467
416440.0000   -0.15576
416480.0000   -0.25179
416520.0000   -0.11525
416560.0000   -0.00394
416600.0000   -0.56409
416640.0000   -0.24516
416680.0000   -0.25673
416720.0000   -0.33853
416760.0000   -0.55310
416800.0000   -0.08604
416840.0000   -0.43782
416880.0000   -0.55348
416920.0000   -0.06647
416960.0000   -0.21934
417000.0000    0.23722
417040.0000   -0.06455
417080.0000   -0.05005
417120.0000   -0.21836
417160.0000   -0.25979
417200.0000   -0.61233
417240.0000   -0.53356
417280.0000   -0.35861
417320.0000   -0.55694
417360.0000   -0.28169
417400.0000   -0.37825
417440.0000   -0.23747
417480.0000   -0.36284
417520.0000   -0.13362
417560.0000   -0.46486
417600.0000   -0.30310
417640.0000   -0.35353
417680.0000   -0.56903
417720.0000   -0.58039
417760.0000   -0.32972
417800.0000   -0.26682
417840.0000   -0.52214
417880.0000   -0.90241
417920.0000   -0.53209
417960.0000   -0.35720
418000.0000   -0.50590
418040.0000   -0.33370
418080.0000   -0.36680
418120.0000   -0.14423
418160.0000   -0.42769
418200.0000   -0.23161
418240.0000   -0.15998
418280.0000   -0.27811
418320.0000   -0.35379
418360.0000   -0.21475
418400.0000   -0.05629
418440.0000    0.24007
418480.0000    0.01178
418520.0000    0.08204
418560.0000   -0.05830
418600.0000   -0.18577
418640.0000    0.12946
418680.0000    0.02122
418720.0000    0.13117
418760.0000    0.06224
418800.0000   -0.28409
418840.0000    0.12650
418880.0000    0.33903
418920.0000    0.16402
418960.0000   -0.18984
419000.0000    0.05474
419040.0000    0.25775
419080.0000    0.02084
419120.0000    0.03392
419160.0000    0.19642
419200.0000    0.00973
419240.0000   -0.02201
419280.0000    0.12722
419320.0000   -0.19600
419360.0000   -0.36046
419400.0000   -0.03699
419440.0000   -0.22232
419480.0000   -0.11405
419520.0000   -0.18934
419560.0000    0.06994
419600.0000   -0.04032
419640.0000   -0.30018
419680.0000   -0.03810
419720.0000   -0.53681
419760.0000   -0.07925
419800.0000   -0.17201
419840.0000   -0.02136
419880.0000   -0.06248
419920.0000    0.08740
419960.0000   -0.24426
420000.0000   -0.18385
420040.0000   -0.07669
420080.0000   -0.13607
420120.0000   -0.14218
420160.0000   -0.27128
420200.0000   -0.11124
420240.0000   -0.13802
420280.0000   -0.18058
420320.0000   -0.10075
420360.0000   -0.13891
420400.0000   -0.16898
420440.0000   -0.42874
420480.0000   -0.04304
420520.0000   -0.19210
420560.0000    0.02849
420600.0000   -0.23657
420640.0000    0.00141
420680.0000   -0.00972
420720.0000   -0.48612
420760.0000   -0.51673
420800.0000   -0.38288
420840.0000   -0.39019
420880.0000    0.03422
420920.0000   -0.15513
420960.0000   -0.36558
421000.0000   -0.09065
421040.0000   -0.05390
421080.0000   -0.15162
421120.0000   -0.21868
421160.0000   -0.43605
421200.0000   -0.23158
421240.0000   -0.13543
421280.0000   -0.10132
421320.0000   -0.05196
421360.0000   -0.28859
421400.0000   -0.32055
421440.0000   -0.27695
421480.0000   -0.20904
421520.0000    0.08704
421560.0000   -0.01387
421600.0000    0.09586
421640.0000    0.12603
421680.0000    0.15672
421720.0000    0.01168
421760.0000    0.16626
421800.0000    0.11980
421840.0000   -0.23480
421880.0000   -0.02059
421920.0000   -0.08716
421960.0000   -0.13531
422000.0000   -0.22205
422040.0000   -0.20413
422080.0000    0.02267
422120.0000   -0.15343
422160.0000   -0.25301
422200.0000   -0.06549
422240.0000   -0.39080
422280.0000   -0.19281
422320.0000    0.09741
422360.0000   -0.31265
422400.0000   -0.21677
422440.0000   -0.03370
422480.0000   -0.13797
422520.0000   -0.20899
422560.0000   -0.16714
422600.0000   -0.14348
422640.0000   -0.08485
422680.0000   -0.19191
422720.0000   -0.06435
422760.0000   -0.23329
422800.0000   -0.09773
422840.0000   -0.12326
422880.0000   -0.05947
422920.0000   -0.10372
422960.0000   -0.00925
423000.0000   -0.28353
423040.0000   -0.00169
423080.0000   -0.06925
423120.0000    0.15729
423160.0000    0.24251
423200.0000    0.29151
423240.0000    0.25848
423280.0000    0.16763
423320.0000    0.05452
423360.0000    0.25081
423400.0000    0.00016
423440.0000    0.17918
423480.0000    0.17624
423520.0000    0.12047
423560.0000    0.37152
423600.0000    0.12526
423640.0000    0.23446
423680.0000    0.36585
423720.0000    0.15198
423760.0000   -0.10647
423800.0000    0.18056
423840.0000    0.14090
423880.0000   -0.01387
423920.0000   -0.15470
423960.0000   -0.08796
424000.0000   -0.00188
424040.0000    0.07226
424080.0000   -0.04342
424120.0000    0.16302
424160.0000    0.16076
424200.0000    0.09535
424240.0000   -0.17254
424280.0000   -0.05129
424320.0000    0.29121
424360.0000    0.27511
424400.0000   -0.05507
424440.0000   -0.00792
424480.0000    0.06989
424520.0000    0.18375
424560.0000    0.00500
424600.0000    0.15956
424640.0000    0.29275
424680.0000    0.59112
424720.0000    0.18011
424760.0000    0.02237
424800.0000    0.01036
424840.0000    0.15023
424880.0000    0.04520
424920.0000    0.18310
424960.0000    0.03778
425000.0000    0.17956
425040.0000    0.30609
425080.0000    0.08165
425120.0000    0.19206
425160.0000    0.32847
425200.0000    0.28181
425240.0000    0.34845
425280.0000    0.11965
425320.0000    0.15291
425360.0000    0.27384
425400.0000    0.23621
425440.0000   -0.08575
425480.0000    0.03287
425520.0000    0.16795
425560.0000   -0.05786
425600.0000    0.00329
425640.0000   -0.13314
425680.0000   -0.14174
425720.0000   -0.37584
425760.0000    0.06379
425800.0000    0.32962
425840.0000    0.33804
425880.0000   -0.00224
425920.0000   -0.22258
425960.0000   -0.09717
426000.0000   -0.11608
426040.0000   -0.24756
426080.0000    0.09651
426120.0000    0.04036
426160.0000    0.00169
426200.0000    0.00538
426240.0000    0.15362
426280.0000    0.19259
426320.0000    0.06810
426360.0000    0.18690
426400.0000    0.17909
426440.0000    0.18635
426480.0000    0.12491
426520.0000    0.14970
426560.0000   -0.01072
426600.0000    0.27703
426640.0000    0.27290
426680.0000    0.33202
426720.0000    0.15981
426760.0000    0.06033
426800.0000    0.36091
426840.0000   -0.05656
426880.0000    0.13572
426920.0000    0.09463
426960.0000    0.08039
427000.0000   -0.00483
427040.0000   -0.24835
427080.0000   -0.50782
427120.0000   -0.04681
427160.0000   -0.37857
427200.0000   -0.34430
427240.0000   -0.21385
427280.0000   -0.37230
427320.0000   -0.13025
427360.0000   -0.44118
427400.0000   -0.43567
427440.0000   -0.09699
427480.0000   -0.15685
427520.0000   -0.07194
427560.0000   -0.15617
427600.0000   -0.09662
427640.0000   -0.32822
427680.0000   -0.20799
427720.0000   -0.01066
427760.0000   -0.07269
427800.0000    0.16172
427840.0000   -0.02482
427880.0000   -0.01499
427920.0000   -0.13418
427960.0000   -0.21086
428000.0000   -0.27822
428040.0000   -0.26347
428080.0000   -0.16157
428120.0000   -0.05483
428160.0000   -0.08911
428200.0000   -0.01518
428240.0000    0.19034
428280.0000    0.14335
428320.0000    0.03188
428360.0000   -0.02003
428400.0000   -0.18104
428440.0000   -0.61055
428480.0000   -0.48102
428520.0000   -0.40249
428560.0000   -0.28975
428600.0000   -0.39882
428640.0000   -0.19249
428680.0000   -0.26364
428720.0000   -0.27082
428760.0000   -0.06037
428800.0000   -0.06000
428840.0000    0.01673
428880.0000   -0.28051
428920.0000   -0.35961
428960.0000   -0.26356
429000.0000   -0.44515
429040.0000   -0.62779
429080.0000   -0.71182
429120.0000   -0.34063
429160.0000   -0.18872
429200.0000   -0.19665
429240.0000   -0.14614
429280.0000   -0.22512
429320.0000    0.05054
429360.0000   -0.47616
429400.0000   -0.16805
429440.0000   -0.54730
429480.0000   -0.48727
429520.0000   -0.19531
429560.0000   -0.55745
429600.0000   -0.33502
429640.0000    0.05593
429680.0000   -0.22202
429720.0000    0.09334
429760.0000   -0.00407
429800.0000    0.25259
429840.0000   -0.28980
429880.0000   -0.08577
429920.0000   -0.26613
429960.0000   -0.14244
430000.0000   -0.35205
430040.0000   -0.63852
430080.0000   -0.00520
430120.0000   -0.15121
430160.0000   -0.33138
430200.0000   -0.32722
430240.0000   -0.18073
430280.0000    0.37014
430320.0000    0.13572
430360.0000    0.31118
430400.0000    0.37906
430440.0000    0.21140
430480.0000    0.45286
430520.0000    0.34141
430560.0000    0.55807
430600.0000    0.24499
430640.0000    0.15214
430680.0000    0.57190
430720.0000   -0.02410
430760.0000    0.33505
430800.0000    0.57271
430840.0000    0.29935
430880.0000    0.49342
430920.0000    0.02191
430960.0000    0.50282
431000.0000    0.15140
431040.0000   -0.04062
431080.0000    0.26181
431120.0000   -0.13654
431160.0000   -0.24215
431200.0000   -0.16087
431240.0000   -0.06048
431280.0000   -0.33450
431320.0000   -0.61643
431360.0000   -0.13762
431400.0000   -0.38781
431440.0000   -0.32702
431480.0000   -0.15465
431520.0000   -0.10569
431560.0000   -0.24198
431600.0000   -0.05790
431640.0000    0.03283
431680.0000   -0.08165
431720.0000    0.03868
431760.0000   -0.19460
431800.0000    0.16132
431840.0000   -0.05344
431880.0000    0.10553
431920.0000    0.15178
431960.0000   -0.15905
432000.0000   -0.24215
432040.0000   -0.49650
432080.0000   -0.21268
432120.0000    0.00850
432160.0000   -0.38565
432200.0000   -0.32160
432240.0000   -0.31616
432280.0000    0.12457
432320.0000    0.19312
432360.0000   -0.18462
432400.0000   -0.76452
432440.0000   -0.14772
432480.0000   -0.28553
432520.0000   -0.06964
432560.0000    0.01421
432600.0000   -0.30884
432640.0000    0.12588
432680.0000   -0.21023
432720.0000   -0.16181
432760.0000   -0.13973
432800.0000   -0.48068
432840.0000   -0.48212
432880.0000   -0.47108
432920.0000   -0.34346
432960.0000   -0.29814
433000.0000   -0.25564
433040.0000   -0.00688
433080.0000   -0.06375
433120.0000    0.24971
433160.0000    0.00100
433200.0000   -0.08297
433240.0000   -0.48235
433280.0000   -0.24122
433320.0000   -0.22576
433360.0000   -0.37968
433400.0000   -0.45904
433440.0000   -0.40103
433480.0000   -0.56036
433520.0000   -0.14980
433560.0000   -0.62107
433600.0000   -0.32510
433640.0000   -0.51975
433680.0000   -0.38340
433720.0000   -0.41641
433760.0000   -0.49103
433800.0000   -0.45872
433840.0000   -0.58125
433880.0000   -0.25761
433920.0000   -0.27641
433960.0000    0.12205
434000.0000   -0.07315
434040.0000   -0.46907
434080.0000   -0.09208
434120.0000   -0.30467
434160.0000   -0.62983
434200.0000   -0.37971
434240.0000   -0.57790
434280.0000   -0.18974
434320.0000   -0.29936
434360.0000   -0.02781
434400.0000   -0.26129
434440.0000    0.11657
434480.0000   -0.08396
434520.0000   -0.17407
434560.0000   -0.22673
434600.0000   -0.18818
434640.0000   -0.31170
434680.0000    0.07591
434720.0000   -0.19238
434760.0000   -0.37719
434800.0000   -0.34511
434840.0000   -0.34364
434880.0000   -0.20024
434920.0000   -0.22968
434960.0000   -0.10263
435000.0000    0.02402
435040.0000   -0.27318
435080.0000   -0.15655
435120.0000   -0.44289
435160.0000   -0.08760
435200.0000   -0.21772
435240.0000   -0.24191
435280.0000   -0.18892
435320.0000   -0.41214
435360.0000   -0.05089
435400.0000   -0.14139
435440.0000    0.20687
435480.0000    0.17964
435520.0000    0.53169
435560.0000    0.11830
435600.0000    0.22131
435640.0000   -0.13505
435680.0000    0.44897
435720.0000    0.51668
435760.0000    0.66064
435800.0000    0.33640
435840.0000    0.08702
435880.0000    0.48271
435920.0000    0.50593
435960.0000    0.43680
436000.0000    0.68355
436040.0000    0.47764
436080.0000    0.66566
436120.0000    0.49208
436160.0000    0.59006
436200.0000    0.63034
436240.0000    0.52278
436280.0000    0.43593
436320.0000    0.46927
436360.0000    0.25700
436400.0000    0.34441
436440.0000    0.33516
436480.0000   -0.12671
436520.0000    0.20609
436560.0000    0.12199
436600.0000    0.32738
436640.0000   -0.00324
436680.0000    0.09198
436720.0000    0.25804
436760.0000   -0.14931
436800.0000   -0.17065
436840.0000    0.24357
436880.0000   -0.16323
436920.0000    0.21827
436960.0000    0.01004
437000.0000    0.07418
437040.0000    0.17653
437080.0000   -0.04863
437120.0000   -0.15331
437160.0000   -0.24919
437200.0000   -0.58452
437240.0000   -0.29774
437280.0000   -0.51682
437320.0000   -0.76511
437360.0000   -0.47248
437400.0000   -0.58180
437440.0000   -0.55356
437480.0000    0.07115
437520.0000   -0.50456
437560.0000   -0.07436
437600.0000   -0.16172
437640.0000    0.06204
437680.0000    0.11282
437720.0000    0.04033
437760.0000   -0.18010
437800.0000    0.06652
437840.0000    0.07493
437880.0000    0.18182
437920.0000    0.06754
437960.0000   -0.05489
438000.0000   -0.18137
438040.0000   -0.21056
438080.0000   -0.04020
438120.0000   -0.05181
438160.0000   -0.28151
438200.0000   -0.40696
438240.0000   -0.24208
438280.0000   -0.27834
438320.0000   -0.34716
438360.0000   -0.22682
438400.0000   -0.26169
438440.0000   -0.13911
438480.0000   -0.36700
438520.0000   -0.09073
438560.0000   -0.07589
438600.0000    0.00261
438640.0000   -0.35621
438680.0000   -0.19320
438720.0000    0.18516
438760.0000    0.17590
438800.0000   -0.42760
438840.0000   -0.33999
438880.0000   -0.22657
438920.0000   -0.60503
438960.0000   -0.36663
439000.0000   -0.30349
439040.0000   -0.08317
439080.0000   -0.26224
439120.0000    0.00730
439160.0000   -0.06225
439200.0000   -0.21950
439240.0000    0.03145
439280.0000   -0.08009
439320.0000   -0.23555
439360.0000   -0.27562
439400.0000   -0.51801
439440.0000   -0.42679
439480.0000   -0.28366
439520.0000   -0.49200
439560.0000   -0.44443
439600.0000   -0.04777
439640.0000   -0.17324
439680.0000   -0.09301
439720.0000   -0.02406
439760.0000   -0.44865
439800.0000   -0.58424
439840.0000   -0.04902
439880.0000    0.11169
439920.0000    0.08855
439960.0000   -0.40620
440000.0000   -0.42214
440040.0000   -0.38603
440080.0000   -0.40072
440120.0000   -0.25400
440160.0000   -0.28755
440200.0000   -0.34732
440240.0000   -0.65256
440280.0000   -0.36725
440320.0000   -0.40493
440360.0000   -0.41350
440400.0000   -0.36412
440440.0000   -0.35590
440480.0000   -0.24486
440520.0000   -0.55223
440560.0000   -0.29949
440600.0000   -0.47606
440640.0000   -0.29137
440680.0000   -0.30720
440720.0000   -0.10499
440760.0000   -0.26487
440800.0000   -0.20293
440840.0000   -0.05404
440880.0000   -0.20140
440920.0000   -0.04516
440960.0000   -0.82268
441000.0000   -0.36959
441040.0000   -0.26392
441080.0000   -0.65174
441120.0000   -0.56279
441160.0000   -0.32932
441200.0000    0.02320
441240.0000   -0.08051
441280.0000   -0.00371
441320.0000   -0.20346
441360.0000    0.02441
441400.0000   -0.07040
441440.0000   -0.28454
441480.0000    0.10259
441520.0000   -0.38478
441560.0000   -0.06825
441600.0000   -0.42593
441640.0000   -0.24355
441680.0000    0.10503
441720.0000   -0.12301
441760.0000    0.15712
441800.0000   -0.16162
441840.0000    0.17057
441880.0000   -0.38033
441920.0000   -0.15135
441960.0000   -0.00486
442000.0000   -0.01881
442040.0000   -0.17248
442080.0000    0.00404
442120.0000    0.18111
442160.0000   -0.08970
442200.0000   -0.15477
442240.0000   -0.16544
442280.0000   -0.19407
442320.0000   -0.01387
442360.0000   -0.30815
442400.0000   -0.32234
442440.0000   -0.13245
442480.0000   -0.10843
442520.0000   -0.05699
442560.0000   -0.25809
442600.0000    0.00127
442640.0000   -0.20150
442680.0000    0.19492
442720.0000    0.07588
442760.0000    0.29823
442800.0000    0.11476
442840.0000   -0.32372
442880.0000    0.14176
442920.0000   -0.14710
442960.0000    0.02485
443000.0000   -0.09287
443040.0000   -0.38997
443080.0000   -0.31374
443120.0000   -0.12504
443160.0000   -0.03303
443200.0000   -0.37093
443240.0000   -0.10166
443280.0000    0.11410
443320.0000    0.27430
443360.0000    0.17309
443400.0000    0.05783
443440.0000    0.13966
443480.0000   -0.05878
443520.0000   -0.17982
443560.0000   -0.35546
443600.0000   -0.08807
443640.0000   -0.41082
443680.0000   -0.34031
443720.0000    0.05897
443760.0000   -0.03312
443800.0000    0.07862
443840.0000    0.23499
443880.0000   -0.25166
443920.0000   -0.12097
443960.0000   -0.10776
444000.0000   -0.12704
444040.0000   -0.40673
444080.0000   -0.44341
444120.0000   -0.33576
444160.0000   -0.26859
444200.0000    0.02871
444240.0000   -0.16661
444280.0000   -0.04360
444320.0000   -0.37468
444360.0000   -0.20998
444400.0000   -0.13410
444440.0000   -0.46641
444480.0000   -0.20185
444520.0000   -0.48415
444560.0000   -0.29482
444600.0000   -0.19708
444640.0000   -0.46136
444680.0000   -0.32344
444720.0000   -0.14777
444760.0000   -0.55673
444800.0000   -0.48910
444840.0000   -0.32301
444880.0000   -0.45652
444920.0000    0.02118
444960.0000   -0.29218
445000.0000   -0.20547
445040.0000   -0.32535
445080.0000   -0.34150
445120.0000   -0.17706
445160.0000   -0.41052
445200.0000   -0.42316
445240.0000   -0.41821
445280.0000   -0.43503
445320.0000   -0.38437
445360.0000   -0.22278
445400.0000   -0.26054
445440.0000   -0.25711
445480.0000   -0.54517
445520.0000   -0.67222
445560.0000   -0.52956
445600.0000   -0.56935
445640.0000   -0.44333
445680.0000   -0.39964
445720.0000   -0.44366
445760.0000   -0.47544
445800.0000   -0.57759
445840.0000   -0.25960
445880.0000   -0.58622
445920.0000   -0.64780
445960.0000   -0.03479
446000.0000   -0.33547
446040.0000    0.05669
446080.0000   -0.20131
446120.0000   -0.35078
446160.0000    0.01058
446200.0000   -0.13103
446240.0000   -0.11636
446280.0000   -0.05623
446320.0000   -0.27090
446360.0000   -0.06927
446400.0000    0.01408
446440.0000   -0.16108
446480.0000   -0.06245
446520.0000   -0.07550
446560.0000   -0.04968
446600.0000   -0.21590
446640.0000   -0.47127
446680.0000    0.07055
446720.0000   -0.26613
446760.0000   -0.01428
446800.0000   -0.10891
446840.0000   -0.33265
446880.0000   -0.60564
446920.0000   -0.76313
446960.0000    0.13603
447000.0000   -0.25273
447040.0000    0.17420
447080.0000   -0.22254
447120.0000   -0.15869
447160.0000   -0.04654
447200.0000   -0.11695
447240.0000   -0.08864
447280.0000   -0.22204
447320.0000   -0.02991
447360.0000   -0.09734
447400.0000   -0.30051
447440.0000   -0.24932
447480.0000   -0.38248
447520.0000   -0.55012
447560.0000   -0.29581
447600.0000   -0.47592
447640.0000   -0.14587
447680.0000   -0.27889
447720.0000   -0.36716
447760.0000   -0.28870
447800.0000   -0.34470
447840.0000   -0.22661
447880.0000   -0.40853
447920.0000   -0.41071
447960.0000   -0.27416
448000.0000   -0.43275
448040.0000   -0.38237
448080.0000   -0.16802
448120.0000   -0.40656
448160.0000   -0.29850
448200.0000   -0.03979
448240.0000   -0.26063
448280.0000   -0.40917
448320.0000   -0.35507
448360.0000   -0.23395
448400.0000   -0.07393
448440.0000   -0.07008
448480.0000   -0.23040
448520.0000    0.22628
448560.0000    0.10631
448600.0000   -0.48342
448640.0000   -0.49067
448680.0000   -0.59485
448720.0000   -0.31175
448760.0000   -0.35466
448800.0000   -0.20084
448840.0000   -0.22269
448880.0000   -0.12640
448920.0000    0.28324
448960.0000   -0.01005
449000.0000    0.00799
449040.0000   -0.37501
449080.0000   -0.05193
449120.0000   -0.28342
449160.0000   -0.64350
449200.0000   -0.13146
449240.0000   -0.23101
449280.0000   -0.21217
449320.0000   -0.26692
449360.0000   -0.28882
449400.0000   -0.09590
449440.0000   -0.30022
449480.0000   -0.12393
449520.0000   -0.20151
449560.0000   -0.06220
449600.0000   -0.26747
449640.0000   -0.32773
449680.0000   -0.72086
449720.0000   -0.07136
449760.0000   -0.27087
449800.0000    0.15270
449840.0000   -0.18088
449880.0000   -0.13008
449920.0000   -0.15208
449960.0000   -0.61986
450000.0000   -0.41655
450040.0000   -0.29687
450080.0000   -0.45533
450120.0000   -0.37180
450160.0000   -0.11404
450200.0000   -0.11781
450240.0000   -0.08959
450280.0000   -0.34158
450320.0000   -0.40085
450360.0000   -0.39435
450400.0000   -0.74922
450440.0000   -0.84615
450480.0000   -0.38323
450520.0000   -0.41830
450560.0000   -0.53063
450600.0000   -0.34393
450640.0000   -0.32957
450680.0000   -0.38219
450720.0000   -0.39161
450760.0000   -0.41235
450800.0000   -0.02181
450840.0000   -0.24899
450880.0000   -0.20623
450920.0000   -0.39883
450960.0000   -0.22838
451000.0000   -0.23699
451040.0000   -0.11902
451080.0000   -0.28817
451120.0000    0.16493
451160.0000   -0.22306
451200.0000   -0.06712
451240.0000    0.32832
451280.0000    0.20119
451320.0000    0.06438
451360.0000   -0.25510
451400.0000   -0.31115
451440.0000   -0.16138
451480.0000   -0.07279
451520.0000   -0.17637
451560.0000   -0.07161
451600.0000   -0.22534
451640.0000    0.06710
451680.0000    0.03982
451720.0000   -0.46884
451760.0000   -0.38901
451800.0000   -0.11766
451840.0000   -0.07414
451880.0000   -0.05626
451920.0000   -0.10934
451960.0000   -0.46605
452000.0000   -0.63235
452040.0000   -0.22040
452080.0000   -0.30301
452120.0000   -0.15613
452160.0000   -0.23222
452200.0000   -0.11379
452240.0000   -0.24919
452280.0000   -0.05590
452320.0000   -0.36656
452360.0000   -0.05940
452400.0000   -0.21782
452440.0000   -0.21527
452480.0000    0.13337
452520.0000   -0.24786
452560.0000   -0.30182
452600.0000    0.11939
452640.0000   -0.13063
452680.0000   -0.30456
452720.0000    0.03204
452760.0000   -0.04624
452800.0000   -0.17091
452840.0000   -0.25783
452880.0000   -0.23236
452920.0000   -0.13899
452960.0000   -0.29296
453000.0000   -0.28956
453040.0000   -0.49076
453080.0000   -0.61837
453120.0000   -0.46810
453160.0000   -0.13430
453200.0000   -0.21264
453240.0000   -0.16987
453280.0000   -0.27849
453320.0000   -0.02933
453360.0000    0.14785
453400.0000    0.00342
453440.0000   -0.36242
453480.0000   -0.37505
453520.0000   -0.31790
453560.0000   -0.13581
453600.0000   -0.04141
453640.0000   -0.20639
453680.0000   -0.11045
453720.0000    0.09290
453760.0000   -0.26188
453800.0000   -0.16741
453840.0000   -0.22880
453880.0000   -0.21799
453920.0000   -0.26016
453960.0000   -0.59691
454000.0000   -0.27803
454040.0000   -0.06452
454080.0000   -0.34816
454120.0000   -0.03829
454160.0000   -0.32180
454200.0000   -0.18843
454240.0000   -0.56321
454280.0000    0.08398
454320.0000   -0.11422
454360.0000    0.07324
454400.0000   -0.14027
454440.0000   -0.63044
454480.0000   -0.30852
454520.0000   -0.17378
454560.0000   -0.06575
454600.0000    0.07277
454640.0000   -0.24224
454680.0000   -0.25816
454720.0000   -0.43364
454760.0000   -0.26158
454800.0000   -0.50207
454840.0000   -0.06925
454880.0000   -0.51920
454920.0000    0.02079
454960.0000   -0.22811
455000.0000   -0.29027
455040.0000   -0.14183
455080.0000   -0.34182
455120.0000   -0.01419
455160.0000   -0.05536
455200.0000   -0.11399
455240.0000   -0.58321
455280.0000   -0.13583
455320.0000   -0.42058
455360.0000   -0.16104
455400.0000    0.00552
455440.0000   -0.04465
455480.0000    0.05797
455520.0000    0.13289
455560.0000   -0.22244
455600.0000    0.15741
455640.0000   -0.35148
455680.0000   -0.12055
455720.0000    0.10864
455760.0000   -0.16262
455800.0000    0.04572
455840.0000    0.03701
455880.0000   -0.44712
455920.0000   -0.33531
455960.0000    0.04369
456000.0000   -0.09935
456040.0000   -0.20281
456080.0000   -0.45578
456120.0000   -0.20610
456160.0000   -0.37584
456200.0000   -0.02602
456240.0000   -0.23533
456280.0000   -0.12182
456320.0000    0.13013
456360.0000    0.26867
456400.0000   -0.14736
456440.0000   -0.00440
456480.0000   -0.08180
456520.0000   -0.00186
456560.0000   -0.05968
456600.0000   -0.18955
456640.0000   -0.10718
456680.0000   -0.23136
456720.0000   -0.36249
456760.0000   -0.19959
456800.0000   -0.08615
456840.0000    0.05477
456880.0000    0.14468
456920.0000    0.31529
456960.0000    0.39876
457000.0000    0.14003
457040.0000   -0.04639
457080.0000   -0.28967
457120.0000    0.02770
457160.0000    0.00859
457200.0000   -0.05819
457240.0000   -0.07339
457280.0000   -0.19040
457320.0000   -0.14421
457360.0000   -0.18432
457400.0000   -0.10826
457440.0000    0.11898
457480.0000   -0.05604
457520.0000    0.11022
457560.0000   -0.16835
457600.0000   -0.32715
457640.0000   -0.37975
457680.0000   -0.72928
457720.0000   -0.34142
457760.0000    0.06628
457800.0000   -0.14313
457840.0000   -0.25741
457880.0000   -0.41816
457920.0000   -0.51339
457960.0000   -0.34454
458000.0000   -0.13841
458040.0000   -0.44238
458080.0000   -0.37680
458120.0000   -0.39119
458160.0000   -0.31709
458200.0000   -0.41449
458240.0000   -0.43094
458280.0000   -0.31550
458320.0000   -0.40561
458360.0000   -0.38089
458400.0000   -0.42029
458440.0000   -0.25469
458480.0000   -0.34583
458520.0000   -0.28163
458560.0000   -0.52625
458600.0000   -0.58191
458640.0000   -0.14124
458680.0000   -0.27085
458720.0000   -0.30620
458760.0000   -0.25793
458800.0000   -0.06300
458840.0000   -0.40173
458880.0000   -0.39119
458920.0000   -0.44333
458960.0000   -0.40182
459000.0000   -0.27698
459040.0000   -0.36943
459080.0000   -0.51930
459120.0000   -0.35501
459160.0000   -0.26518
459200.0000    0.21160
459240.0000   -0.27740
459280.0000   -0.25545
459320.0000   -0.20793
459360.0000   -0.03815
459400.0000   -0.29176
459440.0000   -0.01597
459480.0000   -0.15253
459520.0000    0.00577
459560.0000   -0.20557
459600.0000   -0.23503
459640.0000   -0.27279
459680.0000    0.10747
459720.0000   -0.20459
459760.0000   -0.14156
459800.0000   -0.16655
459840.0000   -0.15385
459880.0000   -0.19381
459920.0000   -0.09036
459960.0000   -0.22671
460000.0000   -0.22133
460040.0000   -0.14041
460080.0000    0.00757
460120.0000   -0.13857
460160.0000   -0.05562
460200.0000   -0.27198
460240.0000   -0.32088
460280.0000   -0.15267
460320.0000   -0.21009
460360.0000   -0.23551
460400.0000   -0.16131
460440.0000   -0.54151
460480.0000   -0.36609
460520.0000   -0.27111
460560.0000   -0.15482
460600.0000   -0.28332
460640.0000   -0.23739
460680.0000   -0.29726
460720.0000   -0.02980
460760.0000   -0.55586
460800.0000   -0.45524
460840.0000   -0.37660
460880.0000   -0.54715
460920.0000   -0.42762
460960.0000   -0.28413
461000.0000   -0.35396
461040.0000   -0.69104
461080.0000   -0.48418
461120.0000   -0.42469
461160.0000   -0.42432
461200.0000   -0.55641
461240.0000   -0.70463
461280.0000   -0.66092
461320.0000   -0.27769
461360.0000   -0.52025
461400.0000   -0.09159
461440.0000   -0.05886
461480.0000   -0.14862
461520.0000   -0.49219
461560.0000   -0.53649
461600.0000   -0.30690
461640.0000   -0.25888
461680.0000   -0.43589
461720.0000   -0.48240
461760.0000   -0.25681
461800.0000   -0.50083
461840.0000   -0.47437
461880.0000   -0.71587
461920.0000   -0.56948
461960.0000   -0.43263
462000.0000   -0.42574
462040.0000   -0.39614
462080.0000   -0.72101
462120.0000   -0.31741
462160.0000   -0.31312
462200.0000   -0.10482
462240.0000   -0.17414
462280.0000   -0.04673
462320.0000   -0.13814
462360.0000   -0.12202
462400.0000   -0.30421
462440.0000   -0.31813
462480.0000   -0.27671
462520.0000   -0.28335
462560.0000   -0.23309
462600.0000   -0.09560
462640.0000    0.03424
462680.0000   -0.49325
462720.0000   -0.57980
462760.0000   -0.44475
462800.0000   -0.28778
462840.0000   -0.38229
462880.0000   -0.80171
462920.0000   -0.47618
462960.0000   -0.25507
463000.0000   -0.29132
463040.0000   -0.33792
463080.0000   -0.39627
463120.0000   -0.28337
463160.0000   -0.32558
463200.0000   -0.35981
463240.0000   -0.25099
463280.0000   -0.40682
463320.0000   -0.36046
463360.0000   -0.17276
463400.0000   -0.04376
463440.0000   -0.48288
463480.0000   -0.34967
463520.0000   -0.34958
463560.0000   -0.33832
463600.0000   -0.29968
463640.0000   -0.31423
463680.0000   -0.20638
463720.0000   -0.30143
463760.0000   -0.12174
463800.0000   -0.27544
463840.0000   -0.18520
463880.0000   -0.28401
463920.0000   -0.46291
463960.0000   -0.16711
464000.0000   -0.38717
464040.0000   -0.22954
464080.0000   -0.19333
464120.0000   -0.15254
464160.0000   -0.39949
464200.0000   -0.39777
464240.0000   -0.44068
464280.0000   -0.37761
464320.0000   -0.30031
464360.0000   -0.21723
464400.0000   -0.24497
464440.0000    0.05700
464480.0000   -0.31636
464520.0000   -0.37430
464560.0000   -0.25125
464600.0000   -0.18872
464640.0000   -0.42666
464680.0000   -0.25428
464720.0000   -0.22428
464760.0000   -0.22515
464800.0000   -0.40824
464840.0000   -0.28269
464880.0000   -0.56751
464920.0000   -0.60216
464960.0000   -0.44269
465000.0000   -0.31469
465040.0000   -0.13272
465080.0000   -0.13284
465120.0000   -0.30988
465160.0000   -0.40191
465200.0000   -0.43416
465240.0000   -0.34977
465280.0000   -0.28103
465320.0000   -0.53738
465360.0000   -0.55361
465400.0000   -0.38312
465440.0000   -0.46906
465480.0000   -0.53345
465520.0000   -0.41181
465560.0000   -0.77955
465600.0000   -0.52831
465640.0000   -0.48533
465680.0000   -0.19733
465720.0000   -0.40940
465760.0000   -0.25696
465800.0000   -0.24275
465840.0000   -0.19303
465880.0000   -0.12476
465920.0000   -0.37210
465960.0000   -0.13498
466000.0000   -0.20706
466040.0000   -0.48902
466080.0000   -0.26948
466120.0000   -0.46498
466160.0000   -0.14970
466200.0000   -0.44267
466240.0000   -0.05052
466280.0000   -0.31943
466320.0000   -0.24429
466360.0000   -0.41872
466400.0000   -0.61183
466440.0000   -0.35120
466480.0000   -0.46554
466520.0000   -0.27570
466560.0000   -0.02693
466600.0000   -0.15371
466640.0000   -0.80900
466680.0000   -0.19401
466720.0000    0.13557
466760.0000   -0.29544
466800.0000   -0.39035
466840.0000   -0.30287
466880.0000    0.09261
466920.0000   -0.08818
466960.0000   -0.19017
467000.0000   -0.25399
467040.0000   -0.35503
467080.0000   -0.14653
467120.0000   -0.33047
467160.0000   -0.21295
467200.0000   -0.39584
467240.0000   -0.33971
467280.0000   -0.31440
467320.0000   -0.86536
467360.0000   -0.87319
467400.0000   -0.24489
467440.0000   -0.38171
467480.0000   -0.27411
467520.0000   -0.32303
467560.0000   -0.11064
467600.0000   -0.21184
467640.0000   -0.41867
467680.0000   -0.39743
467720.0000   -0.69441
467760.0000   -0.08295
467800.0000   -0.24351
467840.0000   -0.17580
467880.0000   -0.48003
467920.0000   -0.30080
467960.0000   -0.46229
468000.0000   -0.63378
468040.0000   -0.53996
468080.0000   -0.56091
468120.0000   -0.47009
468160.0000   -0.72393
468200.0000   -0.59524
468240.0000   -0.76562
468280.0000   -0.42985
468320.0000   -0.65254
468360.0000   -0.53672
468400.0000   -0.35434
468440.0000   -0.36544
468480.0000   -0.47099
468520.0000   -0.44862
468560.0000   -0.66665
468600.0000   -0.51120
468640.0000   -0.26758
468680.0000   -0.45054
468720.0000   -0.30687
468760.0000   -0.69111
468800.0000   -0.42651
468840.0000   -0.58414
468880.0000   -0.30871
468920.0000   -0.35056
468960.0000   -0.37598
469000.0000   -0.66832
469040.0000   -0.85780
469080.0000   -0.71113
469120.0000   -0.47346
469160.0000   -0.91012
469200.0000   -0.32751
469240.0000   -0.55920
469280.0000   -0.40145
469320.0000   -0.46236
469360.0000   -0.32756
469400.0000   -0.58558
469440.0000   -0.48471
469480.0000   -0.61593
469520.0000   -0.79223
469560.0000   -0.69288
469600.0000   -0.50566
469640.0000   -0.48499
469680.0000   -0.59362
469720.0000   -0.22093
469760.0000   -0.61183
469800.0000   -0.48291
469840.0000   -0.57218
469880.0000   -0.40434
469920.0000   -0.41932
469960.0000   -0.41590
470000.0000   -0.49321
470040.0000   -0.41274
470080.0000   -0.58318
470120.0000   -0.54562
470160.0000   -0.31451
470200.0000   -0.59942
470240.0000   -0.36636
470280.0000   -0.49165
470320.0000   -0.68388
470360.0000   -0.85563
470400.0000   -0.40754
470440.0000   -0.41502
470480.0000   -0.69637
470520.0000   -0.39941
470560.0000   -0.35281
470600.0000   -0.57183
470640.0000   -0.37961
470680.0000   -0.38982
470720.0000   -0.48961
470760.0000   -0.61157
470800.0000   -0.61608
470840.0000   -0.39793
470880.0000   -0.42896
470920.0000   -0.23040
470960.0000   -0.31611
471000.0000   -0.22017
471040.0000   -0.36379
471080.0000   -0.52113
471120.0000   -0.45477
471160.0000   -0.41163
471200.0000   -0.54520
471240.0000   -0.24157
471280.0000   -0.30842
471320.0000   -0.42697
471360.0000   -0.36513
471400.0000   -0.35286
471440.0000   -0.44325
471480.0000   -0.47372
471520.0000   -0.52215
471560.0000   -0.28320
471600.0000   -0.15342
471640.0000   -0.38765
471680.0000   -0.32853
471720.0000   -0.30184
471760.0000   -0.21549
471800.0000   -0.43610
471840.0000   -0.15268
471880.0000   -0.07797
471920.0000    0.04870
471960.0000   -0.14410
472000.0000   -0.07016
472040.0000    0.04225
472080.0000    0.17496
472120.0000   -0.12138
472160.0000   -0.11514
472200.0000    0.09322
472240.0000   -0.15844
472280.0000    0.25422
472320.0000    0.10782
472360.0000    0.13821
472400.0000    0.23416
472440.0000    0.18337
472480.0000   -0.01578
472520.0000    0.48738
472560.0000    0.42272
472600.0000    0.40265
472640.0000    0.40535
472680.0000    0.26936
472720.0000    0.23985
472760.0000    0.57211
472800.0000    0.63767
472840.0000    0.37832
472880.0000    0.55041
472920.0000    0.55429
472960.0000    0.58859
473000.0000    0.48020
473040.0000    0.31418
473080.0000    0.31931
473120.0000    0.27519
473160.0000    0.45905
473200.0000    0.33356
473240.0000    0.50518
473280.0000    0.37111
473320.0000    0.34927
473360.0000    0.65066
473400.0000    0.37969
473440.0000    0.37616
473480.0000    0.33057
473520.0000    0.28387
473560.0000    0.45959
473600.0000    0.49355
473640.0000    0.37972
473680.0000    0.35569
473720.0000    0.27562
473760.0000    0.36535
473800.0000    0.16747
473840.0000    0.53606
473880.0000    0.19572
473920.0000    0.37332
473960.0000    0.42927
474000.0000    0.37827
474040.0000    0.36357
474080.0000    0.08887
474120.0000    0.45006
474160.0000    0.29498
474200.0000    0.40143
474240.0000    0.38917
474280.0000    0.44165
474320.0000    0.24976
474360.0000    0.36851
474400.0000    0.44099
474440.0000    0.31989
474480.0000    0.42341
474520.0000    0.68225
474560.0000    0.55712
474600.0000    0.50112
474640.0000    0.49776
474680.0000    0.28892
474720.0000    0.37983
474760.0000    0.10922
474800.0000    0.42743
474840.0000    0.28921
474880.0000    0.46166
474920.0000    0.03891
474960.0000    0.37772
475000.0000    0.36746
475040.0000    0.49086
475080.0000    0.51158
475120.0000    0.71691
475160.0000    0.26990
475200.0000    0.44094
475240.0000    0.54965
475280.0000    0.36194
475320.0000    0.59009
475360.0000    0.50273
475400.0000    0.33469
475440.0000    0.18859
475480.0000    0.40080
475520.0000    0.47295
475560.0000    0.24184
475600.0000    0.10107
475640.0000    0.46498
475680.0000    0.26962
475720.0000    0.28529
475760.0000    0.36154
475800.0000    0.45295
475840.0000    0.29370
475880.0000    0.53044
475920.0000    0.28568
475960.0000    0.37441
476000.0000    0.42726
476040.0000    0.27618
476080.0000    0.41874
476120.0000    0.42480
476160.0000    0.42686
476200.0000    0.51202
476240.0000    0.18697
476280.0000    0.27484
476320.0000    0.13717
476360.0000    0.31571
476400.0000    0.37688
476440.0000    0.54089
476480.0000    0.40582
476520.0000    0.50652
476560.0000    0.44261
476600.0000    0.16897
476640.0000    0.46356
476680.0000    0.42252
476720.0000    0.46415
476760.0000    0.43379
476800.0000    0.62124
476840.0000    0.51907
476880.0000    0.51994
476920.0000    0.42397
476960.0000    0.59325
477000.0000    0.53385
477040.0000    0.38746
477080.0000    0.30083
477120.0000    0.33555
477160.0000    0.47461
477200.0000    0.31864
477240.0000    0.33834
477280.0000    0.58011
477320.0000    0.06700
477360.0000    0.08301
477400.0000    0.14873
477440.0000    0.08386
477480.0000    0.14037
477520.0000    0.35349
477560.0000    0.19717
477600.0000    0.20024
477640.0000   -0.12148
477680.0000    0.26287
477720.0000    0.37772
477760.0000    0.09259
477800.0000   -0.04435
477840.0000   -0.14203
477880.0000   -0.01344
477920.0000   -0.11620
477960.0000    0.51187
478000.0000    0.06055
478040.0000   -0.08706
478080.0000    0.01972
478120.0000   -0.23224
478160.0000   -0.26907
478200.0000   -0.68328
478240.0000   -0.62163
478280.0000   -0.43523
478320.0000   -0.57324
478360.0000   -0.45707
478400.0000   -0.32399
478440.0000   -0.33076
478480.0000   -0.48479
478520.0000   -0.16870
478560.0000   -0.26091
478600.0000   -0.34131
478640.0000   -0.65003
478680.0000   -0.60272
478720.0000   -0.49432
478760.0000   -0.63689
478800.0000   -0.35630
478840.0000   -0.48810
478880.0000   -0.30392
478920.0000   -0.45300
478960.0000   -0.04844
479000.0000   -0.18278
479040.0000   -0.01680
479080.0000   -0.01899
479120.0000   -0.48505
479160.0000   -0.17260
479200.0000   -0.30266
479240.0000   -0.08286
479280.0000   -0.02575
479320.0000   -0.33691
479360.0000    0.07243
479400.0000   -0.45008
479440.0000   -0.15876
479480.0000    0.12375
479520.0000   -0.06437
479560.0000    0.12700
479600.0000    0.08669
479640.0000   -0.42790
479680.0000   -0.33174
479720.0000   -0.44693
479760.0000   -0.71928
479800.0000   -0.66682
479840.0000   -0.37190
479880.0000   -0.56568
479920.0000   -0.57177
479960.0000   -0.38093
480000.0000   -0.51929
480040.0000   -0.32290
480080.0000   -0.48773
480120.0000   -0.15770
480160.0000   -0.40078
480200.0000   -0.35210
480240.0000   -0.40043
480280.0000   -0.53437
480320.0000   -0.35739
480360.0000   -0.22758
480400.0000   -0.14366
480440.0000   -0.59758
480480.0000   -0.41859
480520.0000   -0.42427
480560.0000   -0.81520
480600.0000   -0.34903
480640.0000   -0.39520
480680.0000   -0.51226
480720.0000   -0.56354
480760.0000   -0.38255
480800.0000   -0.45151
480840.0000   -0.47561
480880.0000   -0.27181
480920.0000   -0.55663
480960.0000   -0.26688
481000.0000   -0.38082
481040.0000   -0.40543
481080.0000   -0.33439
481120.0000   -0.35211
481160.0000   -0.76051
481200.0000   -0.45707
481240.0000   -0.45928
481280.0000   -0.38588
481320.0000   -0.54718
481360.0000   -0.46829
481400.0000   -0.36061
481440.0000    0.00222
481480.0000   -0.26093
481520.0000   -0.33102
481560.0000   -0.57423
481600.0000   -0.01754
481640.0000   -0.55710
481680.0000   -0.69222
481720.0000   -0.47067
481760.0000   -0.65432
481800.0000   -0.29956
481840.0000   -0.01764
481880.0000   -0.39251
481920.0000   -0.40887
481960.0000   -0.55830
482000.0000   -0.46984
482040.0000   -0.58466
482080.0000   -0.35096
482120.0000   -0.20451
482160.0000   -0.32339
482200.0000   -0.36461
482240.0000   -0.43899
482280.0000   -0.38835
482320.0000   -0.08125
482360.0000    0.03076
482400.0000   -0.42966
482440.0000   -0.39219
482480.0000   -0.22459
482520.0000   -0.30555
482560.0000   -0.00804
482600.0000   -0.30529
482640.0000   -0.12966
482680.0000   -0.07703
482720.0000   -0.22144
482760.0000   -0.41539
482800.0000   -0.32212
482840.0000   -0.13244
482880.0000   -0.36397
482920.0000   -0.38195
482960.0000   -0.36879
483000.0000   -0.25538
483040.0000   -0.38323
483080.0000   -0.38930
483120.0000   -0.47297
483160.0000   -0.33211
483200.0000   -0.40747
483240.0000   -0.30551
483280.0000   -0.28314
483320.0000   -0.16014
483360.0000   -0.17787
483400.0000   -0.20137
483440.0000    0.03114
483480.0000   -0.14441
483520.0000   -0.19063
483560.0000   -0.10277
483600.0000   -0.14625
483640.0000   -0.07933
483680.0000   -0.15968
483720.0000   -0.26503
483760.0000   -0.09523
483800.0000   -0.22578
483840.0000   -0.47515
483880.0000   -0.02856
483920.0000   -0.46796
483960.0000   -0.41517
484000.0000   -0.31736
484040.0000   -0.35900
484080.0000   -0.62622
484120.0000   -0.27844
484160.0000   -0.12757
484200.0000   -0.21695
484240.0000   -0.35182
484280.0000   -0.26130
484320.0000   -0.30992
484360.0000   -0.14514
484400.0000   -0.17399
484440.0000   -0.08924
484480.0000   -0.22940
484520.0000   -0.36352
484560.0000   -0.36103
484600.0000   -0.27672
484640.0000    0.00201
484680.0000   -0.20493
484720.0000   -0.06864
484760.0000   -0.03978
484800.0000   -0.10271
484840.0000   -0.02166
484880.0000   -0.03804
484920.0000   -0.22870
484960.0000   -0.37613
485000.0000   -0.20574
485040.0000   -0.05045
485080.0000   -0.12255
485120.0000   -0.05397
485160.0000   -0.26909
485200.0000    0.04093
485240.0000   -0.04317
485280.0000   -0.23348
485320.0000   -0.16112
485360.0000   -0.20929
485400.0000   -0.23618
485440.0000   -0.55787
485480.0000   -0.26294
485520.0000   -0.17046
485560.0000   -0.42373
485600.0000   -0.39604
485640.0000   -0.77407
485680.0000   -0.88531
485720.0000   -1.21460
485760.0000   -1.03151
485800.0000   -1.24152
485840.0000   -0.85516
485880.0000   -1.02547
485920.0000   -0.89322
485960.0000   -0.96266
486000.0000   -1.00484
486040.0000   -1.07541
486080.0000   -1.22987
486120.0000   -0.96941
486160.0000   -0.63868
486200.0000   -0.82134
486240.0000   -0.68596
486280.0000   -0.85318
486320.0000   -1.24104
486360.0000   -0.91522
486400.0000   -1.19443
486440.0000   -0.90761
486480.0000   -0.74601
486520.0000   -1.10099
486560.0000   -1.16922
486600.0000   -1.14453
486640.0000   -1.19697
486680.0000   -0.93850
486720.0000   -1.13653
486760.0000   -0.94036
486800.0000   -0.84080
486840.0000   -1.08631
486880.0000   -0.93603
486920.0000   -0.82138
486960.0000   -0.78651
487000.0000   -1.00058
487040.0000   -0.72223
487080.0000   -0.91868
487120.0000   -0.85676
487160.0000   -0.72177
487200.0000   -0.98726
487240.0000   -1.04851
487280.0000   -1.07498
487320.0000   -0.96747
487360.0000   -0.79222
487400.0000   -0.88285
487440.0000   -0.75068
487480.0000   -0.77680
487520.0000   -0.91950
487560.0000   -0.85529
487600.0000   -1.03584
487640.0000   -0.91759
487680.0000   -0.84996
487720.0000   -1.00648
487760.0000   -0.84597
487800.0000   -0.75703
487840.0000   -0.83404
487880.0000   -0.48513
487920.0000   -0.71098
487960.0000   -0.66089
488000.0000   -0.78627
488040.0000   -0.45102
488080.0000   -0.36095
488120.0000   -0.32323
488160.0000   -0.56714
488200.0000   -0.46295
488240.0000   -0.49810
488280.0000   -0.58681
488320.0000   -0.56355
488360.0000   -0.57971
488400.0000   -1.02269
488440.0000   -0.80081
488480.0000   -1.04378
488520.0000   -0.78515
488560.0000   -0.71245
488600.0000   -0.74506
488640.0000   -0.68708
488680.0000   -0.67647
488720.0000   -0.63049
488760.0000   -0.66261
488800.0000   -0.59130
488840.0000   -0.85994
488880.0000   -1.02984
488920.0000   -1.04335
488960.0000   -0.51963
489000.0000   -1.00993
489040.0000   -0.54419
489080.0000   -0.91738
489120.0000   -0.86940
489160.0000   -0.80723
489200.0000   -0.68015
489240.0000   -0.50522
489280.0000   -0.49713
489320.0000   -0.69588
489360.0000   -1.01228
489400.0000   -0.56037
489440.0000   -1.05471
489480.0000   -0.86840
489520.0000   -0.72232
489560.0000   -0.75362
489600.0000   -0.55206
489640.0000   -0.57375
489680.0000   -0.57748
489720.0000   -0.35294
489760.0000   -0.60132
489800.0000   -0.28355
489840.0000   -0.24406
489880.0000   -0.43971
489920.0000   -0.67617
489960.0000   -0.53071
490000.0000   -0.57159
490040.0000   -0.60549
490080.0000   -0.24603
490120.0000   -0.28395
490160.0000   -1.00312
490200.0000   -0.82560
490240.0000   -0.84836
490280.0000   -0.43554
490320.0000   -0.72786
490360.0000   -0.88786
490400.0000   -0.18459
490440.0000   -0.43456
490480.0000   -0.45767
490520.0000   -0.48001
490560.0000   -0.77141
490600.0000    0.02765
490640.0000   -0.08406
490680.0000   -0.37298
490720.0000   -0.76764
490760.0000   -0.42527
490800.0000   -0.52068
490840.0000   -0.62230
490880.0000   -0.70168
490920.0000   -0.53940
490960.0000   -0.57898
491000.0000   -0.69360
491040.0000   -0.52253
491080.0000   -0.64509
491120.0000   -0.70501
491160.0000   -0.33820
491200.0000   -0.50868
491240.0000   -0.40735
491280.0000   -0.45853
491320.0000   -0.53902
491360.0000   -0.58691
491400.0000   -0.73644
491440.0000   -0.72611
491480.0000   -1.00540
491520.0000   -0.80174
491560.0000   -0.61785
491600.0000   -0.76724
491640.0000   -0.72995
491680.0000   -0.52676
491720.0000   -0.52713
491760.0000   -0.74312
491800.0000   -0.55705
491840.0000   -0.40996
491880.0000   -0.47540
491920.0000   -0.38275
491960.0000   -0.18618
492000.0000   -0.26306
492040.0000   -0.33720
492080.0000   -0.55147
492120.0000   -0.67238
492160.0000   -0.53925
492200.0000   -0.66778
492240.0000   -0.69501
492280.0000   -0.73770
492320.0000   -0.97310
492360.0000   -0.45193
492400.0000   -0.35958
492440.0000   -0.30260
492480.0000   -0.46692
492520.0000   -0.49362
492560.0000   -0.51564
492600.0000   -0.36834
492640.0000   -0.55723
492680.0000    0.09290
492720.0000   -0.26081
492760.0000   -0.36630
492800.0000   -0.43340
492840.0000   -0.27355
492880.0000   -0.31318
492920.0000   -0.44266
492960.0000   -0.33994
493000.0000   -0.19107
493040.0000   -0.22156
493080.0000   -0.34740
493120.0000   -0.24832
493160.0000   -0.20593
493200.0000   -0.33176
493240.0000   -0.11652
493280.0000   -0.40001
493320.0000   -0.36056
493360.0000   -0.50272
493400.0000   -0.70788
493440.0000   -0.46450
493480.0000   -0.16933
493520.0000   -0.47361
493560.0000   -0.39044
493600.0000   -0.60782
493640.0000   -0.40495
493680.0000   -0.10450
493720.0000   -0.48637
493760.0000   -0.20370
493800.0000   -0.06694
493840.0000   -0.36203
493880.0000    0.12559
493920.0000   -0.18195
493960.0000   -0.35807
494000.0000   -0.13149
494040.0000   -0.17554
494080.0000   -0.34354
494120.0000   -0.31524
494160.0000   -0.14438
494200.0000   -0.39284
494240.0000   -0.35238
494280.0000   -0.12034
494320.0000   -0.04937
494360.0000   -0.05857
494400.0000   -0.23629
494440.0000   -0.22462
494480.0000   -0.37555
494520.0000   -0.18327
494560.0000   -0.33979
494600.0000   -0.12728
494640.0000   -0.11880
494680.0000   -0.00907
494720.0000    0.17490
494760.0000   -0.20434
494800.0000   -0.30039
494840.0000   -0.01052
494880.0000   -0.13012
494920.0000   -0.16813
494960.0000    0.09690
495000.0000   -0.41413
495040.0000   -0.21047
495080.0000   -0.54386
495120.0000   -0.34595
495160.0000   -0.49878
495200.0000   -0.43379
495240.0000   -0.42688
495280.0000   -0.44475
495320.0000   -0.18454
495360.0000   -0.26663
495400.0000   -0.29842
495440.0000   -0.26249
495480.0000   -0.35460
495520.0000   -0.43019
495560.0000   -0.27007
495600.0000   -0.02003
495640.0000   -0.23514
495680.0000   -0.30071
495720.0000   -0.06431
495760.0000   -0.09374
495800.0000    0.07560
495840.0000   -0.33084
495880.0000   -0.14354
495920.0000   -0.32486
495960.0000   -0.17484
496000.0000   -0.45643
496040.0000   -0.20952
496080.0000   -0.06920
496120.0000   -0.23380
496160.0000   -0.55531
496200.0000   -0.20122
496240.0000   -0.47673
496280.0000   -0.46978
496320.0000   -0.42460
496360.0000   -0.41057
496400.0000   -0.27241
496440.0000   -0.20561
496480.0000   -0.19153
496520.0000   -0.17751
496560.0000   -0.16464
496600.0000   -0.35473
496640.0000   -0.48417
496680.0000   -0.21506
496720.0000   -0.12370
496760.0000   -0.29044
496800.0000   -0.12248
496840.0000   -0.45299
496880.0000   -0.43817
496920.0000   -0.24282
496960.0000   -0.20624
497000.0000   -0.39158
497040.0000   -0.42094
497080.0000   -0.35686
497120.0000   -0.06416
497160.0000   -0.23235
497200.0000    0.00719
497240.0000    0.01798
497280.0000    0.24785
497320.0000   -0.09391
497360.0000   -0.20278
497400.0000   -0.36100
497440.0000   -0.14040
497480.0000   -0.13296
497520.0000   -0.07264
497560.0000   -0.01188
497600.0000    0.26969
497640.0000    0.00518
497680.0000    0.01942
497720.0000   -0.34255
497760.0000   -0.28956
497800.0000   -0.31720
497840.0000   -0.08351
497880.0000   -0.38941
497920.0000   -0.20934
497960.0000   -0.13407
498000.0000   -0.56622
498040.0000    0.06366
498080.0000    0.14296
498120.0000   -0.14644
498160.0000   -0.37053
498200.0000   -0.18042
498240.0000   -0.45343
498280.0000   -0.38403
498320.0000   -0.15153
498360.0000   -0.35397
498400.0000   -0.09514
498440.0000   -0.42303
498480.0000   -0.30205
498520.0000   -0.08750
498560.0000   -0.47534
498600.0000   -0.29851
498640.0000   -0.14788
498680.0000   -0.04861
498720.0000   -0.25624
498760.0000   -0.17078
498800.0000   -0.11062
498840.0000   -0.35585
498880.0000   -0.34193
498920.0000   -0.53051
498960.0000   -0.20422
499000.0000   -0.44079
499040.0000   -0.26854
499080.0000   -0.37467
499120.0000   -0.07158
499160.0000   -0.05254
499200.0000   -0.09402
499240.0000   -0.03075
499280.0000    0.05457
499320.0000   -0.06113
499360.0000   -0.15996
499400.0000   -0.05994
499440.0000   -0.02316
499480.0000   -0.01062
499520.0000   -0.17006
499560.0000    0.09894
499600.0000   -0.18116
499640.0000   -0.61693
499680.0000    0.12415
499720.0000   -0.23568
499760.0000   -0.43826
499800.0000   -0.46601
499840.0000   -0.12305
499880.0000    0.25511
499920.0000   -0.04108
499960.0000   -0.37389
500000.0000    0.00303
500040.0000   -0.07798
500080.0000   -0.11528
500120.0000   -0.18513
500160.0000   -0.24507
500200.0000   -0.63881
500240.0000   -0.52154
500280.0000   -0.28540
500320.0000   -0.22256
500360.0000   -0.26426
500400.0000   -0.06142
500440.0000   -0.21313
500480.0000   -0.34027
500520.0000   -0.09781
500560.0000   -0.29054
500600.0000   -0.22847
500640.0000   -0.20391
500680.0000   -0.42209
500720.0000   -0.38112
500760.0000   -0.03523
500800.0000   -0.09733
500840.0000    0.08337
500880.0000    0.05448
500920.0000   -0.12192
500960.0000   -0.16908
501000.0000   -0.17640
501040.0000   -0.01234
501080.0000    0.07530
501120.0000   -0.19604
501160.0000   -0.08807
501200.0000   -0.16269
501240.0000   -0.02600
501280.0000   -0.22403
501320.0000   -0.36085
501360.0000   -0.18361
501400.0000   -0.16803
501440.0000   -0.12961
501480.0000   -0.06524
501520.0000    0.01202
501560.0000   -0.23343
501600.0000   -0.43318
501640.0000   -0.30385
501680.0000   -0.58315
501720.0000   -0.67140
501760.0000   -0.22960
501800.0000   -0.49858
501840.0000   -0.48374
501880.0000   -0.51652
501920.0000   -0.21963
501960.0000   -0.03775
502000.0000    0.09120
502040.0000    0.23186
502080.0000    0.09337
502120.0000   -0.27891
502160.0000   -0.15742
502200.0000   -0.25043
502240.0000    0.06248
502280.0000   -0.18712
502320.0000   -0.26621
502360.0000   -0.03977
502400.0000   -0.05523
502440.0000   -0.22247
502480.0000   -0.28624
502520.0000   -0.11724
502560.0000   -0.23050
502600.0000   -0.13008
502640.0000   -0.43606
502680.0000   -0.33821
502720.0000   -0.38467
502760.0000   -0.12744
502800.0000   -0.27230
502840.0000   -0.47662
502880.0000   -0.46218
502920.0000   -0.63927
502960.0000   -0.68246
503000.0000   -0.65213
503040.0000   -0.58070
503080.0000   -0.29733
503120.0000   -0.22157
503160.0000    0.04934
503200.0000    0.30649
503240.0000    0.21842
503280.0000    0.23250
503320.0000    0.00898
503360.0000   -0.23023
503400.0000    0.34862
503440.0000    0.45832
503480.0000    0.49437
503520.0000    0.36709
503560.0000    0.36204
503600.0000    0.08148
503640.0000    0.01621
503680.0000   -0.00783
503720.0000   -0.14091
503760.0000   -0.40413
503800.0000   -0.32721
503840.0000    0.40355
503880.0000    0.38400
503920.0000    0.37077
503960.0000    0.38727
504000.0000    0.25535
504040.0000    0.34109
504080.0000    0.29379
504120.0000    0.28562
504160.0000    0.23413
504200.0000    0.35108
504240.0000    0.37638
504280.0000    0.14472
504320.0000    0.21850
504360.0000    0.28035
504400.0000    0.24707
504440.0000    0.16811
504480.0000   -0.22449
504520.0000   -0.19890
504560.0000    0.11423
504600.0000    0.12523
504640.0000    0.36676
504680.0000    0.18803
504720.0000    0.32914
504760.0000    0.26818
504800.0000   -0.03358
504840.0000    0.47011
504880.0000    0.33600
504920.0000    0.23458
504960.0000    0.38278
505000.0000    0.37019
505040.0000    0.39140
505080.0000    0.49230
505120.0000    0.28643
505160.0000    0.23184
505200.0000   -0.00480
505240.0000    0.12358
505280.0000    0.06250
505320.0000    0.35652
505360.0000    0.32981
505400.0000    0.43865
505440.0000    0.22436
505480.0000    0.06571
505520.0000    0.30935
505560.0000    0.43540
505600.0000    0.35520
505640.0000    0.36140
505680.0000    0.43251
505720.0000    0.31122
505760.0000    0.49502
505800.0000    0.32365
505840.0000    0.06311
505880.0000    0.15059
505920.0000    0.28666
505960.0000    0.25265
506000.0000    0.32394
506040.0000    0.18198
506080.0000    0.38035
506120.0000    0.30207
506160.0000    0.35756
506200.0000    0.24918
506240.0000    0.41003
506280.0000    0.38927
506320.0000    0.34420
506360.0000    0.51739
506400.0000    0.29144
506440.0000    0.44078
506480.0000    0.08039
506520.0000    0.25841
506560.0000    0.39375
506600.0000    0.40001
506640.0000    0.18147
506680.0000    0.00454
506720.0000    0.22099
506760.0000    0.15099
506800.0000    0.44536
506840.0000    0.36000
506880.0000    0.45683
506920.0000    0.44624
506960.0000    0.29907
507000.0000    0.20142
507040.0000    0.35641
507080.0000    0.33494
507120.0000    0.25500
507160.0000    0.46106
507200.0000    0.13648
507240.0000    0.24317
507280.0000    0.39931
507320.0000    0.32270
507360.0000    0.41316
507400.0000    0.14530
507440.0000    0.33208
507480.0000    0.36388
507520.0000    0.23907
507560.0000    0.46084
507600.0000    0.16486
507640.0000    0.11297
507680.0000    0.27407
507720.0000    0.48615
507760.0000    0.24072
507800.0000    0.42777
507840.0000    0.39312
507880.0000    0.26859
507920.0000    0.57370
507960.0000    0.16650
508000.0000    0.15694
508040.0000    0.20748
508080.0000    0.02701
508120.0000    0.27833
508160.0000    0.27330
508200.0000    0.44949
508240.0000    0.11315
508280.0000    0.59935
508320.0000    0.49073
508360.0000    0.31066
508400.0000    0.34936
508440.0000    0.10949
508480.0000    0.18316
508520.0000    0.33579
508560.0000    0.38235
508600.0000    0.56062
508640.0000    0.50621
508680.0000    0.66157
508720.0000    0.54509
508760.0000    0.64525
508800.0000    0.69051
508840.0000    0.46518
508880.0000    0.58998
508920.0000    0.49928
508960.0000    0.61987
509000.0000    0.54326
509040.0000    0.75051
509080.0000    0.62430
509120.0000    0.69108
509160.0000    0.63224
509200.0000    0.58195
509240.0000    0.60117
509280.0000    0.46267
509320.0000    0.68458
509360.0000    0.57394
509400.0000    0.34872
509440.0000    0.59722
509480.0000    0.49355
509520.0000    0.68240
509560.0000    0.47091
509600.0000    0.59963
509640.0000    0.34199
509680.0000    0.15778
509720.0000    0.30790
509760.0000    0.14133
509800.0000    0.06866
509840.0000    0.23450
509880.0000    0.26060
509920.0000    0.16235
509960.0000    0.27175
510000.0000    0.35811
510040.0000    0.35681
510080.0000    0.34748
510120.0000    0.42063
510160.0000    0.20591
510200.0000    0.40485
510240.0000    0.63113
510280.0000    0.31061
510320.0000    0.28687
510360.0000    0.46870
510400.0000    0.20811
510440.0000    0.39833
510480.0000    0.55386
510520.0000    0.26813
510560.0000    0.41325
510600.0000    0.15716
510640.0000    0.19328
510680.0000    0.20528
510720.0000    0.04066
510760.0000   -0.12824
510800.0000    0.12163
510840.0000    0.33048
510880.0000    0.31914
510920.0000    0.10022
510960.0000    0.18696
511000.0000    0.52915
511040.0000    0.21737
511080.0000    0.03632
511120.0000    0.20482
511160.0000    0.00823
511200.0000    0.01671
511240.0000    0.14632
511280.0000    0.18542
511320.0000    0.28785
511360.0000    0.35161
511400.0000    0.21904
511440.0000    0.11027
511480.0000    0.00174
511520.0000    0.15218
511560.0000    0.27343
511600.0000    0.12216
511640.0000    0.06008
511680.0000    0.17236
511720.0000    0.17741
511760.0000   -0.02388
511800.0000    0.26123
511840.0000   -0.11654
511880.0000    0.26570
511920.0000    0.30090
511960.0000    0.15099
512000.0000    0.18253
512040.0000    0.34010
512080.0000    0.18503
512120.0000    0.20213
512160.0000    0.08708
512200.0000   -0.26593
512240.0000   -0.16018
512280.0000   -0.09717
512320.0000   -0.19599
512360.0000   -0.33035
512400.0000    0.04454
512440.0000   -0.43353
512480.0000   -0.51722
512520.0000   -0.50395
512560.0000   -0.18370
512600.0000   -0.11888
512640.0000   -0.67035
512680.0000   -0.02463
512720.0000   -0.06900
512760.0000    0.00775
512800.0000   -0.14715
512840.0000    0.17539
512880.0000   -0.30084
512920.0000    0.03410
512960.0000   -0.10540
513000.0000    0.34688
513040.0000   -0.13087
513080.0000   -0.02749
513120.0000    0.19932
513160.0000    0.20719
513200.0000    0.07919
513240.0000    0.09328
513280.0000    0.22081
513320.0000    0.16351
513360.0000   -0.02443
513400.0000    0.08853
513440.0000    0.11384
513480.0000   -0.06388
513520.0000    0.12105
513560.0000   -0.09274
513600.0000   -0.02503
513640.0000    0.16158
513680.0000   -0.06205
513720.0000    0.03329
513760.0000   -0.08024
513800.0000    0.09397
513840.0000    0.00980
513880.0000    0.12516
513920.0000    0.14019
513960.0000   -0.10202
514000.0000   -0.01376
514040.0000   -0.15160
514080.0000   -0.02274
514120.0000    0.07089
514160.0000   -0.21468
514200.0000   -0.15607
514240.0000   -0.06487
514280.0000    0.13824
514320.0000    0.00385
514360.0000    0.31513
514400.0000   -0.09063
514440.0000    0.25624
514480.0000    0.15123
514520.0000    0.07225
514560.0000    0.14652
514600.0000   -0.01130
514640.0000    0.14928
514680.0000   -0.02801
514720.0000    0.03446
514760.0000    0.14691
514800.0000   -0.00479
514840.0000   -0.12300
514880.0000    0.09395
514920.0000    0.07927
514960.0000   -0.10964
515000.0000    0.01401
515040.0000    0.04226
515080.0000    0.08692
515120.0000   -0.17832
515160.0000   -0.04292
515200.0000   -0.12506
515240.0000   -0.12597
515280.0000    0.05217
515320.0000    0.03423
515360.0000    0.09660
515400.0000    0.32953
515440.0000   -0.13431
515480.0000    0.02608
515520.0000   -0.17070
515560.0000    0.07163
515600.0000   -0.13151
515640.0000    0.14501
515680.0000   -0.09190
515720.0000   -0.25665
515760.0000   -0.29063
515800.0000   -0.26365
515840.0000    0.06475
515880.0000    0.15549
515920.0000   -0.23662
515960.0000    0.05489
516000.0000    0.23608
516040.0000    0.02856
516080.0000   -0.06004
516120.0000   -0.13313
516160.0000   -0.18424
516200.0000   -0.10193
516240.0000   -0.42956
516280.0000   -0.22496
516320.0000   -0.23717
516360.0000    0.15647
516400.0000    0.13305
516440.0000    0.28303
516480.0000    0.13697
516520.0000    0.33025
516560.0000    0.33548
516600.0000    0.21655
516640.0000    0.07622
516680.0000   -0.03794
516720.0000    0.30386
516760.0000    0.16451
516800.0000    0.24329
516840.0000    0.11817
516880.0000    0.17503
516920.0000    0.21474
516960.0000    0.09219
517000.0000   -0.11826
517040.0000    0.13966
517080.0000    0.02532
517120.0000    0.12131
517160.0000    0.33078
517200.0000   -0.14008
517240.0000   -0.27400
517280.0000   -0.29927
517320.0000    0.20178
517360.0000   -0.11752
517400.0000   -0.13962
517440.0000   -0.03707
517480.0000    0.12510
517520.0000    0.23003
517560.0000    0.02514
517600.0000    0.10264
517640.0000   -0.08858
517680.0000    0.32695
517720.0000    0.39114
517760.0000    0.41892
517800.0000    0.28840
517840.0000    0.58822
517880.0000    0.49682
517920.0000    0.20327
517960.0000   -0.19306
518000.0000   -0.22484
518040.0000    0.19121
518080.0000    0.21483
518120.0000    0.07646
518160.0000    0.14654
518200.0000    0.22936
518240.0000    0.06725
518280.0000    0.19930
518320.0000   -0.12676
518360.0000   -0.03919
518400.0000    0.26713
518440.0000    0.14215
518480.0000   -0.03741
518520.0000   -0.11007
518560.0000    0.22740
518600.0000    0.07382
518640.0000   -0.08887
518680.0000    0.00205
518720.0000    0.06912
518760.0000    0.10765
518800.0000    0.02185
518840.0000    0.04117
518880.0000    0.28936
518920.0000    0.04789
518960.0000   -0.08982
519000.0000    0.21300
519040.0000   -0.06782
519080.0000   -0.00891
519120.0000   -0.01848
519160.0000   -0.10128
519200.0000   -0.34250
519240.0000    0.02804
519280.0000   -0.10780
519320.0000    0.05305
519360.0000   -0.02316
519400.0000    0.13203
519440.0000   -0.04055
519480.0000    0.14716
519520.0000   -0.11092
519560.0000    0.25650
519600.0000    0.20498
519640.0000    0.17217
519680.0000    0.22893
519720.0000    0.15376
519760.0000   -0.08081
519800.0000   -0.10699
519840.0000   -0.22397
519880.0000   -0.16799
519920.0000    0.08060
519960.0000    0.16011
520000.0000    0.14913
520040.0000   -0.05554
520080.0000    0.39836
520120.0000   -0.14621
520160.0000    0.15039
520200.0000    0.27563
520240.0000    0.31537
520280.0000    0.13918
520320.0000    0.33942
520360.0000    0.29319
520400.0000    0.11929
520440.0000    0.16581
520480.0000   -0.01894
520520.0000    0.37937
520560.0000    0.10073
520600.0000    0.04736
520640.0000    0.26250
520680.0000   -0.03561
520720.0000    0.17445
520760.0000    0.23028
520800.0000    0.40307
520840.0000    0.34180
520880.0000    0.14617
520920.0000    0.16896
520960.0000   -0.12363
521000.0000   -0.15861
521040.0000    0.20602
521080.0000    0.12315
521120.0000   -0.00624
521160.0000    0.07256
521200.0000   -0.03661
521240.0000    0.08266
521280.0000   -0.02925
521320.0000    0.16125
521360.0000    0.22258
521400.0000    0.01627
521440.0000    0.33755
521480.0000    0.31465
521520.0000    0.12300
521560.0000    0.35679
521600.0000    0.10217
521640.0000    0.21389
521680.0000    0.10489
521720.0000    0.14613
521760.0000    0.03283
521800.0000    0.16709
521840.0000    0.24664
521880.0000    0.33674
521920.0000    0.35204
521960.0000    0.19469
522000.0000    0.19927
522040.0000    0.22600
522080.0000    0.15740
522120.0000    0.27729
522160.0000    0.19532
522200.0000    0.12409
522240.0000    0.12469
522280.0000    0.12719
522320.0000    0.05704
522360.0000    0.03287
522400.0000    0.01604
522440.0000    0.10760
522480.0000   -0.01173
522520.0000    0.04787
522560.0000    0.15393
522600.0000   -0.12253
522640.0000    0.23603
522680.0000    0.11963
522720.0000   -0.13195
522760.0000   -0.10444
522800.0000    0.17203
522840.0000   -0.05491
522880.0000    0.16240
522920.0000   -0.10427
522960.0000    0.04441
523000.0000    0.03134
523040.0000   -0.01852
523080.0000   -0.08702
523120.0000    0.40031
523160.0000    0.19698
523200.0000   -0.06406
523240.0000    0.04516
523280.0000    0.15556
523320.0000   -0.28943
523360.0000    0.17414
523400.0000   -0.16899
523440.0000    0.13007
523480.0000    0.12946
523520.0000    0.00348
523560.0000    0.00924
523600.0000   -0.33704
523640.0000   -0.28976
523680.0000    0.03216
523720.0000   -0.16806
523760.0000   -0.26375
523800.0000   -0.14499
523840.0000   -0.37278
523880.0000   -0.46533
523920.0000   -0.50689
523960.0000   -0.26707
524000.0000   -0.53964
524040.0000   -0.39685
524080.0000   -0.56523
524120.0000   -0.39094
524160.0000   -0.36805
524200.0000   -0.52039
524240.0000   -0.43019
524280.0000   -0.37712
524320.0000   -0.56275
524360.0000   -0.60366
524400.0000   -0.57539
524440.0000   -0.78014
524480.0000   -0.56283
524520.0000   -0.45493
524560.0000   -0.19654
524600.0000   -0.07169
524640.0000   -0.29752
524680.0000   -0.26846
524720.0000   -0.35060
524760.0000   -0.43895
524800.0000   -0.29576
524840.0000   -0.20813
524880.0000   -0.35801
524920.0000   -0.31267
524960.0000   -0.21344
525000.0000   -0.45264
525040.0000   -0.25376
525080.0000   -0.21830
525120.0000   -0.39056
525160.0000   -0.43556
525200.0000   -0.39446
525240.0000   -0.48096
525280.0000   -0.59998
525320.0000   -0.52212
525360.0000   -0.47686
525400.0000   -0.43047
525440.0000   -0.45468
525480.0000   -0.44820
525520.0000   -0.37298
525560.0000   -0.15071
525600.0000    0.17898
525640.0000   -0.11644
525680.0000   -0.21602
525720.0000    0.07201
525760.0000    0.11829
525800.0000    0.11343
525840.0000    0.50916
525880.0000    0.27114
525920.0000   -0.09398
525960.0000    0.25652
526000.0000    0.00255
526040.0000   -0.08352
526080.0000   -0.03687
526120.0000    0.02459
526160.0000   -0.13771
526200.0000    0.14602
526240.0000   -0.34748
526280.0000   -0.23098
526320.0000   -0.37464
526360.0000   -0.22423
526400.0000   -0.32136
526440.0000   -0.34607
526480.0000   -0.49542
526520.0000   -0.61176
526560.0000   -0.58682
526600.0000   -0.40563
526640.0000   -0.65289
526680.0000   -0.42148
526720.0000   -0.58221
526760.0000   -0.51855
526800.0000   -0.39594
526840.0000   -0.50391
526880.0000   -0.27365
526920.0000   -0.26033
526960.0000   -0.19062
527000.0000   -0.41802
527040.0000    0.09651
527080.0000   -0.18506
527120.0000   -0.18085
527160.0000   -0.01545
527200.0000    0.08154
527240.0000   -0.35812
527280.0000   -0.27161
527320.0000   -0.14327
527360.0000   -0.11778
527400.0000   -0.14283
527440.0000   -0.03284
527480.0000   -0.17502
527520.0000   -0.33136
527560.0000   -0.06133
527600.0000   -0.13383
527640.0000   -0.18198
527680.0000   -0.29307
527720.0000   -0.10843
527760.0000   -0.19453
527800.0000   -0.05022
527840.0000    0.08397
527880.0000   -0.09888
527920.0000   -0.15913
527960.0000   -0.15637
528000.0000   -0.04078
528040.0000    0.12202
528080.0000   -0.31870
528120.0000   -0.39142
528160.0000   -0.12963
528200.0000   -0.29516
528240.0000   -0.21219
528280.0000   -0.19141
528320.0000   -0.46158
528360.0000   -0.19074
528400.0000   -0.44487
528440.0000   -0.33456
528480.0000   -0.53494
528520.0000   -0.29275
528560.0000   -0.38698
528600.0000   -0.31266
528640.0000   -0.09097
528680.0000   -0.60290
528720.0000   -0.68602
528760.0000   -0.54447
528800.0000   -0.34629
528840.0000    0.05037
528880.0000    0.02467
528920.0000   -0.09063
528960.0000   -0.06482
529000.0000   -0.02556
529040.0000   -0.28364
529080.0000   -0.40164
529120.0000   -0.01442
529160.0000    0.02775
529200.0000   -0.17289
529240.0000   -0.17873
529280.0000   -0.84257
529320.0000   -0.85809
529360.0000   -0.41577
529400.0000   -0.32395
529440.0000   -0.46902
529480.0000   -0.16146
529520.0000   -0.22126
529560.0000   -0.60643
529600.0000   -0.22375
529640.0000   -0.62579
529680.0000   -0.74296
529720.0000   -0.62915
529760.0000   -0.27930
529800.0000   -0.29644
529840.0000    0.15539
529880.0000    0.14149
529920.0000    0.03607
529960.0000    0.14054
530000.0000    0.27263
530040.0000   -0.06795
530080.0000   -0.12055
530120.0000   -0.01496
530160.0000   -0.26253
530200.0000   -0.27515
530240.0000    0.24487
530280.0000   -0.45481
530320.0000   -0.45594
530360.0000   -0.19455
530400.0000    0.01342
530440.0000    0.01808
530480.0000    0.02307
530520.0000    0.04372
530560.0000   -0.49567
530600.0000   -0.27488
530640.0000   -0.05871
530680.0000    0.10975
530720.0000    0.04595
530760.0000   -0.06335
530800.0000   -0.16885
530840.0000   -0.10092
530880.0000    0.15851
530920.0000   -0.09667
530960.0000   -0.12592
531000.0000    0.01030
531040.0000   -0.05488
531080.0000   -0.26270
531120.0000   -0.24117
531160.0000   -0.00712
531200.0000   -0.12394
531240.0000    0.19976
531280.0000    0.03326
531320.0000    0.19754
531360.0000   -0.01639
531400.0000   -0.03350
531440.0000   -0.14711
531480.0000   -0.09918
531520.0000   -0.11516
531560.0000   -0.16601
531600.0000   -0.35959
531640.0000   -0.32774
531680.0000    0.22875
531720.0000    0.06988
531760.0000   -0.35753
531800.0000   -0.00915
531840.0000   -0.02808
531880.0000   -0.40813
531920.0000   -0.22855
531960.0000   -0.37377
532000.0000   -0.49920
532040.0000   -0.33676
532080.0000   -0.42089
532120.0000    0.17461
532160.0000    0.19162
532200.0000    0.02591
532240.0000   -0.04813
532280.0000    0.15737
532320.0000    0.32044
532360.0000   -0.01617
532400.0000   -0.05644
532440.0000   -0.07662
532480.0000   -0.24328
532520.0000   -0.14407
532560.0000   -0.09581
532600.0000   -0.11537
532640.0000   -0.11936
532680.0000    0.00341
532720.0000    0.30134
532760.0000    0.04556
532800.0000   -0.03862
532840.0000   -0.15177
532880.0000   -0.26374
532920.0000   -0.09331
532960.0000   -0.22112
533000.0000   -0.07014
533040.0000    0.08462
533080.0000   -0.16002
533120.0000    0.04734
533160.0000    0.01799
533200.0000   -0.03844
533240.0000   -0.13380
533280.0000   -0.23700
533320.0000   -0.54150
533360.0000   -0.41943
533400.0000   -0.16595
533440.0000   -0.37150
533480.0000   -0.16053
533520.0000   -0.50753
533560.0000   -0.06235
533600.0000   -0.10422
533640.0000   -0.34753
533680.0000   -0.17960
533720.0000   -0.19990
533760.0000   -0.30805
533800.0000   -0.07809
533840.0000   -0.37146
533880.0000   -0.13989
533920.0000   -0.15709
533960.0000    0.06762
534000.0000   -0.21997
534040.0000    0.17579
534080.0000    0.02818
534120.0000   -0.14078
534160.0000   -0.03571
534200.0000   -0.19567
534240.0000    0.06085
534280.0000   -0.42391
534320.0000   -0.28189
534360.0000   -0.23496
534400.0000   -0.74129
534440.0000   -0.06689
534480.0000   -0.19097
534520.0000   -0.35024
534560.0000    0.27750
534600.0000    0.13284
534640.0000    0.24860
534680.0000    0.11687
534720.0000    0.11111
534760.0000   -0.31589
534800.0000   -0.37742
534840.0000    0.03793
534880.0000   -0.17316
534920.0000   -0.02378
534960.0000   -0.24818
535000.0000   -0.36120
535040.0000   -0.23807
535080.0000   -0.29297
535120.0000   -0.27738
535160.0000   -0.25684
535200.0000   -0.52225
535240.0000   -0.28058
535280.0000   -0.19528
535320.0000   -0.48854
535360.0000   -0.59539
535400.0000   -0.53171
535440.0000   -0.68179
535480.0000   -0.62747
535520.0000   -0.76458
535560.0000   -0.65590
535600.0000   -0.50978
535640.0000   -0.73191
535680.0000   -0.22156
535720.0000   -0.92132
535760.0000   -0.62596
535800.0000   -0.91703
535840.0000   -0.67711
535880.0000   -0.50151
535920.0000   -0.83571
535960.0000   -0.66066
536000.0000   -0.86140
536040.0000   -0.20602
536080.0000   -0.73729
536120.0000   -0.19876
536160.0000   -0.45591
536200.0000   -0.24151
536240.0000   -0.50176
536280.0000   -0.67733
536320.0000   -0.00757
536360.0000   -0.29529
536400.0000   -0.40429
536440.0000   -0.29369
536480.0000   -0.24803
536520.0000   -0.38841
536560.0000    0.07797
536600.0000   -0.18916
536640.0000   -0.32837
536680.0000   -0.41748
536720.0000   -0.47889
536760.0000   -0.20425
536800.0000   -0.31674
536840.0000   -0.12405
536880.0000   -0.36590
536920.0000   -0.31917
536960.0000   -0.45751
537000.0000   -0.37123
537040.0000   -0.44323
537080.0000   -0.40402
537120.0000   -0.58180
537160.0000   -0.39583
537200.0000   -0.42825
537240.0000   -0.25809
537280.0000   -0.51477
537320.0000   -0.42223
537360.0000   -0.35519
537400.0000   -0.34370
537440.0000   -0.46074
537480.0000   -0.63553
537520.0000   -0.42373
537560.0000   -0.33314
537600.0000    0.03756
537640.0000   -0.30637
537680.0000   -0.28988
537720.0000   -0.51234
537760.0000   -0.35566
537800.0000   -0.38873
537840.0000   -0.50490
537880.0000   -0.28158
537920.0000   -0.26139
537960.0000   -0.29884
538000.0000   -0.28384
538040.0000   -0.25572
538080.0000   -0.37905
538120.0000   -0.48346
538160.0000   -0.40206
538200.0000   -0.33840
538240.0000   -0.16847
538280.0000   -0.36204
538320.0000   -0.34252
538360.0000   -0.28735
538400.0000   -0.36353
538440.0000   -0.31465
538480.0000   -0.39691
538520.0000   -0.24388
538560.0000   -0.10190
538600.0000    0.07656
538640.0000   -0.03459
538680.0000   -0.09738
538720.0000    0.12292
538760.0000   -0.20131
538800.0000   -0.27919
538840.0000   -0.40526
538880.0000   -0.02504
538920.0000   -0.03034
538960.0000   -0.39673
539000.0000   -0.22056
539040.0000   -0.28433
539080.0000   -0.41021
539120.0000   -0.02060
539160.0000   -0.27807
539200.0000   -0.26106
539240.0000   -0.37532
539280.0000   -0.35068
539320.0000   -0.33042
539360.0000   -0.24477
539400.0000   -0.18495
539440.0000   -0.19927
539480.0000   -0.34100
539520.0000   -0.33139
539560.0000   -0.58238
539600.0000   -0.35343
539640.0000   -0.37311
539680.0000   -0.42941
539720.0000   -0.19692
539760.0000   -0.32677
539800.0000   -0.37611
539840.0000   -0.17001
539880.0000   -0.41710
539920.0000   -0.28804
539960.0000   -0.42930
540000.0000   -0.17964
540040.0000   -0.34645
540080.0000   -0.28182
540120.0000   -0.24884
540160.0000   -0.33719
540200.0000   -0.29163
540240.0000   -0.40473
540280.0000   -0.43022
540320.0000   -0.35803
540360.0000   -0.43939
540400.0000   -0.06361
540440.0000   -0.04502
540480.0000   -0.26370
540520.0000   -0.28358
540560.0000   -0.19096
540600.0000   -0.14565
540640.0000   -0.34682
540680.0000   -0.30515
540720.0000   -0.52610
540760.0000   -0.72612
540800.0000   -0.92966
540840.0000   -0.35014
540880.0000   -0.53644
540920.0000   -0.44513
540960.0000   -0.28618
541000.0000   -0.61525
541040.0000   -0.14947
541080.0000   -0.62907
541120.0000   -0.77356
541160.0000   -0.45412
541200.0000   -0.56553
541240.0000   -0.61240
541280.0000   -0.83163
541320.0000   -0.62771
541360.0000   -0.48619
541400.0000   -0.41649
541440.0000   -0.63957
541480.0000   -0.58231
541520.0000   -0.55512
541560.0000   -0.68891
541600.0000   -0.52223
541640.0000   -0.27837
541680.0000   -0.46868
541720.0000   -0.28008
541760.0000   -0.39743
541800.0000   -0.02364
541840.0000   -0.42378
541880.0000   -0.53629
541920.0000   -0.00563
541960.0000   -0.23919
542000.0000    0.15084
542040.0000   -0.01169
542080.0000   -0.01385
542120.0000   -0.25870
542160.0000   -0.37600
542200.0000   -0.33128
542240.0000   -0.38961
542280.0000   -0.63890
542320.0000   -0.19186
542360.0000   -0.14576
542400.0000   -0.32260
542440.0000   -0.49866
542480.0000   -0.59992
542520.0000   -0.61116
542560.0000   -0.33796
542600.0000   -0.18219
542640.0000   -0.43502
542680.0000   -0.56222
542720.0000   -0.45993
542760.0000   -0.39704
542800.0000   -0.37183
542840.0000   -0.29474
542880.0000   -0.46480
542920.0000   -0.37962
542960.0000   -0.46387
543000.0000   -0.35876
543040.0000   -0.55868
543080.0000   -0.76654
543120.0000   -0.64044
543160.0000   -0.28157
543200.0000    0.09747
543240.0000   -0.48835
543280.0000    0.07651
543320.0000   -0.38086
543360.0000   -0.15816
543400.0000   -0.03441
543440.0000   -0.43615
543480.0000    0.04358
543520.0000    0.19353
543560.0000    0.02334
543600.0000    0.20445
543640.0000    0.15004
543680.0000    0.16678
543720.0000   -0.47078
543760.0000   -0.36823
543800.0000   -0.44843
543840.0000   -0.49719
543880.0000   -0.64126
543920.0000   -0.46911
543960.0000   -0.75526
544000.0000   -0.67205
544040.0000   -0.57416
544080.0000   -0.67987
544120.0000   -0.63919
544160.0000   -0.30322
544200.0000   -0.39651
544240.0000   -0.12704
544280.0000   -0.21185
544320.0000   -0.36714
544360.0000   -0.56653
544400.0000   -0.31400
544440.0000   -0.42513
544480.0000   -0.66174
544520.0000   -0.67485
544560.0000   -0.33260
544600.0000   -0.42840
544640.0000   -0.61047
544680.0000   -0.74232
544720.0000   -0.22333
544760.0000   -0.30331
544800.0000   -0.35531
544840.0000   -0.60472
544880.0000   -0.44756
544920.0000   -0.52848
544960.0000   -0.57011
545000.0000   -0.69735
545040.0000   -0.31464
545080.0000   -0.77038
545120.0000   -0.71749
545160.0000   -0.66730
545200.0000   -0.41475
545240.0000   -0.28453
545280.0000   -0.33849
545320.0000   -0.39303
545360.0000   -0.32088
545400.0000   -0.54391
545440.0000    0.15219
545480.0000   -0.21727
545520.0000   -0.26133
545560.0000   -0.37668
545600.0000   -0.52626
545640.0000   -0.48845
545680.0000   -0.27655
545720.0000   -0.43076
545760.0000   -0.78079
545800.0000   -0.60072
545840.0000   -0.57873
545880.0000   -0.41627
545920.0000   -0.27226
545960.0000   -0.16024
546000.0000   -0.08475
546040.0000   -0.12013
546080.0000    0.03756
546120.0000   -0.10582
546160.0000    0.13861
546200.0000    0.14933
546240.0000    0.36358
546280.0000   -0.08104
546320.0000   -0.32044
546360.0000   -0.64585
546400.0000   -0.44657
546440.0000   -0.63416
546480.0000   -0.19788
546520.0000   -0.72365
546560.0000   -0.47420
546600.0000   -0.53925
546640.0000   -0.58742
546680.0000   -0.32673
546720.0000   -0.49453
546760.0000   -0.55304
546800.0000   -0.52613
546840.0000   -0.66356
546880.0000   -0.27718
546920.0000   -0.36022
546960.0000   -0.27673
547000.0000   -0.18410
547040.0000   -0.62272
547080.0000   -0.47118
547120.0000   -0.44897
547160.0000   -0.72536
547200.0000   -0.23176
547240.0000   -0.61902
547280.0000   -0.34238
547320.0000   -0.30110
547360.0000   -0.36313
547400.0000   -0.20741
547440.0000   -0.53199
547480.0000   -0.56310
547520.0000   -0.54634
547560.0000   -0.19138
547600.0000   -0.16150
547640.0000   -0.18029
547680.0000   -0.30835
547720.0000   -0.37660
547760.0000   -0.64023
547800.0000   -0.52955
547840.0000   -0.17367
547880.0000   -0.07375
547920.0000    0.09412
547960.0000   -0.23788
548000.0000   -0.04465
548040.0000    0.16413
548080.0000    0.10827
548120.0000    0.19339
548160.0000   -0.18495
548200.0000   -0.54530
548240.0000   -0.27081
548280.0000   -0.00236
548320.0000   -0.31825
548360.0000   -0.24094
548400.0000   -0.26719
548440.0000    0.00349
548480.0000   -0.08236
548520.0000   -0.47041
548560.0000   -0.21538
548600.0000   -0.16188
548640.0000   -0.41739
548680.0000   -0.60292
548720.0000   -0.39651
548760.0000   -0.66721
548800.0000   -0.28977
548840.0000   -0.14118
548880.0000   -0.38834
548920.0000   -0.33273
548960.0000   -0.34898
549000.0000   -0.36278
549040.0000   -0.37623
549080.0000   -0.29701
549120.0000   -0.06391
549160.0000   -0.30913
549200.0000   -0.48383
549240.0000   -0.46852
549280.0000   -0.70819
549320.0000   -0.57579
549360.0000   -0.33119
549400.0000   -0.61001
549440.0000   -0.50754
549480.0000   -0.28350
549520.0000   -0.39301
549560.0000   -0.34895
549600.0000   -0.04741
549640.0000   -0.35739
549680.0000   -0.19053
549720.0000   -0.25688
549760.0000   -0.31706
549800.0000   -0.46501
549840.0000   -0.36454
549880.0000   -0.09986
549920.0000   -0.25441
549960.0000   -0.32170
550000.0000   -0.41165
550040.0000   -0.04885
550080.0000   -0.31641
550120.0000   -0.27901
550160.0000   -0.22485
550200.0000   -0.34773
550240.0000   -0.20052
550280.0000   -0.25907
550320.0000   -0.27783
550360.0000   -0.37793
550400.0000   -0.48697
550440.0000   -0.51428
550480.0000   -0.47644
550520.0000   -0.66661
550560.0000   -0.35239
550600.0000   -0.41184
550640.0000   -0.43748
550680.0000   -0.39138
550720.0000   -0.44281
550760.0000   -0.71265
550800.0000   -0.49230
550840.0000   -0.58784
550880.0000   -0.73733
550920.0000   -0.56914
550960.0000   -0.46820
551000.0000   -0.73914
551040.0000   -0.58519
551080.0000   -0.71928
551120.0000   -0.30365
551160.0000   -0.64658
551200.0000   -0.42409
551240.0000   -0.20904
551280.0000   -0.06602
551320.0000   -0.59938
551360.0000   -0.43642
551400.0000   -0.36162
551440.0000   -0.28908
551480.0000   -0.36146
551520.0000   -0.23429
551560.0000   -0.29229
551600.0000   -0.32286
551640.0000   -0.44450
551680.0000   -0.64648
551720.0000   -0.58372
551760.0000   -0.66482
551800.0000   -0.26035
551840.0000   -0.58106
551880.0000   -0.59615
551920.0000   -0.54549
551960.0000   -0.12332
552000.0000   -0.05153
552040.0000   -0.13894
552080.0000   -0.26308
552120.0000    0.02282
552160.0000   -0.30728
552200.0000   -0.47784
552240.0000   -0.22397
552280.0000   -0.20802
552320.0000   -0.37163
552360.0000   -0.42008
552400.0000   -0.19672
552440.0000    0.31308
552480.0000    0.43635
552520.0000   -0.10132
552560.0000   -0.26880
552600.0000   -0.06609
552640.0000   -0.13670
552680.0000   -0.25099
552720.0000    0.09396
552760.0000   -0.24671
552800.0000   -0.08645
552840.0000   -0.32650
552880.0000   -0.32301
552920.0000   -0.16521
552960.0000   -0.28179
553000.0000   -0.22926
553040.0000   -0.37937
553080.0000   -0.10667
553120.0000   -0.23968
553160.0000   -0.36855
553200.0000    0.04283
553240.0000   -0.54572
553280.0000   -0.25930
553320.0000   -0.45477
553360.0000   -0.32697
553400.0000   -0.34292
553440.0000   -0.40361
553480.0000   -0.68274
553520.0000   -0.55201
553560.0000   -0.63153
553600.0000   -0.70767
553640.0000   -0.68875
553680.0000   -0.61425
553720.0000   -0.50542
553760.0000   -0.44722
553800.0000   -0.59664
553840.0000   -0.34527
553880.0000   -0.07367
553920.0000   -0.33625
553960.0000   -0.43663
554000.0000   -0.38678
554040.0000   -0.44698
554080.0000   -0.29180
554120.0000   -0.43328
554160.0000   -0.35978
554200.0000   -0.49157
554240.0000   -0.18352
554280.0000   -0.06859
554320.0000   -0.53986
554360.0000   -0.70372
554400.0000   -0.46623
554440.0000   -0.64317
554480.0000   -0.26468
554520.0000   -0.40896
554560.0000   -0.12968
554600.0000   -0.11211
554640.0000    0.02923
554680.0000   -0.08059
554720.0000   -0.14716
554760.0000    0.18844
554800.0000   -0.88085
554840.0000   -0.36734
554880.0000   -0.30476
554920.0000   -0.24921
554960.0000   -0.02452
555000.0000    0.09709
555040.0000    0.10648
555080.0000    0.39841
555120.0000    0.16142
555160.0000    0.19645
555200.0000    0.43990
555240.0000   -0.02753
555280.0000    0.00848
555320.0000    0.38924
555360.0000   -0.53275
555400.0000    0.06883
555440.0000   -0.11423
555480.0000   -0.21727
555520.0000   -0.19847
555560.0000   -0.17512
555600.0000   -0.27587
555640.0000   -0.20569
555680.0000   -0.25646
555720.0000   -0.30931
555760.0000   -0.16161
555800.0000    0.01262
555840.0000   -0.17642
555880.0000   -0.23353
555920.0000   -0.29454
555960.0000   -0.17537
556000.0000   -0.19755
556040.0000   -0.01723
556080.0000    0.06534
556120.0000   -0.17343
556160.0000   -0.18074
556200.0000   -0.13699
556240.0000   -0.33530
556280.0000   -0.23994
556320.0000   -0.32690
556360.0000   -0.14215
556400.0000   -0.21672
556440.0000   -0.23305
556480.0000   -0.52742
556520.0000   -0.10318
556560.0000   -0.30052
556600.0000   -0.62737
556640.0000   -0.54652
556680.0000   -0.40241
556720.0000   -0.46185
556760.0000   -0.69015
556800.0000   -0.40359
556840.0000   -0.40924
556880.0000   -0.25280
556920.0000   -0.31402
556960.0000   -0.36970
557000.0000   -0.27563
557040.0000   -0.50480
557080.0000   -0.24091
557120.0000   -0.24287
557160.0000   -0.24598
557200.0000   -0.25083
557240.0000   -0.04430
557280.0000   -0.21398
557320.0000   -0.12525
557360.0000   -0.23194
557400.0000   -0.18362
557440.0000   -0.37936
557480.0000   -0.42758
557520.0000   -0.28953
557560.0000   -0.56666
557600.0000   -0.68312
557640.0000   -0.43677
557680.0000   -0.61456
557720.0000   -0.43959
557760.0000   -0.57742
557800.0000   -0.29525
557840.0000   -0.08697
557880.0000   -0.35268
557920.0000   -0.42053
557960.0000   -0.55503
558000.0000   -0.27043
558040.0000   -0.36848
558080.0000   -0.10791
558120.0000   -0.32147
558160.0000   -0.09395
558200.0000   -0.02126
558240.0000   -0.39688
558280.0000   -0.52262
558320.0000   -0.19265
558360.0000   -0.27034
558400.0000   -0.80761
558440.0000   -0.67957
558480.0000   -0.30971
558520.0000   -0.51444
558560.0000   -0.26142
558600.0000   -0.10586
558640.0000   -0.01507
558680.0000   -0.69238
558720.0000   -0.59630
558760.0000   -0.73778
558800.0000   -0.58653
558840.0000   -0.50669
558880.0000   -0.44664
558920.0000   -0.53873
558960.0000   -0.36973
559000.0000   -0.28200
559040.0000   -0.60757
559080.0000   -0.52612
559120.0000   -0.52558
559160.0000   -0.31606
559200.0000   -0.19411
559240.0000   -0.14559
559280.0000   -0.00155
559320.0000   -0.04951
559360.0000   -0.07789
559400.0000   -0.22813
559440.0000   -0.37212
559480.0000   -0.60226
559520.0000   -0.65441
559560.0000   -0.69224
559600.0000   -0.76508
559640.0000   -0.45055
559680.0000   -0.56954
559720.0000   -0.64025
559760.0000   -0.39041
559800.0000   -0.67825
559840.0000   -0.49224
559880.0000   -0.55682
559920.0000   -0.38706
559960.0000   -0.33649
560000.0000   -0.47432
560040.0000   -0.39842
560080.0000   -0.58689
560120.0000   -0.51680
560160.0000   -0.25197
560200.0000   -0.36504
560240.0000   -0.56699
560280.0000   -0.34055
560320.0000   -0.42294
560360.0000   -0.48006
560400.0000   -0.51899
560440.0000   -0.45213
560480.0000   -0.64060
560520.0000   -0.72192
560560.0000   -0.32248
560600.0000   -0.53413
560640.0000   -0.26705
560680.0000   -0.41894
560720.0000   -0.75627
560760.0000   -0.32984
560800.0000   -0.16083
560840.0000   -0.44615
560880.0000   -0.30981
560920.0000   -0.43255
560960.0000   -0.58067
561000.0000   -0.20356
561040.0000    0.16238
561080.0000   -0.01144
561120.0000   -0.39873
561160.0000    0.01372
561200.0000   -0.26397
561240.0000   -0.14622
561280.0000   -0.04358
561320.0000   -0.15853
561360.0000   -0.00617
561400.0000    0.20986
561440.0000   -0.05431
561480.0000   -0.00573
561520.0000    0.02440
561560.0000   -0.08525
561600.0000    0.02229
561640.0000   -0.18671
561680.0000   -0.06739
561720.0000    0.04407
561760.0000   -0.07245
561800.0000    0.04840
561840.0000   -0.13265
561880.0000   -0.15830
561920.0000    0.10807
561960.0000   -0.05526
562000.0000    0.05847
562040.0000   -0.23224
562080.0000   -0.17514
562120.0000   -0.15393
562160.0000    0.14235
562200.0000    0.03179
562240.0000   -0.03422
562280.0000   -0.17568
562320.0000   -0.03073
562360.0000   -0.08005
562400.0000    0.00109
562440.0000    0.05124
562480.0000   -0.14045
562520.0000   -0.27396
562560.0000   -0.39490
562600.0000   -0.24015
562640.0000   -0.24012
562680.0000   -0.28812
562720.0000   -0.50521
562760.0000   -0.81675
562800.0000   -0.55427
562840.0000   -1.02398
562880.0000   -0.50326
562920.0000   -0.68183
562960.0000   -0.73291
563000.0000   -0.72465
563040.0000   -0.56586
563080.0000   -0.55020
563120.0000   -0.46902
563160.0000   -0.51841
563200.0000   -0.75300
563240.0000   -0.80182
563280.0000   -0.76861
563320.0000   -0.82054
563360.0000   -0.81012
563400.0000   -0.42316
563440.0000   -0.94592
563480.0000   -0.57684
563520.0000   -0.62542
563560.0000   -0.80845
563600.0000   -0.71621
563640.0000   -0.48032
563680.0000   -0.67190
563720.0000   -0.66210
563760.0000   -0.61082
563800.0000   -0.53876
563840.0000   -0.77822
563880.0000   -0.63314
563920.0000   -0.88762
563960.0000   -0.91352
564000.0000   -0.24626
564040.0000   -0.56559
564080.0000   -0.37934
564120.0000   -0.39306
564160.0000    0.08512
564200.0000   -0.00778
564240.0000   -0.08235
564280.0000    0.11458
564320.0000   -0.14578
564360.0000   -0.08884
564400.0000   -0.75561
564440.0000   -0.17752
564480.0000   -0.55720
564520.0000   -0.30995
564560.0000   -0.61865
564600.0000   -0.17294
564640.0000    0.00681
564680.0000   -0.35443
564720.0000   -0.45859
564760.0000   -0.02457
564800.0000   -0.35335
564840.0000   -0.34239
564880.0000   -0.54887
564920.0000   -0.06863
564960.0000   -0.06714
565000.0000   -0.08495
565040.0000   -0.24069
565080.0000   -0.34509
565120.0000   -0.72350
565160.0000   -0.21876
565200.0000   -0.24225
565240.0000   -0.35469
565280.0000   -0.19072
565320.0000   -0.37223
565360.0000   -0.20647
565400.0000   -0.29640
565440.0000   -0.25651
565480.0000   -0.46188
565520.0000    0.00324
565560.0000   -0.37647
565600.0000   -0.28319
565640.0000   -0.41892
565680.0000   -0.32187
565720.0000   -0.50322
565760.0000    0.06489
565800.0000   -0.55674
565840.0000   -0.20106
565880.0000   -0.13641
565920.0000   -0.10776
565960.0000   -0.11670
566000.0000   -0.05594
566040.0000   -0.13096
566080.0000   -0.23081
566120.0000   -0.17458
566160.0000   -0.24260
566200.0000   -0.03946
566240.0000   -0.14149
566280.0000   -0.23658
566320.0000    0.17667
566360.0000    0.12410
566400.0000   -0.30153
566440.0000   -0.25328
566480.0000   -0.13686
566520.0000    0.18333
566560.0000    0.22673
566600.0000    0.11081
566640.0000    0.19487
566680.0000    0.24289
566720.0000    0.00743
566760.0000    0.18556
566800.0000    0.19002
566840.0000    0.10847
566880.0000    0.25450
566920.0000    0.29736
566960.0000    0.33531
567000.0000    0.21165
567040.0000   -0.01732
567080.0000    0.03432
567120.0000   -0.13603
567160.0000   -0.35303
567200.0000   -0.16163
567240.0000   -0.14746
567280.0000   -0.75494
567320.0000   -0.19689
567360.0000   -0.12748
567400.0000   -0.13307
567440.0000    0.16747
567480.0000   -0.01173
567520.0000   -0.07289
567560.0000   -0.14691
567600.0000   -0.28177
567640.0000    0.23412
567680.0000    0.01562
567720.0000   -0.06483
567760.0000   -0.06500
567800.0000   -0.49330
567840.0000   -0.38921
567880.0000   -0.62869
567920.0000   -0.57913
567960.0000   -0.65391
568000.0000   -0.56505
568040.0000   -0.54580
568080.0000   -0.40527
568120.0000   -0.60979
568160.0000   -0.26443
568200.0000   -0.49460
568240.0000   -0.78476
568280.0000   -0.59158
568320.0000   -0.25936
568360.0000    0.17373
568400.0000   -0.15157
568440.0000   -0.52918
568480.0000   -0.38269
568520.0000   -0.13767
568560.0000   -0.37962
568600.0000   -0.46691
568640.0000   -0.38711
568680.0000   -0.43279
568720.0000   -0.48669
568760.0000   -0.16764
568800.0000   -0.24884
568840.0000   -0.59787
568880.0000   -0.46204
568920.0000   -0.32604
568960.0000   -0.12934
569000.0000   -0.41766
569040.0000   -0.47556
569080.0000   -0.31729
569120.0000   -0.26458
569160.0000   -0.60517
569200.0000   -0.58170
569240.0000   -0.42771
569280.0000   -0.37978
569320.0000   -0.47393
569360.0000   -0.29724
569400.0000   -0.56369
569440.0000   -0.19733
569480.0000   -0.23925
569520.0000   -0.38562
569560.0000   -0.75919
569600.0000   -0.43057
569640.0000   -0.37951
569680.0000   -0.39183
569720.0000   -0.50665
569760.0000   -0.14258
569800.0000   -0.39699
569840.0000   -0.18914
569880.0000   -0.66394
569920.0000   -0.40885
569960.0000   -0.60075
570000.0000   -0.38545
570040.0000   -0.32952
570080.0000   -0.68028
570120.0000   -0.55758
570160.0000   -0.45992
570200.0000   -0.58630
570240.0000   -0.39504
570280.0000   -0.50520
570320.0000   -0.42051
570360.0000   -0.28815
570400.0000   -0.67644
570440.0000   -0.19839
570480.0000   -0.42898
570520.0000   -0.33654
570560.0000   -0.16628
570600.0000   -0.46029
570640.0000   -0.25051
570680.0000   -0.42678
570720.0000   -0.40741
570760.0000   -0.60420
570800.0000   -0.41466
570840.0000   -0.26007
570880.0000   -0.32153
570920.0000   -0.47812
570960.0000   -0.63697
571000.0000   -0.59196
571040.0000   -0.48739
571080.0000   -0.22222
571120.0000   -0.44240
571160.0000   -0.12590
571200.0000   -0.21187
571240.0000   -0.47953
571280.0000   -0.27095
571320.0000   -0.42412
571360.0000   -0.32595
571400.0000   -0.36113
571440.0000   -0.61085
571480.0000   -0.39738
571520.0000   -0.41828
571560.0000   -0.34572
571600.0000   -0.45435
571640.0000   -0.15045
571680.0000   -0.55143
571720.0000   -0.54143
571760.0000   -0.52273
571800.0000   -0.35163
571840.0000   -0.32141
571880.0000   -0.30578
571920.0000   -0.22703
571960.0000   -0.29280
572000.0000    0.06260
572040.0000   -0.28870
572080.0000   -0.44817
572120.0000   -0.71421
572160.0000   -0.15077
572200.0000    0.02256
572240.0000   -0.15247
572280.0000    0.04477
572320.0000   -0.14634
572360.0000   -0.20016
572400.0000   -0.21888
572440.0000    0.00273
572480.0000   -0.12837
572520.0000   -0.23632
572560.0000   -0.42618
572600.0000    0.04245
572640.0000   -0.59181
572680.0000   -0.44672
572720.0000   -0.38413
572760.0000   -0.64836
572800.0000   -0.66039
572840.0000   -0.86266
572880.0000   -0.93782
572920.0000   -0.99694
572960.0000   -0.68998
573000.0000   -0.41377
573040.0000   -0.43188
573080.0000   -0.58558
573120.0000   -0.73698
573160.0000   -0.40032
573200.0000   -0.74723
573240.0000   -0.27936
573280.0000   -0.67175
573320.0000   -0.80262
573360.0000   -0.20568
573400.0000   -0.32015
573440.0000   -0.54471
573480.0000   -0.36015
573520.0000   -0.60447
573560.0000   -0.69010
573600.0000   -0.55042
573640.0000   -0.29661
573680.0000   -0.35037
573720.0000   -0.59843
573760.0000   -0.79804
573800.0000   -0.39648
573840.0000   -0.54718
573880.0000   -0.75570
573920.0000   -0.82853
573960.0000   -0.70950
574000.0000   -0.61862
574040.0000   -0.44685
574080.0000   -0.46149
574120.0000   -0.50036
574160.0000   -0.71887
574200.0000   -0.51584
574240.0000   -0.58979
574280.0000   -0.73417
574320.0000   -0.66884
574360.0000   -0.62103
574400.0000   -0.46353
574440.0000   -0.44509
574480.0000   -0.61293
574520.0000   -0.58103
574560.0000   -0.65596
574600.0000   -0.63485
574640.0000   -0.40417
574680.0000   -0.58020
574720.0000   -0.78546
574760.0000   -0.59730
574800.0000   -0.41594
574840.0000   -0.70905
574880.0000   -0.44118
574920.0000   -0.47354
574960.0000   -0.35016
575000.0000   -0.67137
575040.0000   -0.25227
575080.0000   -0.45885
575120.0000   -0.66541
575160.0000   -0.40728
575200.0000   -0.50227
575240.0000   -0.19735
575280.0000    0.02878
575320.0000   -0.19312
575360.0000   -0.22469
575400.0000   -0.30131
575440.0000   -0.41494
575480.0000   -0.27399
575520.0000   -0.18561
575560.0000   -0.29181
575600.0000   -0.27580
575640.0000   -0.34202
575680.0000   -0.53520
575720.0000   -0.23170
575760.0000   -0.22857
575800.0000   -0.50600
575840.0000   -0.32532
575880.0000   -0.42636
575920.0000   -0.44129
575960.0000   -0.42392
576000.0000   -0.50543
576040.0000   -0.44192
576080.0000   -0.36459
576120.0000   -0.44428
576160.0000   -0.50317
576200.0000   -0.83186
576240.0000   -0.40191
576280.0000   -0.37990
576320.0000   -0.57223
576360.0000   -0.53915
576400.0000   -0.46555
576440.0000   -0.50504
576480.0000   -0.55901
576520.0000   -0.50634
576560.0000   -0.64289
576600.0000   -0.51551
576640.0000   -0.57670
576680.0000   -0.63312
576720.0000   -0.59965
576760.0000   -0.54149
576800.0000   -0.52281
576840.0000   -0.29317
576880.0000   -0.47186
576920.0000   -0.51871
576960.0000   -0.46090
577000.0000   -0.76048
577040.0000   -0.43539
577080.0000   -0.62070
577120.0000   -0.68113
577160.0000   -0.35081
577200.0000   -0.28077
577240.0000   -0.35734
577280.0000   -0.51704
577320.0000   -0.62151
577360.0000   -0.32787
577400.0000   -0.66355
577440.0000   -0.54945
577480.0000   -0.68521
577520.0000   -0.52094
577560.0000   -0.67736
577600.0000   -0.52297
577640.0000   -0.62749
577680.0000   -0.41569
577720.0000   -0.33515
577760.0000   -0.57945
577800.0000   -0.02590
577840.0000   -0.25761
577880.0000   -0.18527
577920.0000   -0.32162
577960.0000   -0.41074
578000.0000   -0.26507
578040.0000   -0.43375
578080.0000   -0.44169
578120.0000   -0.33188
578160.0000   -0.23031
578200.0000   -0.41607
578240.0000   -0.42689
578280.0000   -0.29195
578320.0000   -0.27214
578360.0000   -0.27238
578400.0000   -0.25401
578440.0000   -0.37811
578480.0000   -0.34864
578520.0000   -0.64757
578560.0000   -0.39914
578600.0000   -0.65493
578640.0000   -0.07664
578680.0000   -0.49814
578720.0000   -0.60583
578760.0000   -0.51473
578800.0000   -0.31884
578840.0000   -0.62089
578880.0000   -0.32201
578920.0000   -0.57751
578960.0000   -0.28215
579000.0000   -0.55837
579040.0000   -0.42738
579080.0000   -0.57012
579120.0000   -0.40777
579160.0000   -0.72690
579200.0000   -0.56783
579240.0000   -0.58976
579280.0000   -0.41492
579320.0000   -0.62658
579360.0000   -0.72422
579400.0000   -0.66214
579440.0000   -0.45459
579480.0000   -0.53258
579520.0000   -0.29183
579560.0000   -0.60961
579600.0000   -0.67206
579640.0000   -0.44083
579680.0000   -0.54673
579720.0000   -0.48184
579760.0000   -0.76559
579800.0000   -0.63834
579840.0000   -0.64065
579880.0000   -0.78451
579920.0000   -0.44137
579960.0000   -0.74571
580000.0000   -0.57465
580040.0000   -0.82858
580080.0000   -0.58219
580120.0000   -0.71041
580160.0000   -0.74308
580200.0000   -0.79803
580240.0000   -0.56451
580280.0000   -0.59399
580320.0000   -0.69211
580360.0000   -0.60051
580400.0000   -0.93573
580440.0000   -0.54827
580480.0000   -0.73019
580520.0000   -0.50685
580560.0000   -0.71445
580600.0000   -0.50927
580640.0000   -0.50476
580680.0000   -0.61859
580720.0000   -0.53097
580760.0000   -0.56410
580800.0000   -0.46631
580840.0000   -0.50044
580880.0000   -0.45700
580920.0000   -0.53482
580960.0000   -0.72167
581000.0000   -0.54837
581040.0000   -0.72862
581080.0000   -0.46747
581120.0000   -0.59186
581160.0000   -0.75925
581200.0000   -0.53015
581240.0000   -0.80360
581280.0000   -0.65845
581320.0000   -0.63947
581360.0000   -0.54133
581400.0000   -0.50063
581440.0000   -0.65587
581480.0000   -0.74158
581520.0000   -0.65406
581560.0000   -0.83762
581600.0000   -0.64881
581640.0000   -0.83577
581680.0000   -0.78669
581720.0000   -0.74614
581760.0000   -0.88998
581800.0000   -0.75547
581840.0000   -0.84029
581880.0000   -0.62835
581920.0000   -0.26996
581960.0000   -0.62589
582000.0000   -0.62346
582040.0000   -0.66090
582080.0000   -0.44612
582120.0000   -0.57679
582160.0000   -0.64910
582200.0000   -0.51645
582240.0000   -0.88198
582280.0000   -0.61931
582320.0000   -0.54860
582360.0000   -0.71549
582400.0000   -0.72841
582440.0000   -0.54534
582480.0000   -0.83930
582520.0000   -0.65887
582560.0000   -0.71500
582600.0000   -0.77085
582640.0000   -0.72336
582680.0000   -0.80311
582720.0000   -0.62681
582760.0000   -0.66123
582800.0000   -0.55456
582840.0000   -0.75160
582880.0000   -1.02504
582920.0000   -1.14088
582960.0000   -0.98267
583000.0000   -0.82700
583040.0000   -0.73467
583080.0000   -0.90461
583120.0000   -0.90102
583160.0000   -0.77894
583200.0000   -0.73175
583240.0000   -0.86117
583280.0000   -0.90633
583320.0000   -0.75824
583360.0000   -0.85090
583400.0000   -0.57920
583440.0000   -0.49275
583480.0000   -0.58387
583520.0000   -0.63374
583560.0000   -0.77485
583600.0000   -0.49040
583640.0000   -0.60424
583680.0000   -0.66095
583720.0000   -0.98519
583760.0000   -0.61054
583800.0000   -0.61129
583840.0000   -0.76620
583880.0000   -0.79864
583920.0000   -0.60746
583960.0000   -0.59249
584000.0000   -0.67466
584040.0000   -0.68425
584080.0000   -0.54956
584120.0000   -0.67804
584160.0000   -0.64672
584200.0000   -0.68793
584240.0000   -0.82959
584280.0000   -0.75609
584320.0000   -0.53607
584360.0000   -0.38440
584400.0000   -0.59670
584440.0000   -0.77259
584480.0000   -0.55455
584520.0000   -0.56673
584560.0000   -0.57494
584600.0000   -0.57952
584640.0000   -0.36628
584680.0000   -0.55375
584720.0000   -0.53864
584760.0000   -0.72275
584800.0000   -0.73598
584840.0000   -0.77289
584880.0000   -0.57125
584920.0000   -0.63244
584960.0000   -0.66869
585000.0000   -0.58869
585040.0000   -0.65759
585080.0000   -0.62047
585120.0000   -0.80644
585160.0000   -0.84108
585200.0000   -0.60499
585240.0000   -0.57711
585280.0000   -0.68031
585320.0000   -0.39892
585360.0000   -0.72711
585400.0000   -0.50253
585440.0000   -0.61873
585480.0000   -0.51732
585520.0000   -0.58771
585560.0000   -0.54536
585600.0000   -0.62433
585640.0000   -0.49879
585680.0000   -0.47871
585720.0000   -0.48754
585760.0000   -0.43668
585800.0000   -0.60159
585840.0000   -0.50720
585880.0000   -0.60363
585920.0000   -0.52488
585960.0000   -0.54770
586000.0000   -0.60817
586040.0000   -0.69906
586080.0000   -0.79794
586120.0000   -0.66898
586160.0000   -0.57283
586200.0000   -0.55855
586240.0000   -0.47289
586280.0000   -0.40853
586320.0000   -0.65017
586360.0000   -0.67874
586400.0000   -0.60309
586440.0000   -0.47593
586480.0000   -0.64306
586520.0000   -0.63233
586560.0000   -0.67176
586600.0000   -0.58370
586640.0000   -0.51334
586680.0000   -0.86776
586720.0000   -0.83724
586760.0000   -0.43500
586800.0000   -0.62149
586840.0000   -0.69216
586880.0000   -0.62234
586920.0000   -0.79056
586960.0000   -0.75454
587000.0000   -0.49530
587040.0000   -0.64659
587080.0000   -0.48538
587120.0000   -0.76426
587160.0000   -0.74233
587200.0000   -0.75869
587240.0000   -0.73079
587280.0000   -0.61226
587320.0000   -0.58257
587360.0000   -0.69375
587400.0000   -0.82928
587440.0000   -0.67526
587480.0000   -0.51479
587520.0000   -0.75872
587560.0000   -0.60824
587600.0000   -0.62041
587640.0000   -0.65633
587680.0000   -0.56633
587720.0000   -0.52044
587760.0000   -0.70721
587800.0000   -0.61174
587840.0000   -0.58057
587880.0000   -0.42306
587920.0000   -0.73397
587960.0000   -0.54653
588000.0000   -0.72746
588040.0000   -1.27552
588080.0000   -1.19542
588120.0000   -0.71265
588160.0000   -0.78129
588200.0000   -0.73646
588240.0000   -0.37389
588280.0000   -0.61754
588320.0000   -0.46514
588360.0000   -0.53577
588400.0000   -0.34670
588440.0000   -0.49728
588480.0000   -0.63794
588520.0000   -0.74319
588560.0000   -0.79329
588600.0000   -0.85327
588640.0000   -0.36180
588680.0000   -0.34737
588720.0000   -0.50566
588760.0000   -0.54054
588800.0000   -0.50738
588840.0000   -0.53882
588880.0000   -0.78379
588920.0000   -0.53893
588960.0000   -0.59983
589000.0000   -0.47628
589040.0000   -0.67259
589080.0000   -0.50289
589120.0000   -0.50537
589160.0000   -0.83958
589200.0000   -0.59443
589240.0000   -0.75821
589280.0000   -0.77392
589320.0000   -0.40486
589360.0000   -0.46462
589400.0000   -1.06428
589440.0000   -0.86836
589480.0000   -0.33578
589520.0000   -0.86913
589560.0000   -0.59016
589600.0000   -0.70853
589640.0000   -0.43893
589680.0000   -0.91609
589720.0000   -0.65345
589760.0000   -0.91982
589800.0000   -0.66251
589840.0000   -0.66089
589880.0000   -0.78492
589920.0000   -0.69417
589960.0000   -0.78714
590000.0000   -0.77981
590040.0000   -0.75764
590080.0000   -0.95973
590120.0000   -0.64046
590160.0000   -0.72914
590200.0000   -0.67563
590240.0000   -0.86039
590280.0000   -0.53777
590320.0000   -0.54471
590360.0000   -0.66524
590400.0000   -0.95756
590440.0000   -0.71947
590480.0000   -0.78439
590520.0000   -0.79746
590560.0000   -0.79318
590600.0000   -0.75993
590640.0000   -0.70501
590680.0000   -0.63456
590720.0000   -0.62224
590760.0000   -0.45737
590800.0000   -0.66694
590840.0000   -0.54626
590880.0000   -0.64879
590920.0000   -0.49405
590960.0000   -0.49694
591000.0000   -0.68301
591040.0000   -0.74957
591080.0000   -0.75477
591120.0000   -0.44790
591160.0000   -0.77069
591200.0000   -0.56377
591240.0000   -0.61290
591280.0000   -0.64434
591320.0000   -0.67680
591360.0000   -0.70650
591400.0000   -0.79354
591440.0000   -0.82566
591480.0000   -0.79477
591520.0000   -0.52984
591560.0000   -0.87587
591600.0000   -0.26452
591640.0000   -0.88050
591680.0000   -0.81187
591720.0000   -0.80781
591760.0000   -0.80586
591800.0000   -0.68395
591840.0000   -0.63504
591880.0000   -0.82821
591920.0000   -0.77409
591960.0000   -0.67036
592000.0000   -0.71257
592040.0000   -0.74910
592080.0000   -0.51182
592120.0000   -0.61521
592160.0000   -0.79152
592200.0000   -0.66276
592240.0000   -0.69832
592280.0000   -0.69012
592320.0000   -0.65800
592360.0000   -0.76883
592400.0000   -0.55327
592440.0000   -0.73801
592480.0000   -0.51502
592520.0000   -0.52071
592560.0000   -0.46801
592600.0000   -0.69473
592640.0000   -0.63640
592680.0000   -0.27429
592720.0000   -0.63162
592760.0000   -0.63059
592800.0000   -0.69963
592840.0000   -0.38430
592880.0000   -0.74979
592920.0000   -0.88651
592960.0000   -0.56305
593000.0000   -0.72758
593040.0000   -0.57008
593080.0000   -0.68619
593120.0000   -0.83102
593160.0000   -0.80233
593200.0000   -0.63576
593240.0000   -0.72443
593280.0000   -0.61194
593320.0000   -0.76923
593360.0000   -0.94446
593400.0000   -0.77989
593440.0000   -0.74753
593480.0000   -0.65530
593520.0000   -0.73099
593560.0000   -0.74264
593600.0000   -0.54002
593640.0000   -0.56257
593680.0000   -0.74099
593720.0000   -0.78729
593760.0000   -0.81232
593800.0000   -0.72735
593840.0000   -0.92533
593880.0000   -0.73783
593920.0000   -0.61291
593960.0000   -0.87680
594000.0000   -0.73463
594040.0000   -0.54938
594080.0000   -0.53704
594120.0000   -0.68504
594160.0000   -0.39034
594200.0000   -0.78277
594240.0000   -0.46435
594280.0000   -0.81463
594320.0000   -0.52921
594360.0000   -0.46504
594400.0000   -0.67330
594440.0000   -0.83849
594480.0000   -0.87794
594520.0000   -0.55632
594560.0000   -0.70990
594600.0000   -0.40025
594640.0000   -0.72283
594680.0000   -0.86585
594720.0000   -0.82814
594760.0000   -0.37298
594800.0000   -0.88326
594840.0000   -0.69109
594880.0000   -0.52966
594920.0000   -0.34886
594960.0000   -0.53246
595000.0000   -0.43975
595040.0000   -0.58201
595080.0000   -0.92301
595120.0000   -0.86298
595160.0000   -0.89963
595200.0000   -0.60981
595240.0000   -0.62804
595280.0000   -0.67566
595320.0000   -0.84578
595360.0000   -0.60166
595400.0000   -0.68684
595440.0000   -0.88791
595480.0000   -0.53705
595520.0000   -0.71748
595560.0000   -0.69636
595600.0000   -0.81282
595640.0000   -1.03719
595680.0000   -0.89548
595720.0000   -0.73692
595760.0000   -1.07140
595800.0000   -0.86078
595840.0000   -0.87950
595880.0000   -0.77841
595920.0000   -0.69862
595960.0000   -0.95236
596000.0000   -0.83797
596040.0000   -0.97832
596080.0000   -0.93674
596120.0000   -0.74715
596160.0000   -0.80832
596200.0000   -0.65659
596240.0000   -0.96736
596280.0000   -0.66489
596320.0000   -0.77627
596360.0000   -0.75178
596400.0000   -0.73675
596440.0000   -0.79206
596480.0000   -0.89526
596520.0000   -0.67066
596560.0000   -0.43618
596600.0000   -0.36099
596640.0000   -0.58675
596680.0000   -0.10015
596720.0000   -0.44472
596760.0000   -0.71142
596800.0000   -0.40746
596840.0000   -0.39481
596880.0000    0.01321
596920.0000   -0.50725
596960.0000   -0.47171
597000.0000   -0.73616
597040.0000   -0.49010
597080.0000   -0.51718
597120.0000   -0.68808
597160.0000   -0.88492
597200.0000   -0.82448
597240.0000   -0.61030
597280.0000   -0.68767
597320.0000   -0.44389
597360.0000   -0.52772
597400.0000   -0.57337
597440.0000   -0.46438
597480.0000   -0.62100
597520.0000   -0.61323
597560.0000   -0.63923
597600.0000   -0.60532
597640.0000   -0.67536
597680.0000   -0.71043
597720.0000   -0.45206
597760.0000   -0.21085
597800.0000   -0.44046
597840.0000   -0.55844
597880.0000   -0.47730
597920.0000   -0.63111
597960.0000   -0.32271
598000.0000   -0.42150
598040.0000   -0.51883
598080.0000   -0.41373
598120.0000   -0.55914
598160.0000   -0.42709
598200.0000   -0.45406
598240.0000   -0.09097
598280.0000   -0.53579
598320.0000   -0.53733
598360.0000   -0.56983
598400.0000   -0.76030
598440.0000   -0.72450
598480.0000   -0.46830
598520.0000   -0.45783
598560.0000   -0.60266
598600.0000   -0.47560
598640.0000   -0.70184
598680.0000   -0.53933
598720.0000   -0.49367
598760.0000   -0.53405
598800.0000   -0.40418
598840.0000   -0.25126
598880.0000   -0.78101
598920.0000   -0.69783
598960.0000   -0.30849
599000.0000   -0.56630
599040.0000   -0.67786
599080.0000   -0.41845
599120.0000   -0.47885
599160.0000   -0.45505
599200.0000   -0.64837
599240.0000   -0.75893
599280.0000   -0.53360
599320.0000   -0.71058
599360.0000   -0.71957
599400.0000   -0.57940
599440.0000   -0.71684
599480.0000   -0.66321
599520.0000   -0.50407
599560.0000   -0.78755
599600.0000   -0.70725
599640.0000   -0.61609
599680.0000   -0.36617
599720.0000   -0.75764
599760.0000   -0.68649
599800.0000   -0.57153
599840.0000   -0.71813
599880.0000   -0.71250
599920.0000   -0.49664
599960.0000   -0.59912
600000.0000   -0.52588
600040.0000   -0.39382
600080.0000   -0.59124
600120.0000   -0.59882
600160.0000   -0.52039
600200.0000   -0.74519
600240.0000   -0.70535
600280.0000   -0.55242
600320.0000   -0.67635
600360.0000   -0.81813
600400.0000   -0.63229
600440.0000   -0.83519
600480.0000   -0.90254
600520.0000   -1.04317
600560.0000   -0.92139
600600.0000   -1.07361
600640.0000   -0.97033
600680.0000   -0.70914
600720.0000   -0.54491
600760.0000   -0.76561
600800.0000   -0.96638
600840.0000   -0.73068
600880.0000   -0.72791
600920.0000   -0.81553
600960.0000   -0.76063
601000.0000   -0.69704
601040.0000   -0.61335
601080.0000   -0.56743
601120.0000   -0.53807
601160.0000   -0.62465
601200.0000   -0.49872
601240.0000   -0.61402
601280.0000   -0.58876
601320.0000   -0.58658
601360.0000   -0.63879
601400.0000   -0.68112
601440.0000   -0.57890
601480.0000   -0.55794
601520.0000   -0.32178
601560.0000   -0.53490
601600.0000   -0.60945
601640.0000   -0.75639
601680.0000   -0.84484
601720.0000   -0.77248
601760.0000   -0.56437
601800.0000   -0.31681
601840.0000   -0.51063
601880.0000   -0.54248
601920.0000   -0.47097
601960.0000   -0.06610
602000.0000   -0.25386
602040.0000   -0.57266
602080.0000   -0.55296
602120.0000   -0.69462
602160.0000   -0.83289
602200.0000   -0.67947
602240.0000   -0.47387
602280.0000   -0.86181
602320.0000   -0.92964
602360.0000   -0.79199
602400.0000   -0.67303
602440.0000   -0.58840
602480.0000   -0.48385
602520.0000   -0.61927
602560.0000   -0.72807
602600.0000   -0.49127
602640.0000   -0.74151
602680.0000   -0.70120
602720.0000   -0.73976
602760.0000   -0.66379
602800.0000   -0.49596
602840.0000   -0.58835
602880.0000   -0.57463
602920.0000   -0.90626
602960.0000   -0.73716
603000.0000   -0.64323
603040.0000   -0.63780
603080.0000   -0.59623
603120.0000   -0.80402
603160.0000   -0.57285
603200.0000   -0.67441
603240.0000   -0.55208
603280.0000   -0.39524
603320.0000   -0.72163
603360.0000   -0.52129
603400.0000   -0.65983
603440.0000   -0.63388
603480.0000   -0.50638
603520.0000   -0.57557
603560.0000   -0.55956
603600.0000   -0.67490
603640.0000   -0.71611
603680.0000   -0.61332
603720.0000   -0.66618
603760.0000   -0.57526
603800.0000   -0.77022
603840.0000   -0.56582
603880.0000   -0.68320
603920.0000   -0.68795
603960.0000   -0.65780
604000.0000   -0.30440
604040.0000   -0.62614
604080.0000   -0.70994
604120.0000   -0.67322
604160.0000   -0.64375
604200.0000   -0.83045
604240.0000   -0.54319
604280.0000   -0.64051
604320.0000   -0.70693
604360.0000   -0.35536
604400.0000   -0.21114
604440.0000   -0.51304
604480.0000   -0.64848
604520.0000   -0.69448
604560.0000   -0.84766
604600.0000   -0.48706
604640.0000   -0.53688
604680.0000   -0.76288
604720.0000   -0.89101
604760.0000   -0.39409
604800.0000   -0.67878
604840.0000   -0.84206
604880.0000   -0.65949
604920.0000   -0.48624
604960.0000   -0.68510
605000.0000   -0.79686
605040.0000   -0.68635
605080.0000   -0.70135
605120.0000   -0.64532
605160.0000   -0.73618
605200.0000   -0.71205
605240.0000   -0.58678
605280.0000   -0.44830
605320.0000   -0.71881
605360.0000   -0.80516
605400.0000   -0.79673
605440.0000   -0.46067
605480.0000   -0.70027
605520.0000   -0.51979
605560.0000   -0.54612
605600.0000   -0.71415
605640.0000   -0.66618
605680.0000   -0.48581
605720.0000   -0.67064
605760.0000   -0.63282
605800.0000   -0.57807
605840.0000   -0.40100
605880.0000   -0.54737
605920.0000   -0.75292
605960.0000   -0.59786
606000.0000   -0.48197
606040.0000   -0.52678
606080.0000   -0.56583
606120.0000   -0.67450
606160.0000   -0.63154
606200.0000   -0.61967
606240.0000   -0.54306
606280.0000   -0.63686
606320.0000   -0.67921
606360.0000   -0.47742
606400.0000   -0.74307
606440.0000   -0.45075
606480.0000   -0.50201
606520.0000   -1.04922
606560.0000   -0.73422
606600.0000   -0.54819
606640.0000   -0.72864
606680.0000   -0.54971
606720.0000   -0.53819
606760.0000   -0.54403
606800.0000   -0.43946
606840.0000   -0.87349
606880.0000   -0.74515
606920.0000   -0.79376
606960.0000   -0.53248
607000.0000   -0.74774
607040.0000   -0.38871
607080.0000   -0.55593
607120.0000   -0.54299
607160.0000   -0.77040
607200.0000   -0.89940
607240.0000   -0.67476
607280.0000   -0.52105
607320.0000   -0.27061
607360.0000   -0.39724
607400.0000   -0.16556
607440.0000   -0.39308
607480.0000   -0.55424
607520.0000   -0.46535
607560.0000   -0.54170
607600.0000   -0.63556
607640.0000   -0.60993
607680.0000   -0.48146
607720.0000   -0.68905
607760.0000   -0.62757
607800.0000   -0.46737
607840.0000   -0.75249
607880.0000   -0.54997
607920.0000   -0.69159
607960.0000   -0.58544
608000.0000   -0.76010
608040.0000   -0.49008
608080.0000   -0.64358
608120.0000   -0.51636
608160.0000   -0.32338
608200.0000   -0.56519
608240.0000   -0.65046
608280.0000   -0.52821
608320.0000   -0.43791
608360.0000   -0.58866
608400.0000   -0.36537
608440.0000   -0.70404
608480.0000   -0.61955
608520.0000   -0.73537
608560.0000   -0.68810
608600.0000   -0.75872
608640.0000   -0.57530
608680.0000   -0.78136
608720.0000   -0.82742
608760.0000   -0.49175
608800.0000   -0.50125
608840.0000   -0.77231
608880.0000   -0.41726
608920.0000   -0.83304
608960.0000   -0.41512
609000.0000   -0.78646
609040.0000   -0.73571
609080.0000   -0.55631
609120.0000   -0.67640
609160.0000   -0.66885
609200.0000   -0.71881
609240.0000   -0.79944
609280.0000   -0.50375
609320.0000   -0.86054
609360.0000   -0.83616
609400.0000   -0.65081
609440.0000   -0.65730
609480.0000   -0.73916
609520.0000   -0.47073
609560.0000   -0.55639
609600.0000   -0.54199
609640.0000   -0.48232
609680.0000   -0.52703
609720.0000   -0.35137
609760.0000   -0.57774
609800.0000   -0.27498
609840.0000   -0.30737
609880.0000   -0.53170
609920.0000   -0.50907
609960.0000   -0.43183
610000.0000   -0.33904
610040.0000   -0.55750
610080.0000   -0.33993
610120.0000   -0.54377
610160.0000   -0.31613
610200.0000   -0.65800
610240.0000   -0.48876
610280.0000   -0.70541
610320.0000   -0.44815
610360.0000   -0.63491
610400.0000   -0.62414
610440.0000   -0.57358
610480.0000   -0.28449
610520.0000   -0.39345
610560.0000   -0.54481
610600.0000   -0.50739
610640.0000   -0.36991
610680.0000   -0.30893
610720.0000   -0.29709
610760.0000   -0.45085
610800.0000   -0.50571
610840.0000   -0.60749
610880.0000   -0.55833
610920.0000   -0.71899
610960.0000   -0.44183
611000.0000   -0.58529
611040.0000   -0.24047
611080.0000   -0.37004
611120.0000   -0.38539
611160.0000   -0.54970
611200.0000   -0.71810
611240.0000   -0.78055
611280.0000   -0.57068
611320.0000   -0.56514
611360.0000   -0.69796
611400.0000   -0.55205
611440.0000   -0.37540
611480.0000   -0.56993
611520.0000   -0.51758
611560.0000   -0.68249
611600.0000   -0.58433
611640.0000   -0.46672
611680.0000   -0.53623
611720.0000   -0.71861
611760.0000   -0.34139
611800.0000   -0.52780
611840.0000   -0.59136
611880.0000   -0.47606
611920.0000   -0.64598
611960.0000   -0.72563
612000.0000   -0.62441
612040.0000   -0.48950
612080.0000   -0.68522
612120.0000   -0.75500
612160.0000   -0.73106
612200.0000   -0.77948
612240.0000   -0.52077
612280.0000   -0.55497
612320.0000   -0.68594
612360.0000   -0.61616
612400.0000   -0.66566
612440.0000   -0.52907
612480.0000   -0.57029
612520.0000   -0.53711
612560.0000   -0.59260
612600.0000   -0.65154
612640.0000   -0.50946
612680.0000   -0.29534
612720.0000   -0.68594
612760.0000   -0.67777
612800.0000   -0.60780
612840.0000   -0.58008
612880.0000   -0.57310
612920.0000   -0.61651
612960.0000   -0.79413
613000.0000   -0.61921
613040.0000   -0.80218
613080.0000   -0.85345
613120.0000   -0.79752
613160.0000   -0.69935
613200.0000   -0.83345
613240.0000   -0.27848
613280.0000   -0.73440
613320.0000   -0.83046
613360.0000   -0.63928
613400.0000   -0.36456
613440.0000   -0.53592
613480.0000   -0.61142
613520.0000   -0.79917
613560.0000   -0.75811
613600.0000   -0.63656
613640.0000   -0.71890
613680.0000   -0.56592
613720.0000   -0.75186
613760.0000   -0.39966
613800.0000   -0.50394
613840.0000   -0.68790
613880.0000   -0.86601
613920.0000   -0.60929
613960.0000   -0.72399
614000.0000   -0.50132
614040.0000   -0.43387
614080.0000   -0.68761
614120.0000   -0.57478
614160.0000   -0.30318
614200.0000   -0.55331
614240.0000   -0.50841
614280.0000   -0.65647
614320.0000   -0.45941
614360.0000   -0.48167
614400.0000   -0.66483
614440.0000   -0.79741
614480.0000   -0.57460
614520.0000   -0.56420
614560.0000   -0.58792
614600.0000   -0.79927
614640.0000   -0.54864
614680.0000   -0.56056
614720.0000   -0.55150
614760.0000   -0.63985
614800.0000   -0.56914
614840.0000   -0.55812
614880.0000   -0.52725
614920.0000   -0.79844
614960.0000   -0.75361
615000.0000   -0.55096
615040.0000   -0.58386
615080.0000   -0.59731
615120.0000   -0.77432
615160.0000   -0.68229
615200.0000   -0.72390
615240.0000   -0.69168
615280.0000   -0.55002
615320.0000   -0.76064
615360.0000   -0.67101
615400.0000   -0.92132
615440.0000   -0.51137
615480.0000   -0.80625
615520.0000   -0.80841
615560.0000   -0.48411
615600.0000   -0.78400
615640.0000   -0.87028
615680.0000   -0.77916
615720.0000   -0.54839
615760.0000   -0.84468
615800.0000   -0.69958
615840.0000   -0.52524
615880.0000   -0.77225
615920.0000   -0.59936
615960.0000   -0.60225
616000.0000   -0.63497
616040.0000   -0.33986
616080.0000   -0.57979
616120.0000   -0.57335
616160.0000   -0.70905
616200.0000   -0.47059
616240.0000   -0.72587
616280.0000   -0.67294
616320.0000   -0.60869
616360.0000   -0.55833
616400.0000   -0.35737
616440.0000   -0.40274
616480.0000   -0.27867
616520.0000   -0.48217
616560.0000   -0.69840
616600.0000   -0.63827
616640.0000   -0.45451
616680.0000   -0.52557
616720.0000   -0.54688
616760.0000   -0.71865
616800.0000   -0.28161
616840.0000   -0.63305
616880.0000   -0.52991
616920.0000   -0.78138
616960.0000   -0.84212
617000.0000   -0.56347
617040.0000   -0.59262
617080.0000   -0.65054
617120.0000   -0.77430
617160.0000   -0.63906
617200.0000   -0.75188
617240.0000   -0.60125
617280.0000   -0.60814
617320.0000   -0.70695
617360.0000   -0.67425
617400.0000   -0.74123
617440.0000   -0.68550
617480.0000   -0.46172
617520.0000   -0.75161
617560.0000   -0.64035
617600.0000   -0.78039
617640.0000   -0.86108
617680.0000   -0.63163
617720.0000   -0.60652
617760.0000   -0.80517
617800.0000   -0.49345
617840.0000   -0.52941
617880.0000   -0.56545
617920.0000   -0.78280
617960.0000   -0.59894
618000.0000   -0.67714
618040.0000   -0.66938
618080.0000   -0.64652
618120.0000   -0.52322
618160.0000   -0.76044
618200.0000   -0.69832
618240.0000   -0.85363
618280.0000   -0.45869
618320.0000   -0.70720
618360.0000   -0.37779
618400.0000   -0.70471
618440.0000   -0.69222
618480.0000   -0.82491
618520.0000   -0.70405
618560.0000   -0.72696
618600.0000   -0.69400
618640.0000   -0.68284
618680.0000   -0.50225
618720.0000   -0.49533
618760.0000   -0.65267
618800.0000   -0.46398
618840.0000   -0.56649
618880.0000   -0.38943
618920.0000   -0.31597
618960.0000   -0.38625
619000.0000   -0.64453
619040.0000   -0.63051
619080.0000   -0.71670
619120.0000   -0.57286
619160.0000   -0.60252
619200.0000   -0.61259
619240.0000   -0.53139
619280.0000   -0.58185
619320.0000   -0.54534
619360.0000   -0.83318
619400.0000   -0.74381
619440.0000   -0.62203
619480.0000   -0.44433
619520.0000   -0.57273
619560.0000   -0.54136
619600.0000   -0.67344
619640.0000   -0.40794
619680.0000   -0.64029
619720.0000   -0.67130
619760.0000   -0.47220
619800.0000   -0.62292
619840.0000   -0.56593
619880.0000   -0.50033
619920.0000   -0.46605
619960.0000   -0.72095
620000.0000   -0.74552
620040.0000   -0.65355
620080.0000   -0.67642
620120.0000   -0.82394
620160.0000   -0.58013
620200.0000   -0.64759
620240.0000   -0.90691
620280.0000   -0.82192
620320.0000   -0.77698
620360.0000   -0.69954
620400.0000   -0.52498
620440.0000   -0.44788
620480.0000   -0.26076
620520.0000   -0.64295
620560.0000   -0.54879
620600.0000   -0.54071
620640.0000   -0.44587
620680.0000   -0.81643
620720.0000   -0.54093
620760.0000   -0.39409
620800.0000   -0.67737
620840.0000   -0.71507
620880.0000   -0.67517
620920.0000   -0.65104
620960.0000   -0.70239
621000.0000   -0.62327
621040.0000   -0.59188
621080.0000   -0.60332
621120.0000   -0.64976
621160.0000   -0.67291
621200.0000   -0.61021
621240.0000   -0.66607
621280.0000   -0.67446
621320.0000   -0.71624
621360.0000   -0.72622
621400.0000   -0.70885
621440.0000   -0.76458
621480.0000   -0.63463
621520.0000   -0.72253
621560.0000   -0.66222
621600.0000   -0.61600
621640.0000   -0.72303
621680.0000   -0.58997
621720.0000   -0.70675
621760.0000   -0.34312
621800.0000   -0.58607
621840.0000   -0.69410
621880.0000   -0.77479
621920.0000   -0.73217
621960.0000   -0.81220
622000.0000   -0.70183
622040.0000   -0.55317
622080.0000   -0.61965
622120.0000   -0.63152
622160.0000   -0.72050
622200.0000   -0.72145
622240.0000   -0.61448
622280.0000   -0.60848
622320.0000   -0.90985
622360.0000   -0.80761
622400.0000   -0.56030
622440.0000   -0.76151
622480.0000   -0.73411
622520.0000   -0.69822
622560.0000   -0.53288
622600.0000   -0.57596
622640.0000   -0.73470
622680.0000   -0.57321
622720.0000   -0.65300
622760.0000   -0.66579
622800.0000   -0.50497
622840.0000   -0.68905
622880.0000   -0.51248
622920.0000   -0.42998
622960.0000   -0.52264
623000.0000   -0.41909
623040.0000   -0.30011
623080.0000   -0.57629
623120.0000   -0.92687
623160.0000   -0.49534
623200.0000   -0.49447
623240.0000   -0.67438
623280.0000   -0.82309
623320.0000   -0.77980
623360.0000   -0.74609
623400.0000   -0.36996
623440.0000   -0.66692
623480.0000   -0.48506
623520.0000   -0.51910
623560.0000   -0.73449
623600.0000   -0.64618
623640.0000   -0.75446
623680.0000   -0.66155
623720.0000   -0.64942
623760.0000   -0.80754
623800.0000   -0.48834
623840.0000   -0.88507
623880.0000   -0.40950
623920.0000   -0.64820
623960.0000   -0.66320
624000.0000   -0.63539
624040.0000   -0.64534
624080.0000   -0.39852
624120.0000   -0.60715
624160.0000   -0.74355
624200.0000   -0.41496
624240.0000   -0.73612
624280.0000   -0.66773
624320.0000   -0.55446
624360.0000   -0.51725
624400.0000   -0.56374
624440.0000   -0.62677
624480.0000   -0.56251
624520.0000   -0.57474
624560.0000   -0.42563
624600.0000   -0.74514
624640.0000   -0.75976
624680.0000   -0.64208
624720.0000   -0.89096
624760.0000   -0.69656
624800.0000   -0.81369
624840.0000   -0.89644
624880.0000   -0.58171
624920.0000   -0.89918
624960.0000   -0.49055
625000.0000   -0.61180
625040.0000   -0.53157
625080.0000   -0.43665
625120.0000   -0.62919
625160.0000   -0.91282
625200.0000   -0.64904
625240.0000   -0.46476
625280.0000   -0.65653
625320.0000   -0.74739
625360.0000   -0.85099
625400.0000   -0.95476
625440.0000   -0.78906
625480.0000   -0.77559
625520.0000   -0.95884
625560.0000   -0.49542
625600.0000   -0.79934
625640.0000   -1.01935
625680.0000   -0.63555
625720.0000   -0.67597
625760.0000   -0.86941
625800.0000   -0.82138
625840.0000   -0.71666
625880.0000   -0.82730
625920.0000   -0.76192
625960.0000   -0.77989
626000.0000   -0.76900
626040.0000   -0.53963
626080.0000   -0.76967
626120.0000   -0.67156
626160.0000   -0.50064
626200.0000   -0.46509
626240.0000   -0.61631
626280.0000   -0.50810
626320.0000   -0.74398
626360.0000   -0.74445
626400.0000   -0.72704
626440.0000   -0.41993
626480.0000   -0.48993
626520.0000   -0.52005
626560.0000   -0.60026
626600.0000   -0.72970
626640.0000   -0.40015
626680.0000   -0.47196
626720.0000   -0.46804
626760.0000   -0.39172
626800.0000   -0.52343
626840.0000   -0.59350
626880.0000   -0.81874
626920.0000   -0.68017
626960.0000   -0.47214
627000.0000   -0.54979
627040.0000   -0.50110
627080.0000   -0.86821
627120.0000   -0.66527
627160.0000   -0.65025
627200.0000   -0.46340
627240.0000   -0.56242
627280.0000   -0.46991
627320.0000   -0.52985
627360.0000   -0.37773
627400.0000   -0.46324
627440.0000   -0.60012
627480.0000   -0.39649
627520.0000   -0.64657
627560.0000   -0.54280
627600.0000   -0.56288
627640.0000   -0.70901
627680.0000   -0.76116
627720.0000   -0.62582
627760.0000   -0.59783
627800.0000   -0.79406
627840.0000   -0.54656
627880.0000   -0.98665
627920.0000   -0.39820
627960.0000   -0.40026
628000.0000   -0.68117
628040.0000   -0.69641
628080.0000   -0.70987
628120.0000   -0.60684
628160.0000   -0.60343
628200.0000   -0.80428
628240.0000   -0.79102
628280.0000   -0.62932
628320.0000   -0.53247
628360.0000   -0.42386
628400.0000   -0.81900
628440.0000   -0.71615
628480.0000   -0.66199
628520.0000   -0.66165
628560.0000   -0.76096
628600.0000   -0.45732
628640.0000   -0.52557
628680.0000   -0.76715
628720.0000   -0.30007
628760.0000   -0.24337
628800.0000   -0.60407
628840.0000   -0.65777
628880.0000   -0.60755
628920.0000   -0.60189
628960.0000   -0.63094
629000.0000   -0.44831
629040.0000   -0.49469
629080.0000   -0.42981
629120.0000   -0.56477
629160.0000   -0.64871
629200.0000   -0.50175
629240.0000   -0.63167
629280.0000   -0.64020
629320.0000   -0.36822
629360.0000   -0.92061
629400.0000   -0.57341
629440.0000   -0.57033
629480.0000   -0.69465
629520.0000   -0.70681
629560.0000   -0.66262
629600.0000   -0.68192
629640.0000   -0.58990
629680.0000   -0.70234
629720.0000   -0.79617
629760.0000   -0.79637
629800.0000   -0.76022
629840.0000   -0.57706
629880.0000   -0.79688
629920.0000   -0.75475
629960.0000   -0.43110
630000.0000   -0.68801
630040.0000   -0.68478
630080.0000   -0.74517
630120.0000   -0.51802
630160.0000   -0.85679
630200.0000   -0.46400
630240.0000   -0.78734
630280.0000   -0.46109
630320.0000   -0.66447
630360.0000   -0.63119
630400.0000   -0.58980
630440.0000   -0.68278
630480.0000   -0.58968
630520.0000   -0.62247
630560.0000   -0.50399
630600.0000   -0.40599
630640.0000   -0.61279
630680.0000   -0.40980
630720.0000   -0.65748
630760.0000   -0.55131
630800.0000   -0.59528
630840.0000   -0.69779
630880.0000   -0.65100
630920.0000   -0.68077
630960.0000   -0.63805
631000.0000   -0.63055
631040.0000   -0.65421
631080.0000   -0.85756
631120.0000   -0.63384
631160.0000   -0.61630
631200.0000   -0.64822
631240.0000   -0.69332
631280.0000   -0.79149
631320.0000   -0.63238
631360.0000   -0.52594
631400.0000   -0.60578
631440.0000   -0.72044
631480.0000   -0.46000
631520.0000   -0.45344
631560.0000   -0.63253
631600.0000   -0.39512
631640.0000   -0.51815
631680.0000   -0.39695
631720.0000   -0.55349
631760.0000   -0.73915
631800.0000   -0.92716
631840.0000   -0.60944
631880.0000   -0.59674
631920.0000   -0.54784
631960.0000   -0.60919
632000.0000   -0.43121
632040.0000   -0.51921
632080.0000   -0.49152
632120.0000   -0.56423
632160.0000   -0.49429
632200.0000   -0.56497
632240.0000   -0.72884
632280.0000   -0.61622
632320.0000   -0.92645
632360.0000   -0.53670
632400.0000   -0.90262
632440.0000   -1.01837
632480.0000   -0.94833
632520.0000   -0.58141
632560.0000   -0.44829
632600.0000   -0.46516
632640.0000   -0.51145
632680.0000   -0.49895
632720.0000   -0.32045
632760.0000   -0.28443
632800.0000   -0.65626
632840.0000   -0.39262
632880.0000   -0.72563
632920.0000   -0.65214
632960.0000   -0.50171
633000.0000   -0.71054
633040.0000   -0.67274
633080.0000   -0.43496
633120.0000   -0.55118
633160.0000   -0.67800
633200.0000   -0.77100
633240.0000   -0.63682
633280.0000   -0.60926
633320.0000   -0.64505
633360.0000   -0.51884
633400.0000   -0.59717
633440.0000   -0.51340
633480.0000   -0.96535
633520.0000   -0.62924
633560.0000   -0.63809
633600.0000   -0.34329
633640.0000   -0.64133
633680.0000   -0.76735
633720.0000   -0.43782
633760.0000   -0.76224
633800.0000   -0.83742
633840.0000   -0.70575
633880.0000   -0.55753
633920.0000   -0.65164
633960.0000   -0.76046
634000.0000   -0.69991
634040.0000   -0.58888
634080.0000   -0.64920
634120.0000   -0.69235
634160.0000   -0.69556
634200.0000   -0.69972
634240.0000   -0.90750
634280.0000   -0.85930
634320.0000   -0.80676
634360.0000   -0.65204
634400.0000   -0.66450
634440.0000   -0.64021
634480.0000   -0.64421
634520.0000   -0.67222
634560.0000   -0.55813
634600.0000   -0.59040
634640.0000   -0.56586
634680.0000   -0.68302
634720.0000   -0.54762
634760.0000   -0.53682
634800.0000   -0.69398
634840.0000   -0.68448
634880.0000   -0.98481
634920.0000   -0.81826
634960.0000   -0.61866
635000.0000   -0.66739
635040.0000   -0.47998
635080.0000   -0.55445
635120.0000   -0.72286
635160.0000   -0.64035
635200.0000   -0.52918
635240.0000   -0.65605
635280.0000   -0.64669
635320.0000   -0.61269
635360.0000   -0.38720
635400.0000   -0.85018
635440.0000   -0.58884
635480.0000   -0.73236
635520.0000   -0.72613
635560.0000   -0.60524
635600.0000   -0.75794
635640.0000   -0.74023
635680.0000   -0.78260
635720.0000   -0.63205
635760.0000   -0.47687
635800.0000   -0.73443
635840.0000   -0.77411
635880.0000   -0.86878
635920.0000   -0.81370
635960.0000   -0.80168
636000.0000   -0.44906
636040.0000   -0.63434
636080.0000   -0.45887
636120.0000   -0.83150
636160.0000   -0.42529
636200.0000   -0.74149
636240.0000   -0.83744
636280.0000   -0.60343
636320.0000   -0.60807
636360.0000   -0.55142
636400.0000   -0.63594
636440.0000   -0.66041
636480.0000   -0.54692
636520.0000   -0.46672
636560.0000   -0.53376
636600.0000   -0.75912
636640.0000   -0.80611
636680.0000   -0.63285
636720.0000   -0.76667
636760.0000   -0.59934
636800.0000   -0.75347
636840.0000   -0.68737
636880.0000   -0.49055
636920.0000   -0.78655
636960.0000   -0.74724
637000.0000   -0.76001
637040.0000   -0.77468
637080.0000   -0.45449
637120.0000   -0.68875
637160.0000   -0.46104
637200.0000   -0.78803
637240.0000   -0.91738
637280.0000   -0.60450
637320.0000   -0.74682
637360.0000   -0.54974
637400.0000   -0.72387
637440.0000   -0.73029
637480.0000   -0.56073
637520.0000   -0.64753
637560.0000   -0.62712
637600.0000   -0.70521
637640.0000   -0.45886
637680.0000   -0.43995
637720.0000   -0.50755
637760.0000   -0.70777
637800.0000   -0.61146
637840.0000   -0.86083
637880.0000   -0.60043
637920.0000   -0.40820
637960.0000   -0.38307
638000.0000   -0.51845
638040.0000   -0.55661
638080.0000   -0.61387
638120.0000   -0.51074
638160.0000   -0.45134
638200.0000   -0.43429
638240.0000   -0.68983
638280.0000   -0.37101
638320.0000   -0.57412
638360.0000   -0.54987
638400.0000   -0.91162
638440.0000   -0.60614
638480.0000   -0.42945
638520.0000   -0.86921
638560.0000   -0.68068
638600.0000   -0.54759
638640.0000   -0.81887
638680.0000   -0.60142
638720.0000   -0.59120
638760.0000   -0.57338
638800.0000   -0.60971
638840.0000   -0.67405
638880.0000   -0.50641
638920.0000   -0.29918
638960.0000   -0.21768
639000.0000   -0.54559
639040.0000   -0.41966
639080.0000   -0.43135
639120.0000   -0.20928
639160.0000   -0.51849
639200.0000   -0.63005
639240.0000   -0.41657
639280.0000   -0.56267
639320.0000   -0.63964
639360.0000   -0.78909
639400.0000   -0.66577
639440.0000   -0.61596
639480.0000   -0.77122
639520.0000   -0.69941
639560.0000   -0.59124
639600.0000   -0.65667
639640.0000   -0.73610
639680.0000   -0.73765
639720.0000   -0.71793
639760.0000   -0.73653
639800.0000   -0.45579
639840.0000   -0.63624
639880.0000   -0.80752
639920.0000   -0.79945
639960.0000   -0.73655
640000.0000   -0.82143
640040.0000   -0.85465
640080.0000   -0.82918
640120.0000   -0.83168
640160.0000   -0.56873
640200.0000   -0.70552
640240.0000   -0.79236
640280.0000   -0.94357
640320.0000   -0.77051
640360.0000   -0.22762
640400.0000   -0.54722
640440.0000   -0.35921
640480.0000   -0.01016
640520.0000   -0.57898
640560.0000   -0.47186
640600.0000   -0.68704
640640.0000   -0.80779
640680.0000   -0.83792
640720.0000   -0.70538
640760.0000   -0.62899
640800.0000   -0.69439
640840.0000   -0.86638
640880.0000   -0.65875
640920.0000   -0.69219
640960.0000   -0.93057
641000.0000   -0.68157
641040.0000   -0.94208
641080.0000   -0.83788
641120.0000   -0.64211
641160.0000   -0.65966
641200.0000   -0.63604
641240.0000   -0.63844
641280.0000   -0.62264
641320.0000   -0.56155
641360.0000   -0.73610
641400.0000   -0.82725
641440.0000   -0.61204
641480.0000   -0.63722
641520.0000   -0.78481
641560.0000   -0.55787
641600.0000   -0.56369
641640.0000   -0.73860
641680.0000   -0.67006
641720.0000   -0.71064
641760.0000   -0.73675
641800.0000   -0.71420
641840.0000   -0.75804
641880.0000   -0.57271
641920.0000   -0.68659
641960.0000   -0.81929
642000.0000   -0.54815
642040.0000   -0.65514
642080.0000   -0.71820
642120.0000   -0.62792
642160.0000   -0.55952
642200.0000   -0.62596
642240.0000   -0.63785
642280.0000   -0.45695
642320.0000   -0.60613
642360.0000   -0.49666
642400.0000   -0.58680
642440.0000   -0.40988
642480.0000   -0.51156
642520.0000   -0.71803
642560.0000   -0.64323
642600.0000   -0.65052
642640.0000   -0.48141
642680.0000   -0.65067
642720.0000   -0.89702
642760.0000   -0.55257
642800.0000   -0.45725
642840.0000   -0.49915
642880.0000   -0.74980
642920.0000   -0.74314
642960.0000   -0.78001
643000.0000   -0.53041
643040.0000   -0.78937
643080.0000   -0.81824
643120.0000   -0.50286
643160.0000   -0.57459
643200.0000   -0.64040
643240.0000   -0.86054
643280.0000   -0.82599
643320.0000   -0.88187
643360.0000   -0.76861
643400.0000   -0.81328
643440.0000   -0.76332
643480.0000   -0.99203
643520.0000   -0.72518
643560.0000   -0.73160
643600.0000   -0.69743
643640.0000   -0.67047
643680.0000   -0.40922
643720.0000   -0.81760
643760.0000   -0.82029
643800.0000   -0.57290
643840.0000   -0.95559
643880.0000   -0.67362
643920.0000   -0.72943
643960.0000   -0.77544
644000.0000   -0.27919
644040.0000   -0.68591
644080.0000   -0.59247
644120.0000   -0.73526
644160.0000   -0.66638
644200.0000   -0.49273
644240.0000   -0.72980
644280.0000   -0.41594
644320.0000   -0.54991
644360.0000   -0.27587
644400.0000   -0.54621
644440.0000   -0.66471
644480.0000   -0.57168
644520.0000   -0.72601
644560.0000   -0.70615
644600.0000   -0.73024
644640.0000   -0.52021
644680.0000   -0.75579
644720.0000   -0.61306
644760.0000   -0.77691
644800.0000   -0.91203
644840.0000   -0.89573
644880.0000   -0.92050
644920.0000   -0.55340
644960.0000   -0.67906
645000.0000   -0.72835
645040.0000   -0.98759
645080.0000   -0.89543
645120.0000   -0.71300
645160.0000   -0.99923
645200.0000   -0.88882
645240.0000   -0.75041
645280.0000   -0.87440
645320.0000   -0.79252
645360.0000   -0.45811
645400.0000   -0.61053
645440.0000   -0.73792
645480.0000   -0.60130
645520.0000   -0.67971
645560.0000   -0.66827
645600.0000   -0.58394
645640.0000   -0.64726
645680.0000   -0.70008
645720.0000   -0.63537
645760.0000   -0.75429
645800.0000   -1.06292
645840.0000   -0.89515
645880.0000   -0.96084
645920.0000   -0.79902
645960.0000   -0.95179
646000.0000   -0.80349
646040.0000   -0.89646
646080.0000   -0.80417
646120.0000   -0.54376
646160.0000   -0.76337
646200.0000   -0.69808
646240.0000   -0.71167
646280.0000   -0.64158
646320.0000   -0.67223
646360.0000   -0.83449
646400.0000   -0.72980
646440.0000   -0.55124
646480.0000   -0.71816
646520.0000   -0.64171
646560.0000   -0.63206
646600.0000   -0.76835
646640.0000   -0.69739
646680.0000   -0.76447
646720.0000   -0.71163
646760.0000   -0.62588
646800.0000   -0.54288
646840.0000   -0.68463
646880.0000   -0.77881
646920.0000   -0.63262
646960.0000   -0.79180
647000.0000   -0.80680
647040.0000   -0.74410
647080.0000   -0.79159
647120.0000   -0.66005
647160.0000   -0.72381
647200.0000   -0.61364
647240.0000   -0.67455
647280.0000   -0.69295
647320.0000   -0.70625
647360.0000   -0.69967
647400.0000   -0.53133
647440.0000   -0.55009
647480.0000   -0.51426
647520.0000   -0.78583
647560.0000   -0.75105
647600.0000   -0.49594
647640.0000   -0.65883
647680.0000   -0.84834
647720.0000   -0.77628
647760.0000   -0.79914
647800.0000   -0.34405
647840.0000   -0.87908
647880.0000   -0.79293
647920.0000   -0.76500
647960.0000   -0.68482
648000.0000   -0.70545
648040.0000   -0.79047
648080.0000   -0.79956
648120.0000   -0.80663
648160.0000   -0.72357
648200.0000   -0.86734
648240.0000   -0.83861
648280.0000   -0.64959
648320.0000   -0.59861
648360.0000   -0.54050
648400.0000   -0.62320
648440.0000   -0.85618
648480.0000   -0.46903
648520.0000   -0.65287
648560.0000   -0.40917
648600.0000   -0.36200
648640.0000   -0.62199
648680.0000   -0.97649
648720.0000   -0.79857
648760.0000   -0.67746
648800.0000   -0.50355
648840.0000   -0.53135
648880.0000   -0.63672
648920.0000   -0.52342
648960.0000   -0.72891
649000.0000   -0.84064
649040.0000   -0.81963
649080.0000   -0.55044
649120.0000   -0.81369
649160.0000   -0.80539
649200.0000   -0.57061
649240.0000   -0.61351
649280.0000   -0.49781
649320.0000   -0.59839
649360.0000   -0.47414
649400.0000   -0.74105
649440.0000   -0.53165
649480.0000   -0.47308
649520.0000   -0.50695
649560.0000   -0.76545
649600.0000   -0.70609
649640.0000   -0.78973
649680.0000   -0.66778
649720.0000   -0.61675
649760.0000   -0.68062
649800.0000   -0.72057
649840.0000   -0.79106
649880.0000   -0.94792
649920.0000   -0.72918
649960.0000   -0.57082
650000.0000   -0.57833
650040.0000   -0.61396
650080.0000   -0.70076
650120.0000   -0.67033
650160.0000   -0.58521
650200.0000   -0.58566
650240.0000   -0.63077
650280.0000   -0.65690
650320.0000   -0.62718
650360.0000   -0.60254
650400.0000   -0.76291
650440.0000   -0.69345
650480.0000   -0.82760
650520.0000   -0.52300
650560.0000   -0.74757
650600.0000   -0.79109
650640.0000   -0.50573
650680.0000   -0.35500
650720.0000   -0.61567
650760.0000   -0.64411
650800.0000   -0.37901
650840.0000   -0.39834
650880.0000   -0.53220
650920.0000   -0.69475
650960.0000   -0.38917
651000.0000   -0.58275
651040.0000   -0.65062
651080.0000   -0.79353
651120.0000   -1.03996
651160.0000   -0.41212
651200.0000   -0.80802
651240.0000   -0.79023
651280.0000   -0.58784
651320.0000   -0.95377
651360.0000   -0.88525
651400.0000   -0.74986
651440.0000   -0.94585
651480.0000   -0.77864
651520.0000   -0.74964
651560.0000   -0.83331
651600.0000   -0.71354
651640.0000   -0.61620
651680.0000   -0.71708
651720.0000   -0.44484
651760.0000   -0.53460
651800.0000   -0.57131
651840.0000   -0.79944
651880.0000   -0.76986
651920.0000   -0.64223
651960.0000   -0.57579
652000.0000   -0.76154
652040.0000   -0.63477
652080.0000   -0.49495
652120.0000   -0.65576
652160.0000   -0.75335
652200.0000   -0.80428
652240.0000   -0.48301
652280.0000   -0.79618
652320.0000   -0.49847
652360.0000   -0.55071
652400.0000   -0.70933
652440.0000   -0.60878
652480.0000   -0.53985
652520.0000   -0.60889
652560.0000   -0.59666
652600.0000   -0.55963
652640.0000   -0.59297
652680.0000   -0.58390
652720.0000   -0.85946
652760.0000   -0.50605
652800.0000   -0.62116
652840.0000   -0.45888
652880.0000   -0.57529
652920.0000   -0.47612
652960.0000   -0.72606
653000.0000   -0.61922
653040.0000   -0.63839
653080.0000   -0.68423
653120.0000   -0.77031
653160.0000   -0.43050
653200.0000   -0.54098
653240.0000   -0.57547
653280.0000   -0.69714
653320.0000   -0.49054
653360.0000   -0.53926
653400.0000   -0.62887
653440.0000   -0.63532
653480.0000   -0.76215
653520.0000   -0.52790
653560.0000   -0.76012
653600.0000   -0.58206
653640.0000   -0.78789
653680.0000   -0.50133
653720.0000   -0.59607
653760.0000   -0.59143
653800.0000   -0.46210
653840.0000   -0.46052
653880.0000   -0.48173
653920.0000   -0.60177
653960.0000   -0.53746
654000.0000   -0.91460
654040.0000   -0.54008
654080.0000   -0.71076
654120.0000   -0.41854
654160.0000   -0.34774
654200.0000   -0.82833
654240.0000   -0.85459
654280.0000   -0.71896
654320.0000   -0.71446
654360.0000   -1.07868
654400.0000   -0.80198
654440.0000   -0.50303
654480.0000   -0.58470
654520.0000   -0.68226
654560.0000   -0.76761
654600.0000   -0.65168
654640.0000   -0.63057
654680.0000   -0.64350
654720.0000   -0.54245
654760.0000   -0.74713
654800.0000   -0.63640
654840.0000   -0.74346
654880.0000   -0.58002
654920.0000   -0.74140
654960.0000   -0.62186
655000.0000   -0.79649
655040.0000   -0.60435
655080.0000   -0.60533
655120.0000   -0.62438
655160.0000   -0.58575
655200.0000   -0.72667
655240.0000   -0.77415
655280.0000   -0.43991
655320.0000   -0.48194
655360.0000   -0.70847
655400.0000   -0.67108
655440.0000   -0.63188
655480.0000   -0.60569
655520.0000   -0.66198
655560.0000   -0.68938
655600.0000   -0.82185
655640.0000   -0.74463
655680.0000   -0.77287
655720.0000   -0.57750
655760.0000   -0.57904
655800.0000   -0.54912
655840.0000   -0.42254
655880.0000   -0.52290
655920.0000   -0.39323
655960.0000   -0.56743
656000.0000   -0.46806
656040.0000   -0.64938
656080.0000   -0.20822
656120.0000   -0.41377
656160.0000   -0.32947
656200.0000   -0.31204
656240.0000   -0.37343
656280.0000   -0.37359
656320.0000   -0.40156
656360.0000   -0.39045
656400.0000   -0.81186
656440.0000   -0.68456
656480.0000   -0.37837
656520.0000   -0.41064
656560.0000   -0.42711
656600.0000   -0.37271
656640.0000   -0.45694
656680.0000   -0.55303
656720.0000   -0.62220
656760.0000   -0.34542
656800.0000   -0.50245
656840.0000   -0.56925
656880.0000   -0.45074
656920.0000   -0.56398
656960.0000   -0.56949
657000.0000   -0.63299
657040.0000   -0.70335
657080.0000   -0.69548
657120.0000   -0.59602
657160.0000   -0.64533
657200.0000   -0.87090
657240.0000   -0.53748
657280.0000   -0.25153
657320.0000   -0.62978
657360.0000   -0.77829
657400.0000   -0.58839
657440.0000   -0.83737
657480.0000   -0.90410
657520.0000   -0.60020
657560.0000   -0.73066
657600.0000   -0.94491
657640.0000   -0.83329
657680.0000   -0.64067
657720.0000   -0.83501
657760.0000   -0.74849
657800.0000   -0.89112
657840.0000   -0.53361
657880.0000   -0.70008
657920.0000   -0.57731
657960.0000   -0.54103
658000.0000   -0.65584
658040.0000   -0.58767
658080.0000   -0.66104
658120.0000   -0.62378
658160.0000   -0.63751
658200.0000   -0.56816
658240.0000   -0.83679
658280.0000   -0.84270
658320.0000   -0.87404
658360.0000   -0.76290
658400.0000   -0.49103
658440.0000   -0.68865
658480.0000   -0.79233
658520.0000   -0.79140
658560.0000   -0.75526
658600.0000   -0.64367
658640.0000   -0.79000
658680.0000   -0.90377
658720.0000   -0.52051
658760.0000   -0.54799
658800.0000   -0.84458
658840.0000   -0.73891
658880.0000   -0.48262
658920.0000   -0.61081
658960.0000   -0.60345
659000.0000   -0.89427
659040.0000   -0.58222
659080.0000   -0.49125
659120.0000   -0.75760
659160.0000   -0.78338
659200.0000   -0.65779
659240.0000   -0.52419
659280.0000   -0.38216
659320.0000   -0.50140
659360.0000   -0.38927
659400.0000   -0.70199
659440.0000   -0.30096
659480.0000   -0.67896
659520.0000   -0.65809
659560.0000   -0.44721
659600.0000   -0.52973
659640.0000   -0.64786
659680.0000   -0.63778
659720.0000   -0.88322
659760.0000   -0.74574
659800.0000   -0.54154
659840.0000   -0.70010
659880.0000   -0.66182
659920.0000   -0.79158
659960.0000   -0.41912
660000.0000   -0.61578
660040.0000   -0.53826
660080.0000   -0.70464
660120.0000   -0.47165
660160.0000   -0.50597
660200.0000   -0.86844
660240.0000   -0.80591
660280.0000   -0.27986
660320.0000   -0.60636
660360.0000   -0.86138
660400.0000   -0.59034
660440.0000   -0.64704
660480.0000   -0.65068
660520.0000   -0.85170
660560.0000   -0.81253
660600.0000   -0.65069
660640.0000   -0.67534
660680.0000   -0.71211
660720.0000   -0.67663
660760.0000   -0.66778
660800.0000   -0.65369
660840.0000   -0.71422
660880.0000   -0.76895
660920.0000   -0.69059
660960.0000   -0.54688
661000.0000   -0.41060
661040.0000   -0.50723
661080.0000   -0.44768
661120.0000   -0.38702
661160.0000   -0.63226
661200.0000   -0.71498
661240.0000   -0.87528
661280.0000   -0.68053
661320.0000   -0.82977
661360.0000   -0.71561
661400.0000   -0.54115
661440.0000   -0.60979
661480.0000   -0.67983
661520.0000   -0.55388
661560.0000   -0.61215
661600.0000   -0.69266
661640.0000   -0.69965
661680.0000   -0.51424
661720.0000   -0.54332
661760.0000   -0.48592
661800.0000   -0.74783
661840.0000   -0.47738
661880.0000   -0.51476
661920.0000   -0.44724
661960.0000   -0.62202
662000.0000   -0.42650
662040.0000   -0.70143
662080.0000   -0.73011
662120.0000   -0.66419
662160.0000   -0.49519
662200.0000   -0.52442
662240.0000   -0.53466
662280.0000   -0.58048
662320.0000   -0.51613
662360.0000   -0.52994
662400.0000   -0.43275
662440.0000   -0.65747
662480.0000   -0.65219
662520.0000   -0.55891
662560.0000   -0.63905
662600.0000   -0.54498
662640.0000   -0.58250
662680.0000   -0.45814
662720.0000   -0.68823
662760.0000   -0.52109
662800.0000   -0.55464
662840.0000   -0.52623
662880.0000   -0.54108
662920.0000   -0.50967
662960.0000   -0.75058
663000.0000   -0.44978
663040.0000   -0.63869
663080.0000   -0.68692
663120.0000   -0.53628
663160.0000   -0.61083
663200.0000   -0.57717
663240.0000   -0.57327
663280.0000   -0.58298
663320.0000   -0.50716
663360.0000   -0.76002
663400.0000   -0.41097
663440.0000   -0.45759
663480.0000   -0.38279
663520.0000   -0.45250
663560.0000   -0.58422
663600.0000   -0.60762
663640.0000   -0.71814
663680.0000   -0.45528
663720.0000   -0.68872
663760.0000   -0.63477
663800.0000   -0.45864
663840.0000   -0.34822
663880.0000   -0.71204
663920.0000   -0.58941
663960.0000   -0.53699
664000.0000   -0.65656
664040.0000   -0.67318
664080.0000   -0.58901
664120.0000   -0.30259
664160.0000   -0.62391
664200.0000   -0.72085
664240.0000   -0.58788
664280.0000   -0.81278
664320.0000   -0.76939
664360.0000   -0.68991
664400.0000   -0.56348
664440.0000   -0.48559
664480.0000   -0.88077
664520.0000   -0.37466
664560.0000   -0.58818
664600.0000   -0.24615
664640.0000   -0.41339
664680.0000   -0.35270
664720.0000   -0.51978
664760.0000   -0.62606
664800.0000   -0.36597
664840.0000   -0.49935
664880.0000   -0.60185
664920.0000   -0.58122
664960.0000   -0.58035
665000.0000   -0.39723
665040.0000   -0.68146
665080.0000   -0.59855
665120.0000   -0.38190
665160.0000   -0.68089
665200.0000   -0.70100
665240.0000   -0.55540
665280.0000   -0.59602
665320.0000   -0.63228
665360.0000   -0.54038
665400.0000   -0.77378
665440.0000   -0.73052
665480.0000   -0.54003
665520.0000   -0.86881
665560.0000   -0.78292
665600.0000   -0.55386
665640.0000   -0.55572
665680.0000   -0.67431
665720.0000   -0.50225
665760.0000   -0.56342
665800.0000   -0.62051
665840.0000   -0.37610
665880.0000   -0.67177
665920.0000   -0.42059
665960.0000   -0.68112
666000.0000   -0.69333
666040.0000   -0.31764
666080.0000   -0.62781
666120.0000   -0.51757
666160.0000   -0.41873
666200.0000   -0.59902
666240.0000   -0.46840
666280.0000   -0.34082
666320.0000   -0.26921
666360.0000   -0.45181
666400.0000   -0.44623
666440.0000   -0.53780
666480.0000   -0.27038
666520.0000   -0.46066
666560.0000   -0.59083
666600.0000   -0.38513
666640.0000   -0.58670
666680.0000   -0.45083
666720.0000   -0.15016
666760.0000   -0.15035
666800.0000   -0.36376
666840.0000   -0.04989
666880.0000   -0.34621
666920.0000   -0.33147
666960.0000   -0.28918
667000.0000   -0.38430
667040.0000   -0.37786
667080.0000   -0.52061
667120.0000   -0.32537
667160.0000   -0.28182
667200.0000   -0.40518
667240.0000   -0.25232
667280.0000   -0.55637
667320.0000   -0.66582
667360.0000   -0.59957
667400.0000   -0.41809
667440.0000   -0.44846
667480.0000   -0.46278
667520.0000   -0.51436
667560.0000   -0.68428
667600.0000   -0.62378
667640.0000   -0.64174
667680.0000   -0.44026
667720.0000   -0.48223
667760.0000   -0.34671
667800.0000   -0.44871
667840.0000   -0.51262
667880.0000   -0.41818
667920.0000   -0.80153
667960.0000   -0.64714
668000.0000   -0.64595
668040.0000   -0.58822
668080.0000   -0.43551
668120.0000   -0.43339
668160.0000   -0.62171
668200.0000   -0.40632
668240.0000   -0.59147
668280.0000   -0.63710
668320.0000   -0.56985
668360.0000   -0.73519
668400.0000   -0.49410
668440.0000   -0.60532
668480.0000   -0.68865
668520.0000   -0.77523
668560.0000   -0.53107
668600.0000   -0.62044
668640.0000   -0.59219
668680.0000   -0.69142
668720.0000   -0.59696
668760.0000   -0.62874
668800.0000   -0.50798
668840.0000   -0.48743
668880.0000   -0.73866
668920.0000   -0.79967
668960.0000   -0.54057
669000.0000   -0.61722
669040.0000   -0.67700
669080.0000   -0.47697
669120.0000   -0.51031
669160.0000   -0.35225
669200.0000   -0.44318
669240.0000   -0.47364
669280.0000   -0.56249
669320.0000   -0.44841
669360.0000   -0.43908
669400.0000   -0.47695
669440.0000   -0.59423
669480.0000   -0.58386
669520.0000   -0.61164
669560.0000   -0.33785
669600.0000   -0.55020
669640.0000   -0.60323
669680.0000   -0.48143
669720.0000   -0.58646
669760.0000   -0.45478
669800.0000   -0.32539
669840.0000    0.00066
669880.0000   -0.38133
669920.0000   -0.78256
669960.0000   -0.65541
670000.0000   -0.63251
670040.0000   -0.71801
670080.0000   -0.60871
670120.0000   -0.52674
670160.0000   -0.50086
670200.0000   -0.44864
670240.0000   -0.60973
670280.0000   -0.41569
670320.0000   -0.73443
670360.0000   -0.45774
670400.0000   -0.66537
670440.0000   -0.51720
670480.0000   -0.59665
670520.0000   -0.40990
670560.0000   -0.46537
670600.0000   -0.80249
670640.0000   -0.54163
670680.0000   -0.70353
670720.0000   -0.56495
670760.0000   -0.53050
670800.0000   -0.52972
670840.0000   -0.25771
670880.0000   -0.50512
670920.0000   -0.57651
670960.0000   -0.57994
671000.0000   -0.69587
671040.0000   -0.86339
671080.0000   -0.70021
671120.0000   -0.59541
671160.0000   -0.41641
671200.0000   -0.60904
671240.0000   -0.67575
671280.0000   -0.77917
671320.0000   -0.81832
671360.0000   -0.75991
671400.0000   -0.34091
671440.0000   -0.50001
671480.0000   -0.48374
671520.0000   -0.53462
671560.0000   -0.63705
671600.0000   -0.76746
671640.0000   -0.73554
671680.0000   -0.77128
671720.0000   -0.62942
671760.0000   -0.62563
671800.0000   -0.51324
671840.0000   -0.71353
671880.0000   -0.65009
671920.0000   -0.57464
671960.0000   -0.66219
672000.0000   -0.72427
672040.0000   -0.39222
672080.0000   -0.37874
672120.0000   -0.34279
672160.0000   -0.59364
672200.0000   -0.51129
672240.0000   -0.31490
672280.0000   -0.58974
672320.0000   -0.45655
672360.0000   -0.55606
672400.0000   -0.70363
672440.0000   -0.56931
672480.0000   -0.73344
672520.0000   -0.38037
672560.0000   -0.33771
672600.0000   -0.47789
672640.0000   -0.68798
672680.0000   -0.48810
672720.0000   -0.36217
672760.0000   -0.70529
672800.0000   -0.75115
672840.0000   -0.51719
672880.0000   -0.40523
672920.0000   -0.64171
672960.0000   -0.50902
673000.0000   -0.48697
673040.0000   -0.58753
673080.0000   -0.40877
673120.0000   -0.60240
673160.0000   -0.68857
673200.0000   -0.58497
673240.0000   -0.64334
673280.0000   -0.49563
673320.0000   -0.56815
673360.0000   -0.65756
673400.0000   -0.73490
673440.0000   -0.71264
673480.0000   -0.70867
673520.0000   -0.67311
673560.0000   -0.31027
673600.0000   -0.51817
673640.0000   -0.15726
673680.0000   -0.46178
673720.0000   -0.64894
673760.0000   -0.52405
673800.0000   -0.41271
673840.0000   -0.47067
673880.0000   -0.68554
673920.0000   -0.77412
673960.0000   -0.51584
674000.0000   -0.68793
674040.0000   -0.63705
674080.0000   -0.63600
674120.0000   -0.66276
674160.0000   -0.65805
674200.0000   -0.54747
674240.0000   -0.67239
674280.0000   -0.47759
674320.0000   -0.59804
674360.0000   -0.65430
674400.0000   -0.63490
674440.0000   -0.53977
674480.0000   -0.84002
674520.0000   -0.64101
674560.0000   -0.50956
674600.0000   -0.51531
674640.0000   -0.46644
674680.0000   -0.36412
674720.0000   -0.64344
674760.0000   -0.71048
674800.0000   -0.62934
674840.0000   -0.37368
674880.0000   -0.32315
674920.0000   -0.61507
674960.0000   -0.74568
675000.0000   -0.66351
675040.0000   -0.38367
675080.0000   -0.56103
675120.0000   -0.44415
675160.0000   -0.63145
675200.0000   -0.46081
675240.0000   -0.45016
675280.0000   -0.59533
675320.0000   -0.63353
675360.0000   -0.52002
675400.0000   -0.65143
675440.0000   -0.62071
675480.0000   -0.49709
675520.0000   -0.52347
675560.0000   -0.65083
675600.0000   -0.89479
675640.0000   -0.45642
675680.0000   -0.66244
675720.0000   -0.77858
675760.0000   -0.68148
675800.0000   -0.55722
675840.0000   -0.61928
675880.0000   -0.85452
675920.0000   -0.76504
675960.0000   -0.59803
676000.0000   -0.69534
676040.0000   -0.33717
676080.0000   -0.86298
676120.0000   -0.45875
676160.0000   -0.57200
676200.0000   -0.57158
676240.0000   -0.65668
676280.0000   -0.58658
676320.0000   -0.36882
676360.0000   -0.52463
676400.0000   -0.79359
676440.0000   -0.58877
676480.0000   -0.47229
676520.0000   -0.56296
676560.0000   -0.68188
676600.0000   -0.57868
676640.0000   -0.53674
676680.0000   -0.66864
676720.0000   -0.60654
676760.0000   -0.44250
676800.0000   -0.59363
676840.0000   -0.39000
676880.0000   -0.63583
676920.0000   -0.41934
676960.0000   -0.31415
677000.0000   -0.51134
677040.0000   -0.39375
677080.0000   -0.52219
677120.0000   -0.57274
677160.0000   -0.66086
677200.0000   -0.55998
677240.0000   -0.44158
677280.0000   -0.50897
677320.0000   -0.39689
677360.0000   -0.49685
677400.0000   -0.47054
677440.0000   -0.69892
677480.0000   -0.39559
677520.0000   -0.60057
677560.0000   -0.46980
677600.0000   -0.58238
677640.0000   -0.63269
677680.0000   -0.69711
677720.0000   -0.67672
677760.0000   -0.63300
677800.0000   -0.78274
677840.0000   -0.69899
677880.0000   -0.49479
677920.0000   -0.68654
677960.0000   -0.67750
678000.0000   -0.77338
678040.0000   -0.69640
678080.0000   -0.57542
678120.0000   -0.56690
678160.0000   -0.52374
678200.0000   -0.65044
678240.0000   -0.67907
678280.0000   -0.39378
678320.0000   -0.66155
678360.0000   -0.66810
678400.0000   -0.51047
678440.0000   -0.77294
678480.0000   -0.52270
678520.0000   -0.59621
678560.0000   -0.88834
678600.0000   -0.66085
678640.0000   -0.71947
678680.0000   -0.70324
678720.0000   -0.60113
678760.0000   -0.51601
678800.0000   -0.68917
678840.0000   -0.44313
678880.0000   -0.40681
678920.0000   -0.23105
678960.0000   -0.47341
679000.0000   -0.36469
679040.0000   -0.30528
679080.0000   -0.53123
679120.0000   -0.33776
679160.0000   -0.53500
679200.0000   -0.58820
679240.0000   -0.75606
679280.0000   -0.81778
679320.0000   -0.78061
679360.0000   -0.56802
679400.0000   -0.38540
679440.0000   -0.67051
679480.0000   -0.60244
679520.0000   -0.54253
679560.0000   -0.67757
679600.0000   -0.35449
679640.0000   -0.49648
679680.0000   -0.61550
679720.0000   -0.80810
679760.0000   -0.59780
679800.0000   -0.75159
679840.0000   -0.63171
679880.0000   -0.54208
679920.0000   -0.58395
679960.0000   -0.53692
680000.0000   -0.77372
680040.0000   -0.80575
680080.0000   -0.74023
680120.0000   -0.68052
680160.0000   -0.79163
680200.0000   -0.72421
680240.0000   -0.53969
680280.0000   -0.56698
680320.0000   -0.51233
680360.0000   -0.60696
680400.0000   -0.84189
680440.0000   -0.71317
680480.0000   -0.91346
680520.0000   -0.59593
680560.0000   -0.59798
680600.0000   -0.58798
680640.0000   -0.83156
680680.0000   -0.70157
680720.0000   -0.55025
680760.0000   -0.52235
680800.0000   -0.57272
680840.0000   -0.68114
680880.0000   -0.49252
680920.0000   -0.60180
680960.0000   -0.63834
681000.0000   -0.40721
681040.0000   -0.65321
681080.0000   -0.57734
681120.0000   -0.42064
681160.0000   -0.54991
681200.0000   -0.69978
681240.0000   -0.72567
681280.0000   -0.73377
681320.0000   -0.71809
681360.0000   -0.71502
681400.0000   -0.61306
681440.0000   -0.50160
681480.0000   -0.54990
681520.0000   -0.43648
681560.0000   -0.53933
681600.0000   -0.41739
681640.0000   -0.77746
681680.0000   -0.46688
681720.0000   -0.72412
681760.0000   -0.51030
681800.0000   -0.62419
681840.0000   -0.56156
681880.0000   -0.50475
681920.0000   -0.48051
681960.0000   -0.51015
682000.0000   -0.48788
682040.0000   -0.55881
682080.0000   -0.56066
682120.0000   -0.55168
682160.0000   -0.52367
682200.0000   -0.53704
682240.0000   -0.41681
682280.0000   -0.28025
682320.0000   -0.53721
682360.0000   -0.39230
682400.0000   -0.43647
682440.0000   -0.50417
682480.0000   -0.44203
682520.0000   -0.61565
682560.0000   -0.37554
682600.0000   -0.51892
682640.0000   -0.62545
682680.0000   -0.50762
682720.0000   -0.69937
682760.0000   -0.66316
682800.0000   -0.67319
682840.0000   -0.53273
682880.0000   -0.53707
682920.0000   -0.56631
682960.0000   -0.53936
683000.0000   -0.80513
683040.0000   -0.54232
683080.0000   -0.65239
683120.0000   -0.67061
683160.0000   -0.66018
683200.0000   -0.34033
683240.0000   -0.60196
683280.0000   -0.64699
683320.0000   -0.32127
683360.0000   -0.53454
683400.0000   -0.47886
683440.0000   -0.49517
683480.0000   -0.55860
683520.0000   -0.59648
683560.0000   -0.53044
683600.0000   -0.50225
683640.0000   -0.59837
683680.0000   -0.57426
683720.0000   -0.36398
683760.0000   -0.38820
683800.0000   -0.38710
683840.0000   -0.71542
683880.0000   -0.81688
683920.0000   -0.55981
683960.0000   -0.50487
684000.0000   -0.51081
684040.0000   -0.67333
684080.0000   -0.46135
684120.0000   -0.44628
684160.0000   -0.39714
684200.0000   -0.57673
684240.0000   -0.60529
684280.0000   -0.62457
684320.0000   -0.68609
684360.0000   -0.65942
684400.0000   -0.55922
684440.0000   -0.57899
684480.0000   -0.63825
684520.0000   -0.38500
684560.0000   -0.58867
684600.0000   -0.59989
684640.0000   -0.51680
684680.0000   -0.73016
684720.0000   -0.55772
684760.0000   -0.74309
684800.0000   -0.56315
684840.0000   -0.67628
684880.0000   -0.59271
684920.0000   -0.57508
684960.0000   -0.73470
685000.0000   -0.74711
685040.0000   -0.55738
685080.0000   -0.69339
685120.0000   -0.66740
685160.0000   -0.62403
685200.0000   -0.51886
685240.0000   -0.66368
685280.0000   -0.63218
685320.0000   -0.60680
685360.0000   -0.51044
685400.0000   -0.64296
685440.0000   -0.75041
685480.0000   -0.74600
685520.0000   -0.48083
685560.0000   -0.54480
685600.0000   -0.77446
685640.0000   -0.69575
685680.0000   -0.71081
685720.0000   -0.75626
685760.0000   -0.83830
685800.0000   -0.76010
685840.0000   -0.59969
685880.0000   -0.63390
685920.0000   -0.59978
685960.0000   -0.72249
686000.0000   -0.45600
686040.0000   -0.56038
686080.0000   -0.64373
686120.0000   -0.84580
686160.0000   -0.77085
686200.0000   -0.64572
686240.0000   -0.66700
686280.0000   -0.49477
686320.0000   -0.74896
686360.0000   -0.85007
686400.0000   -0.81734
686440.0000   -0.70058
686480.0000   -0.71683
686520.0000   -1.04592
686560.0000   -0.84165
686600.0000   -0.84535
686640.0000   -0.80680
686680.0000   -0.83241
686720.0000   -0.66781
686760.0000   -0.64984
686800.0000   -0.77152
686840.0000   -0.77751
686880.0000   -0.76378
686920.0000   -0.56575
686960.0000   -0.64840
687000.0000   -0.42281
687040.0000   -0.38619
687080.0000   -0.58487
687120.0000   -0.64567
687160.0000   -0.37367
687200.0000   -0.47634
687240.0000   -0.69730
687280.0000   -0.32112
687320.0000   -0.48091
687360.0000   -0.30450
687400.0000   -0.39492
687440.0000   -0.45182
687480.0000   -0.54604
687520.0000   -0.51512
687560.0000   -0.54277
687600.0000   -0.45701
687640.0000   -0.48194
687680.0000   -0.40964
687720.0000   -0.63828
687760.0000   -0.66075
687800.0000   -0.45697
687840.0000   -0.57634
687880.0000   -0.43643
687920.0000   -0.46501
687960.0000   -0.47804
688000.0000   -0.36839
688040.0000   -0.29800
688080.0000   -0.50698
688120.0000   -0.32136
688160.0000   -0.50575
688200.0000   -0.37533
688240.0000   -0.32085
688280.0000   -0.41208
688320.0000   -0.64149
688360.0000   -0.64706
688400.0000   -0.59778
688440.0000   -0.63548
688480.0000   -0.81287
688520.0000   -0.76388
688560.0000   -0.76252
688600.0000   -0.65976
688640.0000   -0.62617
688680.0000   -0.81149
688720.0000   -0.62510
688760.0000   -0.64027
688800.0000   -0.70804
688840.0000   -0.66606
688880.0000   -0.55779
688920.0000   -0.77305
688960.0000   -0.49165
689000.0000   -0.69864
689040.0000   -0.44206
689080.0000   -0.70646
689120.0000   -0.82119
689160.0000   -0.59682
689200.0000   -0.86052
689240.0000   -0.82983
689280.0000   -0.58379
689320.0000   -0.59128
689360.0000   -0.65371
689400.0000   -0.38232
689440.0000   -0.45787
689480.0000   -0.52373
689520.0000   -0.47137
689560.0000   -0.57044
689600.0000   -0.33028
689640.0000   -0.81475
689680.0000   -0.55002
689720.0000   -0.60542
689760.0000   -0.65729
689800.0000   -0.71558
689840.0000   -0.75382
689880.0000   -0.62297
689920.0000   -0.71388
689960.0000   -0.58782
690000.0000   -0.80777
690040.0000   -0.62444
690080.0000   -0.62259
690120.0000   -0.57382
690160.0000   -0.58144
690200.0000   -0.70726
690240.0000   -0.72297
690280.0000   -0.45304
690320.0000   -0.68816
690360.0000   -0.68882
690400.0000   -0.73731
690440.0000   -0.93153
690480.0000   -0.57786
690520.0000   -0.72160
690560.0000   -0.64030
690600.0000   -0.67547
690640.0000   -0.53688
690680.0000   -0.71545
690720.0000   -0.56141
690760.0000   -0.59908
690800.0000   -0.57148
690840.0000   -0.65666
690880.0000   -0.66281
690920.0000   -0.58930
690960.0000   -0.79004
691000.0000   -0.46211
691040.0000   -0.58967
691080.0000   -0.67163
691120.0000   -0.57644
691160.0000   -0.59791
691200.0000   -0.57340
691240.0000   -0.44468
691280.0000   -0.34370
691320.0000   -0.28225
691360.0000   -0.40858
691400.0000   -0.43110
691440.0000   -0.63717
691480.0000   -0.65883
691520.0000   -0.39713
691560.0000   -0.65912
691600.0000   -0.51704
691640.0000   -0.59541
691680.0000   -0.67662
691720.0000   -0.58804
691760.0000   -0.46560
691800.0000   -0.80152
691840.0000   -0.51566
691880.0000   -0.56012
691920.0000   -0.54394
691960.0000   -0.48628
692000.0000   -0.59573
692040.0000   -0.80474
692080.0000   -0.36453
692120.0000   -0.46297
692160.0000   -0.46856
692200.0000   -0.51248
692240.0000   -0.60680
692280.0000   -0.67467
692320.0000   -0.57983
692360.0000   -0.05176
692400.0000   -0.46056
692440.0000   -0.52187
692480.0000   -0.66317
692520.0000   -0.49483
692560.0000   -0.48940
692600.0000   -0.81226
692640.0000   -0.72562
692680.0000   -0.45932
692720.0000   -0.47013
692760.0000   -0.71357
692800.0000   -0.53518
692840.0000   -0.76690
692880.0000   -0.68972
692920.0000   -0.56289
692960.0000   -0.71022
693000.0000   -0.88875
693040.0000   -0.57094
693080.0000   -0.60091
693120.0000   -0.81996
693160.0000   -0.44545
693200.0000   -0.53787
693240.0000   -0.49287
693280.0000   -0.61679
693320.0000   -0.57101
693360.0000   -0.36492
693400.0000   -0.49129
693440.0000   -0.42822
693480.0000   -0.65904
693520.0000   -0.79636
693560.0000   -0.70900
693600.0000   -0.56577
693640.0000   -0.82031
693680.0000   -0.63832
693720.0000   -0.58683
693760.0000   -0.68468
693800.0000   -0.55375
693840.0000   -0.71760
693880.0000   -0.67290
693920.0000   -0.48502
693960.0000   -0.61819
694000.0000   -0.30850
694040.0000   -0.89228
694080.0000   -0.45315
694120.0000   -0.52472
694160.0000   -0.78454
694200.0000   -0.49071
694240.0000   -0.19802
694280.0000   -0.43394
694320.0000   -0.57337
694360.0000   -0.11198
694400.0000   -0.66497
694440.0000   -0.56199
694480.0000   -0.87252
694520.0000   -0.79216
694560.0000   -0.58418
694600.0000   -0.40292
694640.0000   -0.48875
694680.0000   -0.58684
694720.0000   -0.82464
694760.0000   -1.02238
694800.0000   -1.01407
694840.0000   -0.93481
694880.0000   -0.56482
694920.0000   -0.60580
694960.0000   -0.76218
695000.0000   -0.30335
695040.0000   -0.75283
695080.0000   -0.56704
695120.0000   -0.61023
695160.0000   -0.74508
695200.0000   -0.75523
695240.0000   -0.69342
695280.0000   -0.58883
695320.0000   -0.78954
695360.0000   -0.59124
695400.0000   -0.75719
695440.0000   -0.75541
695480.0000   -0.47754
695520.0000   -0.86941
695560.0000   -0.50769
695600.0000   -0.57900
695640.0000   -0.72132
695680.0000   -0.64287
695720.0000   -0.58381
695760.0000   -0.70194
695800.0000   -0.74812
695840.0000   -0.62532
695880.0000   -0.62356
695920.0000   -0.33447
695960.0000   -0.38525
696000.0000   -0.48642
696040.0000   -0.08000
696080.0000   -0.37221
696120.0000   -0.66239
696160.0000   -0.45873
696200.0000   -0.41040
696240.0000   -0.65476
696280.0000   -0.53102
696320.0000   -0.48680
696360.0000   -0.73894
696400.0000   -0.57992
696440.0000   -0.70034
696480.0000   -0.77048
696520.0000   -0.48781
696560.0000   -0.29189
696600.0000   -0.55883
696640.0000   -0.05786
696680.0000   -0.43356
696720.0000   -0.36055
696760.0000   -0.53342
696800.0000   -0.18068
696840.0000   -0.29603
696880.0000   -0.21528
696920.0000   -0.13442
696960.0000    0.01723
697000.0000   -0.62249
697040.0000   -0.56114
697080.0000   -0.74552
697120.0000   -0.31981
697160.0000   -0.40554
697200.0000   -0.55271
697240.0000   -0.48708
697280.0000   -0.84382
697320.0000   -0.59320
697360.0000   -0.59568
697400.0000   -0.62256
697440.0000   -0.49543
697480.0000   -0.66764
697520.0000   -0.57883
697560.0000   -0.58982
697600.0000   -0.34864
697640.0000   -0.44392
697680.0000   -0.38103
697720.0000   -0.52158
697760.0000   -0.75857
697800.0000   -0.45935
697840.0000   -0.32887
697880.0000   -0.53329
697920.0000   -0.54219
697960.0000   -0.43917
698000.0000   -0.53232
698040.0000   -0.50934
698080.0000   -0.88171
698120.0000   -0.69266
698160.0000   -0.60969
698200.0000   -0.51371
698240.0000   -0.63142
698280.0000   -0.71436
698320.0000   -0.79292
698360.0000   -0.82537
698400.0000   -0.79487
698440.0000   -0.54654
698480.0000   -0.75785
698520.0000   -0.68552
698560.0000   -0.70757
698600.0000   -0.78866
698640.0000   -0.58675
698680.0000   -0.71508
698720.0000   -0.61707
698760.0000   -0.64855
698800.0000   -0.84336
698840.0000   -0.63734
698880.0000   -0.78440
698920.0000   -0.70787
698960.0000   -0.78144
699000.0000   -1.08530
699040.0000   -0.79294
699080.0000   -0.64711
699120.0000   -0.84618
699160.0000   -0.60459
699200.0000   -0.76207
699240.0000   -0.77227
699280.0000   -0.76237
699320.0000   -0.64513
699360.0000   -0.61528
699400.0000   -0.66726
699440.0000   -0.79032
699480.0000   -0.67804
699520.0000   -0.93487
699560.0000   -0.61966
699600.0000   -0.74634
699640.0000   -0.57578
699680.0000   -0.77333
699720.0000   -0.59717
699760.0000   -0.58620
699800.0000   -0.69052
699840.0000   -0.50066
699880.0000   -0.48065
699920.0000   -0.69808
699960.0000   -0.72753
700000.0000   -0.80364
700040.0000   -0.29343
700080.0000   -0.48138
700120.0000   -1.12196
700160.0000   -0.52358
700200.0000   -0.92486
700240.0000   -0.74349
700280.0000   -0.49344
700320.0000   -0.82302
700360.0000   -0.78852
700400.0000   -0.70818
700440.0000   -0.80832
700480.0000   -0.68037
700520.0000   -0.64204
700560.0000   -0.82618
700600.0000   -0.60988
700640.0000   -0.93429
700680.0000   -0.89254
700720.0000   -0.94807
700760.0000   -0.77850
700800.0000   -0.80897
700840.0000   -0.94956
700880.0000   -0.61546
700920.0000   -0.53419
700960.0000   -0.58930
701000.0000   -0.66729
701040.0000   -0.51516
701080.0000   -0.93060
701120.0000   -0.63338
701160.0000   -0.77749
701200.0000   -0.64480
701240.0000   -0.82512
701280.0000   -0.82048
701320.0000   -0.96581
701360.0000   -0.75342
701400.0000   -0.86204
701440.0000   -0.90102
701480.0000   -0.83724
701520.0000   -0.92445
701560.0000   -0.60580
701600.0000   -0.56471
701640.0000   -0.62664
701680.0000   -0.75410
701720.0000   -0.80825
701760.0000   -0.86703
701800.0000   -0.92346
701840.0000   -0.67209
701880.0000   -0.84312
701920.0000   -0.67641
701960.0000   -0.67933
702000.0000   -0.62313
702040.0000   -0.64527
702080.0000   -0.80085
702120.0000   -0.67311
702160.0000   -0.54583
702200.0000   -0.49605
702240.0000   -0.74748
702280.0000   -0.98883
702320.0000   -0.90646
702360.0000   -0.67618
702400.0000   -0.86989
702440.0000   -0.80718
702480.0000   -0.32772
702520.0000   -0.65283
702560.0000   -0.74163
702600.0000   -0.57684
702640.0000   -0.77188
702680.0000   -0.71685
702720.0000   -0.62309
702760.0000   -0.82369
702800.0000   -0.67311
702840.0000   -0.58388
702880.0000   -0.51060
702920.0000   -0.68358
702960.0000   -0.83158
703000.0000   -0.60554
703040.0000   -0.52811
703080.0000   -0.44652
703120.0000   -0.60857
703160.0000   -0.73172
703200.0000   -0.57091
703240.0000   -0.81302
703280.0000   -0.68904
703320.0000   -0.59325
703360.0000   -0.56089
703400.0000   -0.67855
703440.0000   -0.70472
703480.0000   -0.63188
703520.0000   -0.70819
703560.0000   -0.79373
703600.0000   -0.72531
703640.0000   -0.81013
703680.0000   -0.97020
703720.0000   -0.93306
703760.0000   -0.85348
703800.0000   -0.65195
703840.0000   -0.53794
703880.0000   -0.76122
703920.0000   -0.89321
703960.0000   -0.76214
704000.0000   -0.58470
704040.0000   -0.90198
704080.0000   -0.64331
704120.0000   -0.83783
704160.0000   -0.41855
704200.0000   -0.69804
704240.0000   -0.96197
704280.0000   -0.84972
704320.0000   -0.91762
704360.0000   -0.70135
704400.0000   -0.52230
704440.0000   -0.67096
704480.0000   -0.77795
704520.0000   -0.78144
704560.0000   -0.66899
704600.0000   -0.69594
704640.0000   -0.60466
704680.0000   -0.63184
704720.0000   -0.72754
704760.0000   -0.61686
704800.0000   -0.60465
704840.0000   -0.57989
704880.0000   -0.57868
704920.0000   -0.75402
704960.0000   -0.77579
705000.0000   -0.45363
705040.0000   -0.72163
705080.0000   -0.71691
705120.0000   -0.49202
705160.0000   -0.75422
705200.0000   -0.73203
705240.0000   -0.50898
705280.0000   -0.56828
705320.0000   -0.78751
705360.0000   -0.68200
705400.0000   -0.68704
705440.0000   -0.63494
705480.0000   -0.50895
705520.0000   -0.53923
705560.0000   -0.68360
705600.0000   -0.52103
705640.0000   -0.54959
705680.0000   -0.63423
705720.0000   -0.60559
705760.0000   -0.46652
705800.0000   -0.58464
705840.0000   -0.41060
705880.0000   -0.59041
705920.0000   -0.62397
705960.0000   -0.60574
706000.0000   -0.41676
706040.0000   -0.25093
706080.0000   -0.44118
706120.0000   -0.44459
706160.0000   -0.55296
706200.0000   -0.62896
706240.0000   -0.56734
706280.0000   -0.66593
706320.0000   -0.37103
706360.0000   -0.42336
706400.0000   -0.72368
706440.0000   -0.75905
706480.0000   -0.55885
706520.0000   -0.70670
706560.0000   -0.56243
706600.0000   -0.44983
706640.0000   -0.47090
706680.0000   -0.39778
706720.0000   -0.69218
706760.0000   -0.90565
706800.0000   -0.57091
706840.0000   -0.54200
706880.0000   -0.41513
706920.0000   -0.58657
706960.0000   -0.68678
707000.0000   -0.84083
707040.0000   -0.78439
707080.0000   -0.61250
707120.0000   -0.52748
707160.0000   -0.46976
707200.0000   -0.68064
707240.0000   -0.36956
707280.0000   -0.82324
707320.0000   -0.30286
707360.0000   -0.52556
707400.0000   -0.52158
707440.0000   -0.71260
707480.0000   -0.53960
707520.0000   -0.71286
707560.0000   -0.58805
707600.0000   -0.57182
707640.0000   -0.67820
707680.0000   -0.62409
707720.0000   -0.65320
707760.0000   -0.51267
707800.0000   -0.72749
707840.0000   -0.51946
707880.0000   -0.54683
707920.0000   -0.64393
707960.0000   -0.37218
708000.0000   -0.50778
708040.0000   -0.52671
708080.0000   -0.37366
708120.0000   -0.53096
708160.0000   -0.36540
708200.0000   -0.38502
708240.0000   -0.62338
708280.0000   -0.51781
708320.0000   -0.57543
708360.0000   -0.71228
708400.0000   -0.53943
708440.0000   -0.46775
708480.0000   -0.55769
708520.0000   -0.66545
708560.0000   -0.48214
708600.0000   -0.67543
708640.0000   -0.65983
708680.0000   -0.75006
708720.0000   -0.80302
708760.0000   -0.60885
708800.0000   -0.68945
708840.0000   -0.55336
708880.0000   -0.68833
708920.0000   -0.64315
708960.0000   -0.80088
709000.0000   -0.70726
709040.0000   -0.91004
709080.0000   -0.66502
709120.0000   -0.57825
709160.0000   -0.53896
709200.0000   -0.60513
709240.0000   -0.77361
709280.0000   -0.40571
709320.0000   -0.47033
709360.0000   -0.40132
709400.0000   -0.75927
709440.0000   -0.64255
709480.0000   -0.70672
709520.0000   -0.68334
709560.0000   -0.36510
709600.0000   -0.61225
709640.0000   -0.49814
709680.0000   -0.53594
709720.0000   -0.71972
709760.0000   -0.87407
709800.0000   -0.66744
709840.0000   -0.43377
709880.0000   -0.68338
709920.0000   -0.56071
709960.0000   -0.72772
710000.0000   -0.58830
710040.0000   -0.59979
710080.0000   -0.48808
710120.0000   -0.55015
710160.0000   -0.45643
710200.0000   -0.77531
710240.0000   -0.70216
710280.0000   -0.68076
710320.0000   -0.73774
710360.0000   -0.65748
710400.0000   -0.61567
710440.0000   -0.53117
710480.0000   -0.78849
710520.0000   -0.56659
710560.0000   -0.48902
710600.0000   -0.59496
710640.0000   -0.66613
710680.0000   -0.53247
710720.0000   -0.70344
710760.0000   -0.43002
710800.0000   -0.62719
710840.0000   -0.37432
710880.0000   -0.46179
710920.0000   -0.46861
710960.0000   -0.73406
711000.0000   -0.73201
711040.0000   -0.55626
711080.0000   -0.81045
711120.0000   -0.67064
711160.0000   -0.65803
711200.0000   -0.59237
711240.0000   -0.77374
711280.0000   -0.69928
711320.0000   -0.40456
711360.0000   -0.55130
711400.0000   -0.57493
711440.0000   -0.69572
711480.0000   -0.54690
711520.0000   -0.33488
711560.0000   -0.55021
711600.0000   -0.60728
711640.0000   -0.47621
711680.0000   -0.53435
711720.0000   -0.53803
711760.0000   -0.80283
711800.0000   -0.27664
711840.0000   -0.80349
711880.0000   -0.70183
711920.0000   -0.69854
711960.0000   -0.53930
712000.0000   -0.57840
712040.0000   -0.51132
712080.0000   -0.49224
712120.0000   -0.70384
712160.0000   -0.42406
712200.0000   -0.62909
712240.0000   -0.34589
712280.0000   -0.61719
712320.0000   -0.72597
712360.0000   -0.66536
712400.0000   -0.65483
712440.0000   -0.54271
712480.0000   -0.88343
712520.0000   -0.89749
712560.0000   -0.77331
712600.0000   -0.80749
712640.0000   -0.85032
712680.0000   -0.85613
712720.0000   -0.85655
712760.0000   -0.92068
712800.0000   -0.56512
712840.0000   -0.86998
712880.0000   -0.84156
712920.0000   -0.61587
712960.0000   -0.76507
713000.0000   -0.71581
713040.0000   -0.83467
713080.0000   -0.70473
713120.0000   -0.49970
713160.0000   -0.69342
713200.0000   -0.68044
713240.0000   -0.65064
713280.0000   -0.85424
713320.0000   -0.62674
713360.0000   -0.48933
713400.0000   -0.46990
713440.0000   -0.55347
713480.0000   -0.60974
713520.0000   -0.79317
713560.0000   -0.87222
713600.0000   -0.78559
713640.0000   -0.65288
713680.0000   -0.69607
713720.0000   -0.66330
713760.0000   -0.80612
713800.0000   -0.68958
713840.0000   -0.80624
713880.0000   -0.90535
713920.0000   -0.66755
713960.0000   -0.68186
714000.0000   -0.77043
714040.0000   -0.90700
714080.0000   -0.63200
714120.0000   -0.73727
714160.0000   -0.71367
714200.0000   -0.41706
714240.0000   -0.79904
714280.0000   -0.75539
714320.0000   -0.44882
714360.0000   -0.87291
714400.0000   -0.78208
714440.0000   -0.72778
714480.0000   -0.84224
714520.0000   -0.66607
714560.0000   -0.81239
714600.0000   -0.56662
714640.0000   -0.60801
714680.0000   -0.68550
714720.0000   -0.55506
714760.0000   -0.73599
714800.0000   -0.61260
714840.0000   -0.66398
714880.0000   -0.82076
714920.0000   -0.72281
714960.0000   -0.67051
715000.0000   -0.86724
715040.0000   -0.68761
715080.0000   -0.62090
715120.0000   -0.76036
715160.0000   -0.53833
715200.0000   -0.74291
715240.0000   -0.59337
715280.0000   -0.73936
715320.0000   -0.63190
715360.0000   -0.60341
715400.0000   -0.55866
715440.0000   -0.62720
715480.0000   -0.63933
715520.0000   -0.51175
715560.0000   -0.63325
715600.0000   -0.89652
715640.0000   -0.59670
715680.0000   -0.64203
715720.0000   -0.78434
715760.0000   -0.85346
715800.0000   -0.63581
715840.0000   -0.69150
715880.0000   -0.64071
715920.0000   -0.71523
715960.0000   -0.62388
716000.0000   -0.54921
716040.0000   -0.56189
716080.0000   -0.62490
716120.0000   -0.56954
716160.0000   -0.60032
716200.0000   -0.51624
716240.0000   -0.68733
716280.0000   -0.70987
716320.0000   -0.65501
716360.0000   -0.57710
716400.0000   -0.61858
716440.0000   -0.55560
716480.0000   -0.73490
716520.0000   -0.52510
716560.0000   -0.80100
716600.0000   -0.59422
716640.0000   -0.39873
716680.0000   -0.65930
716720.0000   -0.44231
716760.0000   -0.62280
716800.0000   -0.66402
716840.0000   -0.28014
716880.0000   -0.48679
716920.0000   -0.84834
716960.0000   -0.82940
717000.0000   -0.54947
717040.0000   -0.49157
717080.0000   -0.43287
717120.0000   -0.57690
717160.0000   -0.59528
717200.0000   -0.34554
717240.0000   -0.48846
717280.0000   -0.75983
717320.0000   -0.58223
717360.0000   -0.71194
717400.0000   -0.86710
717440.0000   -0.87239
717480.0000   -0.71392
717520.0000   -0.72236
717560.0000   -0.38900
717600.0000   -0.59660
717640.0000   -0.47312
717680.0000   -0.73690
717720.0000   -0.65289
717760.0000   -0.52761
717800.0000   -0.54154
717840.0000   -0.69652
717880.0000   -0.63841
717920.0000   -0.79226
717960.0000   -0.64159
718000.0000   -0.77304
718040.0000   -0.52047
718080.0000   -0.68054
718120.0000   -0.08438
718160.0000   -0.32809
718200.0000   -0.33718
718240.0000   -0.46362
718280.0000   -0.55759
718320.0000   -0.50457
718360.0000   -0.74452
718400.0000   -0.70552
718440.0000   -0.38383
718480.0000   -0.75524
718520.0000   -0.73666
718560.0000   -0.65428
718600.0000   -0.89856
718640.0000   -0.87848
718680.0000   -0.63394
718720.0000   -0.84674
718760.0000   -0.73455
718800.0000   -0.69888
718840.0000   -0.71020
718880.0000   -0.66257
718920.0000   -0.72855
718960.0000   -0.77919
719000.0000   -0.70976
719040.0000   -0.56680
719080.0000   -0.91457
719120.0000   -0.69423
719160.0000   -0.73975
719200.0000   -0.51535
719240.0000   -0.79487
719280.0000   -0.65497
719320.0000   -0.79104
719360.0000   -0.57437
719400.0000   -0.76038
719440.0000   -0.57304
719480.0000   -1.04904
719520.0000   -0.72408
719560.0000   -0.58230
719600.0000   -0.87602
719640.0000   -0.60560
719680.0000   -0.65627
719720.0000   -0.71388
719760.0000   -0.90056
719800.0000   -0.86581
719840.0000   -0.71389
719880.0000   -0.73982
719920.0000   -0.78305
719960.0000   -0.65782
720000.0000   -0.83287
720040.0000   -0.65801
720080.0000   -0.70849
720120.0000   -0.50900
720160.0000   -0.65160
720200.0000   -0.72860
720240.0000   -0.55570
720280.0000   -0.69646
720320.0000   -0.61372
720360.0000   -0.74548
720400.0000   -0.65830
720440.0000   -0.61867
720480.0000   -0.71757
720520.0000   -0.65847
720560.0000   -0.89986
720600.0000   -0.87196
720640.0000   -0.78328
720680.0000   -0.78101
720720.0000   -0.73985
720760.0000   -0.75817
720800.0000   -0.68202
720840.0000   -0.80433
720880.0000   -0.85841
720920.0000   -0.78515
720960.0000   -0.58972
721000.0000   -0.60438
721040.0000   -0.55253
721080.0000   -0.76360
721120.0000   -0.70930
721160.0000   -0.76427
721200.0000   -0.47028
721240.0000   -0.72702
721280.0000   -0.67726
721320.0000   -0.89509
721360.0000   -0.88735
721400.0000   -0.79053
721440.0000   -0.59681
721480.0000   -0.83657
721520.0000   -0.50205
721560.0000   -0.80594
721600.0000   -0.61421
721640.0000   -0.54737
721680.0000   -0.64844
721720.0000   -0.74515
721760.0000   -0.84996
721800.0000   -0.65554
721840.0000   -0.43828
721880.0000   -0.57275
721920.0000   -0.56768
721960.0000   -0.38568
722000.0000   -0.53839
722040.0000   -0.52524
722080.0000   -0.66654
722120.0000   -0.69945
722160.0000   -0.56150
722200.0000   -0.56140
722240.0000   -0.63355
722280.0000   -0.57006
722320.0000   -0.69414
722360.0000   -0.70972
722400.0000   -0.55068
722440.0000   -0.75924
722480.0000   -0.81922
722520.0000   -0.80992
722560.0000   -0.73170
722600.0000   -0.60674
722640.0000   -0.73910
722680.0000   -0.57755
722720.0000   -0.57411
722760.0000   -0.44098
722800.0000   -0.51966
722840.0000   -0.51156
722880.0000   -0.28462
722920.0000   -0.58359
722960.0000   -0.54830
723000.0000   -0.57413
723040.0000   -0.67595
723080.0000   -0.45831
723120.0000   -0.58706
723160.0000   -0.56114
723200.0000   -0.43464
723240.0000   -0.35362
723280.0000   -0.46974
723320.0000   -0.59812
723360.0000   -0.55339
723400.0000   -0.56005
723440.0000   -0.71648
723480.0000   -0.58836
723520.0000   -0.88460
723560.0000   -0.55213
723600.0000   -0.46862
723640.0000   -0.51495
723680.0000   -0.42077
723720.0000   -0.20422
723760.0000   -0.28299
723800.0000   -0.41045
723840.0000   -0.83304
[truncated: 158,795 more chars]
