# Supplementary material for: Comment on 'Valid molecular dynamics simulations of human hemoglobin require a surprisingly large box size'
Source: eLife. 2019 Jun 20;8:e44718. doi: 10.7554/eLife.44718 (PMC6586461; doi:10.7554/eLife.44718)
Supplement: Figure 4—source data 1. — The zip archive contains a README file describing which source files correspond to the different panels. [file elife-44718-fig4-data1.zip › figure4/panels_EF/charmm/box2/eq10/proj.xvg]

25000.0000    0.15307
25040.0000   -0.16837
25080.0000   -0.34212
25120.0000   -0.17778
25160.0000   -0.33514
25200.0000   -0.17012
25240.0000    0.02122
25280.0000    0.32699
25320.0000   -0.09656
25360.0000    0.21046
25400.0000    0.06558
25440.0000    0.10392
25480.0000   -0.36601
25520.0000   -0.40630
25560.0000   -0.45718
25600.0000   -0.58699
25640.0000   -0.52379
25680.0000   -0.18431
25720.0000   -0.10689
25760.0000    0.15013
25800.0000    0.24617
25840.0000   -0.18519
25880.0000    0.02982
25920.0000    0.01731
25960.0000   -0.09202
26000.0000    0.08383
26040.0000    0.04605
26080.0000   -0.08252
26120.0000   -0.04308
26160.0000    0.04832
26200.0000   -0.19726
26240.0000   -0.12837
26280.0000   -0.01702
26320.0000   -0.11912
26360.0000    0.11724
26400.0000   -0.05322
26440.0000   -0.07110
26480.0000    0.20522
26520.0000    0.22975
26560.0000    0.25121
26600.0000    0.16048
26640.0000    0.25408
26680.0000    0.31955
26720.0000   -0.08122
26760.0000   -0.22238
26800.0000    0.04431
26840.0000    0.09982
26880.0000    0.38507
26920.0000    0.13165
26960.0000    0.06769
27000.0000    0.23786
27040.0000   -0.20650
27080.0000   -0.22789
27120.0000   -0.13076
27160.0000   -0.09642
27200.0000    0.19493
27240.0000    0.05795
27280.0000   -0.51367
27320.0000    0.09135
27360.0000    0.02739
27400.0000   -0.11393
27440.0000    0.26686
27480.0000   -0.36974
27520.0000    0.14848
27560.0000   -0.10848
27600.0000   -0.18311
27640.0000   -0.19622
27680.0000   -0.12544
27720.0000   -0.01963
27760.0000   -0.28332
27800.0000   -0.15035
27840.0000   -0.19281
27880.0000   -0.28188
27920.0000    0.10022
27960.0000    0.00413
28000.0000    0.00434
28040.0000   -0.09190
28080.0000    0.12691
28120.0000    0.13569
28160.0000    0.13519
28200.0000    0.06375
28240.0000   -0.09834
28280.0000   -0.34157
28320.0000    0.01385
28360.0000    0.08602
28400.0000    0.05054
28440.0000   -0.40160
28480.0000   -0.15441
28520.0000    0.03157
28560.0000   -0.20603
28600.0000   -0.31366
28640.0000   -0.02750
28680.0000   -0.00393
28720.0000   -0.08614
28760.0000   -0.46999
28800.0000   -0.11145
28840.0000   -0.36185
28880.0000   -0.16079
28920.0000   -0.21403
28960.0000   -0.30903
29000.0000   -0.49243
29040.0000   -0.30984
29080.0000   -0.25593
29120.0000   -0.07889
29160.0000    0.13515
29200.0000   -0.23602
29240.0000   -0.18198
29280.0000    0.14778
29320.0000   -0.28030
29360.0000   -0.11586
29400.0000   -0.41072
29440.0000   -0.10986
29480.0000   -0.19973
29520.0000   -0.06089
29560.0000   -0.09799
29600.0000   -0.31775
29640.0000   -0.39082
29680.0000   -0.27049
29720.0000   -0.65104
29760.0000   -0.48390
29800.0000   -0.37018
29840.0000   -0.21997
29880.0000   -0.08574
29920.0000   -0.22924
29960.0000   -0.54868
30000.0000   -0.52062
30040.0000   -0.40621
30080.0000   -0.67221
30120.0000   -0.51480
30160.0000   -0.44394
30200.0000   -0.47293
30240.0000   -0.42816
30280.0000   -0.30647
30320.0000   -0.39371
30360.0000   -0.43569
30400.0000   -0.72009
30440.0000   -0.45315
30480.0000   -0.88534
30520.0000   -0.37254
30560.0000   -0.24655
30600.0000   -0.34349
30640.0000   -0.21869
30680.0000   -0.38456
30720.0000   -0.54404
30760.0000   -0.34916
30800.0000   -0.06710
30840.0000   -0.01060
30880.0000   -0.22379
30920.0000    0.01530
30960.0000   -0.20515
31000.0000   -0.10442
31040.0000   -0.16001
31080.0000   -0.02276
31120.0000   -0.07229
31160.0000   -0.35066
31200.0000   -0.13614
31240.0000    0.03650
31280.0000    0.03601
31320.0000    0.10190
31360.0000   -0.04265
31400.0000   -0.30323
31440.0000    0.03149
31480.0000   -0.14564
31520.0000    0.22150
31560.0000   -0.11165
31600.0000   -0.29439
31640.0000   -0.02679
31680.0000   -0.36110
31720.0000   -0.10421
31760.0000   -0.44868
31800.0000   -0.18120
31840.0000    0.27794
31880.0000    0.26434
31920.0000    0.38704
31960.0000    0.20622
32000.0000    0.18289
32040.0000    0.16028
32080.0000    0.27105
32120.0000    0.23908
32160.0000    0.30324
32200.0000    0.48036
32240.0000    0.56772
32280.0000    0.56565
32320.0000    0.61861
32360.0000    0.50641
32400.0000    0.49281
32440.0000    0.52951
32480.0000    0.29209
32520.0000    0.39935
32560.0000    0.41939
32600.0000    0.36211
32640.0000    0.28235
32680.0000    0.51853
32720.0000    0.39684
32760.0000    0.28055
32800.0000    0.40415
32840.0000    0.16634
32880.0000    0.33211
32920.0000   -0.32445
32960.0000   -0.43692
33000.0000   -0.72800
33040.0000   -0.53824
33080.0000   -0.13287
33120.0000   -0.19211
33160.0000   -0.07389
33200.0000   -0.08597
33240.0000   -0.04256
33280.0000    0.08697
33320.0000    0.11232
33360.0000    0.07415
33400.0000    0.19165
33440.0000   -0.09563
33480.0000   -0.02340
33520.0000   -0.29647
33560.0000   -0.05786
33600.0000   -0.26196
33640.0000   -0.63667
33680.0000   -0.53025
33720.0000   -0.43048
33760.0000   -0.41569
33800.0000   -0.43714
33840.0000   -0.39956
33880.0000   -0.51668
33920.0000   -0.59863
33960.0000   -0.44587
34000.0000   -0.35208
34040.0000   -0.41372
34080.0000   -0.43268
34120.0000   -0.11012
34160.0000   -0.61101
34200.0000   -0.54842
34240.0000   -0.31776
34280.0000   -0.25677
34320.0000   -0.46792
34360.0000   -0.39613
34400.0000   -0.27980
34440.0000   -0.64206
34480.0000   -0.33660
34520.0000   -0.11170
34560.0000   -0.11670
34600.0000   -0.09373
34640.0000    0.02030
34680.0000    0.42745
34720.0000    0.75796
34760.0000    0.56434
34800.0000    0.28374
34840.0000    0.18470
34880.0000    0.15229
34920.0000   -0.23572
34960.0000   -0.11272
35000.0000   -0.09817
35040.0000   -0.40037
35080.0000   -0.30239
35120.0000   -0.39704
35160.0000   -0.18415
35200.0000   -0.33129
35240.0000   -0.48394
35280.0000   -0.36208
35320.0000   -0.30045
35360.0000   -0.27505
35400.0000   -0.09705
35440.0000   -0.39338
35480.0000   -0.24756
35520.0000   -0.64446
35560.0000   -0.57492
35600.0000   -0.38618
35640.0000   -0.27172
35680.0000    0.23983
35720.0000    0.10872
35760.0000   -0.03217
35800.0000    0.47445
35840.0000    0.25775
35880.0000    0.13780
35920.0000    0.35523
35960.0000    0.36859
36000.0000    0.43297
36040.0000    0.38734
36080.0000    0.41433
36120.0000    0.48672
36160.0000    0.40533
36200.0000    0.44219
36240.0000    0.52472
36280.0000    0.34144
36320.0000    0.45849
36360.0000    0.65712
36400.0000    0.56500
36440.0000    0.47656
36480.0000    0.40962
36520.0000    0.06527
36560.0000    0.02374
36600.0000   -0.19333
36640.0000   -0.16705
36680.0000    0.07759
36720.0000   -0.54713
36760.0000   -0.23975
36800.0000   -0.30342
36840.0000   -0.08477
36880.0000   -0.29080
36920.0000    0.04582
36960.0000    0.03500
37000.0000   -0.05183
37040.0000   -0.06385
37080.0000   -0.28867
37120.0000   -0.03391
37160.0000    0.00921
37200.0000   -0.19311
37240.0000   -0.29009
37280.0000   -0.19914
37320.0000   -0.13420
37360.0000   -0.04900
37400.0000   -0.25026
37440.0000   -0.45075
37480.0000   -0.79377
37520.0000   -0.72606
37560.0000   -0.43049
37600.0000   -0.36260
37640.0000   -0.34686
37680.0000    0.01630
37720.0000   -0.23510
37760.0000   -0.37977
37800.0000   -0.12136
37840.0000   -0.23671
37880.0000   -0.24985
37920.0000    0.00137
37960.0000   -0.64780
38000.0000   -0.27444
38040.0000   -0.23532
38080.0000    0.27607
38120.0000    0.36417
38160.0000    0.26095
38200.0000    0.18847
38240.0000    0.12071
38280.0000    0.04494
38320.0000    0.11564
38360.0000    0.14896
38400.0000    0.09952
38440.0000   -0.00275
38480.0000    0.02961
38520.0000   -0.20818
38560.0000    0.03329
38600.0000    0.22936
38640.0000   -0.18211
38680.0000   -0.16512
38720.0000   -0.01429
38760.0000   -0.06845
38800.0000    0.20423
38840.0000    0.27038
38880.0000    0.12007
38920.0000    0.11785
38960.0000    0.03169
39000.0000    0.12639
39040.0000    0.05851
39080.0000   -0.04141
39120.0000   -0.01439
39160.0000   -0.09428
39200.0000   -0.14152
39240.0000   -0.14106
39280.0000   -0.05059
39320.0000   -0.24371
39360.0000   -0.10842
39400.0000   -0.28197
39440.0000   -0.10794
39480.0000    0.12566
39520.0000    0.13001
39560.0000   -0.17106
39600.0000   -0.31770
39640.0000   -0.12830
39680.0000    0.09338
39720.0000   -0.24180
39760.0000    0.06378
39800.0000   -0.26539
39840.0000   -0.28696
39880.0000   -0.24503
39920.0000   -0.21081
39960.0000   -0.55220
40000.0000   -0.27602
40040.0000   -0.15522
40080.0000   -0.59364
40120.0000   -0.58489
40160.0000   -0.81164
40200.0000   -0.28038
40240.0000   -0.25518
40280.0000   -0.22380
40320.0000   -0.20525
40360.0000   -0.50838
40400.0000   -0.32809
40440.0000   -0.48424
40480.0000   -0.13163
40520.0000   -0.28843
40560.0000   -0.39222
40600.0000   -0.02003
40640.0000   -0.15736
40680.0000   -0.36003
40720.0000   -0.18192
40760.0000   -0.21303
40800.0000   -0.26894
40840.0000   -0.23226
40880.0000   -0.01611
40920.0000   -0.11361
40960.0000   -0.12503
41000.0000   -0.20358
41040.0000    0.03358
41080.0000    0.16309
41120.0000    0.02046
41160.0000    0.02191
41200.0000    0.46763
41240.0000    0.40138
41280.0000    0.47637
41320.0000    0.37745
41360.0000    0.14516
41400.0000    0.13840
41440.0000    0.14937
41480.0000    0.49939
41520.0000    0.21211
41560.0000    0.14034
41600.0000    0.16445
41640.0000   -0.06636
41680.0000    0.06950
41720.0000    0.22468
41760.0000    0.12264
41800.0000    0.01651
41840.0000    0.27748
41880.0000    0.31734
41920.0000    0.53877
41960.0000    0.46576
42000.0000    0.25897
42040.0000    0.14519
42080.0000    0.31962
42120.0000    0.39737
42160.0000   -0.15032
42200.0000    0.18142
42240.0000    0.27116
42280.0000    0.19911
42320.0000    0.25489
42360.0000    0.18426
42400.0000    0.21473
42440.0000    0.21430
42480.0000   -0.17356
42520.0000   -0.29441
42560.0000   -0.33647
42600.0000   -0.39364
42640.0000   -0.34674
42680.0000   -0.26242
42720.0000   -0.48885
42760.0000   -0.07070
42800.0000   -0.19643
42840.0000   -0.27355
42880.0000    0.02677
42920.0000    0.04773
42960.0000   -0.07813
43000.0000    0.21691
43040.0000   -0.35133
43080.0000    0.04099
43120.0000   -0.05911
43160.0000   -0.02760
43200.0000    0.32998
43240.0000    0.29376
43280.0000    0.42432
43320.0000    0.06512
43360.0000   -0.21198
43400.0000    0.28128
43440.0000    0.15901
43480.0000    0.22384
43520.0000    0.17607
43560.0000    0.17613
43600.0000    0.00035
43640.0000   -0.21779
43680.0000    0.15768
43720.0000    0.10436
43760.0000    0.08934
43800.0000    0.10246
43840.0000    0.35912
43880.0000    0.22627
43920.0000    0.22324
43960.0000    0.11295
44000.0000    0.15073
44040.0000    0.19827
44080.0000    0.00779
44120.0000   -0.03766
44160.0000    0.03392
44200.0000   -0.06664
44240.0000   -0.18591
44280.0000   -0.24805
44320.0000    0.10779
44360.0000   -0.20579
44400.0000   -0.23266
44440.0000   -0.17066
44480.0000    0.01830
44520.0000   -0.28117
44560.0000    0.00593
44600.0000    0.28088
44640.0000    0.06793
44680.0000    0.28479
44720.0000    0.21172
44760.0000    0.08102
44800.0000    0.09553
44840.0000   -0.05658
44880.0000    0.07207
44920.0000   -0.20429
44960.0000    0.03588
45000.0000   -0.11273
45040.0000    0.33328
45080.0000    0.34341
45120.0000    0.25080
45160.0000    0.05148
45200.0000   -0.05611
45240.0000    0.19250
45280.0000    0.24550
45320.0000    0.02053
45360.0000    0.31496
45400.0000    0.34598
45440.0000   -0.00863
45480.0000    0.06036
45520.0000    0.03819
45560.0000    0.19930
45600.0000    0.38681
45640.0000    0.11157
45680.0000    0.13220
45720.0000    0.16660
45760.0000   -0.16448
45800.0000    0.11464
45840.0000   -0.02039
45880.0000   -0.14947
45920.0000    0.00324
45960.0000    0.01828
46000.0000   -0.07924
46040.0000   -0.08303
46080.0000   -0.05761
46120.0000    0.11553
46160.0000   -0.10264
46200.0000    0.16034
46240.0000   -0.10558
46280.0000    0.09515
46320.0000   -0.55456
46360.0000   -0.48495
46400.0000    0.06804
46440.0000    0.12953
46480.0000   -0.18314
46520.0000    0.07277
46560.0000    0.07859
46600.0000   -0.06719
46640.0000   -0.30092
46680.0000    0.04861
46720.0000    0.19895
46760.0000   -0.08633
46800.0000    0.01673
46840.0000    0.21932
46880.0000    0.12042
46920.0000    0.14959
46960.0000   -0.12178
47000.0000   -0.17839
47040.0000   -0.33910
47080.0000    0.08746
47120.0000    0.20035
47160.0000   -0.32020
47200.0000    0.00155
47240.0000    0.06260
47280.0000   -0.09997
47320.0000    0.04538
47360.0000    0.07503
47400.0000   -0.11387
47440.0000   -0.18551
47480.0000    0.06036
47520.0000    0.03379
47560.0000   -0.08121
47600.0000    0.05594
47640.0000    0.23028
47680.0000    0.19497
47720.0000    0.11707
47760.0000   -0.04226
47800.0000   -0.14992
47840.0000    0.19984
47880.0000   -0.14325
47920.0000   -0.33344
47960.0000    0.34419
48000.0000    0.01014
48040.0000   -0.10777
48080.0000   -0.12406
48120.0000   -0.07727
48160.0000   -0.42640
48200.0000    0.15684
48240.0000    0.44413
48280.0000    0.20018
48320.0000    0.33317
48360.0000    0.00085
48400.0000    0.06178
48440.0000    0.30876
48480.0000    0.26485
48520.0000    0.12528
48560.0000   -0.23580
48600.0000   -0.39442
48640.0000   -0.18440
48680.0000   -0.73496
48720.0000   -0.56919
48760.0000   -0.41809
48800.0000   -0.55447
48840.0000   -0.40756
48880.0000    0.05145
48920.0000    0.02213
48960.0000    0.00845
49000.0000   -0.03483
49040.0000   -0.07332
49080.0000    0.12263
49120.0000    0.02728
49160.0000    0.05483
49200.0000    0.15043
49240.0000    0.01367
49280.0000    0.15514
49320.0000    0.03538
49360.0000   -0.00232
49400.0000   -0.08431
49440.0000   -0.04712
49480.0000   -0.21566
49520.0000    0.19147
49560.0000   -0.23288
49600.0000   -0.16868
49640.0000   -0.16506
49680.0000   -0.12138
49720.0000    0.47234
49760.0000   -0.02379
49800.0000    0.05854
49840.0000    0.20520
49880.0000    0.14286
49920.0000   -0.03754
49960.0000    0.05706
50000.0000    0.16233
50040.0000   -0.33770
50080.0000    0.04218
50120.0000   -0.09339
50160.0000    0.27991
50200.0000    0.20047
50240.0000   -0.24585
50280.0000   -0.23743
50320.0000   -0.77614
50360.0000   -0.40761
50400.0000   -0.16449
50440.0000   -0.22508
50480.0000   -0.49194
50520.0000   -0.58583
50560.0000   -0.09378
50600.0000   -0.05988
50640.0000   -0.05725
50680.0000   -0.08425
50720.0000   -0.12710
50760.0000    0.18958
50800.0000   -0.25667
50840.0000    0.23543
50880.0000   -0.49838
50920.0000   -0.73622
50960.0000   -0.52783
51000.0000   -0.31452
51040.0000   -0.07910
51080.0000   -0.05408
51120.0000   -0.16738
51160.0000   -0.15801
51200.0000   -0.25512
51240.0000   -0.32730
51280.0000   -0.08537
51320.0000    0.07687
51360.0000    0.15523
51400.0000   -0.00617
51440.0000   -0.00380
51480.0000    0.06543
51520.0000    0.08237
51560.0000    0.05063
51600.0000    0.10047
51640.0000   -0.16767
51680.0000   -0.15464
51720.0000    0.00233
51760.0000   -0.35280
51800.0000    0.21055
51840.0000    0.21217
51880.0000   -0.17275
51920.0000    0.22149
51960.0000   -0.02803
52000.0000   -0.04275
52040.0000    0.01388
52080.0000   -0.11174
52120.0000    0.12947
52160.0000   -0.12864
52200.0000   -0.37834
52240.0000   -0.43697
52280.0000   -0.33366
52320.0000   -0.56563
52360.0000   -0.52190
52400.0000   -0.59747
52440.0000   -0.63329
52480.0000   -0.38547
52520.0000   -0.43451
52560.0000   -0.42261
52600.0000   -0.45243
52640.0000   -0.30577
52680.0000   -0.50042
52720.0000   -0.52802
52760.0000   -0.68721
52800.0000   -0.28696
52840.0000   -0.44323
52880.0000   -0.52972
52920.0000   -0.49520
52960.0000   -0.70235
53000.0000   -0.69970
53040.0000   -0.50339
53080.0000   -0.42838
53120.0000   -0.43237
53160.0000   -0.84349
53200.0000   -0.57202
53240.0000   -0.70497
53280.0000   -0.53457
53320.0000   -0.66709
53360.0000   -0.51657
53400.0000   -0.29990
53440.0000   -0.31562
53480.0000   -0.40184
53520.0000   -0.62926
53560.0000   -0.49657
53600.0000   -0.45409
53640.0000   -0.52794
53680.0000   -0.40628
53720.0000   -0.76341
53760.0000   -0.43981
53800.0000   -0.63412
53840.0000   -0.56346
53880.0000   -0.72403
53920.0000   -0.72896
53960.0000   -0.46944
54000.0000   -0.40971
54040.0000   -0.32909
54080.0000   -0.21018
54120.0000   -0.58950
54160.0000   -0.29796
54200.0000   -0.44961
54240.0000   -0.05096
54280.0000   -0.10780
54320.0000   -0.63657
54360.0000   -0.37572
54400.0000   -0.49326
54440.0000   -0.41837
54480.0000   -0.74903
54520.0000   -0.31435
54560.0000   -0.28437
54600.0000   -0.09795
54640.0000   -0.49974
54680.0000   -0.41363
54720.0000   -0.28703
54760.0000   -0.38520
54800.0000   -0.16634
54840.0000   -0.20340
54880.0000   -0.25641
54920.0000   -0.48550
54960.0000   -0.82176
55000.0000   -0.61846
55040.0000   -0.48935
55080.0000   -0.42510
55120.0000   -0.56005
55160.0000   -0.67240
55200.0000   -0.49897
55240.0000   -0.47601
55280.0000   -0.45164
55320.0000   -0.36396
55360.0000   -0.25118
55400.0000   -0.55523
55440.0000   -0.66966
55480.0000   -0.56975
55520.0000   -0.42875
55560.0000   -0.62041
55600.0000   -0.67437
55640.0000   -0.75392
55680.0000   -0.58918
55720.0000   -0.65586
55760.0000   -0.46276
55800.0000   -0.32059
55840.0000   -0.33120
55880.0000   -0.45581
55920.0000   -0.43601
55960.0000   -0.18922
56000.0000   -0.23879
56040.0000   -0.46858
56080.0000   -0.55480
56120.0000   -0.48739
56160.0000   -0.45754
56200.0000   -0.18830
56240.0000   -0.21926
56280.0000   -0.40647
56320.0000   -0.37348
56360.0000   -0.28654
56400.0000   -0.51407
56440.0000   -0.38285
56480.0000   -0.51365
56520.0000   -0.62412
56560.0000   -0.42865
56600.0000   -0.47453
56640.0000   -0.64671
56680.0000   -0.71870
56720.0000   -0.46973
56760.0000   -0.47853
56800.0000   -0.44869
56840.0000   -0.47025
56880.0000   -0.64695
56920.0000   -0.83511
56960.0000   -0.87853
57000.0000   -0.78990
57040.0000   -0.57910
57080.0000   -0.50407
57120.0000   -0.83276
57160.0000   -0.70775
57200.0000   -0.74332
57240.0000   -0.81369
57280.0000   -0.76889
57320.0000   -0.48712
57360.0000   -0.85825
57400.0000   -0.66063
57440.0000   -0.36532
57480.0000   -0.58959
57520.0000   -0.36252
57560.0000   -0.76550
57600.0000   -0.58313
57640.0000   -0.68394
57680.0000   -0.70128
57720.0000   -0.70109
57760.0000   -0.60151
57800.0000   -0.25695
57840.0000   -0.80376
57880.0000   -0.85072
57920.0000   -0.86572
57960.0000   -0.69875
58000.0000   -0.55874
58040.0000   -0.70062
58080.0000   -0.69013
58120.0000   -0.86226
58160.0000   -0.79453
58200.0000   -0.54672
58240.0000   -0.64697
58280.0000   -0.93661
58320.0000   -0.61589
58360.0000   -0.48962
58400.0000   -0.57417
58440.0000   -0.42169
58480.0000   -0.34115
58520.0000   -0.45354
58560.0000   -0.58103
58600.0000   -0.55635
58640.0000   -0.80106
58680.0000   -0.68431
58720.0000   -0.62992
58760.0000   -0.69102
58800.0000   -0.60774
58840.0000   -0.63552
58880.0000   -0.90109
58920.0000   -0.55070
58960.0000   -0.84420
59000.0000   -0.36388
59040.0000   -0.89027
59080.0000   -0.75364
59120.0000   -0.33143
59160.0000   -0.70236
59200.0000   -0.56709
59240.0000   -0.75976
59280.0000   -0.51345
59320.0000   -0.58053
59360.0000   -0.65530
59400.0000   -0.67708
59440.0000   -0.73338
59480.0000   -0.48338
59520.0000   -0.77176
59560.0000   -0.69419
59600.0000   -0.66841
59640.0000   -0.63562
59680.0000   -0.70716
59720.0000   -0.72280
59760.0000   -0.48541
59800.0000   -0.52441
59840.0000   -0.55859
59880.0000   -0.43308
59920.0000   -0.65168
59960.0000   -0.37544
60000.0000   -0.48699
60040.0000   -0.40543
60080.0000   -0.50025
60120.0000   -0.59877
60160.0000   -0.74445
60200.0000   -0.52406
60240.0000   -0.70909
60280.0000   -0.97880
60320.0000   -0.38836
60360.0000   -0.76511
60400.0000   -0.95861
60440.0000   -0.49609
60480.0000   -0.53108
60520.0000   -0.72924
60560.0000   -1.07727
60600.0000   -0.87058
60640.0000   -0.58336
60680.0000   -0.71590
60720.0000   -0.25577
60760.0000   -0.61524
60800.0000   -0.34008
60840.0000   -0.41147
60880.0000   -0.52611
60920.0000   -0.15873
60960.0000   -0.22206
61000.0000   -0.24741
61040.0000   -0.18576
61080.0000   -0.18717
61120.0000   -0.15959
61160.0000   -0.33939
61200.0000   -0.55510
61240.0000   -0.49102
61280.0000   -0.32210
61320.0000   -0.38759
61360.0000   -0.23456
61400.0000   -0.47307
61440.0000   -0.35142
61480.0000   -0.13835
61520.0000   -0.21082
61560.0000   -0.29852
61600.0000   -0.31608
61640.0000   -0.33557
61680.0000   -0.31728
61720.0000   -0.42501
61760.0000   -0.13944
61800.0000   -0.33044
61840.0000   -0.38141
61880.0000   -0.06375
61920.0000   -0.23364
61960.0000   -0.20299
62000.0000   -0.26811
62040.0000   -0.08175
62080.0000   -0.41075
62120.0000   -0.52936
62160.0000   -0.58389
62200.0000   -0.46761
62240.0000   -0.22012
62280.0000   -0.29903
62320.0000   -0.31601
62360.0000   -0.23881
62400.0000   -0.14902
62440.0000   -0.33669
62480.0000   -0.22160
62520.0000   -0.19382
62560.0000   -0.55045
62600.0000   -0.33190
62640.0000   -0.64034
62680.0000   -0.22342
62720.0000   -0.40401
62760.0000   -0.41356
62800.0000   -0.48848
62840.0000   -0.77563
62880.0000   -0.22692
62920.0000   -0.14768
62960.0000   -0.00892
63000.0000   -0.13732
63040.0000   -0.60245
63080.0000   -0.69524
63120.0000   -0.37338
63160.0000   -0.38710
63200.0000   -0.30588
63240.0000   -0.30029
63280.0000   -0.51900
63320.0000   -0.51473
63360.0000   -0.43208
63400.0000   -0.32913
63440.0000   -0.35095
63480.0000   -0.65252
63520.0000   -0.47526
63560.0000   -0.71193
63600.0000   -0.52214
63640.0000   -0.37613
63680.0000   -0.29016
63720.0000   -0.80347
63760.0000   -0.67406
63800.0000   -0.76279
63840.0000   -0.63603
63880.0000   -0.60380
63920.0000   -0.55763
63960.0000   -0.66450
64000.0000   -0.74294
64040.0000   -0.51157
64080.0000   -0.69840
64120.0000   -0.32169
64160.0000   -0.55009
64200.0000   -0.56374
64240.0000   -0.34200
64280.0000   -0.47315
64320.0000   -0.53624
64360.0000   -0.48893
64400.0000   -0.57200
64440.0000   -0.51031
64480.0000   -0.95076
64520.0000   -0.90460
64560.0000   -0.81192
64600.0000   -0.63723
64640.0000   -0.74178
64680.0000   -0.93884
64720.0000   -0.66320
64760.0000   -0.84502
64800.0000   -0.88722
64840.0000   -0.99070
64880.0000   -0.62356
64920.0000   -0.92958
64960.0000   -1.02665
65000.0000   -0.80793
65040.0000   -0.92167
65080.0000   -0.96542
65120.0000   -0.90260
65160.0000   -0.70441
65200.0000   -0.60241
65240.0000   -0.83967
65280.0000   -0.78628
65320.0000   -0.71130
65360.0000   -0.77670
65400.0000   -0.71832
65440.0000   -0.59935
65480.0000   -0.72884
65520.0000   -0.95808
65560.0000   -0.56695
65600.0000   -1.05535
65640.0000   -0.97772
65680.0000   -0.68469
65720.0000   -0.94767
65760.0000   -0.81944
65800.0000   -0.76068
65840.0000   -1.03778
65880.0000   -0.75664
65920.0000   -0.75442
65960.0000   -0.41327
66000.0000   -0.72023
66040.0000   -0.77363
66080.0000   -0.97437
66120.0000   -0.44215
66160.0000   -0.63243
66200.0000   -0.72616
66240.0000   -0.75536
66280.0000   -0.81057
66320.0000   -0.45540
66360.0000   -0.71828
66400.0000   -0.98090
66440.0000   -0.70783
66480.0000   -0.61455
66520.0000   -0.60560
66560.0000   -0.62261
66600.0000   -0.51601
66640.0000   -0.71256
66680.0000   -0.58663
66720.0000   -0.76236
66760.0000   -0.59278
66800.0000   -0.54104
66840.0000   -0.61372
66880.0000   -0.72243
66920.0000   -0.67086
66960.0000   -0.58977
67000.0000   -0.78769
67040.0000   -0.49847
67080.0000   -0.63424
67120.0000   -0.61012
67160.0000   -0.52210
67200.0000   -0.54212
67240.0000   -0.50958
67280.0000   -0.45271
67320.0000   -0.38248
67360.0000   -0.48174
67400.0000   -0.27544
67440.0000   -0.32462
67480.0000   -0.12633
67520.0000   -0.46231
67560.0000   -0.46627
67600.0000   -0.42783
67640.0000   -0.65173
67680.0000   -0.58353
67720.0000   -0.54759
67760.0000   -0.42834
67800.0000   -0.42193
67840.0000   -0.06555
67880.0000   -0.10889
67920.0000   -0.20831
67960.0000   -0.04450
68000.0000   -0.10996
68040.0000    0.24853
68080.0000   -0.10432
68120.0000    0.05485
68160.0000    0.05103
68200.0000   -0.02976
68240.0000    0.28175
68280.0000   -0.13886
68320.0000   -0.14061
68360.0000   -0.28941
68400.0000    0.02804
68440.0000   -0.36050
68480.0000   -0.58221
68520.0000   -0.33272
68560.0000    0.07597
68600.0000    0.08266
68640.0000    0.06696
68680.0000   -0.43545
68720.0000   -0.45593
68760.0000   -0.59307
68800.0000   -0.43959
68840.0000   -0.07306
68880.0000   -0.67766
68920.0000   -0.40540
68960.0000   -0.29878
69000.0000   -0.36894
69040.0000   -0.12506
69080.0000   -0.32989
69120.0000   -0.36038
69160.0000   -0.31972
69200.0000   -0.25417
69240.0000   -0.30355
69280.0000   -0.54027
69320.0000   -0.27271
69360.0000   -0.23923
69400.0000   -0.36769
69440.0000   -0.75266
69480.0000   -0.52094
69520.0000   -0.25592
69560.0000    0.09954
69600.0000    0.08525
69640.0000    0.12136
69680.0000   -0.17368
69720.0000   -0.11195
69760.0000   -0.27171
69800.0000   -0.31629
69840.0000    0.13042
69880.0000   -0.10916
69920.0000   -0.03682
69960.0000    0.02498
70000.0000    0.15963
70040.0000    0.34549
70080.0000    0.11235
70120.0000    0.08113
70160.0000    0.17150
70200.0000    0.22277
70240.0000   -0.03479
70280.0000   -0.03519
70320.0000    0.15421
70360.0000    0.28686
70400.0000    0.21480
70440.0000    0.16687
70480.0000    0.06834
70520.0000    0.22198
70560.0000    0.28828
70600.0000    0.06783
70640.0000    0.18075
70680.0000   -0.04009
70720.0000    0.15929
70760.0000    0.13615
70800.0000    0.20825
70840.0000   -0.12851
70880.0000   -0.30534
70920.0000   -0.17382
70960.0000    0.04131
71000.0000    0.19715
71040.0000    0.09937
71080.0000    0.03202
71120.0000   -0.18377
71160.0000    0.29097
71200.0000    0.33880
71240.0000    0.08369
71280.0000    0.21341
71320.0000    0.41241
71360.0000   -0.05763
71400.0000   -0.10148
71440.0000    0.03916
71480.0000    0.03522
71520.0000    0.07504
71560.0000    0.09886
71600.0000   -0.06101
71640.0000    0.01779
71680.0000   -0.19410
71720.0000    0.00925
71760.0000   -0.10810
71800.0000    0.08978
71840.0000    0.19834
71880.0000    0.30866
71920.0000    0.40395
71960.0000    0.32170
72000.0000   -0.05016
72040.0000    0.06953
72080.0000    0.12032
72120.0000    0.08666
72160.0000    0.12098
72200.0000    0.01723
72240.0000    0.08653
72280.0000   -0.00071
72320.0000    0.17144
72360.0000   -0.19680
72400.0000   -0.02822
72440.0000   -0.00897
72480.0000    0.16577
72520.0000    0.10720
72560.0000    0.01157
72600.0000   -0.10668
72640.0000   -0.01814
72680.0000   -0.11461
72720.0000    0.21243
72760.0000   -0.11115
72800.0000    0.04325
72840.0000    0.08778
72880.0000    0.21258
72920.0000   -0.13604
72960.0000    0.11605
73000.0000    0.09132
73040.0000   -0.12141
73080.0000   -0.18932
73120.0000   -0.10799
73160.0000   -0.29402
73200.0000   -0.21161
73240.0000   -0.13437
73280.0000   -0.19016
73320.0000   -0.01121
73360.0000   -0.30568
73400.0000   -0.66673
73440.0000   -0.35198
73480.0000   -0.26474
73520.0000   -0.09902
73560.0000   -0.36477
73600.0000   -0.25776
73640.0000   -0.16641
73680.0000   -0.39196
73720.0000   -0.02299
73760.0000   -0.28851
73800.0000   -0.21411
73840.0000    0.08430
73880.0000    0.09285
73920.0000   -0.09556
73960.0000   -0.41044
74000.0000   -0.30739
74040.0000   -0.50404
74080.0000   -0.32097
74120.0000   -0.44364
74160.0000   -0.59808
74200.0000   -0.35981
74240.0000   -0.50496
74280.0000   -0.59270
74320.0000   -0.59544
74360.0000   -0.54557
74400.0000   -0.75741
74440.0000   -0.47646
74480.0000   -0.67252
74520.0000   -0.49396
74560.0000   -0.27635
74600.0000   -0.29620
74640.0000   -0.31620
74680.0000   -0.50893
74720.0000   -0.64970
74760.0000   -0.57567
74800.0000   -0.82077
74840.0000    0.07521
74880.0000   -0.75560
74920.0000   -0.60312
74960.0000   -0.45384
75000.0000   -0.53679
75040.0000   -0.80550
75080.0000   -0.56439
75120.0000   -0.73918
75160.0000   -0.38462
75200.0000    0.05050
75240.0000   -0.01077
75280.0000    0.04377
75320.0000    0.00876
75360.0000   -0.02027
75400.0000   -0.37368
75440.0000   -0.64822
75480.0000   -0.46220
75520.0000   -0.44011
75560.0000   -0.75527
75600.0000   -0.59303
75640.0000   -0.53464
75680.0000   -0.56599
75720.0000   -0.57177
75760.0000   -0.37493
75800.0000   -0.58389
75840.0000   -0.59517
75880.0000   -0.69213
75920.0000   -0.56114
75960.0000   -0.62548
76000.0000   -0.38880
76040.0000   -0.42025
76080.0000   -0.56379
76120.0000   -0.62643
76160.0000   -0.38591
76200.0000   -0.49106
76240.0000   -0.61266
76280.0000   -0.40959
76320.0000   -0.54069
76360.0000   -0.65524
76400.0000   -0.55934
76440.0000   -0.47303
76480.0000   -0.60602
76520.0000   -0.53969
76560.0000   -0.49109
76600.0000   -0.65006
76640.0000   -0.74139
76680.0000   -0.52216
76720.0000   -0.89683
76760.0000   -0.51432
76800.0000   -0.48266
76840.0000   -0.49534
76880.0000   -0.50105
76920.0000   -0.64884
76960.0000   -0.48440
77000.0000   -0.03237
77040.0000   -0.68750
77080.0000   -0.32259
77120.0000   -0.18600
77160.0000   -0.40636
77200.0000   -0.68032
77240.0000   -0.65211
77280.0000   -0.52895
77320.0000   -0.67085
77360.0000   -0.77496
77400.0000   -0.60906
77440.0000   -0.58985
77480.0000   -0.56749
77520.0000   -0.51976
77560.0000   -0.59290
77600.0000   -0.34325
77640.0000   -0.52118
77680.0000   -0.63864
77720.0000   -0.65757
77760.0000   -0.69120
77800.0000   -0.72387
77840.0000   -0.49736
77880.0000   -0.18184
77920.0000   -0.17701
77960.0000   -0.07909
78000.0000   -0.18254
78040.0000   -0.59300
78080.0000   -0.60488
78120.0000   -0.30562
78160.0000   -0.31564
78200.0000   -0.43792
78240.0000   -0.42131
78280.0000   -0.32384
78320.0000   -0.55944
78360.0000   -0.15987
78400.0000    0.12099
78440.0000   -0.24921
78480.0000   -0.40053
78520.0000   -0.03873
78560.0000   -0.18344
78600.0000   -0.02615
78640.0000   -0.08886
78680.0000    0.17768
78720.0000    0.03397
78760.0000    0.17078
78800.0000    0.15218
78840.0000    0.22571
78880.0000    0.33628
78920.0000    0.30377
78960.0000   -0.12251
79000.0000    0.07552
79040.0000   -0.03619
79080.0000    0.09480
79120.0000   -0.02660
79160.0000    0.01668
79200.0000   -0.18655
79240.0000    0.03709
79280.0000   -0.00275
79320.0000   -0.10430
79360.0000    0.03779
79400.0000    0.12162
79440.0000    0.10987
79480.0000   -0.09908
79520.0000   -0.40336
79560.0000    0.11097
79600.0000   -0.02830
79640.0000    0.16004
79680.0000   -0.01479
79720.0000   -0.03008
79760.0000   -0.02491
79800.0000   -0.19464
79840.0000   -0.07108
79880.0000    0.18807
79920.0000   -0.10297
79960.0000    0.05944
80000.0000    0.00958
80040.0000   -0.05304
80080.0000   -0.12769
80120.0000    0.09049
80160.0000    0.06557
80200.0000   -0.25391
80240.0000   -0.06892
80280.0000    0.09313
80320.0000   -0.17513
80360.0000   -0.33909
80400.0000   -0.11350
80440.0000    0.20645
80480.0000    0.05840
80520.0000    0.30765
80560.0000   -0.05907
80600.0000   -0.03717
80640.0000   -0.19181
80680.0000   -0.29874
80720.0000   -0.18117
80760.0000    0.03329
80800.0000   -0.31069
80840.0000   -0.46695
80880.0000   -0.65489
80920.0000   -0.56702
80960.0000   -0.38817
81000.0000   -0.05345
81040.0000    0.17674
81080.0000   -0.50250
81120.0000   -0.26129
81160.0000   -0.53250
81200.0000   -0.62335
81240.0000   -0.65392
81280.0000   -0.40380
81320.0000   -0.42456
81360.0000   -0.19735
81400.0000   -0.05555
81440.0000   -0.06659
81480.0000   -0.12835
81520.0000   -0.55876
81560.0000   -0.60491
81600.0000   -0.64746
81640.0000   -0.86846
81680.0000   -0.77843
81720.0000   -0.41548
81760.0000   -0.56267
81800.0000   -0.55595
81840.0000   -0.25276
81880.0000   -0.72772
81920.0000   -0.27987
81960.0000    0.00842
82000.0000   -0.06910
82040.0000   -0.46456
82080.0000   -0.76905
82120.0000   -0.75252
82160.0000   -0.60291
82200.0000   -0.34211
82240.0000   -0.35546
82280.0000   -0.23926
82320.0000   -0.46924
82360.0000   -0.67386
82400.0000   -0.74426
82440.0000   -0.90763
82480.0000   -0.64230
82520.0000   -0.57592
82560.0000   -0.82125
82600.0000   -0.97968
82640.0000   -1.12809
82680.0000   -0.16010
82720.0000   -0.30876
82760.0000   -0.55910
82800.0000   -0.31721
82840.0000   -0.72040
82880.0000   -0.65466
82920.0000   -0.31573
82960.0000   -0.22603
83000.0000   -0.52036
83040.0000   -0.54731
83080.0000   -0.50294
83120.0000   -0.60277
83160.0000   -0.38268
83200.0000   -0.24870
83240.0000   -0.33495
83280.0000   -0.27507
83320.0000   -0.09460
83360.0000   -0.19799
83400.0000   -0.51242
83440.0000   -0.68468
83480.0000   -0.69353
83520.0000   -0.75273
83560.0000   -0.57611
83600.0000   -0.49266
83640.0000   -0.15172
83680.0000   -0.37311
83720.0000   -0.58308
83760.0000   -0.64407
83800.0000   -0.47096
83840.0000   -0.79920
83880.0000   -0.45525
83920.0000   -0.77640
83960.0000   -0.51279
84000.0000   -0.18013
84040.0000   -0.64800
84080.0000   -0.85708
84120.0000   -0.90071
84160.0000   -0.87028
84200.0000   -0.73498
84240.0000   -0.42250
84280.0000   -0.52510
84320.0000   -0.44417
84360.0000   -0.65027
84400.0000   -0.53798
84440.0000   -0.65231
84480.0000   -0.62541
84520.0000   -0.34770
84560.0000   -0.42433
84600.0000   -0.56771
84640.0000   -0.69463
84680.0000   -0.75018
84720.0000   -0.62548
84760.0000   -0.50020
84800.0000   -0.57683
84840.0000   -0.40360
84880.0000   -0.51382
84920.0000   -0.25953
84960.0000   -0.36405
85000.0000   -0.30830
85040.0000   -0.19659
85080.0000   -0.53449
85120.0000   -0.62312
85160.0000   -0.61670
85200.0000   -0.80912
85240.0000   -0.78934
85280.0000   -0.48939
85320.0000   -0.75665
85360.0000   -0.73877
85400.0000   -0.67828
85440.0000   -0.58158
85480.0000   -0.70287
85520.0000   -0.71637
85560.0000   -0.45073
85600.0000   -0.59115
85640.0000   -0.47486
85680.0000   -0.62521
85720.0000   -0.45262
85760.0000   -0.33444
85800.0000   -0.60072
85840.0000   -0.30167
85880.0000   -0.35646
85920.0000   -0.25052
85960.0000   -0.61687
86000.0000   -0.47464
86040.0000   -0.26247
86080.0000   -0.18641
86120.0000   -0.39186
86160.0000   -0.12153
86200.0000   -0.39373
86240.0000   -0.34471
86280.0000   -0.09176
86320.0000   -0.18779
86360.0000   -0.33404
86400.0000   -0.15819
86440.0000   -0.11186
86480.0000   -0.09834
86520.0000   -0.22897
86560.0000   -0.23602
86600.0000   -0.31640
86640.0000   -0.19357
86680.0000   -0.26334
86720.0000   -0.39680
86760.0000   -0.34481
86800.0000   -0.18411
86840.0000   -0.09598
86880.0000    0.11763
86920.0000   -0.23538
86960.0000   -0.07293
87000.0000   -0.42905
87040.0000   -0.41970
87080.0000   -0.05295
87120.0000   -0.11597
87160.0000   -0.04186
87200.0000   -0.05315
87240.0000    0.04733
87280.0000    0.07442
87320.0000    0.34549
87360.0000    0.07927
87400.0000    0.24125
87440.0000    0.51488
87480.0000    0.56960
87520.0000    0.40044
87560.0000    0.48017
87600.0000    0.03333
87640.0000    0.25402
87680.0000    0.19627
87720.0000    0.10338
87760.0000   -0.15834
87800.0000   -0.07500
87840.0000   -0.19257
87880.0000   -0.06603
87920.0000   -0.01773
87960.0000   -0.09949
88000.0000   -0.09601
88040.0000   -0.11353
88080.0000   -0.13172
88120.0000   -0.09640
88160.0000    0.05009
88200.0000   -0.09607
88240.0000   -0.06948
88280.0000   -0.15488
88320.0000   -0.08580
88360.0000   -0.23582
88400.0000   -0.06563
88440.0000   -0.02403
88480.0000   -0.13014
88520.0000   -0.33216
88560.0000   -0.34130
88600.0000   -0.26465
88640.0000   -0.01794
88680.0000   -0.30097
88720.0000   -0.06980
88760.0000    0.08511
88800.0000   -0.01254
88840.0000   -0.02601
88880.0000   -0.08908
88920.0000   -0.04140
88960.0000   -0.06057
89000.0000   -0.18005
89040.0000   -0.08091
89080.0000   -0.09728
89120.0000   -0.22882
89160.0000   -0.18114
89200.0000   -0.49407
89240.0000   -0.27732
89280.0000   -0.12642
89320.0000   -0.16968
89360.0000   -0.06551
89400.0000   -0.03044
89440.0000   -0.19808
89480.0000   -0.04409
89520.0000   -0.15054
89560.0000   -0.22513
89600.0000   -0.05755
89640.0000   -0.08820
89680.0000    0.09033
89720.0000   -0.10558
89760.0000   -0.17298
89800.0000   -0.02530
89840.0000   -0.01914
89880.0000   -0.11365
89920.0000   -0.00146
89960.0000    0.00564
90000.0000   -0.32866
90040.0000   -0.07903
90080.0000   -0.45103
90120.0000   -0.23319
90160.0000   -0.09509
90200.0000   -0.28657
90240.0000   -0.13622
90280.0000    0.00362
90320.0000   -0.01862
90360.0000    0.02749
90400.0000   -0.27125
90440.0000   -0.17262
90480.0000   -0.32046
90520.0000   -0.11787
90560.0000   -0.19865
90600.0000   -0.02335
90640.0000   -0.02583
90680.0000    0.01288
90720.0000   -0.34645
90760.0000   -0.25839
90800.0000   -0.25528
90840.0000   -0.17403
90880.0000   -0.25290
90920.0000   -0.27103
90960.0000   -0.19094
91000.0000   -0.14338
91040.0000   -0.16101
91080.0000   -0.09047
91120.0000    0.11450
91160.0000    0.10850
91200.0000   -0.08248
91240.0000   -0.23402
91280.0000   -0.28291
91320.0000   -0.14182
91360.0000   -0.00455
91400.0000   -0.21523
91440.0000    0.05151
91480.0000   -0.14683
91520.0000   -0.10801
91560.0000   -0.01935
91600.0000   -0.21457
91640.0000    0.11622
91680.0000   -0.02778
91720.0000    0.07542
91760.0000   -0.10908
91800.0000   -0.12977
91840.0000   -0.03169
91880.0000   -0.00692
91920.0000   -0.28445
91960.0000    0.12314
92000.0000   -0.12840
92040.0000    0.05865
92080.0000   -0.07823
92120.0000    0.11442
92160.0000   -0.03814
92200.0000   -0.14683
92240.0000   -0.08541
92280.0000   -0.06150
92320.0000   -0.07110
92360.0000   -0.23534
92400.0000   -0.15937
92440.0000   -0.22608
92480.0000   -0.21845
92520.0000   -0.43405
92560.0000   -0.41660
92600.0000   -0.42574
92640.0000   -0.38097
92680.0000   -0.75250
92720.0000   -0.60843
92760.0000   -0.62036
92800.0000   -0.56820
92840.0000   -0.43545
92880.0000   -0.45745
92920.0000   -0.39263
92960.0000   -0.38546
93000.0000   -0.36426
93040.0000   -0.37134
93080.0000   -0.46070
93120.0000    0.01291
93160.0000   -0.19716
93200.0000    0.10912
93240.0000    0.00511
93280.0000    0.00145
93320.0000   -0.41898
93360.0000   -0.36782
93400.0000   -0.44694
93440.0000   -0.11199
93480.0000   -0.22623
93520.0000   -0.28357
93560.0000   -0.03232
93600.0000   -0.12710
93640.0000   -0.00240
93680.0000   -0.13039
93720.0000   -0.21450
93760.0000   -0.35766
93800.0000   -0.36182
93840.0000   -0.71531
93880.0000   -0.51281
93920.0000   -0.34356
93960.0000   -0.17164
94000.0000   -0.24799
94040.0000   -0.04640
94080.0000   -0.36043
94120.0000   -0.21062
94160.0000   -0.12121
94200.0000   -0.17131
94240.0000   -0.06694
94280.0000   -0.48565
94320.0000   -0.43670
94360.0000    0.02841
94400.0000   -0.44992
94440.0000   -0.43287
94480.0000   -0.53443
94520.0000   -0.53512
94560.0000   -0.53115
94600.0000   -0.78740
94640.0000   -0.83790
94680.0000   -0.71608
94720.0000   -0.69865
94760.0000   -0.56346
94800.0000   -0.67583
94840.0000   -0.69475
94880.0000   -0.56002
94920.0000   -0.48519
94960.0000   -0.46492
95000.0000   -0.69830
95040.0000   -0.64138
95080.0000   -0.59720
95120.0000   -0.49946
95160.0000   -0.20248
95200.0000   -0.15157
95240.0000   -0.08454
95280.0000    0.04279
95320.0000   -0.34174
95360.0000   -0.18961
95400.0000   -0.07802
95440.0000    0.14257
95480.0000    0.11779
95520.0000    0.05096
95560.0000   -0.06065
95600.0000   -0.04673
95640.0000   -0.21437
95680.0000    0.09438
95720.0000   -0.04672
95760.0000   -0.00117
95800.0000   -0.07085
95840.0000   -0.06770
95880.0000    0.10133
95920.0000   -0.05168
95960.0000    0.11417
96000.0000    0.07955
96040.0000    0.13643
96080.0000   -0.07483
96120.0000   -0.08828
96160.0000   -0.03980
96200.0000   -0.10171
96240.0000   -0.08273
96280.0000   -0.24672
96320.0000   -0.05747
96360.0000   -0.44794
96400.0000   -0.40011
96440.0000   -0.48474
96480.0000   -0.45916
96520.0000   -0.54426
96560.0000   -0.17841
96600.0000   -0.77527
96640.0000   -0.78467
96680.0000   -0.83408
96720.0000   -0.74775
96760.0000   -0.72199
96800.0000   -0.71595
96840.0000   -0.79857
96880.0000   -1.03283
96920.0000   -0.40631
96960.0000   -0.52021
97000.0000   -0.59201
97040.0000   -0.59437
97080.0000   -0.35260
97120.0000   -0.44380
97160.0000   -0.32724
97200.0000   -0.41704
97240.0000   -0.40111
97280.0000   -0.55165
97320.0000   -0.46826
97360.0000   -0.20160
97400.0000    0.00646
97440.0000   -0.04269
97480.0000   -0.16221
97520.0000   -0.35598
97560.0000    0.23057
97600.0000   -0.03839
97640.0000    0.06780
97680.0000    0.09154
97720.0000   -0.00462
97760.0000   -0.07069
97800.0000   -0.00832
97840.0000   -0.17298
97880.0000   -0.05016
97920.0000    0.15764
97960.0000    0.09650
98000.0000   -0.11386
98040.0000   -0.23778
98080.0000   -0.25794
98120.0000   -0.11521
98160.0000   -0.21356
98200.0000   -0.29868
98240.0000   -0.20374
98280.0000   -0.31906
98320.0000    0.09253
98360.0000   -0.47776
98400.0000   -0.60923
98440.0000   -0.45270
98480.0000   -0.39833
98520.0000   -0.20070
98560.0000   -0.17005
98600.0000   -0.41375
98640.0000   -0.64194
98680.0000   -0.84892
98720.0000   -0.33539
98760.0000   -0.70226
98800.0000   -0.38598
98840.0000   -0.38910
98880.0000   -0.20521
98920.0000   -0.45854
98960.0000   -0.59183
99000.0000   -0.59260
99040.0000   -0.69806
99080.0000   -0.70446
99120.0000   -0.65114
99160.0000   -0.56722
99200.0000   -0.63617
99240.0000   -0.62511
99280.0000   -0.50115
99320.0000   -0.42276
99360.0000   -0.53123
99400.0000   -0.64223
99440.0000   -0.68760
99480.0000   -0.01928
99520.0000   -0.56870
99560.0000   -0.40819
99600.0000   -0.25110
99640.0000   -0.61831
99680.0000   -0.63298
99720.0000   -0.84380
99760.0000   -0.85336
99800.0000   -0.79901
99840.0000   -0.83967
99880.0000   -0.60404
99920.0000   -0.62190
99960.0000   -0.81900
100000.0000   -0.50201
100040.0000   -0.56758
100080.0000   -0.42142
100120.0000   -0.32236
100160.0000   -0.35687
100200.0000   -0.69761
100240.0000   -0.61963
100280.0000   -0.47731
100320.0000   -0.39476
100360.0000   -0.61547
100400.0000   -0.42428
100440.0000   -0.57354
100480.0000   -0.33581
100520.0000   -0.54172
100560.0000   -0.40613
100600.0000    0.07518
100640.0000   -0.51227
100680.0000   -0.46424
100720.0000   -0.23197
100760.0000   -0.13559
100800.0000   -0.07215
100840.0000    0.02049
100880.0000    0.02784
100920.0000    0.09742
100960.0000    0.08950
101000.0000    0.07284
101040.0000   -0.22023
101080.0000   -0.17391
101120.0000   -0.06598
101160.0000   -0.38062
101200.0000   -0.08952
101240.0000    0.03269
101280.0000    0.07850
101320.0000   -0.25337
101360.0000    0.08788
101400.0000   -0.07051
101440.0000   -0.17247
101480.0000   -0.05476
101520.0000   -0.21139
101560.0000   -0.12655
101600.0000   -0.22326
101640.0000   -0.06821
101680.0000   -0.02763
101720.0000   -0.17570
101760.0000    0.00938
101800.0000    0.19817
101840.0000    0.29139
101880.0000   -0.04361
101920.0000   -0.03758
101960.0000    0.17532
102000.0000    0.07402
102040.0000    0.08585
102080.0000    0.10432
102120.0000   -0.22118
102160.0000    0.05161
102200.0000   -0.37541
102240.0000   -0.04972
102280.0000   -0.04949
102320.0000    0.13402
102360.0000   -0.05960
102400.0000   -0.16998
102440.0000   -0.16657
102480.0000   -0.28635
102520.0000    0.02911
102560.0000   -0.28231
102600.0000   -0.11518
102640.0000   -0.52744
102680.0000   -0.41123
102720.0000   -0.43846
102760.0000   -0.48950
102800.0000   -0.46759
102840.0000   -0.60881
102880.0000   -0.44777
102920.0000   -0.52909
102960.0000   -0.08538
103000.0000   -0.56314
103040.0000   -0.33302
103080.0000   -0.48973
103120.0000   -0.39046
103160.0000   -0.60782
103200.0000   -0.89174
103240.0000   -0.46421
103280.0000   -0.55809
103320.0000   -0.32601
103360.0000   -0.17082
103400.0000   -0.57117
103440.0000   -0.18949
103480.0000   -0.21701
103520.0000   -0.39142
103560.0000   -0.13749
103600.0000   -0.15456
103640.0000   -0.20910
103680.0000   -0.21648
103720.0000   -0.17131
103760.0000   -0.34428
103800.0000   -0.66079
103840.0000   -0.41145
103880.0000   -0.30396
103920.0000   -0.32510
103960.0000   -0.59782
104000.0000   -0.08660
104040.0000   -0.31496
104080.0000   -0.10742
104120.0000   -0.17317
104160.0000   -0.12940
104200.0000   -0.17769
104240.0000   -0.40563
104280.0000   -0.11780
104320.0000   -0.31756
104360.0000   -0.31973
104400.0000   -0.17289
104440.0000    0.02663
104480.0000   -0.34068
104520.0000   -0.31637
104560.0000   -0.28535
104600.0000   -0.14203
104640.0000   -0.14164
104680.0000   -0.36064
104720.0000   -0.43881
104760.0000   -0.42411
104800.0000   -0.25794
104840.0000   -0.58965
104880.0000   -0.55606
104920.0000   -0.59254
104960.0000   -0.41627
105000.0000   -0.26478
105040.0000   -0.51741
105080.0000   -0.42427
105120.0000   -0.66919
105160.0000   -0.31576
105200.0000   -0.53771
105240.0000   -0.46844
105280.0000   -0.71604
105320.0000   -0.54124
105360.0000   -0.42141
105400.0000   -0.60229
105440.0000   -0.21069
105480.0000   -0.29869
105520.0000   -0.55227
105560.0000   -0.56021
105600.0000   -0.72405
105640.0000   -0.57728
105680.0000   -0.50043
105720.0000   -0.58669
105760.0000   -0.59142
105800.0000   -0.72732
105840.0000   -0.52052
105880.0000   -0.69183
105920.0000   -0.59665
105960.0000   -0.57257
106000.0000   -0.40876
106040.0000   -0.54775
106080.0000   -0.64630
106120.0000   -0.47686
106160.0000   -0.50617
106200.0000   -0.25977
106240.0000   -0.37582
106280.0000   -0.54632
106320.0000   -0.18542
106360.0000   -0.53373
106400.0000   -0.61248
106440.0000   -0.38233
106480.0000   -0.36384
106520.0000   -0.46521
106560.0000   -0.25674
106600.0000   -0.60991
106640.0000   -0.05804
106680.0000   -0.30619
106720.0000   -0.19046
106760.0000   -0.18477
106800.0000   -0.21017
106840.0000    0.01382
106880.0000    0.02592
106920.0000    0.13493
106960.0000   -0.24301
107000.0000   -0.25587
107040.0000   -0.22333
107080.0000   -0.08171
107120.0000   -0.37775
107160.0000   -0.21731
107200.0000   -0.29656
107240.0000   -0.09934
107280.0000   -0.57740
107320.0000   -0.47149
107360.0000   -0.12638
107400.0000   -0.35447
107440.0000   -0.57348
107480.0000   -0.42317
107520.0000   -0.29796
107560.0000   -0.41573
107600.0000   -0.34930
107640.0000   -0.20240
107680.0000   -0.37839
107720.0000   -0.35807
107760.0000   -0.38993
107800.0000   -0.42321
107840.0000   -0.65268
107880.0000   -0.43564
107920.0000   -0.48276
107960.0000   -0.30545
108000.0000   -0.15039
108040.0000    0.07292
108080.0000    0.07814
108120.0000   -0.53210
108160.0000    0.13291
108200.0000   -0.02583
108240.0000    0.00460
108280.0000   -0.20106
108320.0000   -0.05420
108360.0000    0.05615
108400.0000    0.13173
108440.0000    0.24695
108480.0000    0.29752
108520.0000    0.09545
108560.0000   -0.44075
108600.0000   -0.32230
108640.0000   -0.04777
108680.0000    0.20011
108720.0000   -0.43758
108760.0000   -0.50153
108800.0000   -0.68471
108840.0000   -0.75176
108880.0000   -0.51824
108920.0000   -0.74496
108960.0000   -0.72113
109000.0000   -0.78616
109040.0000   -0.64961
109080.0000   -0.40740
109120.0000   -0.42486
109160.0000   -0.58013
109200.0000   -0.61237
109240.0000   -0.58976
109280.0000   -0.60045
109320.0000   -0.83449
109360.0000   -0.40290
109400.0000   -0.60656
109440.0000   -0.19363
109480.0000   -0.34758
109520.0000   -0.44133
109560.0000   -0.40717
109600.0000   -0.59993
109640.0000   -0.79901
109680.0000   -0.63185
109720.0000   -0.65831
109760.0000   -0.54172
109800.0000   -0.84817
109840.0000   -0.72325
109880.0000   -0.82331
109920.0000   -0.97978
109960.0000   -1.21297
110000.0000   -0.66836
110040.0000   -0.84701
110080.0000   -0.85279
110120.0000   -0.60752
110160.0000   -0.52207
110200.0000   -0.74025
110240.0000   -0.65648
110280.0000   -0.89916
110320.0000   -0.63223
110360.0000   -0.34470
110400.0000   -0.16111
110440.0000   -0.18345
110480.0000   -0.37611
110520.0000   -0.23654
110560.0000   -0.72039
110600.0000   -0.47154
110640.0000    0.20802
110680.0000    0.04326
110720.0000   -0.15622
110760.0000   -0.24186
110800.0000   -0.64477
110840.0000   -0.13695
110880.0000   -0.52610
110920.0000   -0.24915
110960.0000   -0.22328
111000.0000   -0.38562
111040.0000   -0.78686
111080.0000   -0.45610
111120.0000    0.15378
111160.0000    0.27403
111200.0000    0.05461
111240.0000    0.16044
111280.0000    0.05971
111320.0000   -0.01139
111360.0000    0.04662
111400.0000    0.15401
111440.0000    0.05232
111480.0000   -0.01241
111520.0000    0.07064
111560.0000   -0.02820
111600.0000   -0.19418
111640.0000   -0.24784
111680.0000   -0.39284
111720.0000   -0.12300
111760.0000   -0.46932
111800.0000   -0.33036
111840.0000   -0.08961
111880.0000   -0.31380
111920.0000   -0.32750
111960.0000   -0.48358
112000.0000   -0.48079
112040.0000   -0.38736
112080.0000   -0.30659
112120.0000   -0.72959
112160.0000   -0.55495
112200.0000   -0.75027
112240.0000   -0.50448
112280.0000   -0.66243
112320.0000   -0.48315
112360.0000   -0.58234
112400.0000   -0.31456
112440.0000   -0.39735
112480.0000   -0.61858
112520.0000   -0.58559
112560.0000   -0.49349
112600.0000   -0.57091
112640.0000   -0.44729
112680.0000   -0.44203
112720.0000   -0.43227
112760.0000   -0.43745
112800.0000   -0.69789
112840.0000   -0.80524
112880.0000   -0.80022
112920.0000   -0.67080
112960.0000   -0.27953
113000.0000   -0.83698
113040.0000   -0.78477
113080.0000   -0.85662
113120.0000   -0.92036
113160.0000   -0.59823
113200.0000   -0.86231
113240.0000   -0.76613
113280.0000   -0.60509
113320.0000   -0.51273
113360.0000   -0.49393
113400.0000   -0.37849
113440.0000   -0.68534
113480.0000   -0.70067
113520.0000   -0.72242
113560.0000   -0.85286
113600.0000   -0.67768
113640.0000   -0.66142
113680.0000   -0.79391
113720.0000   -0.73814
113760.0000   -0.55148
113800.0000   -0.90101
113840.0000   -0.63130
113880.0000   -0.59415
113920.0000   -0.45002
113960.0000   -0.32537
114000.0000   -0.44518
114040.0000   -0.51811
114080.0000   -0.62103
114120.0000   -0.25500
114160.0000   -0.07214
114200.0000   -0.28093
114240.0000   -0.23303
114280.0000   -0.28530
114320.0000   -0.20733
114360.0000    0.11473
114400.0000   -0.02254
114440.0000    0.14816
114480.0000   -0.39637
114520.0000   -0.77930
114560.0000   -0.24197
114600.0000   -0.38447
114640.0000   -0.35670
114680.0000   -0.39731
114720.0000   -0.77607
114760.0000   -0.55042
114800.0000   -0.46545
114840.0000   -0.66534
114880.0000   -0.71332
114920.0000   -0.51540
114960.0000   -0.60814
115000.0000   -0.77891
115040.0000   -0.64843
115080.0000   -0.68488
115120.0000   -0.81628
115160.0000   -0.41311
115200.0000   -0.50443
115240.0000   -0.33115
115280.0000   -0.67291
115320.0000   -0.77548
115360.0000   -0.64266
115400.0000   -0.39989
115440.0000   -0.65509
115480.0000   -0.81163
115520.0000   -0.45691
115560.0000   -0.32435
115600.0000   -0.45294
115640.0000   -0.38549
115680.0000   -0.52167
115720.0000   -0.27914
115760.0000   -0.45849
115800.0000   -0.42545
115840.0000   -0.68468
115880.0000   -0.36563
115920.0000   -0.13375
115960.0000   -0.01522
116000.0000    0.11639
116040.0000    0.22539
116080.0000   -0.03919
116120.0000    0.35220
116160.0000    0.18562
116200.0000    0.11249
116240.0000    0.05825
116280.0000    0.03619
116320.0000    0.04459
116360.0000    0.11107
116400.0000    0.05082
116440.0000    0.16253
116480.0000    0.01708
116520.0000   -0.06745
116560.0000    0.08985
116600.0000   -0.12068
116640.0000    0.01807
116680.0000    0.11346
116720.0000   -0.13541
116760.0000    0.16344
116800.0000   -0.22545
116840.0000   -0.20468
116880.0000   -0.09201
116920.0000    0.06391
116960.0000    0.11050
117000.0000   -0.02986
117040.0000   -0.11497
117080.0000    0.08052
117120.0000   -0.02230
117160.0000    0.08632
117200.0000    0.08213
117240.0000   -0.05077
117280.0000    0.04605
117320.0000   -0.20413
117360.0000   -0.14255
117400.0000   -0.12997
117440.0000    0.11858
117480.0000    0.39354
117520.0000   -0.13919
117560.0000   -0.08528
117600.0000    0.07387
117640.0000   -0.19950
117680.0000    0.10054
117720.0000   -0.13964
117760.0000   -0.15683
117800.0000   -0.16125
117840.0000   -0.10109
117880.0000   -0.03187
117920.0000    0.24376
117960.0000    0.16558
118000.0000    0.11966
118040.0000    0.00649
118080.0000   -0.09356
118120.0000   -0.15371
118160.0000   -0.06824
118200.0000   -0.15193
118240.0000   -0.03144
118280.0000    0.04888
118320.0000   -0.21810
118360.0000   -0.19032
118400.0000   -0.15787
118440.0000   -0.26043
118480.0000   -0.27220
118520.0000   -0.27232
118560.0000   -0.35984
118600.0000   -0.28266
118640.0000   -0.22402
118680.0000   -0.35510
118720.0000   -0.17649
118760.0000   -0.38651
118800.0000   -0.27486
118840.0000   -0.62447
118880.0000   -0.73956
118920.0000   -0.94667
118960.0000   -0.74079
119000.0000   -0.80270
119040.0000   -0.77119
119080.0000   -0.65053
119120.0000   -0.65310
119160.0000   -0.67330
119200.0000   -0.33641
119240.0000   -0.55764
119280.0000   -0.31107
119320.0000   -0.23183
119360.0000   -0.29480
119400.0000   -0.21991
119440.0000   -0.38870
119480.0000   -0.24641
119520.0000   -0.27809
119560.0000   -0.31580
119600.0000   -0.40505
119640.0000   -0.15960
119680.0000   -0.34784
119720.0000   -0.10436
119760.0000   -0.19595
119800.0000   -0.70626
119840.0000   -0.20279
119880.0000   -0.53572
119920.0000   -0.65001
119960.0000   -0.47175
120000.0000   -0.50050
120040.0000   -0.17938
120080.0000   -0.05329
120120.0000   -0.05379
120160.0000   -0.30105
120200.0000   -0.62420
120240.0000   -0.05208
120280.0000   -0.66618
120320.0000   -0.56744
120360.0000   -0.35441
120400.0000   -0.39407
120440.0000   -0.48794
120480.0000   -0.53198
120520.0000   -0.68786
120560.0000   -0.58597
120600.0000   -0.81924
120640.0000   -0.64898
120680.0000   -0.54603
120720.0000   -0.43955
120760.0000   -0.80762
120800.0000   -0.71149
120840.0000   -0.70757
120880.0000   -0.90875
120920.0000   -0.46095
120960.0000   -0.49011
121000.0000   -0.59857
121040.0000   -0.58083
121080.0000   -0.55595
121120.0000    0.20491
121160.0000   -0.21699
121200.0000   -0.47325
121240.0000   -0.58172
121280.0000   -0.44676
121320.0000    0.03259
121360.0000   -0.54824
121400.0000   -0.47324
121440.0000   -0.57265
121480.0000   -0.57432
121520.0000   -1.04503
121560.0000   -0.97770
121600.0000   -0.59240
121640.0000   -0.86776
121680.0000   -0.82086
121720.0000   -0.57118
121760.0000   -0.68213
121800.0000   -0.75998
121840.0000   -0.49257
121880.0000   -0.72227
121920.0000   -0.12741
121960.0000   -0.41067
122000.0000   -0.13379
122040.0000   -0.10763
122080.0000    0.00920
122120.0000   -0.00528
122160.0000   -0.32194
122200.0000   -0.38749
122240.0000   -0.38688
122280.0000   -0.34515
122320.0000   -0.15373
122360.0000   -0.34730
122400.0000   -0.51975
122440.0000   -0.38343
122480.0000   -0.51853
122520.0000   -0.68290
122560.0000   -0.72741
122600.0000   -0.71426
122640.0000   -0.33713
122680.0000   -0.67586
122720.0000   -0.82237
122760.0000   -0.50940
122800.0000   -0.73164
122840.0000   -0.24452
122880.0000   -0.21244
122920.0000   -0.39056
122960.0000   -0.35183
123000.0000   -0.47420
123040.0000   -0.23837
123080.0000   -0.16582
123120.0000   -0.83229
123160.0000   -0.24546
123200.0000   -0.46376
123240.0000   -0.08069
123280.0000   -0.36084
123320.0000   -0.35434
123360.0000   -0.36764
123400.0000   -0.59817
123440.0000   -0.24567
123480.0000   -0.04463
123520.0000    0.22396
123560.0000    0.10930
123600.0000    0.25348
123640.0000   -0.12341
123680.0000    0.03784
123720.0000   -0.19998
123760.0000    0.63682
123800.0000    0.25841
123840.0000   -0.11004
123880.0000   -0.37264
123920.0000   -0.62645
123960.0000   -0.54741
124000.0000   -0.46902
124040.0000   -0.31183
124080.0000   -0.30750
124120.0000   -0.74280
124160.0000   -0.26346
124200.0000   -0.26719
124240.0000   -0.70844
124280.0000   -0.51006
124320.0000   -0.47932
124360.0000   -0.30451
124400.0000   -0.32681
124440.0000   -0.48581
124480.0000   -0.31552
124520.0000   -0.01103
124560.0000   -0.08151
124600.0000   -0.22986
124640.0000   -0.11987
124680.0000   -0.46034
124720.0000    0.22657
124760.0000    0.30503
124800.0000    0.01353
124840.0000    0.11265
124880.0000   -0.27027
124920.0000   -0.43898
124960.0000   -0.50242
125000.0000   -0.36189
125040.0000   -0.35158
125080.0000   -0.49484
125120.0000   -0.35442
125160.0000   -0.46607
125200.0000   -0.27753
125240.0000   -0.60285
125280.0000   -0.37108
125320.0000   -0.47132
125360.0000   -0.61226
125400.0000   -0.42826
125440.0000   -0.05665
125480.0000   -0.16995
125520.0000   -0.67478
125560.0000   -0.68170
125600.0000   -0.35154
125640.0000   -0.56932
125680.0000   -0.56425
125720.0000   -0.70973
125760.0000   -0.42264
125800.0000   -0.40049
125840.0000   -0.31156
125880.0000   -0.28223
125920.0000   -0.56166
125960.0000   -0.36203
126000.0000    0.11458
126040.0000    0.12199
126080.0000    0.14491
126120.0000    0.16378
126160.0000   -0.16782
126200.0000   -0.01096
126240.0000   -0.15799
126280.0000   -0.00269
126320.0000   -0.15910
126360.0000   -0.03437
126400.0000    0.08312
126440.0000   -0.28414
126480.0000   -0.06495
126520.0000   -0.00051
126560.0000   -0.19960
126600.0000    0.12233
126640.0000   -0.23814
126680.0000    0.13379
126720.0000    0.16160
126760.0000    0.34580
126800.0000   -0.11453
126840.0000   -0.32834
126880.0000   -0.54806
126920.0000   -0.33134
126960.0000   -0.60026
127000.0000   -0.53010
127040.0000   -0.58422
127080.0000    0.02859
127120.0000   -0.03701
127160.0000   -0.10914
127200.0000    0.15453
127240.0000    0.04574
127280.0000   -0.07892
127320.0000   -0.31116
127360.0000   -0.00433
127400.0000   -0.23512
127440.0000   -0.00912
127480.0000    0.13322
127520.0000    0.44188
127560.0000    0.22260
127600.0000    0.12664
127640.0000    0.06129
127680.0000    0.27120
127720.0000    0.10109
127760.0000   -0.17587
127800.0000   -0.23603
127840.0000   -0.18835
127880.0000   -0.02441
127920.0000   -0.38761
127960.0000   -0.03809
128000.0000    0.10482
128040.0000   -0.29190
128080.0000   -0.24562
128120.0000   -0.13322
128160.0000   -0.25845
128200.0000   -0.18168
128240.0000    0.18173
128280.0000    0.07122
128320.0000   -0.17221
128360.0000    0.01414
128400.0000    0.06835
128440.0000    0.24485
128480.0000   -0.03089
128520.0000   -0.16081
128560.0000   -0.24715
128600.0000   -0.15024
128640.0000    0.05999
128680.0000   -0.11156
128720.0000   -0.36157
128760.0000   -0.15250
128800.0000   -0.46596
128840.0000   -0.24726
128880.0000   -0.22433
128920.0000   -0.32110
128960.0000   -0.31500
129000.0000   -0.00128
129040.0000   -0.20708
129080.0000    0.01810
129120.0000   -0.22013
129160.0000   -0.20668
129200.0000   -0.34622
129240.0000   -0.18426
129280.0000   -0.35056
129320.0000   -0.22072
129360.0000    0.03658
129400.0000    0.20180
129440.0000    0.04130
129480.0000   -0.22541
129520.0000   -0.05426
129560.0000   -0.13558
129600.0000   -0.08666
129640.0000    0.02339
129680.0000    0.00195
129720.0000   -0.07562
129760.0000   -0.08469
129800.0000   -0.39142
129840.0000    0.02385
129880.0000   -0.06328
129920.0000   -0.09193
129960.0000    0.05092
130000.0000    0.13357
130040.0000   -0.01514
130080.0000   -0.07193
130120.0000   -0.08183
130160.0000   -0.16544
130200.0000   -0.01120
130240.0000   -0.12076
130280.0000   -0.21158
130320.0000   -0.45600
130360.0000   -0.61539
130400.0000   -0.54449
130440.0000   -0.29055
130480.0000   -0.64943
130520.0000   -0.44050
130560.0000   -0.21488
130600.0000   -0.31531
130640.0000   -0.04647
130680.0000   -0.12248
130720.0000   -0.54698
130760.0000   -0.63020
130800.0000   -0.64901
130840.0000   -0.73584
130880.0000   -0.68442
130920.0000   -0.69695
130960.0000   -0.71488
131000.0000   -0.43299
131040.0000   -0.04431
131080.0000   -0.41436
131120.0000   -0.60660
131160.0000   -0.67940
131200.0000   -0.55356
131240.0000   -0.64876
131280.0000   -0.56509
131320.0000   -0.54392
131360.0000   -0.51612
131400.0000   -0.34343
131440.0000   -0.55261
131480.0000   -0.41218
131520.0000   -0.58561
131560.0000   -0.48004
131600.0000   -0.44657
131640.0000   -0.66438
131680.0000   -0.08676
131720.0000    0.00066
131760.0000   -0.18344
131800.0000   -0.46967
131840.0000   -0.25159
131880.0000   -0.44031
131920.0000   -0.70872
131960.0000   -0.21353
132000.0000   -0.55403
132040.0000   -0.80755
132080.0000   -0.58497
132120.0000   -0.44801
132160.0000   -0.32286
132200.0000   -0.42118
132240.0000    0.07536
132280.0000    0.08186
132320.0000   -0.36899
132360.0000   -0.56654
132400.0000   -0.33595
132440.0000   -0.49042
132480.0000   -0.14063
132520.0000   -0.19908
132560.0000   -0.50156
132600.0000   -0.23515
132640.0000   -0.02546
132680.0000   -0.38733
132720.0000   -0.22853
132760.0000   -0.49452
132800.0000   -0.50685
132840.0000   -0.40557
132880.0000   -0.18089
132920.0000   -0.26819
132960.0000   -0.44194
133000.0000   -0.47424
133040.0000   -0.29737
133080.0000   -0.49777
133120.0000   -0.29732
133160.0000   -0.43900
133200.0000   -0.29500
133240.0000   -0.36082
133280.0000   -0.59874
133320.0000   -0.06137
133360.0000   -0.52051
133400.0000   -0.46780
133440.0000   -0.23887
133480.0000   -0.54896
133520.0000   -0.43418
133560.0000   -0.46097
133600.0000   -0.26840
133640.0000   -0.46581
133680.0000   -0.33922
133720.0000   -0.21907
133760.0000   -0.19905
133800.0000   -0.54267
133840.0000   -0.55764
133880.0000   -0.41098
133920.0000   -0.24946
133960.0000   -0.11700
134000.0000   -0.40585
134040.0000   -0.17687
134080.0000   -0.37408
134120.0000   -0.17628
134160.0000   -0.10319
134200.0000   -0.21573
134240.0000   -0.03694
134280.0000    0.11712
134320.0000   -0.28972
134360.0000   -0.34872
134400.0000   -0.44085
134440.0000    0.23480
134480.0000    0.02798
134520.0000   -0.41453
134560.0000    0.01632
134600.0000   -0.32431
134640.0000   -0.39284
134680.0000   -0.50615
134720.0000   -0.27141
134760.0000    0.20985
134800.0000    0.10553
134840.0000    0.10356
134880.0000    0.07528
134920.0000   -0.01553
134960.0000   -0.45510
135000.0000   -0.34803
135040.0000   -0.45545
135080.0000   -0.43159
135120.0000   -0.23571
135160.0000    0.04454
135200.0000   -0.01355
135240.0000   -0.19496
135280.0000   -0.27420
135320.0000   -0.36642
135360.0000   -0.49771
135400.0000   -0.02014
135440.0000    0.12606
135480.0000    0.12063
135520.0000   -0.08550
135560.0000   -0.03405
135600.0000   -0.21861
135640.0000    0.14769
135680.0000    0.04571
135720.0000    0.00914
135760.0000    0.29081
135800.0000   -0.10374
135840.0000   -0.32096
135880.0000    0.18401
135920.0000   -0.38031
135960.0000   -0.11287
136000.0000   -0.01812
136040.0000   -0.21705
136080.0000    0.33092
136120.0000    0.32602
136160.0000    0.03968
136200.0000   -0.15682
136240.0000    0.07541
136280.0000    0.30328
136320.0000    0.19480
136360.0000   -0.21650
136400.0000   -0.42528
136440.0000   -0.23268
136480.0000   -0.24863
136520.0000   -0.07327
136560.0000   -0.10562
136600.0000   -0.00246
136640.0000    0.02958
136680.0000    0.14442
136720.0000   -0.24827
136760.0000   -0.45802
136800.0000    0.01819
136840.0000   -0.57245
136880.0000   -0.19503
136920.0000   -0.27991
136960.0000   -0.47518
137000.0000   -0.49186
137040.0000   -0.25657
137080.0000   -0.25550
137120.0000   -0.26447
137160.0000   -0.38089
137200.0000   -0.35932
137240.0000   -0.13223
137280.0000   -0.63028
137320.0000   -0.44768
137360.0000   -0.19252
137400.0000   -0.50946
137440.0000   -0.68231
137480.0000   -0.36387
137520.0000   -0.26905
137560.0000   -0.24627
137600.0000   -0.45029
137640.0000    0.09017
137680.0000    0.00090
137720.0000   -0.00959
137760.0000    0.26983
137800.0000    0.45380
137840.0000   -0.49591
137880.0000   -0.46206
137920.0000   -0.24051
137960.0000   -0.26972
138000.0000   -0.47168
138040.0000   -0.72775
138080.0000   -0.56357
138120.0000   -0.52416
138160.0000   -0.49252
138200.0000   -0.58183
138240.0000   -0.43425
138280.0000   -0.09111
138320.0000   -0.14417
138360.0000   -0.00381
138400.0000   -0.32989
138440.0000   -0.02399
138480.0000   -0.08609
138520.0000    0.02425
138560.0000   -0.07017
138600.0000    0.38246
138640.0000   -0.30086
138680.0000   -0.13393
138720.0000    0.04612
138760.0000    0.00976
138800.0000   -0.15744
138840.0000    0.01235
138880.0000    0.03460
138920.0000    0.04934
138960.0000   -0.24159
139000.0000   -0.30035
139040.0000   -0.02119
139080.0000    0.09996
139120.0000    0.13166
139160.0000   -0.18516
139200.0000   -0.24860
139240.0000   -0.20248
139280.0000   -0.07765
139320.0000   -0.15280
139360.0000   -0.18203
139400.0000   -0.00192
139440.0000   -0.03588
139480.0000    0.10576
139520.0000    0.02099
139560.0000    0.14417
139600.0000   -0.17726
139640.0000    0.00106
139680.0000   -0.20494
139720.0000    0.05209
139760.0000   -0.06850
139800.0000   -0.18584
139840.0000   -0.01594
139880.0000    0.24536
139920.0000   -0.14370
139960.0000   -0.22218
140000.0000    0.04681
140040.0000   -0.22169
140080.0000   -0.63842
140120.0000   -0.52940
140160.0000   -0.34018
140200.0000   -0.43565
140240.0000   -0.35730
140280.0000   -0.49207
140320.0000   -0.71220
140360.0000   -0.47426
140400.0000   -0.31664
140440.0000   -0.51940
140480.0000   -0.41633
140520.0000   -0.50135
140560.0000   -0.49936
140600.0000   -0.67345
140640.0000   -0.50433
140680.0000   -0.39003
140720.0000   -0.31360
140760.0000   -0.52432
140800.0000   -0.73950
140840.0000   -0.49367
140880.0000   -0.51851
140920.0000   -0.61280
140960.0000   -0.39234
141000.0000   -0.51713
141040.0000   -0.54096
141080.0000   -0.44960
141120.0000   -0.80431
141160.0000   -0.52841
141200.0000   -0.48906
141240.0000   -0.65838
141280.0000   -0.58265
141320.0000   -0.34906
141360.0000   -0.43239
141400.0000   -0.45859
141440.0000   -0.25916
141480.0000   -0.02436
141520.0000   -0.17249
141560.0000   -0.02063
141600.0000   -0.06674
141640.0000   -0.26324
141680.0000   -0.15327
141720.0000   -0.12660
141760.0000   -0.39092
141800.0000   -0.03310
141840.0000   -0.27393
141880.0000   -0.41393
141920.0000   -0.48918
141960.0000   -0.53250
142000.0000   -0.78083
142040.0000   -1.07495
142080.0000   -0.80181
142120.0000   -0.61438
142160.0000   -0.49137
142200.0000   -0.75716
142240.0000   -0.73893
142280.0000   -0.64168
142320.0000   -0.71071
142360.0000   -0.57863
142400.0000    0.05141
142440.0000    0.05552
142480.0000   -0.20793
142520.0000   -0.10277
142560.0000   -0.20254
142600.0000    0.21374
142640.0000    0.02776
142680.0000   -0.18226
142720.0000   -0.19514
142760.0000   -0.30872
142800.0000   -0.16692
142840.0000    0.08222
142880.0000   -0.12882
142920.0000   -0.22134
142960.0000   -0.40111
143000.0000   -0.23190
143040.0000   -0.21496
143080.0000   -0.13382
143120.0000   -0.60667
143160.0000   -0.19330
143200.0000   -0.39129
143240.0000   -0.35110
143280.0000   -0.49305
143320.0000   -0.13370
143360.0000   -0.35151
143400.0000   -0.41052
143440.0000   -0.40078
143480.0000   -0.59436
143520.0000   -0.36276
143560.0000   -0.56006
143600.0000   -0.28412
143640.0000   -0.71405
143680.0000   -0.38600
143720.0000    0.04013
143760.0000   -0.37333
143800.0000   -0.20799
143840.0000   -0.12899
143880.0000   -0.09075
143920.0000   -0.32073
143960.0000   -0.22992
144000.0000   -0.39030
144040.0000   -0.26022
144080.0000   -0.52834
144120.0000   -0.31580
144160.0000   -0.37219
144200.0000   -0.51382
144240.0000   -0.30099
144280.0000   -0.44490
144320.0000   -0.04019
144360.0000   -0.33443
144400.0000   -0.25455
144440.0000   -0.47562
144480.0000   -0.61102
144520.0000   -0.34635
144560.0000   -0.21356
144600.0000   -0.03991
144640.0000   -0.36430
144680.0000   -0.31458
144720.0000   -0.47937
144760.0000   -0.21860
144800.0000   -0.41015
144840.0000   -0.64965
144880.0000   -0.45727
144920.0000   -0.53087
144960.0000   -0.55298
145000.0000   -0.39388
145040.0000   -0.75381
145080.0000   -0.38851
145120.0000   -0.23831
145160.0000   -0.56378
145200.0000   -0.71321
145240.0000   -0.74173
145280.0000   -0.57971
145320.0000   -0.58557
145360.0000   -0.71041
145400.0000   -0.46029
145440.0000   -0.20017
145480.0000   -0.40298
145520.0000   -0.42466
145560.0000   -0.44353
145600.0000   -0.30670
145640.0000   -0.30016
145680.0000   -0.25239
145720.0000   -0.38470
145760.0000   -0.07997
145800.0000   -0.38606
145840.0000   -0.63636
145880.0000   -0.56434
145920.0000   -0.39465
145960.0000   -0.36676
146000.0000   -0.21415
146040.0000   -0.45301
146080.0000   -0.32197
146120.0000   -0.07292
146160.0000   -0.07650
146200.0000   -0.01726
146240.0000   -0.51888
146280.0000   -0.29281
146320.0000   -0.51200
146360.0000   -0.58001
146400.0000   -0.70380
146440.0000   -0.34185
146480.0000   -0.49948
146520.0000   -0.54570
146560.0000   -0.28694
146600.0000   -0.49700
146640.0000   -0.66007
146680.0000   -0.48013
146720.0000   -0.12303
146760.0000   -0.42089
146800.0000    0.07625
146840.0000   -0.04256
146880.0000   -0.47367
146920.0000   -0.18429
146960.0000    0.11103
147000.0000    0.17826
147040.0000    0.02015
147080.0000   -0.30692
147120.0000    0.27761
147160.0000    0.01387
147200.0000    0.42936
147240.0000    0.64282
147280.0000    0.16071
147320.0000    0.44938
147360.0000    0.29818
147400.0000    0.36831
147440.0000    0.56467
147480.0000    0.64634
147520.0000    0.27200
147560.0000    0.32577
147600.0000    0.20354
147640.0000    0.25505
147680.0000    0.34865
147720.0000    0.26013
147760.0000    0.20644
147800.0000    0.34102
147840.0000    0.37053
147880.0000    0.44467
147920.0000    0.22237
147960.0000    0.48368
148000.0000    0.12748
148040.0000    0.33271
148080.0000    0.47004
148120.0000    0.23470
148160.0000    0.41982
148200.0000    0.13018
148240.0000   -0.21038
148280.0000   -0.31004
148320.0000   -0.17572
148360.0000   -0.41363
148400.0000    0.11975
148440.0000   -0.38004
148480.0000   -0.34117
148520.0000   -0.49098
148560.0000   -0.23956
148600.0000   -0.26941
148640.0000   -0.51768
148680.0000   -0.52379
148720.0000    0.06964
148760.0000   -0.11477
148800.0000    0.01986
148840.0000   -0.29745
148880.0000   -0.40191
148920.0000   -0.75074
148960.0000   -0.45421
149000.0000   -0.71322
149040.0000   -0.65677
149080.0000   -0.65122
149120.0000   -0.55129
149160.0000   -0.71330
149200.0000   -0.49167
149240.0000   -0.32656
149280.0000   -0.42141
149320.0000   -0.11639
149360.0000   -0.56030
149400.0000   -0.45279
149440.0000   -0.59482
149480.0000   -0.90029
149520.0000   -0.28936
149560.0000   -0.31012
149600.0000   -0.21114
149640.0000   -0.58037
149680.0000   -0.17137
149720.0000   -0.40727
149760.0000    0.09540
149800.0000   -0.33542
149840.0000   -0.10817
149880.0000   -0.41130
149920.0000   -0.55154
149960.0000   -0.36036
150000.0000   -0.24021
150040.0000   -0.35894
150080.0000   -0.18489
150120.0000   -0.21455
150160.0000   -0.33564
150200.0000   -0.42664
150240.0000   -0.57733
150280.0000   -0.11113
150320.0000   -0.04701
150360.0000   -0.49522
150400.0000   -0.40570
150440.0000   -0.36898
150480.0000   -0.58981
150520.0000   -0.55393
150560.0000   -0.92071
150600.0000   -0.71030
150640.0000   -0.20407
150680.0000   -0.31275
150720.0000   -0.15481
150760.0000   -0.17636
150800.0000   -0.07512
150840.0000   -0.00967
150880.0000   -0.11168
150920.0000   -0.20045
150960.0000    0.07389
151000.0000    0.40522
151040.0000    0.26950
151080.0000    0.24935
151120.0000    0.46580
151160.0000    0.32166
151200.0000    0.13163
151240.0000    0.27177
151280.0000    0.58247
151320.0000    0.23660
151360.0000    0.27089
151400.0000    0.00439
151440.0000    0.19838
151480.0000    0.11421
151520.0000    0.04964
151560.0000    0.10509
151600.0000   -0.02350
151640.0000   -0.33237
151680.0000    0.02992
151720.0000    0.02175
151760.0000    0.32967
151800.0000   -0.03764
151840.0000    0.08933
151880.0000    0.21399
151920.0000    0.27825
151960.0000   -0.05826
152000.0000   -0.10386
152040.0000    0.05626
152080.0000   -0.14773
152120.0000    0.13032
152160.0000    0.12911
152200.0000    0.04247
152240.0000    0.10935
152280.0000    0.06276
152320.0000    0.05969
152360.0000    0.11033
152400.0000    0.19062
152440.0000    0.20234
152480.0000   -0.01715
152520.0000    0.16409
152560.0000    0.07762
152600.0000   -0.05033
152640.0000   -0.11007
152680.0000    0.16612
152720.0000    0.09604
152760.0000   -0.18541
152800.0000   -0.11004
152840.0000   -0.19687
152880.0000    0.08173
152920.0000    0.27541
152960.0000   -0.23081
153000.0000    0.15008
153040.0000    0.26494
153080.0000    0.15780
153120.0000    0.16002
153160.0000    0.32766
153200.0000    0.29513
153240.0000    0.27810
153280.0000    0.39453
153320.0000    0.55797
153360.0000    0.40377
153400.0000    0.19398
153440.0000    0.24325
153480.0000    0.16356
153520.0000    0.34271
153560.0000    0.36463
153600.0000    0.49913
153640.0000    0.38625
153680.0000    0.41839
153720.0000    0.38547
153760.0000    0.46758
153800.0000    0.48140
153840.0000    0.02343
153880.0000    0.33104
153920.0000    0.23357
153960.0000    0.20133
154000.0000    0.25375
154040.0000   -0.08138
154080.0000    0.42820
154120.0000    0.04215
154160.0000    0.30960
154200.0000    0.39320
154240.0000    0.19277
154280.0000    0.21145
154320.0000    0.23341
154360.0000    0.31942
154400.0000    0.29801
154440.0000    0.42518
154480.0000    0.13050
154520.0000    0.23451
154560.0000    0.15765
154600.0000   -0.00159
154640.0000    0.36153
154680.0000    0.48467
154720.0000    0.53220
154760.0000    0.11722
154800.0000    0.19532
154840.0000   -0.02462
154880.0000    0.11489
154920.0000    0.27125
154960.0000    0.39822
155000.0000    0.26229
155040.0000    0.25219
155080.0000    0.28425
155120.0000    0.19787
155160.0000    0.58029
155200.0000    0.45197
155240.0000    0.33895
155280.0000    0.33256
155320.0000    0.41021
155360.0000    0.37583
155400.0000    0.51207
155440.0000   -0.18563
155480.0000    0.12710
155520.0000    0.00733
155560.0000   -0.24120
155600.0000    0.41551
155640.0000   -0.02532
155680.0000   -0.47882
155720.0000   -0.47630
155760.0000   -0.06252
155800.0000   -0.29408
155840.0000   -0.20417
155880.0000   -0.45311
155920.0000   -0.37722
155960.0000   -0.14508
156000.0000   -0.04343
156040.0000   -0.06179
156080.0000   -0.07916
156120.0000    0.13662
156160.0000    0.22528
156200.0000    0.12142
156240.0000    0.05125
156280.0000   -0.10966
156320.0000   -0.24498
156360.0000   -0.40177
156400.0000   -0.36232
156440.0000   -0.30603
156480.0000   -0.03245
156520.0000    0.40244
156560.0000    0.14283
156600.0000    0.17970
156640.0000    0.17302
156680.0000    0.09183
156720.0000    0.35724
156760.0000    0.44861
156800.0000    0.08168
156840.0000    0.27360
156880.0000    0.47286
156920.0000    0.56549
156960.0000    0.65954
157000.0000    0.32388
157040.0000    0.46485
157080.0000    0.14845
157120.0000    0.33404
157160.0000    0.58237
157200.0000    0.39723
157240.0000    0.43145
157280.0000    0.34100
157320.0000    0.58299
157360.0000    0.40236
157400.0000    0.33365
157440.0000    0.15741
157480.0000   -0.27510
157520.0000   -0.13189
157560.0000    0.08381
157600.0000    0.25888
157640.0000    0.36628
157680.0000    0.58813
157720.0000    0.21473
157760.0000    0.28334
157800.0000    0.59795
157840.0000    0.65481
157880.0000    0.53765
157920.0000    0.48819
157960.0000    0.43889
158000.0000    0.38552
158040.0000    0.36076
158080.0000    0.51126
158120.0000    0.44010
158160.0000    0.46848
158200.0000    0.24978
158240.0000    0.06614
158280.0000   -0.38841
158320.0000    0.03423
158360.0000    0.45555
158400.0000    0.38540
158440.0000    0.26022
158480.0000    0.33608
158520.0000    0.63625
158560.0000    0.45120
158600.0000    0.34639
158640.0000    0.66516
158680.0000    0.36457
158720.0000    0.42064
158760.0000    0.36629
158800.0000    0.43947
158840.0000    0.18925
158880.0000    0.28878
158920.0000    0.45035
158960.0000    0.30781
159000.0000    0.38224
159040.0000    0.46507
159080.0000    0.48521
159120.0000    0.45374
159160.0000    0.35157
159200.0000    0.26689
159240.0000    0.41053
159280.0000    0.41615
159320.0000    0.20736
159360.0000    0.41809
159400.0000    0.26279
159440.0000    0.40417
159480.0000    0.34806
159520.0000    0.30595
159560.0000    0.38021
159600.0000    0.19619
159640.0000    0.10355
159680.0000    0.46320
159720.0000    0.62167
159760.0000    0.47724
159800.0000    0.35967
159840.0000    0.27691
159880.0000    0.24352
159920.0000    0.46467
159960.0000    0.22024
160000.0000    0.26146
160040.0000    0.15717
160080.0000    0.05739
160120.0000    0.39308
160160.0000    0.35541
160200.0000    0.45095
160240.0000    0.31226
160280.0000    0.33880
160320.0000    0.38448
160360.0000    0.35919
160400.0000   -0.12431
160440.0000    0.29464
160480.0000    0.19364
160520.0000    0.28496
160560.0000    0.09539
160600.0000    0.11138
160640.0000    0.04764
160680.0000    0.20386
160720.0000    0.17413
160760.0000    0.32923
160800.0000    0.20912
160840.0000    0.21530
160880.0000    0.20905
160920.0000    0.28004
160960.0000    0.24580
161000.0000    0.60374
161040.0000    0.37643
161080.0000    0.33572
161120.0000    0.46644
161160.0000    0.39905
161200.0000    0.16762
161240.0000    0.50855
161280.0000    0.33971
161320.0000    0.53054
161360.0000    0.43026
161400.0000    0.42222
161440.0000    0.56606
161480.0000    0.46882
161520.0000    0.45445
161560.0000    0.64694
161600.0000    0.28365
161640.0000    0.51178
161680.0000    0.41152
161720.0000    0.63292
161760.0000    0.49922
161800.0000    0.28360
161840.0000    0.25629
161880.0000    0.31032
161920.0000    0.31073
161960.0000    0.42120
162000.0000    0.33209
162040.0000    0.26111
162080.0000    0.22040
162120.0000    0.09778
162160.0000    0.06810
162200.0000    0.46717
162240.0000    0.37580
162280.0000    0.28510
162320.0000    0.20583
162360.0000    0.34437
162400.0000    0.14859
162440.0000    0.36448
162480.0000    0.39539
162520.0000    0.42441
162560.0000   -0.06938
162600.0000   -0.18359
162640.0000   -0.24617
162680.0000   -0.55686
162720.0000   -0.34647
162760.0000   -0.34597
162800.0000   -0.20139
162840.0000   -0.17324
162880.0000   -0.36703
162920.0000   -0.41564
162960.0000   -0.29267
163000.0000   -0.16717
163040.0000   -0.26448
163080.0000   -0.15751
163120.0000   -0.62101
163160.0000   -0.24929
163200.0000   -0.15402
163240.0000   -0.13440
163280.0000    0.14855
163320.0000    0.02342
163360.0000   -0.08977
163400.0000   -0.14306
163440.0000   -0.66952
163480.0000   -0.42192
163520.0000    0.00150
163560.0000    0.12427
163600.0000   -0.04645
163640.0000   -0.01816
163680.0000   -0.09303
163720.0000   -0.81337
163760.0000   -0.65931
163800.0000   -0.55569
163840.0000   -0.15565
163880.0000   -0.38940
163920.0000   -0.39028
163960.0000   -0.26185
164000.0000   -0.18785
164040.0000   -0.21646
164080.0000   -0.19335
164120.0000   -0.30259
164160.0000   -0.37511
164200.0000   -0.30075
164240.0000   -0.37454
164280.0000   -0.48059
164320.0000   -0.11584
164360.0000   -0.49013
164400.0000   -0.31881
164440.0000   -0.57877
164480.0000   -0.19755
164520.0000   -0.37515
164560.0000   -0.61609
164600.0000   -0.60888
164640.0000   -0.42821
164680.0000   -0.53487
164720.0000   -0.44972
164760.0000   -0.67353
164800.0000   -0.29831
164840.0000   -0.65154
164880.0000   -0.35731
164920.0000   -0.36980
164960.0000   -0.64092
165000.0000   -0.79103
165040.0000   -0.64592
165080.0000   -0.83293
165120.0000   -0.59888
165160.0000   -0.82563
165200.0000   -0.76622
165240.0000   -0.75811
165280.0000   -0.76945
165320.0000   -0.82076
165360.0000   -0.86231
165400.0000   -0.60548
165440.0000   -0.67186
165480.0000   -0.57827
165520.0000   -0.19878
165560.0000   -0.33228
165600.0000   -0.18680
165640.0000   -0.29052
165680.0000   -0.71447
165720.0000   -0.26449
165760.0000   -0.33371
165800.0000   -0.87411
165840.0000   -0.64595
165880.0000   -0.37023
165920.0000   -0.33648
165960.0000   -0.48761
166000.0000   -0.61452
166040.0000   -0.73384
166080.0000   -0.68075
166120.0000   -0.61883
166160.0000   -0.36164
166200.0000   -0.35411
166240.0000   -0.83753
166280.0000   -0.49416
166320.0000   -0.34624
166360.0000   -0.39282
166400.0000   -0.12909
166440.0000    0.21486
166480.0000   -0.22690
166520.0000   -0.25549
166560.0000   -0.29605
166600.0000   -0.32648
166640.0000   -0.38697
166680.0000    0.08572
166720.0000   -0.05826
166760.0000   -0.35642
166800.0000   -0.38734
166840.0000   -0.38661
166880.0000   -0.38790
166920.0000   -0.57450
166960.0000   -0.53486
167000.0000   -0.73135
167040.0000   -0.49097
167080.0000   -0.71002
167120.0000   -0.37802
167160.0000   -0.60868
167200.0000   -0.20362
167240.0000   -0.45096
167280.0000   -0.21877
167320.0000   -0.48817
167360.0000   -0.70673
167400.0000   -0.51943
167440.0000   -0.43395
167480.0000   -0.39678
167520.0000   -0.15746
167560.0000    0.01345
167600.0000   -0.19574
167640.0000   -0.15425
167680.0000   -0.38389
167720.0000   -0.26705
167760.0000   -0.16875
167800.0000   -0.10845
167840.0000    0.14960
167880.0000   -0.01012
167920.0000   -0.01440
167960.0000   -0.32811
168000.0000   -0.07158
168040.0000   -0.14924
168080.0000   -0.30318
168120.0000   -0.15893
168160.0000    0.19677
168200.0000    0.09119
168240.0000    0.05121
168280.0000   -0.36196
168320.0000   -0.36446
168360.0000   -0.21814
168400.0000   -0.01281
168440.0000   -0.02427
168480.0000    0.18400
168520.0000   -0.29255
168560.0000   -0.40112
168600.0000   -0.28473
168640.0000   -0.13111
168680.0000    0.06329
168720.0000   -0.04505
168760.0000    0.06229
168800.0000    0.08871
168840.0000   -0.09024
168880.0000    0.09689
168920.0000   -0.03985
168960.0000   -0.19485
169000.0000   -0.31012
169040.0000   -0.19357
169080.0000   -0.22050
169120.0000    0.05567
169160.0000   -0.18636
169200.0000   -0.38557
169240.0000   -0.45801
169280.0000    0.04489
169320.0000    0.25041
169360.0000   -0.17046
169400.0000    0.02539
169440.0000   -0.07478
169480.0000    0.08751
169520.0000    0.05146
169560.0000   -0.08937
169600.0000   -0.30785
169640.0000   -0.03320
169680.0000   -0.02777
169720.0000   -0.28132
169760.0000   -0.42587
169800.0000   -0.31796
169840.0000   -0.31909
169880.0000   -0.33764
169920.0000    0.07242
169960.0000    0.11452
170000.0000   -0.07568
170040.0000   -0.13989
170080.0000   -0.05326
170120.0000   -0.57079
170160.0000   -0.44758
170200.0000   -0.35320
170240.0000   -0.47572
170280.0000   -0.39617
170320.0000   -0.55798
170360.0000   -0.40495
170400.0000   -0.40307
170440.0000   -0.58646
170480.0000   -0.33180
170520.0000   -0.35454
170560.0000   -0.61624
170600.0000   -0.19496
170640.0000   -0.41934
170680.0000   -0.45592
170720.0000   -0.32831
170760.0000   -0.12727
170800.0000   -0.01097
170840.0000   -0.15539
170880.0000   -0.52201
170920.0000   -0.54858
170960.0000   -0.39147
171000.0000   -0.60891
171040.0000   -0.27012
171080.0000   -0.30523
171120.0000   -0.23736
171160.0000   -0.29181
171200.0000   -0.15076
171240.0000   -0.25043
171280.0000   -0.44729
171320.0000   -0.66245
171360.0000   -0.53874
171400.0000   -0.40688
171440.0000   -0.17165
171480.0000   -0.31394
171520.0000   -0.38872
171560.0000   -0.21436
171600.0000   -0.20562
171640.0000   -0.37446
171680.0000   -0.24754
171720.0000   -0.23414
171760.0000   -0.33413
171800.0000   -0.13864
171840.0000   -0.46961
171880.0000    0.14593
171920.0000   -0.22753
171960.0000    0.07776
172000.0000   -0.02160
172040.0000   -0.03291
172080.0000   -0.43323
172120.0000   -0.11803
172160.0000   -0.19897
172200.0000   -0.37268
172240.0000   -0.06478
172280.0000   -0.07241
172320.0000   -0.41793
172360.0000   -0.44653
172400.0000   -0.18621
172440.0000   -0.28494
172480.0000   -0.41899
172520.0000   -0.23894
172560.0000   -0.32736
172600.0000   -0.65536
172640.0000   -0.44271
172680.0000   -0.42859
172720.0000   -0.41411
172760.0000   -0.15397
172800.0000   -0.19355
172840.0000   -0.50147
172880.0000   -0.70373
172920.0000   -0.48877
172960.0000   -0.43124
173000.0000   -0.45528
173040.0000   -0.49267
173080.0000   -0.36532
173120.0000   -0.46547
173160.0000   -0.33149
173200.0000   -0.28800
173240.0000   -0.33779
173280.0000   -0.31953
173320.0000   -0.37792
173360.0000   -0.46463
173400.0000   -0.16280
173440.0000   -0.49942
173480.0000   -0.41417
173520.0000   -0.62414
173560.0000   -0.52769
173600.0000   -0.27855
173640.0000   -0.07975
173680.0000   -0.37483
173720.0000   -0.48214
173760.0000   -0.28205
173800.0000   -0.53773
173840.0000   -0.69687
173880.0000   -0.65283
173920.0000   -0.74654
173960.0000   -0.60635
174000.0000   -0.71077
174040.0000   -0.60075
174080.0000   -0.75867
174120.0000   -0.69244
174160.0000   -0.73369
174200.0000   -0.75276
174240.0000   -0.71574
174280.0000   -0.60453
174320.0000   -0.55892
174360.0000   -0.62795
174400.0000   -0.84989
174440.0000   -0.85766
174480.0000   -0.68183
174520.0000   -0.86298
174560.0000   -0.89935
174600.0000   -0.85712
174640.0000   -0.71799
174680.0000   -0.78516
174720.0000   -0.84384
174760.0000   -0.94645
174800.0000   -1.06006
174840.0000   -0.86106
174880.0000   -0.44818
174920.0000   -0.67647
174960.0000   -0.87997
175000.0000   -0.84357
175040.0000   -0.66783
175080.0000   -0.71237
175120.0000   -0.65723
175160.0000   -0.56514
175200.0000   -0.73703
175240.0000   -0.63132
175280.0000   -0.80532
175320.0000   -0.69379
175360.0000   -0.54966
175400.0000   -0.63201
175440.0000   -0.74933
175480.0000   -0.62380
175520.0000   -0.56033
175560.0000   -0.56069
175600.0000   -0.54798
175640.0000   -0.44373
175680.0000   -0.74778
175720.0000   -0.43111
175760.0000   -0.24304
175800.0000   -0.42556
175840.0000   -0.39275
175880.0000   -0.66650
175920.0000   -0.63824
175960.0000   -0.77856
176000.0000   -0.38451
176040.0000   -0.59626
176080.0000   -0.53481
176120.0000   -0.57211
176160.0000   -0.58781
176200.0000   -0.69035
176240.0000   -0.59196
176280.0000   -0.63920
176320.0000   -0.66421
176360.0000   -0.54414
176400.0000   -0.46246
176440.0000   -0.66566
176480.0000   -0.82008
176520.0000   -0.80421
176560.0000   -0.72656
176600.0000   -0.90343
176640.0000   -0.70153
176680.0000   -0.78493
176720.0000   -0.64718
176760.0000   -0.64375
176800.0000   -0.63379
176840.0000   -0.96235
176880.0000   -0.57010
176920.0000   -0.43942
176960.0000   -0.68757
177000.0000   -0.62105
177040.0000   -0.51577
177080.0000   -0.59301
177120.0000   -0.45477
177160.0000   -0.54086
177200.0000   -0.65965
177240.0000   -0.70219
177280.0000   -0.30049
177320.0000   -0.62861
177360.0000   -0.52319
177400.0000   -0.56009
177440.0000   -0.53915
177480.0000   -0.94214
177520.0000   -0.94769
177560.0000   -0.84612
177600.0000   -0.67156
177640.0000   -0.69982
177680.0000   -1.06706
177720.0000   -0.67599
177760.0000   -0.79401
177800.0000   -0.71049
177840.0000   -0.58499
177880.0000   -0.72543
177920.0000   -0.66169
177960.0000   -0.72576
178000.0000   -0.60572
178040.0000   -0.85251
178080.0000   -0.65082
178120.0000   -0.84564
178160.0000   -0.72201
178200.0000   -0.80984
178240.0000   -0.40537
178280.0000   -0.54638
178320.0000   -0.44296
178360.0000   -0.73294
178400.0000   -0.68423
178440.0000   -0.50840
178480.0000   -0.66746
178520.0000   -0.58344
178560.0000   -0.45039
178600.0000   -0.68220
178640.0000   -0.84359
178680.0000   -0.81184
178720.0000   -0.58646
178760.0000   -0.63012
178800.0000   -0.60430
178840.0000   -0.69070
178880.0000   -0.73471
178920.0000   -0.73845
178960.0000   -0.62313
179000.0000   -0.44711
179040.0000   -0.54918
179080.0000   -0.61079
179120.0000   -0.47269
179160.0000   -0.40653
179200.0000   -0.55630
179240.0000   -0.59238
179280.0000   -0.68082
179320.0000   -0.75127
179360.0000   -0.82734
179400.0000   -0.68376
179440.0000   -0.51416
179480.0000   -0.51745
179520.0000   -0.51776
179560.0000   -0.33560
179600.0000   -0.58126
179640.0000   -0.66611
179680.0000   -0.63575
179720.0000   -0.73456
179760.0000   -0.91388
179800.0000   -0.94286
179840.0000   -0.95077
179880.0000   -0.39077
179920.0000   -0.45343
179960.0000   -0.20834
180000.0000   -0.41707
180040.0000   -0.25959
180080.0000   -0.73237
180120.0000   -0.57403
180160.0000   -0.72611
180200.0000   -0.40242
180240.0000   -0.51634
180280.0000   -0.46191
180320.0000   -0.43197
180360.0000   -0.29647
180400.0000   -0.50188
180440.0000   -0.53967
180480.0000   -0.33210
180520.0000   -0.36092
180560.0000   -0.23333
180600.0000   -0.37924
180640.0000   -0.45521
180680.0000   -0.35815
180720.0000   -0.59138
180760.0000   -0.95785
180800.0000   -0.95495
180840.0000   -0.66711
180880.0000   -0.86506
180920.0000   -0.64892
180960.0000   -0.81357
181000.0000   -0.58575
181040.0000   -0.69244
181080.0000   -0.65099
181120.0000   -0.39136
181160.0000   -0.82982
181200.0000   -0.88036
181240.0000   -0.40877
181280.0000   -0.74704
181320.0000   -0.42650
181360.0000   -0.65932
181400.0000   -0.53384
181440.0000   -0.69319
181480.0000   -0.86005
181520.0000   -0.70286
181560.0000   -0.69460
181600.0000   -0.53631
181640.0000   -0.73757
181680.0000   -0.63517
181720.0000   -0.58145
181760.0000   -0.60792
181800.0000   -0.58309
181840.0000   -0.50387
181880.0000   -0.63157
181920.0000   -0.66257
181960.0000   -0.80005
182000.0000   -0.60736
182040.0000   -0.46407
182080.0000   -0.37472
182120.0000   -0.46596
182160.0000   -0.53210
182200.0000   -0.59243
182240.0000   -0.57839
182280.0000   -0.53996
182320.0000   -0.38596
182360.0000   -0.55278
182400.0000   -0.63542
182440.0000   -0.56542
182480.0000   -0.63401
182520.0000   -0.43121
182560.0000   -0.58001
182600.0000   -0.28596
182640.0000   -0.44484
182680.0000   -0.56688
182720.0000   -0.79196
182760.0000   -0.71696
182800.0000   -0.73743
182840.0000   -0.64800
182880.0000   -0.33441
182920.0000   -0.62626
182960.0000   -0.66286
183000.0000   -0.86196
183040.0000   -0.66381
183080.0000   -0.70014
183120.0000   -0.69185
183160.0000   -0.30050
183200.0000   -0.49908
183240.0000   -0.06004
183280.0000   -0.02635
183320.0000    0.06027
183360.0000   -0.04231
183400.0000   -0.14408
183440.0000   -0.37205
183480.0000   -0.52097
183520.0000   -0.27544
183560.0000   -0.22781
183600.0000   -0.30567
183640.0000   -0.22857
183680.0000   -0.22779
183720.0000   -0.23844
183760.0000   -0.49530
183800.0000   -0.22707
183840.0000   -0.02410
183880.0000   -0.35273
183920.0000   -0.59073
183960.0000   -0.37966
184000.0000   -0.79713
184040.0000   -0.62911
184080.0000   -0.72328
184120.0000   -0.63670
184160.0000   -0.60177
184200.0000   -0.72184
184240.0000   -0.65271
184280.0000   -0.69290
184320.0000   -0.94349
184360.0000   -0.75895
184400.0000   -0.88606
184440.0000   -0.48396
184480.0000   -0.80628
184520.0000   -0.63236
184560.0000   -0.94161
184600.0000   -0.76336
184640.0000   -0.99691
184680.0000   -0.98585
184720.0000   -0.53179
184760.0000   -0.90723
184800.0000   -0.75035
184840.0000   -0.68372
184880.0000   -0.59632
184920.0000   -0.70734
184960.0000   -0.87436
185000.0000   -0.74015
185040.0000   -0.51110
185080.0000   -0.51495
185120.0000   -0.55328
185160.0000   -0.69222
185200.0000   -0.77783
185240.0000   -0.68608
185280.0000   -0.64883
185320.0000   -0.59091
185360.0000   -0.76375
185400.0000   -0.71143
185440.0000   -0.87317
185480.0000   -0.66980
185520.0000   -0.84701
185560.0000   -0.73718
185600.0000   -0.77920
185640.0000   -0.83673
185680.0000   -0.88852
185720.0000   -0.98754
185760.0000   -0.64913
185800.0000   -0.61710
185840.0000   -0.61201
185880.0000   -0.69450
185920.0000   -0.66832
185960.0000   -0.75901
186000.0000   -0.79907
186040.0000   -0.57915
186080.0000   -0.67270
186120.0000   -0.52549
186160.0000   -0.62818
186200.0000   -0.55877
186240.0000   -0.71369
186280.0000   -0.71098
186320.0000   -0.82373
186360.0000   -0.95253
186400.0000   -0.77360
186440.0000   -0.62094
186480.0000   -0.92198
186520.0000   -0.61734
186560.0000   -0.66065
186600.0000   -0.74869
186640.0000   -0.53954
186680.0000   -0.57862
186720.0000   -0.81703
186760.0000   -0.83069
186800.0000   -0.78757
186840.0000   -0.94984
186880.0000   -0.70478
186920.0000   -0.86473
186960.0000   -0.56165
187000.0000   -0.60547
187040.0000   -0.76543
187080.0000   -0.66776
187120.0000   -0.72030
187160.0000   -0.56293
187200.0000   -0.40220
187240.0000   -0.74800
187280.0000   -0.60761
187320.0000   -0.55118
187360.0000   -0.44264
187400.0000   -0.58292
187440.0000   -0.67702
187480.0000   -0.74092
187520.0000   -0.81414
187560.0000   -0.95258
187600.0000   -0.76335
187640.0000   -0.94405
187680.0000   -0.76819
187720.0000   -0.96197
187760.0000   -0.77795
187800.0000   -0.63635
187840.0000   -0.53751
187880.0000   -0.57991
187920.0000   -0.73550
187960.0000   -0.82475
188000.0000   -0.72871
188040.0000   -0.54466
188080.0000   -0.65664
188120.0000   -0.69665
188160.0000   -0.63125
188200.0000   -0.59055
188240.0000   -0.69681
188280.0000   -0.88466
188320.0000   -0.81083
188360.0000   -0.41880
188400.0000   -0.59896
188440.0000   -0.47838
188480.0000   -0.52361
188520.0000   -0.70801
188560.0000   -0.56287
188600.0000   -0.46626
188640.0000   -0.38087
188680.0000   -0.63276
188720.0000   -0.85822
188760.0000   -0.48655
188800.0000   -0.63086
188840.0000   -0.56098
188880.0000   -0.64003
188920.0000   -0.73437
188960.0000   -0.65324
189000.0000   -0.59656
189040.0000   -0.76373
189080.0000   -0.65907
189120.0000   -0.63227
189160.0000   -0.62130
189200.0000   -0.81526
189240.0000   -0.73396
189280.0000   -0.75227
189320.0000   -0.36844
189360.0000   -0.38457
189400.0000   -0.78775
189440.0000   -0.75348
189480.0000   -0.63986
189520.0000   -0.66181
189560.0000   -0.68751
189600.0000   -0.67473
189640.0000   -0.27043
189680.0000   -0.11975
189720.0000   -0.29174
189760.0000   -0.44442
189800.0000   -0.67431
189840.0000   -0.50084
189880.0000   -0.40300
189920.0000   -0.40653
189960.0000   -0.33738
190000.0000   -0.63629
190040.0000   -0.61399
190080.0000   -0.31532
190120.0000   -0.22795
190160.0000   -0.33455
190200.0000   -0.43858
190240.0000   -0.33820
190280.0000   -0.29399
190320.0000   -0.29565
190360.0000   -0.43017
190400.0000   -0.45517
190440.0000   -0.28488
190480.0000   -0.63360
190520.0000   -0.25382
190560.0000   -0.33822
190600.0000   -0.64797
190640.0000   -0.45103
190680.0000   -0.57535
190720.0000   -0.58957
190760.0000   -0.54090
190800.0000   -0.63050
190840.0000   -0.58976
190880.0000   -0.45282
190920.0000   -0.24797
190960.0000   -0.41259
191000.0000   -0.48834
191040.0000   -0.49708
191080.0000   -0.57470
191120.0000   -0.51795
191160.0000   -0.41672
191200.0000   -0.30981
191240.0000   -0.41424
191280.0000   -0.42113
191320.0000   -0.61338
191360.0000   -0.64665
191400.0000   -0.60132
191440.0000   -0.73863
191480.0000   -0.71606
191520.0000   -0.48359
191560.0000   -0.52861
191600.0000   -0.55599
191640.0000   -0.51915
191680.0000   -0.50810
191720.0000   -0.84888
191760.0000   -0.43937
191800.0000   -0.55122
191840.0000   -0.49258
191880.0000   -0.35342
191920.0000   -0.44520
191960.0000   -0.47437
192000.0000   -0.68801
192040.0000   -0.46628
192080.0000   -0.49045
192120.0000   -0.68200
192160.0000   -0.43268
192200.0000   -0.52182
192240.0000   -0.38598
192280.0000   -0.12490
192320.0000   -0.39778
192360.0000   -0.59053
192400.0000   -0.50360
192440.0000   -0.46633
192480.0000   -0.29014
192520.0000   -0.45413
192560.0000   -0.67990
192600.0000   -0.42887
192640.0000   -0.39268
192680.0000   -0.59302
192720.0000   -0.71652
192760.0000   -0.60391
192800.0000   -0.63891
192840.0000   -0.67746
192880.0000   -0.87635
192920.0000   -0.39779
192960.0000   -0.70366
193000.0000   -0.78005
193040.0000   -0.59687
193080.0000   -0.57785
193120.0000   -0.42859
193160.0000   -0.54958
193200.0000   -0.76652
193240.0000   -0.73848
193280.0000   -0.73995
193320.0000   -0.42561
193360.0000   -0.33034
193400.0000   -0.24722
193440.0000   -0.42957
193480.0000   -0.43051
193520.0000   -0.33705
193560.0000   -0.53832
193600.0000   -0.42195
193640.0000   -0.74724
193680.0000   -0.55393
193720.0000   -0.64333
193760.0000   -0.66237
193800.0000   -0.88414
193840.0000   -0.68932
193880.0000   -0.57725
193920.0000   -0.62902
193960.0000   -0.72838
194000.0000   -0.70473
194040.0000   -0.41397
194080.0000   -0.64016
194120.0000   -0.71614
194160.0000   -0.54372
194200.0000   -0.53550
194240.0000   -0.76279
194280.0000   -0.59867
194320.0000   -0.97850
194360.0000   -0.75486
194400.0000   -0.63369
194440.0000   -0.64257
194480.0000   -0.50508
194520.0000   -0.69257
194560.0000   -0.84017
194600.0000   -0.54368
194640.0000   -0.66106
194680.0000   -0.71165
194720.0000   -0.55602
194760.0000   -0.46523
194800.0000   -0.73540
194840.0000   -0.66459
194880.0000   -0.55506
194920.0000   -0.64360
194960.0000   -0.62926
195000.0000   -0.70491
195040.0000   -0.61353
195080.0000   -0.60283
195120.0000   -0.79356
195160.0000   -0.73791
195200.0000   -0.81004
195240.0000   -0.64891
195280.0000   -0.79781
195320.0000   -0.50888
195360.0000   -0.79138
195400.0000   -0.55563
195440.0000   -0.76566
195480.0000   -0.65032
195520.0000   -0.55187
195560.0000   -0.51317
195600.0000   -0.59846
195640.0000   -0.66335
195680.0000   -0.74017
195720.0000   -0.34201
195760.0000   -0.59311
195800.0000   -0.61856
195840.0000   -0.38668
195880.0000   -0.46120
195920.0000   -0.57192
195960.0000   -0.47082
196000.0000   -0.63161
196040.0000   -0.61744
196080.0000   -0.46174
196120.0000   -0.53240
196160.0000   -0.55540
196200.0000   -0.70752
196240.0000   -0.53329
196280.0000   -0.62400
196320.0000   -0.46003
196360.0000   -0.24781
196400.0000   -0.44267
196440.0000   -0.31233
196480.0000   -0.54636
196520.0000   -0.72303
196560.0000   -0.53865
196600.0000   -0.56270
196640.0000   -0.47774
196680.0000   -0.57123
196720.0000   -0.49494
196760.0000   -0.82888
196800.0000   -0.45260
196840.0000   -0.49438
196880.0000   -0.49528
196920.0000   -0.48296
196960.0000   -0.62673
197000.0000   -0.69323
197040.0000   -0.74227
197080.0000   -0.63890
197120.0000   -0.94692
197160.0000   -0.74381
197200.0000   -0.35386
197240.0000   -0.57305
197280.0000   -0.51509
197320.0000   -0.71184
197360.0000   -0.49511
197400.0000   -0.66325
197440.0000   -0.66791
197480.0000   -0.42837
197520.0000   -0.74342
197560.0000   -0.63441
197600.0000   -0.56874
197640.0000   -0.51019
197680.0000   -0.58985
197720.0000   -0.81347
197760.0000   -0.87890
197800.0000   -0.85223
197840.0000   -0.81350
197880.0000   -0.58709
197920.0000   -0.50688
197960.0000   -0.73109
198000.0000   -0.78029
198040.0000   -0.60592
198080.0000   -0.74247
198120.0000   -0.56325
198160.0000   -0.39442
198200.0000   -0.64421
198240.0000   -0.36015
198280.0000   -0.56368
198320.0000   -0.59629
198360.0000   -0.59189
198400.0000   -0.66800
198440.0000   -0.60139
198480.0000   -0.66751
198520.0000   -0.57127
198560.0000   -0.51836
198600.0000   -0.54330
198640.0000   -0.34177
198680.0000   -0.53316
198720.0000   -0.41725
198760.0000   -0.27434
198800.0000   -0.29505
198840.0000   -0.45508
198880.0000   -0.79613
198920.0000   -0.50859
198960.0000   -0.52685
199000.0000   -0.67051
199040.0000   -0.68436
199080.0000   -0.64983
199120.0000   -0.59850
199160.0000   -0.61067
199200.0000   -0.52254
199240.0000   -0.47464
199280.0000   -0.61753
199320.0000   -0.61469
199360.0000   -0.62959
199400.0000   -0.65057
199440.0000   -0.49898
199480.0000   -0.67192
199520.0000   -0.48472
199560.0000   -0.49463
199600.0000   -0.41919
199640.0000   -0.56621
199680.0000   -0.96210
199720.0000   -0.76704
199760.0000   -0.44158
199800.0000   -0.29371
199840.0000   -0.74638
199880.0000   -0.59004
199920.0000   -0.51111
199960.0000   -0.47853
200000.0000   -0.50886
200040.0000   -0.37792
200080.0000   -0.53257
200120.0000   -0.64922
200160.0000   -0.57190
200200.0000   -0.42617
200240.0000   -0.60785
200280.0000   -0.32248
200320.0000   -0.43215
200360.0000   -0.69039
200400.0000   -0.68211
200440.0000   -0.47420
200480.0000   -0.46235
200520.0000   -0.50114
200560.0000   -0.65720
200600.0000   -0.59268
200640.0000   -0.26846
200680.0000   -0.21574
200720.0000   -0.34125
200760.0000   -0.33534
200800.0000   -0.43606
200840.0000   -0.39839
200880.0000   -0.27774
200920.0000   -0.54008
200960.0000   -0.59636
201000.0000   -0.50267
201040.0000   -0.48195
201080.0000   -0.52835
201120.0000   -0.45627
201160.0000   -0.61504
201200.0000   -0.55701
201240.0000   -0.90112
201280.0000   -0.73131
201320.0000   -0.83790
201360.0000   -0.68248
201400.0000   -0.66865
201440.0000   -0.37170
201480.0000   -0.41545
201520.0000   -0.71040
201560.0000   -0.74963
201600.0000   -0.91552
201640.0000   -0.62575
201680.0000   -0.36210
201720.0000   -0.19739
201760.0000   -0.19105
201800.0000   -0.42301
201840.0000   -0.23024
201880.0000   -0.40502
201920.0000   -0.37065
201960.0000   -0.40344
202000.0000   -0.68979
202040.0000   -0.63168
202080.0000   -0.70911
202120.0000   -0.67406
202160.0000   -0.17432
202200.0000   -0.66315
202240.0000   -0.54219
202280.0000   -0.58273
202320.0000   -0.55680
202360.0000   -0.07546
202400.0000   -0.54742
202440.0000   -0.52187
202480.0000   -0.17442
202520.0000    0.02241
202560.0000    0.02089
202600.0000   -0.23053
202640.0000   -0.10945
202680.0000   -0.08215
202720.0000   -0.08501
202760.0000    0.01747
202800.0000   -0.11862
202840.0000   -0.15809
202880.0000   -0.06787
202920.0000    0.07127
202960.0000   -0.23400
203000.0000   -0.55736
203040.0000   -0.49523
203080.0000   -0.25726
203120.0000   -0.29746
203160.0000   -0.42043
203200.0000   -0.08776
203240.0000   -0.54361
203280.0000   -0.13528
203320.0000   -0.01160
203360.0000   -0.27144
203400.0000   -0.35098
203440.0000   -0.05368
203480.0000   -0.24350
203520.0000   -0.56010
203560.0000   -0.49594
203600.0000   -0.50221
203640.0000   -0.60741
203680.0000   -0.59839
203720.0000   -0.66313
203760.0000   -0.68325
203800.0000   -0.49706
203840.0000   -0.56447
203880.0000   -0.67233
203920.0000   -0.81893
203960.0000   -0.70628
204000.0000   -0.62700
204040.0000   -0.87517
204080.0000   -0.61777
204120.0000   -0.58137
204160.0000   -0.76487
204200.0000   -0.53201
204240.0000   -0.56278
204280.0000   -0.59802
204320.0000   -0.65632
204360.0000   -0.56612
204400.0000   -0.55172
204440.0000   -0.67752
204480.0000   -0.56550
204520.0000   -0.68365
204560.0000   -0.47400
204600.0000   -0.74474
204640.0000   -0.25800
204680.0000   -0.53827
204720.0000   -0.69313
204760.0000   -0.51388
204800.0000   -0.66978
204840.0000   -0.67619
204880.0000   -0.80115
204920.0000   -0.43716
204960.0000   -0.28077
205000.0000   -0.42906
205040.0000   -0.47045
205080.0000   -0.56643
205120.0000   -0.70979
205160.0000   -0.68428
205200.0000   -0.40298
205240.0000   -0.23516
205280.0000   -0.44498
205320.0000   -0.43541
205360.0000   -0.42256
205400.0000   -0.46391
205440.0000   -0.67496
205480.0000   -0.42578
205520.0000   -0.58052
205560.0000   -0.52395
205600.0000   -0.49099
205640.0000   -0.58364
205680.0000   -0.69191
205720.0000   -0.46454
205760.0000   -0.65831
205800.0000   -0.74074
205840.0000   -0.64748
205880.0000   -0.76803
205920.0000   -0.49393
205960.0000   -0.64059
206000.0000   -0.54491
206040.0000   -0.57686
206080.0000   -0.68359
206120.0000   -0.52365
206160.0000   -0.65520
206200.0000   -0.49169
206240.0000   -0.71367
206280.0000   -0.45340
206320.0000   -0.52842
206360.0000   -0.43486
206400.0000   -0.54343
206440.0000   -0.60081
206480.0000   -0.58929
206520.0000   -0.43512
206560.0000   -0.65001
206600.0000   -0.75899
206640.0000   -0.66322
206680.0000   -0.60463
206720.0000   -0.92866
206760.0000   -0.77076
206800.0000   -0.70864
206840.0000   -0.65293
206880.0000   -0.71954
206920.0000   -0.60785
206960.0000   -0.72009
207000.0000   -0.80741
207040.0000   -0.68086
207080.0000   -0.63418
207120.0000   -0.71475
207160.0000   -0.73238
207200.0000   -0.74285
207240.0000   -0.69491
207280.0000   -0.93213
207320.0000   -0.38758
207360.0000   -0.60394
207400.0000   -0.48501
207440.0000   -0.68858
207480.0000   -0.62835
207520.0000   -0.58149
207560.0000   -0.79202
207600.0000   -0.63516
207640.0000   -0.60791
207680.0000   -0.72231
207720.0000   -0.58104
207760.0000   -0.61504
207800.0000   -0.72745
207840.0000   -0.70893
207880.0000   -0.67796
207920.0000   -0.66516
207960.0000   -0.55992
208000.0000   -0.79697
208040.0000   -0.48146
208080.0000   -0.68134
208120.0000   -0.53176
208160.0000   -0.73810
208200.0000   -0.53749
208240.0000   -0.59784
208280.0000   -0.55652
208320.0000   -0.60531
208360.0000   -0.76422
208400.0000   -0.53507
208440.0000   -0.62789
208480.0000   -0.67985
208520.0000   -0.57910
208560.0000   -0.50658
208600.0000   -0.53909
208640.0000   -0.82953
208680.0000   -0.60720
208720.0000   -0.49025
208760.0000   -0.63150
208800.0000   -0.53223
208840.0000   -0.55514
208880.0000   -0.56677
208920.0000   -0.64923
208960.0000   -0.66913
209000.0000   -0.85293
209040.0000   -0.35801
209080.0000   -0.58287
209120.0000   -0.59984
209160.0000   -0.45661
209200.0000   -0.67135
209240.0000   -0.56057
209280.0000   -0.36192
209320.0000   -0.17927
209360.0000   -0.30361
209400.0000   -0.38992
209440.0000   -0.31085
209480.0000   -0.56402
209520.0000   -0.38644
209560.0000   -0.39264
209600.0000   -0.32520
209640.0000   -0.37677
209680.0000   -0.48845
209720.0000   -0.23125
209760.0000   -0.56681
209800.0000   -0.50039
209840.0000   -0.85554
209880.0000   -0.74603
209920.0000   -0.56519
209960.0000   -0.38183
210000.0000   -0.75679
210040.0000   -0.60498
210080.0000   -0.46742
210120.0000   -0.49654
210160.0000   -0.65182
210200.0000   -0.41867
210240.0000   -0.61077
210280.0000   -0.79254
210320.0000   -0.55419
210360.0000   -0.41240
210400.0000   -0.44652
210440.0000   -0.50180
210480.0000   -0.52725
210520.0000   -0.26220
210560.0000   -0.51328
210600.0000   -0.49387
210640.0000   -0.44813
210680.0000   -0.59263
210720.0000   -0.41654
210760.0000   -0.36110
210800.0000   -0.41137
210840.0000   -0.34778
210880.0000   -0.56605
210920.0000   -0.37414
210960.0000   -0.46224
211000.0000   -0.53265
211040.0000   -0.54372
211080.0000   -0.58833
211120.0000   -0.41847
211160.0000   -0.56072
211200.0000   -0.59479
211240.0000   -0.29974
211280.0000   -0.68488
211320.0000   -0.62109
211360.0000   -0.64840
211400.0000   -0.42696
211440.0000   -0.52463
211480.0000   -0.65858
211520.0000   -0.74734
211560.0000   -0.51451
211600.0000   -0.76662
211640.0000   -0.70167
211680.0000   -0.88658
211720.0000   -0.66795
211760.0000   -0.57839
211800.0000   -0.60686
211840.0000   -0.82488
211880.0000   -0.54845
211920.0000   -0.52734
211960.0000   -0.58203
212000.0000   -0.73045
212040.0000   -0.56237
212080.0000   -0.62012
212120.0000   -0.79824
212160.0000   -0.79906
212200.0000   -0.77516
212240.0000   -0.65636
212280.0000   -0.68106
212320.0000   -0.68823
212360.0000   -0.62986
212400.0000   -0.31187
212440.0000   -0.36248
212480.0000   -0.46562
212520.0000   -0.65847
212560.0000   -0.60206
212600.0000   -0.65284
212640.0000   -0.63802
212680.0000   -0.67309
212720.0000   -0.65677
212760.0000   -0.60738
212800.0000   -0.66618
212840.0000   -0.71562
212880.0000   -0.53065
212920.0000   -0.41168
212960.0000   -0.43167
213000.0000   -0.60139
213040.0000   -0.77084
213080.0000   -0.59088
213120.0000   -0.18690
213160.0000   -0.32585
213200.0000   -0.53124
213240.0000   -0.51522
213280.0000   -0.47868
213320.0000   -0.62773
213360.0000   -0.62765
213400.0000   -0.64636
213440.0000   -0.55011
213480.0000   -0.78022
213520.0000   -0.91918
213560.0000   -0.60175
213600.0000   -0.36852
213640.0000   -0.59001
213680.0000   -0.26982
213720.0000   -0.91574
213760.0000   -0.63541
213800.0000   -0.53510
213840.0000   -0.45255
213880.0000   -0.45067
213920.0000   -0.63162
213960.0000   -0.38115
214000.0000   -0.78926
214040.0000   -0.51725
214080.0000   -0.49901
214120.0000   -0.45871
214160.0000   -0.40464
214200.0000   -0.45766
214240.0000   -0.32798
214280.0000   -0.42815
214320.0000   -0.49131
214360.0000   -0.61692
214400.0000   -0.62903
214440.0000   -0.66612
214480.0000   -0.54829
214520.0000   -0.46758
214560.0000   -0.57345
214600.0000   -0.66303
214640.0000   -0.72934
214680.0000   -0.75500
214720.0000   -0.83342
214760.0000   -0.64407
214800.0000   -0.57558
214840.0000   -0.44328
214880.0000   -0.60609
214920.0000   -0.66225
214960.0000   -0.66240
215000.0000   -0.54405
215040.0000   -0.70587
215080.0000   -0.80824
215120.0000   -0.72109
215160.0000   -0.72988
215200.0000   -0.70022
215240.0000   -0.80403
215280.0000   -0.70054
215320.0000   -0.69906
215360.0000   -0.71767
215400.0000   -0.59786
215440.0000   -0.48450
215480.0000   -0.54144
215520.0000   -0.53410
215560.0000   -0.74635
215600.0000   -0.63783
215640.0000   -0.80398
215680.0000   -0.61679
215720.0000   -0.56346
215760.0000   -0.71272
215800.0000   -0.75151
215840.0000   -0.60227
215880.0000   -0.75121
215920.0000   -0.84545
215960.0000   -0.94411
216000.0000   -0.82336
216040.0000   -0.77858
216080.0000   -0.68637
216120.0000   -0.71571
216160.0000   -0.48513
216200.0000   -0.49392
216240.0000   -0.60174
216280.0000   -0.61536
216320.0000   -0.45425
216360.0000   -0.71756
216400.0000   -0.73133
216440.0000   -0.86470
216480.0000   -0.79358
216520.0000   -0.36835
216560.0000   -0.77207
216600.0000   -0.64304
216640.0000   -0.68655
216680.0000   -0.59517
216720.0000   -0.33248
216760.0000   -0.64195
216800.0000   -0.62048
216840.0000   -0.87355
216880.0000   -0.84187
216920.0000   -0.92550
216960.0000   -0.61234
217000.0000   -0.60293
217040.0000   -0.95394
217080.0000   -0.79436
217120.0000   -0.66914
217160.0000   -0.85139
217200.0000   -0.75742
217240.0000   -0.80177
217280.0000   -0.85538
217320.0000   -0.65110
217360.0000   -0.78604
217400.0000   -0.44624
217440.0000   -0.56868
217480.0000   -0.51116
217520.0000   -0.55992
217560.0000   -0.96231
217600.0000   -0.40357
217640.0000   -0.34827
217680.0000   -0.53262
217720.0000   -0.54281
217760.0000   -0.41073
217800.0000   -0.63749
217840.0000   -0.61021
217880.0000   -0.68139
217920.0000   -0.63929
217960.0000   -0.82926
218000.0000   -0.89529
218040.0000   -0.75177
218080.0000   -0.82912
218120.0000   -0.96623
218160.0000   -0.95712
218200.0000   -0.94276
218240.0000   -0.75454
218280.0000   -0.68318
218320.0000   -0.69983
218360.0000   -0.74479
218400.0000   -0.78032
218440.0000   -0.64311
218480.0000   -0.52357
218520.0000   -0.56408
218560.0000   -0.66564
218600.0000   -0.75184
218640.0000   -0.62432
218680.0000   -0.64487
218720.0000   -0.53198
218760.0000   -0.70443
218800.0000   -0.74692
218840.0000   -0.70378
218880.0000   -0.88241
218920.0000   -0.65280
218960.0000   -0.61259
219000.0000   -0.41179
219040.0000   -0.40270
219080.0000   -0.67067
219120.0000   -0.70778
219160.0000   -0.66410
219200.0000   -0.77070
219240.0000   -0.76255
219280.0000   -0.70883
219320.0000   -0.57061
219360.0000   -0.51655
219400.0000   -0.72205
219440.0000   -0.81910
219480.0000   -0.62854
219520.0000   -0.90972
219560.0000   -0.71482
219600.0000   -0.74739
219640.0000   -0.57904
219680.0000   -0.47861
219720.0000   -0.73421
219760.0000   -0.85126
219800.0000   -0.62911
219840.0000   -0.65843
219880.0000   -0.98687
219920.0000   -0.79611
219960.0000   -0.67463
220000.0000   -0.63124
220040.0000   -0.80925
220080.0000   -0.72511
220120.0000   -0.94664
220160.0000   -0.71648
220200.0000   -0.72258
220240.0000   -0.65172
220280.0000   -0.92620
220320.0000   -0.95876
220360.0000   -0.63375
220400.0000   -0.71288
220440.0000   -0.92356
220480.0000   -0.55216
220520.0000   -0.69663
220560.0000   -0.71319
220600.0000   -0.84256
220640.0000   -0.75950
220680.0000   -0.93314
220720.0000   -0.73584
220760.0000   -0.47377
220800.0000   -0.89566
220840.0000   -0.62191
220880.0000   -0.81323
220920.0000   -0.91298
220960.0000   -0.56099
221000.0000   -0.61829
221040.0000   -0.86080
221080.0000   -0.79031
221120.0000   -0.83769
221160.0000   -0.74641
221200.0000   -0.65650
221240.0000   -0.61455
221280.0000   -0.77912
221320.0000   -0.60713
221360.0000   -0.65190
221400.0000   -0.70446
221440.0000   -0.85946
221480.0000   -0.99458
221520.0000   -0.90768
221560.0000   -0.74257
221600.0000   -0.80702
221640.0000   -0.78713
221680.0000   -0.56611
221720.0000   -0.76544
221760.0000   -0.79934
221800.0000   -0.52317
221840.0000   -0.80606
221880.0000   -0.72549
221920.0000   -0.74462
221960.0000   -0.73810
222000.0000   -0.54472
222040.0000   -0.50506
222080.0000   -0.75989
222120.0000   -0.79789
222160.0000   -0.81089
222200.0000   -0.78068
222240.0000   -0.56128
222280.0000   -0.95836
222320.0000   -0.71736
222360.0000   -0.68000
222400.0000   -0.62853
222440.0000   -0.61123
222480.0000   -0.68708
222520.0000   -0.50587
222560.0000   -0.64196
222600.0000   -0.77525
222640.0000   -0.65066
222680.0000   -0.78835
222720.0000   -0.78603
222760.0000   -0.84119
222800.0000   -0.71186
222840.0000   -0.50820
222880.0000   -0.79918
222920.0000   -0.69660
222960.0000   -0.82713
223000.0000   -0.60296
223040.0000   -0.64288
223080.0000   -0.63479
223120.0000   -0.83862
223160.0000   -0.82270
223200.0000   -0.63259
223240.0000   -0.71487
223280.0000   -0.84049
223320.0000   -0.80003
223360.0000   -0.65589
223400.0000   -0.81287
223440.0000   -0.94690
223480.0000   -0.92634
223520.0000   -0.59493
223560.0000   -0.65315
223600.0000   -0.67704
223640.0000   -0.64744
223680.0000   -0.79583
223720.0000   -0.77965
223760.0000   -0.64168
223800.0000   -0.62911
223840.0000   -0.57403
223880.0000   -0.54890
223920.0000   -0.46760
223960.0000   -0.31518
224000.0000   -0.43402
224040.0000   -0.44437
224080.0000   -0.50095
224120.0000   -0.60060
224160.0000   -0.86316
224200.0000   -0.92936
224240.0000   -0.93433
224280.0000   -0.91649
224320.0000   -0.66165
224360.0000   -0.82145
224400.0000   -0.80924
224440.0000   -0.70905
224480.0000   -0.70106
224520.0000   -0.57002
224560.0000   -0.64917
224600.0000   -0.55845
224640.0000   -0.73429
224680.0000   -0.41947
224720.0000   -0.63999
224760.0000   -0.76000
224800.0000   -0.85508
224840.0000   -0.46467
224880.0000   -0.93992
224920.0000   -0.61748
224960.0000   -0.38009
225000.0000   -0.72453
225040.0000   -0.68106
225080.0000   -0.87089
225120.0000   -0.45674
225160.0000   -0.89417
225200.0000   -0.68393
225240.0000   -0.90837
225280.0000   -0.72153
225320.0000   -0.54549
225360.0000   -0.83847
225400.0000   -0.63879
225440.0000   -0.79401
225480.0000   -0.66464
225520.0000   -0.53074
225560.0000   -0.53842
225600.0000   -0.81802
225640.0000   -0.89293
225680.0000   -0.84815
225720.0000   -0.73962
225760.0000   -0.73944
225800.0000   -0.87393
225840.0000   -0.79233
225880.0000   -0.70003
225920.0000   -0.85814
225960.0000   -0.42760
226000.0000   -0.90222
226040.0000   -0.58905
226080.0000   -0.79612
226120.0000   -0.44911
226160.0000   -0.59530
226200.0000   -0.68814
226240.0000   -0.74316
226280.0000   -0.60316
226320.0000   -0.58214
226360.0000   -0.53202
226400.0000   -0.96153
226440.0000   -0.76764
226480.0000   -0.96235
226520.0000   -0.81033
226560.0000   -0.88826
226600.0000   -0.78309
226640.0000   -0.79347
226680.0000   -0.41311
226720.0000   -0.85935
226760.0000   -0.73215
226800.0000   -0.75577
226840.0000   -0.72534
226880.0000   -0.71277
226920.0000   -0.64598
226960.0000   -0.89629
227000.0000   -0.83067
227040.0000   -0.80279
227080.0000   -0.75349
227120.0000   -1.02432
227160.0000   -0.92839
227200.0000   -0.50551
227240.0000   -0.75743
227280.0000   -0.78415
227320.0000   -0.81816
227360.0000   -0.59176
227400.0000   -0.89523
227440.0000   -0.82615
227480.0000   -0.72042
227520.0000   -0.71816
227560.0000   -0.87051
227600.0000   -0.60488
227640.0000   -0.76680
227680.0000   -0.52540
227720.0000   -0.68539
227760.0000   -0.63096
227800.0000   -0.68596
227840.0000   -0.73819
227880.0000   -0.67947
227920.0000   -0.64487
227960.0000   -0.66838
228000.0000   -0.67496
228040.0000   -0.78571
228080.0000   -0.74917
228120.0000   -0.65506
228160.0000   -0.65025
228200.0000   -0.73478
228240.0000   -0.74731
228280.0000   -0.79813
228320.0000   -0.79737
228360.0000   -0.74412
228400.0000   -0.51860
228440.0000   -0.58991
228480.0000   -0.79298
228520.0000   -0.49520
228560.0000   -0.75629
228600.0000   -0.62137
228640.0000   -0.91839
228680.0000   -0.88268
228720.0000   -0.60007
228760.0000   -0.78651
228800.0000   -0.71109
228840.0000   -0.56619
228880.0000   -0.51812
228920.0000   -0.58434
228960.0000   -0.68443
229000.0000   -0.80248
229040.0000   -0.55139
229080.0000   -0.91581
229120.0000   -0.87059
229160.0000   -0.75872
229200.0000   -0.87530
229240.0000   -0.86231
229280.0000   -0.54309
229320.0000   -0.57840
229360.0000   -0.81654
229400.0000   -0.62414
229440.0000   -0.75235
229480.0000   -1.01887
229520.0000   -1.01333
229560.0000   -0.68165
229600.0000   -0.80227
229640.0000   -0.68865
229680.0000   -0.85197
229720.0000   -0.60770
229760.0000   -1.00441
229800.0000   -0.82399
229840.0000   -0.63427
229880.0000   -0.73544
229920.0000   -0.69799
229960.0000   -0.88144
230000.0000   -0.69071
230040.0000   -0.66928
230080.0000   -0.73920
230120.0000   -0.83300
230160.0000   -0.71610
230200.0000   -0.77311
230240.0000   -0.68767
230280.0000   -0.48642
230320.0000   -0.85160
230360.0000   -0.72894
230400.0000   -0.61778
230440.0000   -0.65924
230480.0000   -0.72886
230520.0000   -0.53987
230560.0000   -0.69398
230600.0000   -0.67529
230640.0000   -0.57535
230680.0000   -0.97823
230720.0000   -0.72086
230760.0000   -0.76632
230800.0000   -0.55659
230840.0000   -0.72309
230880.0000   -0.62702
230920.0000   -0.71969
230960.0000   -0.81278
231000.0000   -0.72093
231040.0000   -0.62681
231080.0000   -0.75881
231120.0000   -0.58026
231160.0000   -0.79776
231200.0000   -0.71432
231240.0000   -0.83230
231280.0000   -0.73970
231320.0000   -0.64521
231360.0000   -0.66900
231400.0000   -0.56959
231440.0000   -0.57099
231480.0000   -0.63131
231520.0000   -0.50872
231560.0000   -0.47467
231600.0000   -0.74756
231640.0000   -0.75871
231680.0000   -0.42202
231720.0000   -0.36623
231760.0000   -0.01145
231800.0000    0.00890
231840.0000   -0.34953
231880.0000   -0.25940
231920.0000   -0.41284
231960.0000   -0.59060
232000.0000   -0.71703
232040.0000   -0.63078
232080.0000   -0.95844
232120.0000   -0.80583
232160.0000   -0.93332
232200.0000   -0.85220
232240.0000   -0.79020
232280.0000   -0.75273
232320.0000   -0.71876
232360.0000   -0.52383
232400.0000   -0.86298
232440.0000   -0.70190
232480.0000   -0.65666
232520.0000   -0.54553
232560.0000   -0.59950
232600.0000   -0.66690
232640.0000   -0.67998
232680.0000   -0.65687
232720.0000   -0.59358
232760.0000   -0.57621
232800.0000   -0.76594
232840.0000   -0.70270
232880.0000   -0.65356
232920.0000   -0.48092
232960.0000   -0.72563
233000.0000   -0.63246
233040.0000   -0.49883
233080.0000   -0.46558
233120.0000   -0.66716
233160.0000   -0.52889
233200.0000   -0.64841
233240.0000   -0.74526
233280.0000   -0.77577
233320.0000   -0.83764
233360.0000   -0.76978
233400.0000   -0.63118
233440.0000   -0.59808
233480.0000   -0.39936
233520.0000   -0.58717
233560.0000   -0.67355
233600.0000   -0.55514
233640.0000   -0.87114
233680.0000   -0.53554
233720.0000   -0.67779
233760.0000   -0.72621
233800.0000   -0.86667
233840.0000   -0.89772
233880.0000   -0.68122
233920.0000   -0.86147
233960.0000   -0.66663
234000.0000   -0.82064
234040.0000   -0.51212
234080.0000   -0.39505
234120.0000   -0.54279
234160.0000   -0.77078
234200.0000   -0.61973
234240.0000   -0.77415
234280.0000   -0.72333
234320.0000   -0.68182
234360.0000   -0.50074
234400.0000   -0.66401
234440.0000   -0.65676
234480.0000   -0.56571
234520.0000   -0.58676
234560.0000   -0.71040
234600.0000   -0.69524
234640.0000   -0.56995
234680.0000   -0.67715
234720.0000   -0.52727
234760.0000   -0.72828
234800.0000   -0.71883
234840.0000   -0.44187
234880.0000   -0.70940
234920.0000   -0.60235
234960.0000   -0.64982
235000.0000   -0.42767
235040.0000   -0.73210
235080.0000   -0.51233
235120.0000   -0.80456
235160.0000   -0.95632
235200.0000   -0.56301
235240.0000   -0.54058
235280.0000   -0.57155
235320.0000   -0.73198
235360.0000   -0.99051
235400.0000   -0.78830
235440.0000   -0.66615
235480.0000   -0.78997
235520.0000   -0.68465
235560.0000   -0.43874
235600.0000   -0.65286
235640.0000   -0.59285
235680.0000   -0.74260
235720.0000   -0.49915
235760.0000   -0.66081
235800.0000   -0.39132
235840.0000   -0.47157
235880.0000   -0.24141
235920.0000   -0.46477
235960.0000   -0.82508
236000.0000   -0.58804
236040.0000   -0.48500
236080.0000   -0.44552
236120.0000   -0.56416
236160.0000   -0.76697
236200.0000   -0.70793
236240.0000   -0.66665
236280.0000   -0.62856
236320.0000   -0.65211
236360.0000   -0.64675
236400.0000   -0.59219
236440.0000   -0.46940
236480.0000   -0.71418
236520.0000   -0.48471
236560.0000   -0.60212
236600.0000   -0.47915
236640.0000   -0.64139
236680.0000   -0.36631
236720.0000   -0.63829
236760.0000   -0.65776
236800.0000   -0.70786
236840.0000   -0.69613
236880.0000   -0.99022
236920.0000   -0.79638
236960.0000   -0.59762
237000.0000   -0.57173
237040.0000   -0.86159
237080.0000   -0.45828
237120.0000   -0.50667
237160.0000   -0.50171
237200.0000   -0.76500
237240.0000   -0.83999
237280.0000   -0.66404
237320.0000   -0.72683
237360.0000   -0.71520
237400.0000   -0.42792
237440.0000   -0.39282
237480.0000   -0.58951
237520.0000   -0.52715
237560.0000   -0.53271
237600.0000   -0.75648
237640.0000   -0.64079
237680.0000   -0.51504
237720.0000   -0.47198
237760.0000   -0.54511
237800.0000   -0.68349
237840.0000   -0.73422
237880.0000   -0.65619
237920.0000   -0.60406
237960.0000   -0.57488
238000.0000   -0.43483
238040.0000   -0.61124
238080.0000   -0.68070
238120.0000   -0.60369
238160.0000   -0.68677
238200.0000   -0.78161
238240.0000   -0.68949
238280.0000   -0.55664
238320.0000   -0.66305
238360.0000   -0.82149
238400.0000   -0.76240
238440.0000   -1.00383
238480.0000   -0.84799
238520.0000   -0.77268
238560.0000   -0.92023
238600.0000   -0.89796
238640.0000   -0.81323
238680.0000   -0.57021
238720.0000   -0.69959
238760.0000   -0.78020
238800.0000   -0.68830
238840.0000   -0.48605
238880.0000   -0.65263
238920.0000   -0.45086
238960.0000   -0.71781
239000.0000   -0.68051
239040.0000   -0.89194
239080.0000   -0.87727
239120.0000   -0.64283
239160.0000   -0.93563
239200.0000   -0.55411
239240.0000   -0.67657
239280.0000   -0.75568
239320.0000   -0.73179
239360.0000   -0.58478
239400.0000   -0.91872
239440.0000   -0.61130
239480.0000   -0.71434
239520.0000   -0.44171
239560.0000   -0.46332
239600.0000   -0.84203
239640.0000   -0.58974
239680.0000   -0.73794
239720.0000   -0.64912
239760.0000   -0.70978
239800.0000   -0.64542
239840.0000   -0.70767
239880.0000   -0.56947
239920.0000   -0.63641
239960.0000   -0.63414
240000.0000   -0.75025
240040.0000   -0.56108
240080.0000   -0.78437
240120.0000   -0.77389
240160.0000   -0.36867
240200.0000   -0.66920
240240.0000   -0.93347
240280.0000   -0.73387
240320.0000   -0.67036
240360.0000   -0.58204
240400.0000   -0.42477
240440.0000   -0.57995
240480.0000   -0.64226
240520.0000   -0.71299
240560.0000   -0.40929
240600.0000   -0.66639
240640.0000   -0.62932
240680.0000   -0.77049
240720.0000   -0.67067
240760.0000   -0.88742
240800.0000   -0.67685
240840.0000   -0.70278
240880.0000   -0.60553
240920.0000   -0.91155
240960.0000   -0.58499
241000.0000   -0.69631
241040.0000   -0.72114
241080.0000   -0.54716
241120.0000   -0.61897
241160.0000   -0.54343
241200.0000   -0.49189
241240.0000   -0.66439
241280.0000   -0.68186
241320.0000   -0.76664
241360.0000   -0.58741
241400.0000   -0.61943
241440.0000   -0.73360
241480.0000   -0.64500
241520.0000   -0.40441
241560.0000   -0.93843
241600.0000   -0.66482
241640.0000   -0.61204
241680.0000   -0.50958
241720.0000   -0.60841
241760.0000   -0.56845
241800.0000   -0.58188
241840.0000   -0.79383
241880.0000   -0.76531
241920.0000   -0.66836
241960.0000   -0.74164
242000.0000   -0.51761
242040.0000   -0.50383
242080.0000   -0.52025
242120.0000   -0.65408
242160.0000   -0.39316
242200.0000   -0.78035
242240.0000   -0.78451
242280.0000   -0.75306
242320.0000   -0.70186
242360.0000   -0.32351
242400.0000   -0.58831
242440.0000   -0.69815
242480.0000   -0.84330
242520.0000   -0.66329
242560.0000   -0.60189
242600.0000   -0.78160
242640.0000   -0.70087
242680.0000   -0.80080
242720.0000   -0.75149
242760.0000   -0.58020
242800.0000   -0.79503
242840.0000   -0.59600
242880.0000   -0.67212
242920.0000   -0.82928
242960.0000   -0.55638
243000.0000   -0.48000
243040.0000   -0.79026
243080.0000   -0.65880
243120.0000   -0.72180
243160.0000   -0.57077
243200.0000   -0.91014
243240.0000   -0.86327
243280.0000   -0.77288
243320.0000   -0.38586
243360.0000   -0.68653
243400.0000   -0.60636
243440.0000   -0.50899
243480.0000   -0.72893
243520.0000   -0.81874
243560.0000   -0.51072
243600.0000   -0.60421
243640.0000   -0.75421
243680.0000   -0.87316
243720.0000   -0.72481
243760.0000   -0.63816
243800.0000   -0.92180
243840.0000   -0.71979
243880.0000   -0.83532
243920.0000   -0.67881
243960.0000   -0.72112
244000.0000   -0.95229
244040.0000   -0.95196
244080.0000   -0.71162
244120.0000   -0.73475
244160.0000   -1.21900
244200.0000   -0.64204
244240.0000   -0.80561
244280.0000   -0.89847
244320.0000   -0.75153
244360.0000   -0.65129
244400.0000   -0.60948
244440.0000   -0.74425
244480.0000   -0.58177
244520.0000   -0.52068
244560.0000   -0.43646
244600.0000   -0.42051
244640.0000   -0.72079
244680.0000   -0.67726
244720.0000   -0.88967
244760.0000   -0.86651
244800.0000   -0.49561
244840.0000   -0.57561
244880.0000   -0.78528
244920.0000   -0.66547
244960.0000   -0.54261
245000.0000   -0.51791
245040.0000   -0.60322
245080.0000   -0.98939
245120.0000   -0.72034
245160.0000   -0.64541
245200.0000   -0.64385
245240.0000   -0.54707
245280.0000   -0.60055
245320.0000   -0.50869
245360.0000   -0.45812
245400.0000   -0.50706
245440.0000   -0.68584
245480.0000   -0.56031
245520.0000   -0.59593
245560.0000   -0.62061
245600.0000   -0.48105
245640.0000   -0.23594
245680.0000   -0.42576
245720.0000   -0.57658
245760.0000   -0.48259
245800.0000   -0.45217
245840.0000   -0.17788
245880.0000   -0.54484
245920.0000   -0.53457
245960.0000   -0.60664
246000.0000   -0.64186
246040.0000   -0.42099
246080.0000   -0.51455
246120.0000   -0.39804
246160.0000   -0.26691
246200.0000   -0.01029
246240.0000   -0.56973
246280.0000   -0.67490
246320.0000   -0.49048
246360.0000   -0.49284
246400.0000   -0.52795
246440.0000   -0.60343
246480.0000   -0.40974
246520.0000   -0.05990
246560.0000   -0.41702
246600.0000   -0.19788
246640.0000   -0.49492
246680.0000   -0.76230
246720.0000   -0.50422
246760.0000   -0.49069
246800.0000   -0.53603
246840.0000   -0.55236
246880.0000   -0.71211
246920.0000   -0.58973
246960.0000   -0.98541
247000.0000   -0.41339
247040.0000   -0.12541
247080.0000   -0.27618
247120.0000   -0.32676
247160.0000   -0.17486
247200.0000   -0.47660
247240.0000   -0.33545
247280.0000   -0.51544
247320.0000   -0.51561
247360.0000   -0.47480
247400.0000   -0.53517
247440.0000   -0.69088
247480.0000   -0.57962
247520.0000   -0.70868
247560.0000   -0.36503
247600.0000   -0.64138
247640.0000   -0.35468
247680.0000   -0.42689
247720.0000   -0.43388
247760.0000   -0.65103
247800.0000   -0.58725
247840.0000   -0.61650
247880.0000   -0.77855
247920.0000   -0.55518
247960.0000   -0.82036
248000.0000   -0.54533
248040.0000   -0.39833
248080.0000   -0.38417
248120.0000   -0.70897
248160.0000   -0.77039
248200.0000   -0.74381
248240.0000   -0.55476
248280.0000   -0.54533
248320.0000   -0.59501
248360.0000   -0.57515
248400.0000   -0.54061
248440.0000   -0.62810
248480.0000   -0.43888
248520.0000   -0.65309
248560.0000   -0.82013
248600.0000   -0.70285
248640.0000   -0.71060
248680.0000   -0.68131
248720.0000   -0.58910
248760.0000   -0.86877
248800.0000   -0.47981
248840.0000   -0.63041
248880.0000   -0.70801
248920.0000   -0.57334
248960.0000   -0.75019
249000.0000   -0.52272
249040.0000   -0.78224
249080.0000   -0.56211
249120.0000   -0.50746
249160.0000   -0.43390
249200.0000   -0.43727
249240.0000   -0.58944
249280.0000   -0.62614
249320.0000   -0.54941
249360.0000   -0.79286
249400.0000   -0.79765
249440.0000   -0.58427
249480.0000   -0.67459
249520.0000   -0.56608
249560.0000   -0.62598
249600.0000   -0.61533
249640.0000   -0.78268
249680.0000   -0.74027
249720.0000   -0.75429
249760.0000   -0.60364
249800.0000   -0.79985
249840.0000   -0.62647
249880.0000   -0.45383
249920.0000   -0.66263
249960.0000   -0.74949
250000.0000   -0.85687
250040.0000   -0.90666
250080.0000   -0.91094
250120.0000   -0.67523
250160.0000   -0.92211
250200.0000   -0.70485
250240.0000   -0.73202
250280.0000   -0.70458
250320.0000   -0.68530
250360.0000   -0.69817
250400.0000   -0.54401
250440.0000   -0.73419
250480.0000   -0.70547
250520.0000   -0.82356
250560.0000   -0.68043
250600.0000   -0.79351
250640.0000   -0.60535
250680.0000   -0.70348
250720.0000   -0.65739
250760.0000   -0.59062
250800.0000   -0.65922
250840.0000   -0.64246
250880.0000   -0.54533
250920.0000   -0.70446
250960.0000   -0.73928
251000.0000   -0.64712
251040.0000   -0.82582
251080.0000   -0.48358
251120.0000   -0.54618
251160.0000   -0.90720
251200.0000   -0.82372
251240.0000   -0.52741
251280.0000   -0.82794
251320.0000   -0.64422
251360.0000   -0.82011
251400.0000   -0.69693
251440.0000   -0.49527
251480.0000   -0.54922
251520.0000   -0.43487
251560.0000   -0.59331
251600.0000   -0.77028
251640.0000   -0.36182
251680.0000   -0.66527
251720.0000   -0.42776
251760.0000   -0.58072
251800.0000   -0.56981
251840.0000   -0.55497
251880.0000   -0.46523
251920.0000   -0.62579
251960.0000   -0.50064
252000.0000   -0.72934
252040.0000   -0.74550
252080.0000   -0.66946
252120.0000   -0.53514
252160.0000   -0.62515
252200.0000   -0.66888
252240.0000   -0.61231
252280.0000   -0.72982
252320.0000   -0.41016
252360.0000   -0.57129
252400.0000   -0.56950
252440.0000   -0.79693
252480.0000   -0.72817
252520.0000   -0.58399
252560.0000   -0.80787
252600.0000   -0.64659
252640.0000   -0.82792
252680.0000   -0.78137
252720.0000   -0.80075
252760.0000   -0.87176
252800.0000   -0.68904
252840.0000   -0.76792
252880.0000   -0.58559
252920.0000   -0.82676
252960.0000   -0.83202
253000.0000   -0.69764
253040.0000   -0.98418
253080.0000   -0.61684
253120.0000   -0.66455
253160.0000   -0.68724
253200.0000   -0.55157
253240.0000   -0.69924
253280.0000   -0.80786
253320.0000   -0.72128
253360.0000   -0.82278
253400.0000   -0.68359
253440.0000   -0.68505
253480.0000   -0.63804
253520.0000   -0.77494
253560.0000   -0.62754
253600.0000   -0.76816
253640.0000   -0.73578
253680.0000   -0.48030
253720.0000   -0.71757
253760.0000   -0.68775
253800.0000   -0.68191
253840.0000   -0.77284
253880.0000   -0.52988
253920.0000   -0.62491
253960.0000   -0.85491
254000.0000   -0.62831
254040.0000   -0.66343
254080.0000   -0.70417
254120.0000   -0.79145
254160.0000   -0.94177
254200.0000   -0.65132
254240.0000   -0.60116
254280.0000   -0.74383
254320.0000   -0.80504
254360.0000   -0.88404
254400.0000   -0.62128
254440.0000   -0.80362
254480.0000   -0.89421
254520.0000   -0.79251
254560.0000   -0.94580
254600.0000   -0.86037
254640.0000   -0.77756
254680.0000   -0.52575
254720.0000   -0.68596
254760.0000   -0.80298
254800.0000   -0.52872
254840.0000   -0.77087
254880.0000   -0.66201
254920.0000   -0.82382
254960.0000   -0.68698
255000.0000   -0.69165
255040.0000   -0.80168
255080.0000   -0.61481
255120.0000   -0.83643
255160.0000   -0.85546
255200.0000   -0.70184
255240.0000   -0.62918
255280.0000   -0.45181
255320.0000   -0.68783
255360.0000   -0.39840
255400.0000   -0.53630
255440.0000   -0.79206
255480.0000   -0.56364
255520.0000   -0.58844
255560.0000   -0.59699
255600.0000   -0.84621
255640.0000   -0.56277
255680.0000   -0.68289
255720.0000   -0.58039
255760.0000   -0.81387
255800.0000   -0.70846
255840.0000   -0.50926
255880.0000   -0.68132
255920.0000   -0.74894
255960.0000   -0.75090
256000.0000   -0.53934
256040.0000   -0.62387
256080.0000   -0.63454
256120.0000   -0.79462
256160.0000   -0.79821
256200.0000   -0.79861
256240.0000   -0.61079
256280.0000   -0.69591
256320.0000   -0.60866
256360.0000   -0.61341
256400.0000   -0.74847
256440.0000   -0.70364
256480.0000   -0.79324
256520.0000   -0.60184
256560.0000   -0.82874
256600.0000   -0.62720
256640.0000   -0.52288
256680.0000   -0.82606
256720.0000   -0.48323
256760.0000   -0.59494
256800.0000   -0.69653
256840.0000   -0.66008
256880.0000   -0.67423
256920.0000   -0.70915
256960.0000   -0.82141
257000.0000   -0.54529
257040.0000   -0.70045
257080.0000   -0.46301
257120.0000   -0.83332
257160.0000   -0.65267
257200.0000   -0.67667
257240.0000   -0.71576
257280.0000   -0.66895
257320.0000   -0.57959
257360.0000   -0.72286
257400.0000   -0.80701
257440.0000   -0.91356
257480.0000   -0.39446
257520.0000   -0.73796
257560.0000   -0.56156
257600.0000   -0.57425
257640.0000   -0.66806
257680.0000   -0.62616
257720.0000   -0.57030
257760.0000   -0.55402
257800.0000   -0.75190
257840.0000   -0.78773
257880.0000   -0.71327
257920.0000   -0.65621
257960.0000   -0.66212
258000.0000   -0.70924
258040.0000   -0.75596
258080.0000   -0.49498
258120.0000   -0.82978
258160.0000   -0.40625
258200.0000   -0.61671
258240.0000   -0.62613
258280.0000   -0.57816
258320.0000   -0.64930
258360.0000   -0.77468
258400.0000   -0.59547
258440.0000   -0.78440
258480.0000   -0.74756
258520.0000   -0.64882
258560.0000   -0.77888
258600.0000   -0.88474
258640.0000   -0.75323
258680.0000   -0.69036
258720.0000   -0.68435
258760.0000   -0.23737
258800.0000   -0.10637
258840.0000   -0.13047
258880.0000   -0.26379
258920.0000   -0.15496
258960.0000   -0.38024
259000.0000   -0.26327
259040.0000   -0.45412
259080.0000   -0.44028
259120.0000   -0.39692
259160.0000   -0.27149
259200.0000   -0.43595
259240.0000   -0.32184
259280.0000   -0.67730
259320.0000   -0.62596
259360.0000   -0.41462
259400.0000   -0.48414
259440.0000   -0.65428
259480.0000   -0.61257
259520.0000   -0.60745
259560.0000   -0.63218
259600.0000   -0.61698
259640.0000   -0.39934
259680.0000   -0.29556
259720.0000   -0.43368
259760.0000   -0.63717
259800.0000   -0.40113
259840.0000   -0.67430
259880.0000   -0.39168
259920.0000   -0.42797
259960.0000   -0.66456
260000.0000   -0.69144
260040.0000   -0.74089
260080.0000   -0.51870
260120.0000   -0.78599
260160.0000   -0.62199
260200.0000   -0.78414
260240.0000   -0.69085
260280.0000   -0.67423
260320.0000   -0.66104
260360.0000   -0.66176
260400.0000   -0.43843
260440.0000   -0.66407
260480.0000   -0.79788
260520.0000   -0.70539
260560.0000   -0.92591
260600.0000   -0.70641
260640.0000   -0.67484
260680.0000   -0.82197
260720.0000   -0.64315
260760.0000   -0.73372
260800.0000   -0.84457
260840.0000   -0.95829
260880.0000   -0.80845
260920.0000   -0.75100
260960.0000   -0.69725
261000.0000   -0.82279
261040.0000   -0.83581
261080.0000   -0.64437
261120.0000   -0.61464
261160.0000   -0.54770
261200.0000   -0.74662
261240.0000   -0.40827
261280.0000   -0.50580
261320.0000   -0.68711
261360.0000   -0.40326
261400.0000   -0.63619
261440.0000   -0.54508
261480.0000   -0.35467
261520.0000   -0.72779
261560.0000   -0.50986
261600.0000   -0.52310
261640.0000   -0.61797
261680.0000   -0.47343
261720.0000   -0.67912
261760.0000   -0.68376
261800.0000   -0.73552
261840.0000   -0.66829
261880.0000   -0.36032
261920.0000   -0.59128
261960.0000   -0.38052
262000.0000   -0.68181
262040.0000   -0.55866
262080.0000   -0.52997
262120.0000   -0.60656
262160.0000   -0.64560
262200.0000   -0.54689
262240.0000   -0.66275
262280.0000   -0.66634
262320.0000   -0.77765
262360.0000   -0.74138
262400.0000   -0.80887
262440.0000   -0.75663
262480.0000   -0.64418
262520.0000   -0.55747
262560.0000   -0.65363
262600.0000   -0.74541
262640.0000   -0.56060
262680.0000   -0.50180
262720.0000   -0.68324
262760.0000   -0.68833
262800.0000   -0.49499
262840.0000   -0.49871
262880.0000   -0.57333
262920.0000   -0.61058
262960.0000   -0.56105
263000.0000   -0.56368
263040.0000   -0.62183
263080.0000   -0.74152
263120.0000   -0.56510
263160.0000   -0.51518
263200.0000   -0.60092
263240.0000   -0.89312
263280.0000   -1.00994
263320.0000   -0.55867
263360.0000   -0.69869
263400.0000   -0.77692
263440.0000   -0.76302
263480.0000   -0.76788
263520.0000   -0.66772
263560.0000   -0.80389
263600.0000   -0.63801
263640.0000   -0.87448
263680.0000   -0.54405
263720.0000   -0.48951
263760.0000   -0.51182
263800.0000   -0.60146
263840.0000   -0.49643
263880.0000   -0.53449
263920.0000   -0.88032
263960.0000   -0.68171
264000.0000   -0.78824
264040.0000   -0.86761
264080.0000   -0.81455
264120.0000   -0.59108
264160.0000   -0.76385
264200.0000   -0.45203
264240.0000   -0.68069
264280.0000   -0.60527
264320.0000   -0.68665
264360.0000   -0.72355
264400.0000   -0.58493
264440.0000   -0.70771
264480.0000   -0.40401
264520.0000   -0.43559
264560.0000   -0.59161
264600.0000   -0.57894
264640.0000   -0.63677
264680.0000   -0.83255
264720.0000   -0.47310
264760.0000   -0.66460
264800.0000   -0.82426
264840.0000   -0.86565
264880.0000   -0.70738
264920.0000   -0.30558
264960.0000   -0.48375
265000.0000   -0.62812
265040.0000   -0.49808
265080.0000   -0.76194
265120.0000   -0.77860
265160.0000   -0.82386
265200.0000   -0.74546
265240.0000   -0.52193
265280.0000   -0.84263
265320.0000   -0.69117
265360.0000   -0.73614
265400.0000   -0.65091
265440.0000   -0.87074
265480.0000   -0.70725
265520.0000   -0.82221
265560.0000   -0.82116
265600.0000   -0.75205
265640.0000   -0.76239
265680.0000   -0.85926
265720.0000   -0.79173
265760.0000   -0.68477
265800.0000   -0.83268
265840.0000   -0.68767
265880.0000   -1.03149
265920.0000   -0.70740
265960.0000   -0.80385
266000.0000   -0.93578
266040.0000   -0.68061
266080.0000   -1.01480
266120.0000   -0.85540
266160.0000   -0.68659
266200.0000   -0.66837
266240.0000   -0.89560
266280.0000   -0.74926
266320.0000   -0.72019
266360.0000   -0.88357
266400.0000   -0.80104
266440.0000   -0.64262
266480.0000   -0.78792
266520.0000   -0.79307
266560.0000   -0.69973
266600.0000   -0.74777
266640.0000   -0.78135
266680.0000   -0.99881
266720.0000   -0.81553
266760.0000   -0.67758
266800.0000   -0.64408
266840.0000   -0.68815
266880.0000   -0.74473
266920.0000   -0.57408
266960.0000   -0.65618
267000.0000   -0.82354
267040.0000   -0.62005
267080.0000   -0.73770
267120.0000   -0.59012
267160.0000   -0.63945
267200.0000   -0.78252
267240.0000   -0.67701
267280.0000   -0.66911
267320.0000   -0.64631
267360.0000   -0.82324
267400.0000   -0.67643
267440.0000   -0.80397
267480.0000   -0.60243
267520.0000   -0.64157
267560.0000   -0.69834
267600.0000   -0.69547
267640.0000   -0.71104
267680.0000   -0.62950
267720.0000   -0.77698
267760.0000   -0.54721
267800.0000   -0.71983
267840.0000   -0.72114
267880.0000   -0.86185
267920.0000   -0.81521
267960.0000   -0.78683
268000.0000   -0.69590
268040.0000   -0.68781
268080.0000   -0.78680
268120.0000   -0.79930
268160.0000   -0.63783
268200.0000   -0.66683
268240.0000   -0.77298
268280.0000   -0.60779
268320.0000   -0.77862
268360.0000   -0.76841
268400.0000   -0.75776
268440.0000   -0.66504
268480.0000   -0.77882
268520.0000   -0.62625
268560.0000   -0.64307
268600.0000   -0.57084
268640.0000   -0.73449
268680.0000   -0.77756
268720.0000   -0.70095
268760.0000   -0.87610
268800.0000   -0.73333
268840.0000   -0.62741
268880.0000   -0.72618
268920.0000   -0.88527
268960.0000   -0.66471
269000.0000   -0.78936
269040.0000   -0.60984
269080.0000   -0.74648
269120.0000   -0.74873
269160.0000   -0.48352
269200.0000   -0.73548
269240.0000   -0.59721
269280.0000   -0.56193
269320.0000   -0.68108
269360.0000   -0.55618
269400.0000   -0.67232
269440.0000   -0.82721
269480.0000   -0.49220
269520.0000   -0.64541
269560.0000   -0.68092
269600.0000   -0.79996
269640.0000   -0.67099
269680.0000   -0.91319
269720.0000   -0.69524
269760.0000   -1.02315
269800.0000   -1.11489
269840.0000   -1.17570
269880.0000   -1.01137
269920.0000   -0.61268
269960.0000   -0.68580
270000.0000   -0.83677
270040.0000   -0.75506
270080.0000   -0.69321
270120.0000   -0.62434
270160.0000   -0.84317
270200.0000   -0.85428
270240.0000   -0.76840
270280.0000   -0.94703
270320.0000   -0.56701
270360.0000   -0.77238
270400.0000   -0.77426
270440.0000   -0.79243
270480.0000   -0.83967
270520.0000   -0.79501
270560.0000   -0.70232
270600.0000   -0.66987
270640.0000   -0.86359
270680.0000   -0.81618
270720.0000   -0.84037
270760.0000   -0.96216
270800.0000   -0.54949
270840.0000   -0.88575
270880.0000   -0.76438
270920.0000   -0.77891
270960.0000   -0.78027
271000.0000   -0.74890
271040.0000   -0.77567
271080.0000   -0.94106
271120.0000   -0.88688
271160.0000   -0.74185
271200.0000   -0.86401
271240.0000   -0.75089
271280.0000   -0.91083
271320.0000   -0.59681
271360.0000   -0.94196
271400.0000   -0.67083
271440.0000   -0.59853
271480.0000   -0.73570
271520.0000   -1.00981
271560.0000   -0.65355
271600.0000   -0.68724
271640.0000   -0.90642
271680.0000   -0.77496
271720.0000   -0.73992
271760.0000   -0.75726
271800.0000   -0.71984
271840.0000   -0.95481
271880.0000   -0.71203
271920.0000   -0.73197
271960.0000   -0.87873
272000.0000   -0.94856
272040.0000   -1.11678
272080.0000   -0.76072
272120.0000   -1.08502
272160.0000   -0.71438
272200.0000   -0.75613
272240.0000   -0.96110
272280.0000   -0.83631
272320.0000   -0.74600
272360.0000   -0.76258
272400.0000   -1.00248
272440.0000   -0.90986
272480.0000   -0.79917
272520.0000   -0.68667
272560.0000   -0.80620
272600.0000   -0.61447
272640.0000   -0.79293
272680.0000   -0.71443
272720.0000   -0.69352
272760.0000   -0.61648
272800.0000   -0.83173
272840.0000   -0.83669
272880.0000   -0.65364
272920.0000   -0.55244
272960.0000   -0.84744
273000.0000   -0.74184
273040.0000   -0.69192
273080.0000   -0.75920
273120.0000   -0.83705
273160.0000   -0.49728
273200.0000   -0.67210
273240.0000   -0.61198
273280.0000   -0.66644
273320.0000   -0.64886
273360.0000   -0.59569
273400.0000   -0.81574
273440.0000   -0.71600
273480.0000   -0.82118
273520.0000   -0.66942
273560.0000   -0.81587
273600.0000   -0.58160
273640.0000   -0.73152
273680.0000   -1.10122
273720.0000   -0.69582
273760.0000   -0.72302
273800.0000   -0.82361
273840.0000   -0.80397
273880.0000   -0.89699
273920.0000   -0.78321
273960.0000   -0.68072
274000.0000   -0.79344
274040.0000   -0.76989
274080.0000   -0.82651
274120.0000   -0.65105
274160.0000   -0.63396
274200.0000   -0.71987
274240.0000   -0.50684
274280.0000   -0.60613
274320.0000   -0.56221
274360.0000   -0.73540
274400.0000   -0.50432
274440.0000   -0.63839
274480.0000   -0.55575
274520.0000   -0.41999
274560.0000   -0.84295
274600.0000   -0.97605
274640.0000   -0.89715
274680.0000   -0.67571
274720.0000   -0.74593
274760.0000   -0.63476
274800.0000   -0.69428
274840.0000   -0.83971
274880.0000   -0.62392
274920.0000   -0.73092
274960.0000   -0.53501
275000.0000   -0.67154
275040.0000   -0.52297
275080.0000   -0.50930
275120.0000   -0.73555
275160.0000   -0.67652
275200.0000   -0.57083
275240.0000   -0.64283
275280.0000   -0.57413
275320.0000   -0.81574
275360.0000   -0.55014
275400.0000   -0.59499
275440.0000   -0.47853
275480.0000   -0.34820
275520.0000   -0.57242
275560.0000   -0.60756
275600.0000   -0.66882
275640.0000   -0.55268
275680.0000   -0.63830
275720.0000   -0.62817
275760.0000   -0.62250
275800.0000   -0.51893
275840.0000   -0.66265
275880.0000   -0.61175
275920.0000   -0.49099
275960.0000   -0.56854
276000.0000   -0.77502
276040.0000   -0.56478
276080.0000   -0.37438
276120.0000   -0.43859
276160.0000   -0.53655
276200.0000   -0.41152
276240.0000   -0.50864
276280.0000   -0.56586
276320.0000   -0.63047
276360.0000   -0.41987
276400.0000   -0.56975
276440.0000   -0.29773
276480.0000   -0.35029
276520.0000   -0.67649
276560.0000   -0.74668
276600.0000   -0.17457
276640.0000   -0.46494
276680.0000   -0.66349
276720.0000   -0.58350
276760.0000   -0.75475
276800.0000   -0.44224
276840.0000   -0.82133
276880.0000   -0.75482
276920.0000   -0.86751
276960.0000   -0.77996
277000.0000   -0.86140
277040.0000   -0.81757
277080.0000   -0.96221
277120.0000   -0.84847
277160.0000   -0.69058
277200.0000   -0.77062
277240.0000   -0.85571
277280.0000   -0.64916
277320.0000   -0.81542
277360.0000   -0.43316
277400.0000   -0.70190
277440.0000   -0.63084
277480.0000   -0.73428
277520.0000   -0.70625
277560.0000   -0.68224
277600.0000   -0.61708
277640.0000   -0.92038
277680.0000   -0.73782
277720.0000   -0.72933
277760.0000   -0.78861
277800.0000   -0.85769
277840.0000   -0.83940
277880.0000   -0.80580
277920.0000   -0.53279
277960.0000   -0.81488
278000.0000   -0.73124
278040.0000   -0.73270
278080.0000   -0.96385
278120.0000   -0.85599
278160.0000   -0.85103
278200.0000   -0.85655
278240.0000   -0.82941
278280.0000   -0.68177
278320.0000   -0.91045
278360.0000   -0.78621
278400.0000   -0.58668
278440.0000   -0.84943
278480.0000   -0.84969
278520.0000   -0.28702
278560.0000   -0.43283
278600.0000   -0.70175
278640.0000   -0.67384
278680.0000   -0.57196
278720.0000   -0.64554
278760.0000   -0.65185
278800.0000   -0.47399
278840.0000   -0.55220
278880.0000   -0.49722
278920.0000   -0.45674
278960.0000   -0.54280
279000.0000   -0.77809
279040.0000   -0.51994
279080.0000   -0.79778
279120.0000   -0.75764
279160.0000   -0.74261
279200.0000   -0.84238
279240.0000   -0.76571
279280.0000   -0.59973
279320.0000   -0.56208
279360.0000   -0.72156
279400.0000   -0.69834
279440.0000   -0.59089
279480.0000   -0.70754
279520.0000   -0.69072
279560.0000   -0.69070
279600.0000   -0.57931
279640.0000   -0.68236
279680.0000   -0.73948
279720.0000   -0.62330
279760.0000   -0.81700
279800.0000   -0.67442
279840.0000   -0.77510
279880.0000   -0.68384
279920.0000   -0.82704
279960.0000   -0.70538
280000.0000   -0.73788
280040.0000   -0.82876
280080.0000   -0.69847
280120.0000   -0.52809
280160.0000   -0.48113
280200.0000   -0.61047
280240.0000   -0.71531
280280.0000   -0.82134
280320.0000   -0.80220
280360.0000   -0.64939
280400.0000   -0.90784
280440.0000   -0.58973
280480.0000   -0.79017
280520.0000   -0.68545
280560.0000   -0.51947
280600.0000   -0.93707
280640.0000   -0.70784
280680.0000   -0.81311
280720.0000   -0.77121
280760.0000   -0.58653
280800.0000   -0.70249
280840.0000   -0.67855
280880.0000   -0.45779
280920.0000   -0.70640
280960.0000   -0.62862
281000.0000   -0.68995
281040.0000   -0.98712
281080.0000   -0.60623
281120.0000   -0.88442
281160.0000   -0.81076
281200.0000   -0.71284
281240.0000   -0.85980
281280.0000   -0.65788
281320.0000   -0.76717
281360.0000   -0.69347
281400.0000   -0.59523
281440.0000   -0.58853
281480.0000   -0.51412
281520.0000   -0.39823
281560.0000   -0.42712
281600.0000   -0.67133
281640.0000   -0.48327
281680.0000   -0.43791
281720.0000   -0.57202
281760.0000   -0.65081
281800.0000   -0.53263
281840.0000   -0.56421
281880.0000   -0.77668
281920.0000   -0.32895
281960.0000   -0.55131
282000.0000   -0.41822
282040.0000    0.00016
282080.0000   -0.43473
282120.0000   -0.26300
282160.0000   -0.55072
282200.0000   -0.62059
282240.0000   -0.50669
282280.0000   -0.73315
282320.0000   -0.63040
282360.0000   -0.57932
282400.0000   -0.67456
282440.0000   -0.50920
282480.0000   -0.73222
282520.0000   -0.59251
282560.0000   -0.60284
282600.0000   -0.57932
282640.0000   -0.83390
282680.0000   -0.82936
282720.0000   -1.01905
282760.0000   -0.81043
282800.0000   -0.62146
282840.0000   -0.73607
282880.0000   -1.19384
282920.0000   -0.86203
282960.0000   -0.99626
283000.0000   -0.69948
283040.0000   -0.74586
283080.0000   -0.79412
283120.0000   -0.76787
283160.0000   -0.93849
283200.0000   -1.02977
283240.0000   -0.82654
283280.0000   -0.91745
283320.0000   -0.79931
283360.0000   -1.09765
283400.0000   -1.03721
283440.0000   -0.94500
283480.0000   -1.12694
283520.0000   -0.86986
283560.0000   -0.80001
283600.0000   -0.59224
283640.0000   -0.89260
283680.0000   -0.87812
283720.0000   -0.96466
283760.0000   -0.86875
283800.0000   -0.85357
283840.0000   -0.84347
283880.0000   -0.85541
283920.0000   -1.18241
283960.0000   -0.88639
284000.0000   -0.84757
284040.0000   -0.88370
284080.0000   -0.38590
284120.0000   -0.62228
284160.0000   -1.10869
284200.0000   -0.69297
284240.0000   -0.71025
284280.0000   -0.89066
284320.0000   -0.81452
284360.0000   -0.78040
284400.0000   -0.88143
284440.0000   -0.99445
284480.0000   -0.86235
284520.0000   -0.87687
284560.0000   -0.85525
284600.0000   -0.46405
284640.0000   -0.89582
284680.0000   -0.86597
284720.0000   -0.99831
284760.0000   -0.84497
284800.0000   -0.55954
284840.0000   -0.59167
284880.0000   -0.61932
284920.0000   -0.62082
284960.0000   -0.83098
285000.0000   -0.68610
285040.0000   -0.52360
285080.0000   -0.76534
285120.0000   -0.73165
285160.0000   -0.88657
285200.0000   -0.70783
285240.0000   -0.68334
285280.0000   -0.85159
285320.0000   -0.81319
285360.0000   -0.68196
285400.0000   -0.91077
285440.0000   -0.91026
285480.0000   -0.66111
285520.0000   -1.00031
285560.0000   -1.02724
285600.0000   -0.93834
285640.0000   -0.86027
285680.0000   -0.75693
285720.0000   -0.58238
285760.0000   -0.66265
285800.0000   -0.58578
285840.0000   -0.68267
285880.0000   -0.55020
285920.0000   -0.69671
285960.0000   -0.58435
286000.0000   -0.55874
286040.0000   -0.27759
286080.0000   -0.61471
286120.0000   -0.53905
286160.0000   -0.77520
286200.0000   -0.65858
286240.0000   -0.66612
286280.0000   -0.50329
286320.0000   -0.59528
286360.0000   -0.44992
286400.0000   -0.52772
286440.0000   -0.55809
286480.0000   -0.55672
286520.0000   -0.51684
286560.0000   -0.48230
286600.0000   -0.68459
286640.0000   -0.60754
286680.0000   -0.83719
286720.0000   -0.82266
286760.0000   -0.57406
286800.0000   -0.76751
286840.0000   -0.79558
286880.0000   -0.58800
286920.0000   -0.66433
286960.0000   -0.74396
287000.0000   -0.53051
287040.0000   -0.75317
287080.0000   -0.56061
287120.0000   -0.63491
287160.0000   -0.65424
287200.0000   -0.62624
287240.0000   -0.83589
287280.0000   -0.55606
287320.0000   -0.96406
287360.0000   -0.72984
287400.0000   -0.74704
287440.0000   -0.71302
287480.0000   -0.74609
287520.0000   -0.86333
287560.0000   -0.84576
287600.0000   -0.92752
287640.0000   -0.96705
287680.0000   -0.95280
287720.0000   -0.75399
287760.0000   -0.72410
287800.0000   -0.82214
287840.0000   -0.72700
287880.0000   -0.65235
287920.0000   -0.59649
287960.0000   -0.82278
288000.0000   -0.72453
288040.0000   -0.68513
288080.0000   -0.83824
288120.0000   -0.69372
288160.0000   -0.94527
288200.0000   -0.78632
288240.0000   -0.51637
288280.0000   -0.67882
288320.0000   -0.62217
288360.0000   -0.72280
288400.0000   -0.64153
288440.0000   -0.65496
288480.0000   -0.89779
288520.0000   -0.80431
288560.0000   -0.74422
288600.0000   -0.72898
288640.0000   -0.53103
288680.0000   -0.81138
288720.0000   -0.57851
288760.0000   -0.62954
288800.0000   -0.64374
288840.0000   -0.77675
288880.0000   -0.73298
288920.0000   -0.84272
288960.0000   -0.82172
289000.0000   -0.76536
289040.0000   -0.60758
289080.0000   -0.68991
289120.0000   -0.72419
289160.0000   -0.80277
289200.0000   -0.83798
289240.0000   -0.92812
289280.0000   -0.72275
289320.0000   -0.71814
289360.0000   -0.71264
289400.0000   -0.66409
289440.0000   -0.69124
289480.0000   -0.66374
289520.0000   -0.85900
289560.0000   -0.73747
289600.0000   -0.70004
289640.0000   -0.63766
289680.0000   -0.87333
289720.0000   -0.67296
289760.0000   -0.73766
289800.0000   -0.90849
289840.0000   -0.73447
289880.0000   -0.71081
289920.0000   -0.77491
289960.0000   -0.71407
290000.0000   -0.64021
290040.0000   -0.69101
290080.0000   -0.74753
290120.0000   -0.82434
290160.0000   -0.85953
290200.0000   -0.68975
290240.0000   -0.82093
290280.0000   -0.79199
290320.0000   -0.89923
290360.0000   -0.74019
290400.0000   -0.74209
290440.0000   -0.65882
290480.0000   -0.80040
290520.0000   -0.92767
290560.0000   -0.70343
290600.0000   -0.49959
290640.0000   -0.50975
290680.0000   -0.64525
290720.0000   -0.24351
290760.0000   -0.68632
290800.0000   -0.38594
290840.0000   -0.56102
290880.0000   -0.67096
290920.0000   -0.56152
290960.0000   -0.50955
291000.0000   -0.65804
291040.0000   -0.69461
291080.0000   -0.57780
291120.0000   -0.54276
291160.0000   -0.37679
291200.0000   -0.72742
291240.0000   -0.80093
291280.0000   -0.62741
291320.0000   -0.62650
291360.0000   -0.64779
291400.0000   -0.74472
291440.0000   -0.82670
291480.0000   -0.60922
291520.0000   -0.54638
291560.0000   -0.32711
291600.0000   -0.67674
291640.0000   -0.83094
291680.0000   -0.73573
291720.0000   -0.96702
291760.0000   -0.64718
291800.0000   -0.70225
291840.0000   -0.62637
291880.0000   -0.92916
291920.0000   -0.74963
291960.0000   -0.97720
292000.0000   -0.58879
292040.0000   -0.72596
292080.0000   -0.54599
292120.0000   -0.79463
292160.0000   -0.82775
292200.0000   -0.71412
292240.0000   -0.64485
292280.0000   -0.77597
292320.0000   -0.76594
292360.0000   -0.68294
292400.0000   -0.67898
292440.0000   -0.75604
292480.0000   -0.67891
292520.0000   -0.78760
292560.0000   -0.89031
292600.0000   -0.72834
292640.0000   -0.57967
292680.0000   -0.98344
292720.0000   -0.80562
292760.0000   -0.76783
292800.0000   -0.53014
292840.0000   -0.77698
292880.0000   -0.66568
292920.0000   -0.67912
292960.0000   -0.64815
293000.0000   -0.64109
293040.0000   -0.75714
293080.0000   -0.93596
293120.0000   -0.63223
293160.0000   -0.67183
293200.0000   -0.70147
293240.0000   -0.83466
293280.0000   -0.71942
293320.0000   -0.63385
293360.0000   -0.89273
293400.0000   -0.83271
293440.0000   -0.58421
293480.0000   -0.75692
293520.0000   -0.72571
293560.0000   -0.55946
293600.0000   -0.66810
293640.0000   -0.50738
293680.0000   -0.58847
293720.0000   -0.69377
293760.0000   -0.53520
293800.0000   -0.55337
293840.0000   -0.30881
293880.0000   -0.43745
293920.0000   -0.44118
293960.0000   -0.44182
294000.0000   -0.27736
294040.0000   -0.12647
294080.0000   -0.20656
294120.0000   -0.40231
294160.0000   -0.23003
294200.0000   -0.23373
294240.0000   -0.45447
294280.0000   -0.59470
294320.0000   -0.46732
294360.0000   -0.51873
294400.0000   -0.47875
294440.0000   -0.54068
294480.0000   -0.43614
294520.0000   -0.60981
294560.0000   -0.56135
294600.0000   -0.77908
294640.0000   -0.56380
294680.0000   -0.66645
294720.0000   -0.48299
294760.0000   -0.53274
294800.0000   -0.55124
294840.0000   -0.61124
294880.0000   -0.72329
294920.0000   -0.68988
294960.0000   -0.63420
295000.0000   -0.69871
295040.0000   -0.57474
295080.0000   -0.61136
295120.0000   -0.75237
295160.0000   -0.72217
295200.0000   -0.71161
295240.0000   -0.69203
295280.0000   -0.68974
295320.0000   -0.54857
295360.0000   -0.79310
295400.0000   -0.74417
295440.0000   -0.71313
295480.0000   -0.55569
295520.0000   -0.61757
295560.0000   -0.60812
295600.0000   -0.67901
295640.0000   -0.86130
295680.0000   -0.76159
295720.0000   -0.76535
295760.0000   -0.69718
295800.0000   -0.79901
295840.0000   -0.56477
295880.0000   -0.82156
295920.0000   -0.78106
295960.0000   -0.81363
296000.0000   -0.75643
296040.0000   -0.79370
296080.0000   -0.46829
296120.0000   -0.66011
296160.0000   -0.81451
296200.0000   -0.60920
296240.0000   -0.68907
296280.0000   -0.63916
296320.0000   -0.79399
296360.0000   -0.67493
296400.0000   -0.71380
296440.0000   -0.74452
296480.0000   -0.79526
296520.0000   -0.71735
296560.0000   -0.59510
296600.0000   -0.73272
296640.0000   -0.67481
296680.0000   -0.50858
296720.0000   -0.44330
296760.0000   -0.67211
296800.0000   -0.70586
296840.0000   -0.68049
296880.0000   -0.44919
296920.0000   -0.54109
296960.0000   -0.72117
297000.0000   -0.67924
297040.0000   -0.69994
297080.0000   -0.68892
297120.0000   -0.68335
297160.0000   -0.72805
297200.0000   -0.73821
297240.0000   -0.68385
297280.0000   -0.82314
297320.0000   -0.64592
297360.0000   -0.79194
297400.0000   -0.56388
297440.0000   -0.52160
297480.0000   -0.78329
297520.0000   -0.44787
297560.0000   -0.49949
297600.0000   -0.49007
297640.0000   -0.74621
297680.0000   -0.67425
297720.0000   -0.74387
297760.0000   -0.51913
297800.0000   -0.70679
297840.0000   -0.66053
297880.0000   -0.63418
297920.0000   -0.34790
297960.0000   -0.42654
298000.0000   -0.30192
298040.0000   -0.47022
298080.0000   -0.27554
298120.0000   -0.51983
298160.0000   -0.34184
298200.0000   -0.59934
298240.0000   -0.52966
298280.0000   -0.60156
298320.0000   -0.62181
298360.0000   -0.74046
298400.0000   -0.49097
298440.0000   -0.45846
298480.0000   -0.78165
298520.0000   -0.78913
298560.0000   -0.62213
298600.0000   -0.50544
298640.0000   -0.55936
298680.0000   -0.82375
298720.0000   -0.50955
298760.0000   -0.57816
298800.0000   -0.40091
298840.0000   -0.65249
298880.0000   -0.77337
298920.0000   -0.66989
298960.0000   -0.83213
299000.0000   -0.63470
299040.0000   -0.73946
299080.0000   -0.57017
299120.0000   -0.57928
299160.0000   -0.58052
299200.0000   -0.59767
299240.0000   -0.68238
299280.0000   -0.62110
299320.0000   -0.65367
299360.0000   -0.62169
299400.0000   -0.73272
299440.0000   -0.75045
299480.0000   -0.39875
299520.0000   -0.56241
299560.0000   -0.62914
299600.0000   -0.80220
299640.0000   -0.60024
299680.0000   -0.70380
299720.0000   -0.67130
299760.0000   -0.53940
299800.0000   -0.44601
299840.0000   -0.53224
299880.0000   -0.64094
299920.0000   -0.76338
299960.0000   -0.46265
300000.0000   -0.62836
300040.0000   -0.70009
300080.0000   -0.38464
300120.0000   -0.73891
300160.0000   -0.64197
300200.0000   -0.71131
300240.0000   -0.59910
300280.0000   -0.84358
300320.0000   -0.79102
300360.0000   -0.65991
300400.0000   -0.63184
300440.0000   -0.79699
300480.0000   -0.61886
300520.0000   -0.61905
300560.0000   -0.54117
300600.0000   -0.74052
300640.0000   -0.63175
300680.0000   -0.79523
300720.0000   -0.63034
300760.0000   -0.87341
300800.0000   -0.68242
300840.0000   -0.76787
300880.0000   -0.67490
300920.0000   -0.76120
300960.0000   -0.47731
301000.0000   -0.40863
301040.0000   -0.75574
301080.0000   -0.28653
301120.0000   -0.66639
301160.0000   -0.50732
301200.0000   -0.81499
301240.0000   -0.68983
301280.0000   -0.76345
301320.0000   -0.92548
301360.0000   -0.88367
301400.0000   -0.81711
301440.0000   -0.79941
301480.0000   -0.80253
301520.0000   -0.58158
301560.0000   -0.77208
301600.0000   -0.93964
301640.0000   -0.69213
301680.0000   -0.66546
301720.0000   -0.73196
301760.0000   -0.87262
301800.0000   -0.66950
301840.0000   -0.60198
301880.0000   -0.59617
301920.0000   -0.89247
301960.0000   -0.60223
302000.0000   -0.53223
302040.0000   -0.30924
302080.0000   -0.71078
302120.0000   -0.81581
302160.0000   -0.99564
302200.0000   -0.75036
302240.0000   -0.68199
302280.0000   -0.76640
302320.0000   -0.82387
302360.0000   -1.02805
302400.0000   -0.88563
302440.0000   -0.81261
302480.0000   -0.62396
302520.0000   -0.81147
302560.0000   -0.75383
302600.0000   -0.96202
302640.0000   -0.82003
302680.0000   -0.79155
302720.0000   -0.71403
302760.0000   -0.98153
302800.0000   -0.66073
302840.0000   -0.89984
302880.0000   -0.87375
302920.0000   -1.10380
302960.0000   -0.58728
303000.0000   -0.52218
303040.0000   -0.46255
303080.0000   -0.65167
303120.0000   -0.46594
303160.0000   -0.23049
303200.0000   -0.38459
303240.0000   -0.44696
303280.0000   -0.69600
303320.0000   -0.50946
303360.0000   -0.33106
303400.0000   -0.49200
303440.0000   -0.53514
303480.0000   -0.39687
303520.0000   -0.47129
303560.0000   -0.82917
303600.0000   -0.70069
303640.0000   -0.67663
303680.0000   -0.71232
303720.0000   -0.76058
303760.0000   -0.62880
303800.0000   -0.67562
303840.0000   -0.68149
303880.0000   -0.73569
303920.0000   -0.58578
303960.0000   -0.67689
304000.0000   -0.86471
304040.0000   -1.15013
304080.0000   -0.62777
304120.0000   -0.78112
304160.0000   -0.88001
304200.0000   -0.53469
304240.0000   -0.58795
304280.0000   -0.73784
304320.0000   -0.72310
304360.0000   -0.53237
304400.0000   -1.04186
304440.0000   -0.85633
304480.0000   -0.78757
304520.0000   -0.84563
304560.0000   -0.77580
304600.0000   -0.64644
304640.0000   -0.72254
304680.0000   -1.05807
304720.0000   -0.75301
304760.0000   -0.61298
304800.0000   -0.80239
304840.0000   -0.65417
304880.0000   -0.62485
304920.0000   -0.75114
304960.0000   -0.89327
305000.0000   -0.73042
305040.0000   -0.56279
305080.0000   -0.58845
305120.0000   -0.59159
305160.0000   -0.74033
305200.0000   -0.42723
305240.0000   -0.82891
305280.0000   -0.47512
305320.0000   -0.62900
305360.0000   -0.59951
305400.0000   -0.61665
305440.0000   -0.51277
305480.0000   -0.71257
305520.0000   -0.66767
305560.0000   -0.57912
305600.0000   -0.69814
305640.0000   -0.71249
305680.0000   -0.58642
305720.0000   -0.48357
305760.0000   -0.92149
305800.0000   -0.72134
305840.0000   -0.68478
305880.0000   -0.55689
305920.0000   -0.72807
305960.0000   -0.77318
306000.0000   -0.36006
306040.0000   -0.78275
306080.0000   -0.58282
306120.0000   -0.86028
306160.0000   -0.70628
306200.0000   -0.80084
306240.0000   -0.90426
306280.0000   -0.75835
306320.0000   -0.81847
306360.0000   -0.76279
306400.0000   -0.82115
306440.0000   -0.68610
306480.0000   -0.68269
306520.0000   -0.65349
306560.0000   -0.84297
306600.0000   -0.67275
306640.0000   -0.71296
306680.0000   -0.82236
306720.0000   -0.61110
306760.0000   -0.61082
306800.0000   -0.64662
306840.0000   -0.86612
306880.0000   -0.88321
306920.0000   -0.77326
306960.0000   -0.82060
307000.0000   -0.70204
307040.0000   -0.63595
307080.0000   -0.62593
307120.0000   -0.66767
307160.0000   -0.80662
307200.0000   -0.87027
307240.0000   -0.66131
307280.0000   -0.55952
307320.0000   -0.78775
307360.0000   -0.73980
307400.0000   -0.44018
307440.0000   -0.45910
307480.0000   -0.89538
307520.0000   -1.01942
307560.0000   -0.79447
307600.0000   -0.91078
307640.0000   -0.46883
307680.0000   -0.44772
307720.0000   -0.63169
307760.0000   -0.53465
307800.0000   -0.56586
307840.0000   -0.44161
307880.0000   -0.73930
307920.0000   -0.71374
307960.0000   -0.65682
308000.0000   -0.79215
308040.0000   -0.67917
308080.0000   -0.77948
308120.0000   -0.53830
308160.0000   -0.58006
308200.0000   -0.64954
308240.0000   -0.83795
308280.0000   -0.71985
308320.0000   -0.60330
308360.0000   -0.61916
308400.0000   -0.60306
308440.0000   -0.60462
308480.0000   -0.66762
308520.0000   -0.63868
308560.0000   -0.67401
308600.0000   -0.65021
308640.0000   -0.75469
308680.0000   -0.83608
308720.0000   -0.79530
308760.0000   -0.73910
308800.0000   -0.63468
308840.0000   -0.56196
308880.0000   -0.69232
308920.0000   -0.41193
308960.0000   -0.70131
309000.0000   -0.70078
309040.0000   -0.61400
309080.0000   -0.46601
309120.0000   -0.58388
309160.0000   -0.64427
309200.0000   -0.54040
309240.0000   -0.47865
309280.0000   -0.65536
309320.0000   -0.76529
309360.0000   -0.81982
309400.0000   -0.85860
309440.0000   -0.81668
309480.0000   -0.69723
309520.0000   -0.66038
309560.0000   -0.78472
309600.0000   -0.76664
309640.0000   -0.54845
309680.0000   -0.43200
309720.0000   -0.64354
309760.0000   -0.79219
309800.0000   -0.90696
309840.0000   -0.84406
309880.0000   -0.70038
309920.0000   -0.81677
309960.0000   -0.71446
310000.0000   -0.83333
310040.0000   -0.78350
310080.0000   -0.97718
310120.0000   -0.62561
310160.0000   -0.67689
310200.0000   -0.76205
310240.0000   -0.62844
310280.0000   -0.60256
310320.0000   -0.60245
310360.0000   -0.66953
310400.0000   -0.72389
310440.0000   -0.69494
310480.0000   -0.90500
310520.0000   -0.54008
310560.0000   -0.70895
310600.0000   -0.79882
310640.0000   -0.59491
310680.0000   -0.79059
310720.0000   -0.38998
310760.0000   -0.28586
310800.0000   -0.89923
310840.0000   -0.67316
310880.0000   -0.86308
310920.0000   -0.71412
310960.0000   -0.77924
311000.0000   -0.52877
311040.0000   -0.65855
311080.0000   -0.74146
311120.0000   -0.63999
311160.0000   -0.71595
311200.0000   -0.76340
311240.0000   -0.76069
311280.0000   -0.48695
311320.0000   -0.89058
311360.0000   -0.59610
311400.0000   -0.67058
311440.0000   -0.92631
311480.0000   -0.69358
311520.0000   -0.77098
311560.0000   -0.37603
311600.0000   -0.66304
311640.0000   -0.73519
311680.0000   -0.54767
311720.0000   -0.70854
311760.0000   -0.76045
311800.0000   -0.77628
311840.0000   -0.64348
311880.0000   -0.52994
311920.0000   -0.66624
311960.0000   -0.64538
312000.0000   -0.63131
312040.0000   -0.60499
312080.0000   -0.60183
312120.0000   -0.77058
312160.0000   -0.52038
312200.0000   -0.59815
312240.0000   -0.76960
312280.0000   -0.74739
312320.0000   -0.88518
312360.0000   -0.76060
312400.0000   -0.77922
312440.0000   -0.70113
312480.0000   -0.41734
312520.0000   -0.78394
312560.0000   -0.60855
312600.0000   -0.98016
312640.0000   -0.52858
312680.0000   -0.52609
312720.0000   -0.60006
312760.0000   -0.78888
312800.0000   -0.88318
312840.0000   -0.80387
312880.0000   -0.83046
312920.0000   -0.75654
312960.0000   -0.72314
313000.0000   -0.86222
313040.0000   -0.68879
313080.0000   -0.65108
313120.0000   -0.48742
313160.0000   -0.63165
313200.0000   -0.74969
313240.0000   -0.51130
313280.0000   -0.70560
313320.0000   -0.73407
313360.0000   -1.15024
313400.0000   -0.72811
313440.0000   -0.86279
313480.0000   -0.45286
313520.0000   -0.63085
313560.0000   -0.82065
313600.0000   -0.87374
313640.0000   -0.78630
313680.0000   -0.65735
313720.0000   -0.77269
313760.0000   -0.53140
313800.0000   -0.68106
313840.0000   -0.49863
313880.0000   -0.80937
313920.0000   -0.47859
313960.0000   -0.45389
314000.0000   -0.63603
314040.0000   -0.53783
314080.0000   -0.48135
314120.0000   -0.76683
314160.0000   -0.19280
314200.0000   -0.32177
314240.0000   -0.68139
314280.0000   -0.70613
314320.0000   -0.87130
314360.0000   -0.79136
314400.0000   -0.66700
314440.0000   -0.60824
314480.0000   -0.83726
314520.0000   -0.77430
314560.0000   -0.70810
314600.0000   -0.71029
314640.0000   -0.56931
314680.0000   -0.86921
314720.0000   -0.51422
314760.0000   -0.48264
314800.0000   -0.62226
314840.0000   -0.40296
314880.0000   -0.59952
314920.0000   -0.63285
314960.0000   -0.45186
315000.0000   -0.59361
315040.0000   -0.74574
315080.0000   -0.48049
315120.0000   -0.48301
315160.0000   -0.60609
315200.0000   -0.76957
315240.0000   -0.58610
315280.0000   -0.70206
315320.0000   -0.48476
315360.0000   -0.66272
315400.0000   -0.45084
315440.0000   -0.74958
315480.0000   -0.30414
315520.0000   -0.49597
315560.0000   -0.74086
315600.0000   -0.55021
315640.0000   -0.61364
315680.0000   -0.41654
315720.0000   -0.60835
315760.0000   -0.50138
315800.0000   -0.47302
315840.0000   -0.60488
315880.0000   -0.52768
315920.0000   -0.65290
315960.0000   -0.82810
316000.0000   -0.64876
316040.0000   -0.53773
316080.0000   -0.66699
316120.0000   -0.68096
316160.0000   -0.89410
316200.0000   -0.69417
316240.0000   -0.48623
316280.0000   -0.79052
316320.0000   -0.64764
316360.0000   -0.35588
316400.0000   -0.73307
316440.0000   -0.44343
316480.0000   -0.23871
316520.0000   -0.27238
316560.0000   -0.29308
316600.0000   -0.41275
316640.0000   -0.36338
316680.0000   -0.50316
316720.0000   -0.59757
316760.0000   -0.32829
316800.0000   -0.35985
316840.0000   -0.32329
316880.0000   -0.52277
316920.0000   -0.64524
316960.0000   -0.52519
317000.0000   -0.74931
317040.0000   -0.69245
317080.0000   -0.68383
317120.0000   -0.58444
317160.0000   -0.57119
317200.0000   -0.62473
317240.0000   -0.62969
317280.0000   -0.83462
317320.0000   -0.40671
317360.0000   -0.71259
317400.0000   -0.31005
317440.0000   -0.54666
317480.0000   -0.27097
317520.0000   -0.32905
317560.0000   -0.60021
317600.0000   -0.25738
317640.0000   -0.42242
317680.0000   -0.56767
317720.0000   -0.54207
317760.0000   -0.63273
317800.0000   -0.63631
317840.0000   -0.76590
317880.0000   -0.50945
317920.0000   -0.51729
317960.0000   -0.42458
318000.0000   -0.60749
318040.0000   -0.74632
318080.0000   -0.55774
318120.0000   -0.76064
318160.0000   -0.57624
318200.0000   -0.73171
318240.0000   -0.68877
318280.0000   -0.58116
318320.0000   -0.84088
318360.0000   -0.74154
318400.0000   -0.56544
318440.0000   -0.75195
318480.0000   -0.79949
318520.0000   -0.73708
318560.0000   -0.72214
318600.0000   -0.85418
318640.0000   -0.68237
318680.0000   -0.65873
318720.0000   -0.60683
318760.0000   -0.41164
318800.0000   -0.67485
318840.0000   -0.60814
318880.0000   -0.70223
318920.0000   -0.69673
318960.0000   -0.68396
319000.0000   -0.58445
319040.0000   -0.61553
319080.0000   -0.60794
319120.0000   -0.57358
319160.0000   -0.47885
319200.0000   -0.63657
319240.0000   -0.63893
319280.0000   -0.51065
319320.0000   -0.43632
319360.0000   -0.43536
319400.0000   -0.52982
319440.0000   -0.56813
319480.0000   -0.34052
319520.0000   -0.49391
319560.0000   -0.85251
319600.0000   -0.55588
319640.0000   -0.63538
319680.0000   -0.61711
319720.0000   -0.77198
319760.0000   -0.64188
319800.0000   -0.58031
319840.0000   -0.61025
319880.0000   -0.54523
319920.0000   -0.66214
319960.0000   -0.53913
320000.0000   -0.72151
320040.0000   -0.47366
320080.0000   -0.37899
320120.0000   -0.52603
320160.0000   -0.59036
320200.0000   -0.65280
320240.0000   -0.62728
320280.0000   -0.59254
320320.0000   -0.65672
320360.0000   -0.60939
320400.0000   -0.47898
320440.0000   -0.61659
320480.0000   -0.55912
320520.0000   -0.80570
320560.0000   -0.73910
320600.0000   -0.64736
320640.0000   -0.69285
320680.0000   -0.74084
320720.0000   -0.40097
320760.0000   -0.64274
320800.0000   -0.61368
320840.0000   -0.61089
320880.0000   -0.59004
320920.0000   -0.51221
320960.0000   -0.27707
321000.0000   -0.56468
321040.0000   -0.40869
321080.0000   -0.46532
321120.0000   -0.46364
321160.0000   -0.64720
321200.0000   -0.72287
321240.0000   -0.55723
321280.0000   -0.70096
321320.0000   -0.48094
321360.0000   -0.74272
321400.0000   -0.52365
321440.0000   -0.63470
321480.0000   -0.72285
321520.0000   -0.79614
321560.0000   -0.14656
321600.0000   -0.74176
321640.0000   -0.48026
321680.0000   -0.44397
321720.0000   -0.36504
321760.0000   -0.17157
321800.0000   -0.51608
321840.0000   -0.55948
321880.0000   -0.60769
321920.0000   -0.57284
321960.0000   -0.51765
322000.0000   -0.43898
322040.0000   -0.66097
322080.0000   -0.68547
322120.0000   -0.63988
322160.0000   -0.72185
322200.0000   -0.41058
322240.0000   -0.40439
322280.0000   -0.45978
322320.0000   -0.58819
322360.0000   -0.69988
322400.0000   -0.54521
322440.0000   -0.48892
322480.0000   -0.57736
322520.0000   -0.64899
322560.0000   -0.49659
322600.0000   -0.15603
322640.0000   -0.22501
322680.0000   -0.16122
322720.0000   -0.74745
322760.0000   -0.56636
322800.0000   -0.55386
322840.0000   -0.54563
322880.0000   -0.59915
322920.0000   -0.44257
322960.0000   -0.41289
323000.0000   -0.35224
323040.0000   -0.45493
323080.0000   -0.49803
323120.0000   -0.56965
323160.0000   -0.60678
323200.0000   -0.85802
323240.0000   -0.71814
323280.0000   -0.61155
323320.0000   -0.50833
323360.0000   -0.58461
323400.0000   -0.54746
323440.0000   -0.64230
323480.0000   -0.45415
323520.0000   -0.41350
323560.0000   -0.47430
323600.0000   -0.62996
323640.0000   -0.46902
323680.0000   -0.49157
323720.0000   -0.54006
323760.0000   -0.33670
323800.0000   -0.41869
323840.0000   -0.65512
323880.0000   -0.51765
323920.0000   -0.53440
323960.0000   -0.40871
324000.0000   -0.40401
324040.0000   -0.48333
324080.0000   -0.58684
324120.0000   -0.51306
324160.0000   -0.68217
324200.0000   -0.39919
324240.0000   -0.51789
324280.0000   -0.54435
324320.0000   -0.66115
324360.0000   -0.68295
324400.0000   -0.88692
324440.0000   -0.70576
324480.0000   -0.80569
324520.0000   -0.86692
324560.0000   -1.01553
324600.0000   -0.73277
324640.0000   -0.53376
324680.0000   -0.47613
324720.0000   -0.78902
324760.0000   -0.87389
324800.0000   -0.76791
324840.0000   -0.75605
324880.0000   -0.93326
324920.0000   -0.62277
324960.0000   -0.66786
325000.0000   -0.77539
325040.0000   -0.54944
325080.0000   -0.61535
325120.0000   -0.66493
325160.0000   -0.97722
325200.0000   -0.69850
325240.0000   -0.78523
325280.0000   -0.53261
325320.0000   -0.79265
325360.0000   -0.40743
325400.0000   -0.62934
325440.0000   -0.61861
325480.0000   -0.81888
325520.0000   -0.43396
325560.0000   -0.48170
325600.0000   -0.57245
325640.0000   -0.76731
325680.0000   -0.41915
325720.0000   -0.84543
325760.0000   -0.70917
325800.0000   -0.41952
325840.0000   -0.37234
325880.0000   -0.55774
325920.0000   -0.69783
325960.0000   -0.60946
326000.0000   -0.61876
326040.0000   -0.68220
326080.0000   -0.85607
326120.0000   -0.91786
326160.0000   -0.74659
326200.0000   -0.80038
326240.0000   -0.87566
326280.0000   -0.43949
326320.0000   -0.63087
326360.0000   -0.29933
326400.0000   -0.31943
326440.0000   -0.68408
326480.0000   -0.87084
326520.0000   -0.44440
326560.0000   -0.55823
326600.0000   -0.68368
326640.0000   -0.66506
326680.0000   -0.61160
326720.0000   -0.54982
326760.0000   -0.49185
326800.0000   -0.72452
326840.0000   -0.57172
326880.0000   -0.42709
326920.0000   -0.19291
326960.0000   -0.45652
327000.0000   -0.87224
327040.0000   -0.68474
327080.0000   -0.57118
327120.0000   -0.73770
327160.0000   -0.65527
327200.0000   -0.62923
327240.0000   -0.58272
327280.0000   -0.66526
327320.0000   -0.61901
327360.0000   -0.56183
327400.0000   -0.58255
327440.0000   -0.61441
327480.0000   -0.59045
327520.0000   -0.75869
327560.0000   -0.69849
327600.0000   -0.60249
327640.0000   -0.69115
327680.0000   -0.38423
327720.0000   -0.60012
327760.0000   -0.66324
327800.0000   -0.93050
327840.0000   -0.84901
327880.0000   -0.73795
327920.0000   -0.85539
327960.0000   -0.69186
328000.0000   -0.94609
328040.0000   -0.73940
328080.0000   -0.45880
328120.0000   -0.55005
328160.0000   -0.66405
328200.0000   -0.68444
328240.0000   -0.68489
328280.0000   -0.41776
328320.0000   -0.12257
328360.0000   -0.75157
328400.0000   -0.57675
328440.0000   -0.89063
328480.0000   -0.40880
328520.0000   -0.75839
328560.0000   -0.50768
328600.0000   -0.46880
328640.0000   -0.52843
328680.0000   -0.37736
328720.0000   -0.37095
328760.0000   -0.47819
328800.0000   -0.49124
328840.0000   -0.62985
328880.0000   -0.73947
328920.0000   -0.72567
328960.0000   -0.64963
329000.0000   -0.75139
329040.0000   -0.84012
329080.0000   -0.31776
329120.0000   -0.76128
329160.0000   -0.54911
329200.0000   -0.78258
329240.0000   -0.82160
329280.0000   -0.69970
329320.0000   -0.51630
329360.0000   -0.75841
329400.0000   -0.71624
329440.0000   -0.50371
329480.0000   -0.52798
329520.0000   -0.87656
329560.0000   -0.65559
329600.0000   -0.37364
329640.0000   -0.63626
329680.0000   -0.59839
329720.0000   -0.71695
329760.0000   -0.76597
329800.0000   -0.45577
329840.0000   -0.57574
329880.0000   -0.68061
329920.0000   -0.61590
329960.0000   -0.78325
330000.0000   -0.62389
330040.0000   -0.45757
330080.0000   -0.69669
330120.0000   -0.55472
330160.0000   -0.57184
330200.0000   -0.72971
330240.0000   -0.48968
330280.0000   -0.54640
330320.0000   -0.30470
330360.0000   -0.79302
330400.0000   -0.55081
330440.0000   -0.75239
330480.0000   -0.70216
330520.0000   -0.42428
330560.0000   -0.53310
330600.0000   -0.55212
330640.0000   -0.52327
330680.0000   -0.53473
330720.0000   -0.59628
330760.0000   -0.85177
330800.0000   -0.52784
330840.0000   -0.69947
330880.0000   -0.48886
330920.0000   -0.78196
330960.0000   -0.79543
331000.0000   -0.71715
331040.0000   -0.54156
331080.0000   -0.40244
331120.0000   -0.75032
331160.0000   -0.64518
331200.0000   -0.57863
331240.0000   -0.62000
331280.0000   -0.68726
331320.0000   -0.58968
331360.0000   -0.58448
331400.0000   -0.44056
331440.0000   -0.66059
331480.0000   -0.42712
331520.0000   -0.72178
331560.0000   -0.56745
331600.0000   -0.90854
331640.0000   -0.68343
331680.0000   -0.79573
331720.0000   -0.59944
331760.0000   -0.79574
331800.0000   -0.56079
331840.0000   -0.92381
331880.0000   -0.59894
331920.0000   -0.78787
331960.0000   -0.74333
332000.0000   -0.75183
332040.0000   -0.65861
332080.0000   -0.68672
332120.0000   -0.70902
332160.0000   -0.83514
332200.0000   -0.84768
332240.0000   -0.92755
332280.0000   -0.69760
332320.0000   -0.65655
332360.0000   -0.72656
332400.0000   -0.74752
332440.0000   -0.69669
332480.0000   -0.92381
332520.0000   -0.81923
332560.0000   -0.55458
332600.0000   -0.75258
332640.0000   -0.73289
332680.0000   -0.80085
332720.0000   -0.73566
332760.0000   -0.83841
332800.0000   -0.62827
332840.0000   -0.68526
332880.0000   -0.81860
332920.0000   -0.50164
332960.0000   -0.58890
333000.0000   -0.78724
333040.0000   -0.65009
333080.0000   -0.71420
333120.0000   -0.81826
333160.0000   -0.52759
333200.0000   -0.92759
333240.0000   -0.83395
333280.0000   -0.91538
333320.0000   -0.78559
333360.0000   -0.71609
333400.0000   -0.79693
333440.0000   -0.70003
333480.0000   -0.64835
333520.0000   -0.73705
333560.0000   -0.74496
333600.0000   -0.75458
333640.0000   -0.84201
333680.0000   -0.84717
333720.0000   -0.99083
333760.0000   -0.75133
333800.0000   -0.83146
333840.0000   -0.79809
333880.0000   -0.67651
333920.0000   -0.63749
333960.0000   -0.67011
334000.0000   -0.94335
334040.0000   -0.79363
334080.0000   -0.90268
334120.0000   -0.75202
334160.0000   -0.54852
334200.0000   -0.71871
334240.0000   -0.84580
334280.0000   -0.68012
334320.0000   -0.61978
334360.0000   -0.56909
334400.0000   -0.56469
334440.0000   -0.72391
334480.0000   -0.71540
334520.0000   -0.78805
334560.0000   -0.81842
334600.0000   -0.50918
334640.0000   -0.35078
334680.0000   -0.66754
334720.0000   -0.57705
334760.0000   -0.67976
334800.0000   -0.61019
334840.0000   -0.80070
334880.0000   -0.63012
334920.0000   -0.69047
334960.0000   -0.67358
335000.0000   -0.57964
335040.0000   -0.87073
335080.0000   -0.82752
335120.0000   -0.75263
335160.0000   -0.56188
335200.0000   -0.62809
335240.0000   -0.51003
335280.0000   -0.51738
335320.0000   -0.67899
335360.0000   -0.95078
335400.0000   -0.59355
335440.0000   -0.73370
335480.0000   -0.82466
335520.0000   -0.67621
335560.0000   -0.71375
335600.0000   -0.59494
335640.0000   -0.79282
335680.0000   -0.76473
335720.0000   -0.60224
335760.0000   -0.85159
335800.0000   -0.64868
335840.0000   -0.57540
335880.0000   -0.61770
335920.0000   -0.68112
335960.0000   -0.46498
336000.0000   -0.73652
336040.0000   -0.64091
336080.0000   -0.64707
336120.0000   -0.55062
336160.0000   -0.64566
336200.0000   -0.70041
336240.0000   -0.70607
336280.0000   -0.70377
336320.0000   -0.62413
336360.0000   -0.63276
336400.0000   -0.69664
336440.0000   -0.34470
336480.0000   -0.47909
336520.0000   -0.82212
336560.0000   -0.86711
336600.0000   -0.86864
336640.0000   -0.57046
336680.0000   -0.82424
336720.0000   -0.78480
336760.0000   -0.78609
336800.0000   -0.75384
336840.0000   -0.83393
336880.0000   -0.77507
336920.0000   -0.89987
336960.0000   -0.60701
337000.0000   -0.74735
337040.0000   -0.66847
337080.0000   -0.81351
337120.0000   -0.80457
337160.0000   -0.65047
337200.0000   -0.74093
337240.0000   -0.95751
337280.0000   -0.74467
337320.0000   -0.80971
337360.0000   -0.79569
337400.0000   -0.73501
337440.0000   -0.79313
337480.0000   -0.70469
337520.0000   -0.75581
337560.0000   -0.79081
337600.0000   -0.73159
337640.0000   -0.69011
337680.0000   -0.66244
337720.0000   -0.58779
337760.0000   -0.83690
337800.0000   -0.78938
337840.0000   -0.78434
337880.0000   -0.71849
337920.0000   -0.79309
337960.0000   -0.89507
338000.0000   -0.82072
338040.0000   -0.65082
338080.0000   -0.93596
338120.0000   -0.69809
338160.0000   -0.58631
338200.0000   -0.62280
338240.0000   -0.71056
338280.0000   -0.85874
338320.0000   -0.76604
338360.0000   -0.61220
338400.0000   -0.70315
338440.0000   -0.59596
338480.0000   -0.55552
338520.0000   -0.64274
338560.0000   -0.63895
338600.0000   -0.59670
338640.0000   -0.58084
338680.0000   -0.61941
338720.0000   -0.83516
338760.0000   -0.57271
338800.0000   -0.44913
338840.0000   -0.88857
338880.0000   -0.64129
338920.0000   -0.70973
338960.0000   -0.64261
339000.0000   -0.56875
339040.0000   -0.49377
339080.0000   -0.62165
339120.0000   -0.65119
339160.0000   -0.71535
339200.0000   -0.60302
339240.0000   -0.60810
339280.0000   -0.75503
339320.0000   -0.72361
339360.0000   -0.53134
339400.0000   -0.70955
339440.0000   -0.59203
339480.0000   -0.66618
339520.0000   -0.61871
339560.0000   -0.81984
339600.0000   -0.63750
339640.0000   -0.74994
339680.0000   -0.87170
339720.0000   -0.67000
339760.0000   -0.89894
339800.0000   -0.68423
339840.0000   -0.69357
339880.0000   -0.75641
339920.0000   -0.92119
339960.0000   -0.63194
340000.0000   -0.69404
340040.0000   -0.64399
340080.0000   -0.27186
340120.0000   -0.31582
340160.0000   -0.55215
340200.0000   -0.59882
340240.0000   -0.52515
340280.0000   -0.48863
340320.0000   -0.61745
340360.0000   -0.53529
340400.0000   -0.68423
340440.0000   -0.68144
340480.0000   -0.45640
340520.0000   -0.55866
340560.0000   -0.61904
340600.0000   -0.65293
340640.0000   -0.66757
340680.0000   -0.71738
340720.0000   -0.62395
340760.0000   -0.51608
340800.0000   -0.51941
340840.0000   -0.58868
340880.0000   -0.73742
340920.0000   -0.57607
340960.0000   -0.40000
341000.0000   -0.60476
341040.0000   -0.57951
341080.0000   -0.77641
341120.0000   -0.34405
341160.0000   -0.32516
341200.0000   -0.68018
341240.0000   -0.39280
341280.0000   -0.30055
341320.0000   -0.16602
341360.0000   -0.29037
341400.0000   -0.02929
341440.0000   -0.05055
341480.0000   -0.39322
341520.0000   -0.14532
341560.0000   -0.37226
341600.0000   -0.46292
341640.0000   -0.32335
341680.0000   -0.33840
341720.0000   -0.59978
341760.0000   -0.48529
341800.0000   -0.44588
341840.0000   -0.11366
341880.0000   -0.42462
341920.0000   -0.07749
341960.0000   -0.44421
342000.0000   -0.25513
342040.0000   -0.12701
342080.0000   -0.20363
342120.0000   -0.21106
342160.0000   -0.38522
342200.0000   -0.21670
342240.0000   -0.43120
342280.0000   -0.12411
342320.0000   -0.45884
342360.0000   -0.13571
342400.0000   -0.34247
342440.0000   -0.42940
342480.0000   -0.52852
342520.0000   -0.30753
342560.0000   -0.39551
342600.0000   -0.48104
342640.0000   -0.46282
342680.0000   -0.26515
342720.0000   -0.29323
342760.0000   -0.38675
342800.0000   -0.27338
342840.0000   -0.40738
342880.0000   -0.13708
342920.0000   -0.49284
342960.0000   -0.12798
343000.0000   -0.42061
343040.0000   -0.90976
343080.0000   -0.43253
343120.0000   -0.58812
343160.0000   -0.12824
343200.0000   -0.06356
343240.0000   -0.45125
343280.0000   -0.66573
343320.0000   -0.49782
343360.0000   -0.61964
343400.0000   -0.78413
343440.0000   -0.45221
343480.0000   -0.70785
343520.0000   -0.63851
343560.0000   -0.56582
343600.0000   -0.51800
343640.0000   -0.66768
343680.0000   -0.89563
343720.0000   -0.69334
343760.0000   -0.73518
343800.0000   -0.79986
343840.0000   -0.56118
343880.0000   -0.78406
343920.0000   -0.48504
343960.0000   -0.53726
344000.0000   -0.45836
344040.0000   -0.56954
344080.0000   -0.42401
344120.0000   -0.45212
344160.0000   -0.45663
344200.0000   -0.73576
344240.0000   -0.56543
344280.0000   -0.66677
344320.0000   -0.62382
344360.0000   -0.28996
344400.0000   -0.63317
344440.0000   -0.57362
344480.0000   -0.39737
344520.0000   -0.39487
344560.0000   -0.61717
344600.0000   -0.49120
344640.0000   -0.33808
344680.0000   -0.55803
344720.0000   -0.49486
344760.0000   -0.49945
344800.0000   -0.39194
344840.0000   -0.61249
344880.0000   -0.46996
344920.0000   -0.44973
344960.0000   -0.16749
345000.0000   -0.36820
345040.0000   -0.11137
345080.0000   -0.49869
345120.0000   -0.72288
345160.0000   -0.66088
345200.0000   -0.46853
345240.0000   -0.46854
345280.0000   -0.49505
345320.0000   -0.34001
345360.0000   -0.59824
345400.0000   -0.46460
345440.0000   -0.46952
345480.0000   -0.62128
345520.0000   -0.45022
345560.0000   -0.48461
345600.0000   -0.37813
345640.0000   -0.75759
345680.0000   -0.55692
345720.0000   -0.58725
345760.0000   -0.65840
345800.0000   -0.78453
345840.0000   -0.78988
345880.0000   -0.62292
345920.0000   -0.63571
345960.0000   -0.63339
346000.0000   -0.65065
346040.0000   -0.69587
346080.0000   -0.75899
346120.0000   -0.75635
346160.0000   -0.51957
346200.0000   -0.56049
346240.0000   -0.67599
346280.0000   -0.55177
346320.0000   -0.56722
346360.0000   -0.66252
346400.0000   -0.68171
346440.0000   -0.69060
346480.0000   -0.74241
346520.0000   -0.73005
346560.0000   -0.69901
346600.0000   -0.78109
346640.0000   -0.88953
346680.0000   -0.66126
346720.0000   -0.75373
346760.0000   -0.70490
346800.0000   -0.75476
346840.0000   -0.67851
346880.0000   -0.77628
346920.0000   -0.65322
346960.0000   -0.68152
347000.0000   -0.84407
347040.0000   -0.87006
347080.0000   -0.64849
347120.0000   -0.53778
347160.0000   -0.71176
347200.0000   -0.54858
347240.0000   -0.47691
347280.0000   -0.43180
347320.0000   -0.68013
347360.0000   -0.52244
347400.0000   -0.71932
347440.0000   -0.82825
347480.0000   -0.69984
347520.0000   -0.62654
347560.0000   -0.72745
347600.0000   -0.70811
347640.0000   -0.80091
347680.0000   -0.76611
347720.0000   -0.83311
347760.0000   -0.55190
347800.0000   -0.50050
347840.0000   -0.77212
347880.0000   -0.53343
347920.0000   -0.58499
347960.0000   -0.60612
348000.0000   -0.59745
348040.0000   -0.40245
348080.0000   -0.36132
348120.0000   -0.75570
348160.0000   -0.64879
348200.0000   -0.50473
348240.0000   -0.56464
348280.0000   -0.54086
348320.0000   -0.56199
348360.0000   -0.52477
348400.0000   -0.51588
348440.0000   -0.57030
348480.0000   -0.59468
348520.0000   -0.54508
348560.0000   -0.44331
348600.0000   -0.57058
348640.0000   -0.53389
348680.0000   -0.46886
348720.0000   -0.45174
348760.0000   -0.65380
348800.0000   -0.34951
348840.0000   -0.58292
348880.0000   -0.51613
348920.0000   -0.46543
348960.0000   -0.58028
349000.0000   -0.67850
349040.0000   -0.81678
349080.0000   -0.41138
349120.0000   -0.55185
349160.0000   -0.59559
349200.0000   -0.70431
349240.0000   -0.69283
349280.0000   -0.32118
349320.0000   -0.68172
349360.0000   -0.83487
349400.0000   -0.76142
349440.0000   -0.83987
349480.0000   -0.78930
349520.0000   -0.87146
349560.0000   -0.59433
349600.0000   -0.54674
349640.0000   -0.73994
349680.0000   -0.70766
349720.0000   -0.69392
349760.0000   -0.73346
349800.0000   -0.82051
349840.0000   -0.70290
349880.0000   -0.67299
349920.0000   -0.65336
349960.0000   -0.62499
350000.0000   -0.64820
350040.0000   -0.56712
350080.0000   -0.57347
350120.0000   -0.56236
350160.0000   -0.60694
350200.0000   -0.59158
350240.0000   -0.65165
350280.0000   -0.68498
350320.0000   -0.89672
350360.0000   -0.69170
350400.0000   -0.63985
350440.0000   -0.76149
350480.0000   -0.66861
350520.0000   -0.73152
350560.0000   -0.74781
350600.0000   -0.59751
350640.0000   -0.38350
350680.0000   -0.68322
350720.0000   -0.62603
350760.0000   -0.50252
350800.0000   -0.53028
350840.0000   -0.45443
350880.0000   -0.56337
350920.0000   -0.54204
350960.0000   -1.09161
351000.0000   -0.80417
351040.0000   -0.99086
351080.0000   -0.71973
351120.0000   -0.69828
351160.0000   -0.68669
351200.0000   -0.55921
351240.0000   -0.51508
351280.0000   -0.94563
351320.0000   -0.69408
351360.0000   -0.85204
351400.0000   -0.40825
351440.0000   -0.39951
351480.0000   -0.55782
351520.0000   -0.57934
351560.0000   -0.64508
351600.0000   -0.52588
351640.0000   -0.69432
351680.0000   -0.87088
351720.0000   -0.74677
351760.0000   -0.44628
351800.0000   -0.65785
351840.0000   -0.57160
351880.0000   -0.70735
351920.0000   -0.42750
351960.0000   -0.85334
352000.0000   -0.54780
352040.0000   -0.98869
352080.0000   -0.79189
352120.0000   -0.88365
352160.0000   -0.64528
352200.0000   -0.55399
352240.0000   -0.50569
352280.0000   -0.73273
352320.0000   -0.50101
352360.0000   -0.70007
352400.0000   -0.67944
352440.0000   -0.53259
352480.0000   -0.60201
352520.0000   -0.42588
352560.0000   -0.57787
352600.0000   -0.42409
352640.0000   -0.42067
352680.0000   -0.64166
352720.0000   -0.35824
352760.0000   -0.56150
352800.0000   -0.68455
352840.0000   -0.74514
352880.0000   -0.34097
352920.0000   -0.57000
352960.0000   -0.65500
353000.0000   -0.46099
353040.0000   -0.65765
353080.0000   -0.73145
353120.0000   -0.73222
353160.0000   -0.43911
353200.0000   -0.47362
353240.0000   -0.41194
353280.0000   -0.38392
353320.0000   -0.08013
353360.0000   -0.34366
353400.0000   -0.48256
353440.0000   -0.29542
353480.0000   -0.55470
353520.0000   -0.67950
353560.0000   -0.60632
353600.0000   -0.29775
353640.0000   -0.46431
353680.0000   -0.59475
353720.0000   -0.65296
353760.0000   -0.76294
353800.0000   -0.71436
353840.0000   -0.39660
353880.0000   -0.65181
353920.0000   -0.57724
353960.0000   -0.53953
354000.0000   -0.60327
354040.0000   -0.59396
354080.0000   -0.37538
354120.0000   -0.48284
354160.0000   -0.56563
354200.0000   -0.69702
354240.0000   -0.79372
354280.0000   -0.65039
354320.0000   -0.63983
354360.0000   -0.83780
354400.0000   -0.80399
354440.0000   -0.89938
354480.0000   -0.55011
354520.0000   -0.70918
354560.0000   -0.59625
354600.0000   -0.39665
354640.0000   -0.65539
354680.0000   -0.60734
354720.0000   -0.27232
354760.0000   -0.61920
354800.0000   -0.66683
354840.0000   -0.67152
354880.0000   -0.82573
354920.0000   -0.76505
354960.0000   -0.82981
355000.0000   -0.80239
355040.0000   -0.57537
355080.0000   -0.57385
355120.0000   -0.59536
355160.0000   -0.75365
355200.0000   -0.78473
355240.0000   -0.66020
355280.0000   -0.82147
355320.0000   -0.63461
355360.0000   -0.64909
355400.0000   -0.70973
355440.0000   -0.74042
355480.0000   -0.75322
355520.0000   -0.68784
355560.0000   -0.86079
355600.0000   -0.51370
355640.0000   -0.61679
355680.0000   -0.57746
355720.0000   -0.59014
355760.0000   -0.48406
355800.0000   -0.70107
355840.0000   -0.75343
355880.0000   -0.63359
355920.0000   -0.74554
355960.0000   -0.67675
356000.0000   -0.41877
356040.0000   -0.59296
356080.0000   -0.65828
356120.0000   -0.68354
356160.0000   -0.77376
356200.0000   -0.85057
356240.0000   -0.70858
356280.0000   -0.46309
356320.0000   -0.71710
356360.0000   -0.73580
356400.0000   -0.83465
356440.0000   -0.64002
356480.0000   -1.00775
356520.0000   -1.12206
356560.0000   -0.86367
356600.0000   -0.81176
356640.0000   -0.92101
356680.0000   -0.86589
356720.0000   -0.90268
356760.0000   -1.03736
356800.0000   -0.90471
356840.0000   -0.99900
356880.0000   -1.01808
356920.0000   -0.92184
356960.0000   -0.82170
357000.0000   -0.89092
357040.0000   -0.80662
357080.0000   -0.96966
357120.0000   -1.01946
357160.0000   -0.99608
357200.0000   -0.74514
357240.0000   -1.24583
357280.0000   -0.78058
357320.0000   -0.89600
357360.0000   -0.88519
357400.0000   -1.14937
357440.0000   -0.85726
357480.0000   -1.13411
357520.0000   -1.02402
357560.0000   -0.80183
357600.0000   -0.88353
357640.0000   -0.85408
357680.0000   -0.76121
357720.0000   -1.00038
357760.0000   -0.83649
357800.0000   -0.78178
357840.0000   -0.88390
357880.0000   -0.71382
357920.0000   -0.68404
357960.0000   -0.87458
358000.0000   -0.95477
358040.0000   -0.68996
358080.0000   -0.77800
358120.0000   -0.74612
358160.0000   -0.85111
358200.0000   -1.12693
358240.0000   -0.48292
358280.0000   -0.30095
358320.0000   -0.60393
358360.0000   -0.50127
358400.0000   -0.39783
358440.0000   -0.18267
358480.0000   -0.61968
358520.0000   -0.51599
358560.0000   -0.65025
358600.0000   -0.72839
358640.0000   -0.66559
358680.0000   -0.54722
358720.0000   -0.47789
358760.0000   -0.74180
358800.0000   -0.58619
358840.0000   -0.37778
358880.0000   -0.63341
358920.0000   -0.69698
358960.0000   -0.61765
359000.0000   -0.92582
359040.0000   -0.63941
359080.0000   -0.68234
359120.0000   -0.68290
359160.0000   -0.72836
359200.0000   -0.69428
359240.0000   -0.54460
359280.0000   -0.75271
359320.0000   -0.75714
359360.0000   -0.67351
359400.0000   -0.50216
359440.0000   -0.60630
359480.0000   -0.64409
359520.0000   -0.74289
359560.0000   -0.76779
359600.0000   -0.64517
359640.0000   -0.68090
359680.0000   -0.60256
359720.0000   -0.71444
359760.0000   -0.87772
359800.0000   -0.68107
359840.0000   -0.59808
359880.0000   -0.70298
359920.0000   -0.54781
359960.0000   -0.77708
360000.0000   -0.65154
360040.0000   -0.53264
360080.0000   -0.62061
360120.0000   -0.73775
360160.0000   -0.52633
360200.0000   -0.59340
360240.0000   -0.64159
360280.0000   -0.43676
360320.0000   -0.49545
360360.0000   -0.52638
360400.0000   -0.48688
360440.0000   -0.48559
360480.0000   -0.68054
360520.0000   -0.68863
360560.0000   -0.98584
360600.0000   -0.68753
360640.0000   -0.69967
360680.0000   -0.69118
360720.0000   -0.51840
360760.0000   -0.80807
360800.0000   -0.75896
360840.0000   -0.48941
360880.0000   -0.56380
360920.0000   -0.58612
360960.0000   -0.74760
361000.0000   -0.58062
361040.0000   -0.81111
361080.0000   -0.75585
361120.0000   -0.31570
361160.0000   -0.37875
361200.0000   -0.65549
361240.0000   -0.52102
361280.0000   -0.65719
361320.0000   -0.29514
361360.0000   -0.55725
361400.0000   -0.67479
361440.0000   -0.80231
361480.0000   -0.46081
361520.0000   -0.73300
361560.0000   -0.52047
361600.0000   -0.55681
361640.0000   -0.62580
361680.0000   -0.64948
361720.0000   -0.63147
361760.0000   -0.48726
361800.0000   -0.54112
361840.0000   -0.41951
361880.0000   -0.49598
361920.0000   -0.58812
361960.0000   -0.88512
362000.0000   -0.54111
362040.0000   -0.52029
362080.0000   -0.53566
362120.0000   -0.67864
362160.0000   -0.57705
362200.0000   -0.54821
362240.0000   -0.42296
362280.0000   -0.65765
362320.0000   -0.53917
362360.0000   -0.45662
362400.0000   -0.68225
362440.0000   -0.54259
362480.0000   -0.69805
362520.0000   -0.62343
362560.0000   -0.57354
362600.0000   -0.57891
362640.0000   -0.69357
362680.0000   -0.70372
362720.0000   -0.53882
362760.0000   -0.61544
362800.0000   -0.60567
362840.0000   -0.29460
362880.0000   -0.42870
362920.0000   -0.65475
362960.0000   -0.63555
363000.0000   -0.67491
363040.0000   -0.60403
363080.0000   -0.64460
363120.0000   -0.92889
363160.0000   -0.56660
363200.0000   -0.41586
363240.0000   -0.63415
363280.0000   -0.58949
363320.0000   -0.57007
363360.0000   -0.64362
363400.0000   -0.61764
363440.0000   -0.39345
363480.0000   -0.66924
363520.0000   -0.52629
363560.0000   -0.76418
363600.0000   -0.74338
363640.0000   -0.65904
363680.0000   -0.83445
363720.0000   -0.67764
363760.0000   -0.48353
363800.0000   -0.48660
363840.0000   -0.32085
363880.0000   -0.64988
363920.0000   -0.54551
363960.0000   -0.75859
364000.0000   -0.54989
364040.0000   -0.60255
364080.0000   -0.67229
364120.0000   -0.92969
364160.0000   -0.82552
364200.0000   -0.63097
364240.0000   -0.65654
364280.0000   -0.82162
364320.0000   -0.36341
364360.0000   -0.36926
364400.0000   -0.35574
364440.0000   -0.27247
364480.0000   -0.57576
364520.0000   -0.59189
364560.0000   -0.35683
364600.0000   -0.42977
364640.0000   -0.43744
364680.0000   -0.13343
364720.0000   -0.34447
364760.0000   -0.51738
364800.0000   -0.23396
364840.0000   -0.25730
364880.0000   -0.37433
364920.0000   -0.44686
364960.0000   -0.30413
365000.0000   -0.38169
365040.0000    0.00003
365080.0000    0.01680
365120.0000   -0.05870
365160.0000   -0.14607
365200.0000    0.08793
365240.0000   -0.07458
365280.0000   -0.09654
365320.0000   -0.06615
365360.0000   -0.02242
365400.0000   -0.13429
365440.0000    0.21096
365480.0000    0.42451
365520.0000    0.43426
365560.0000    0.40254
365600.0000    0.30018
365640.0000    0.28849
365680.0000    0.34720
365720.0000    0.26150
365760.0000    0.30949
365800.0000    0.51801
365840.0000    0.54738
365880.0000    0.25922
365920.0000    0.26209
365960.0000    0.39047
366000.0000    0.16761
366040.0000    0.44240
366080.0000    0.49349
366120.0000    0.33748
366160.0000    0.27805
366200.0000    0.28672
366240.0000   -0.00578
366280.0000   -0.12636
366320.0000    0.13153
366360.0000   -0.24370
366400.0000   -0.38183
366440.0000   -0.50352
366480.0000   -0.90761
366520.0000   -0.54816
366560.0000   -0.42686
366600.0000   -0.54364
366640.0000   -0.45735
366680.0000   -0.45951
366720.0000   -0.38237
366760.0000   -0.70844
366800.0000   -0.70469
366840.0000   -0.56731
366880.0000   -0.42882
366920.0000   -0.38782
366960.0000   -0.42972
367000.0000   -0.58558
367040.0000   -0.75061
367080.0000   -0.77834
367120.0000   -0.67565
367160.0000   -0.85956
367200.0000   -0.52606
367240.0000   -0.60468
367280.0000   -0.75020
367320.0000   -0.36926
367360.0000   -0.68541
367400.0000   -0.95430
367440.0000   -0.72247
367480.0000   -0.67045
367520.0000   -0.56464
367560.0000   -0.45491
367600.0000   -0.44702
367640.0000   -0.52502
367680.0000   -0.45474
367720.0000   -0.46267
367760.0000   -0.32455
367800.0000   -0.64519
367840.0000   -0.49073
367880.0000   -0.66072
367920.0000   -0.56261
367960.0000   -0.52409
368000.0000   -0.52855
368040.0000   -0.51209
368080.0000   -0.57940
368120.0000   -0.50189
368160.0000   -0.61834
368200.0000   -0.42644
368240.0000   -0.68563
368280.0000   -0.57988
368320.0000   -0.49692
368360.0000   -0.40988
368400.0000   -0.49847
368440.0000   -0.53869
368480.0000   -0.88816
368520.0000   -0.81222
368560.0000   -0.66147
368600.0000   -0.77446
368640.0000   -0.67802
368680.0000   -0.48774
368720.0000   -0.51203
368760.0000   -0.43153
368800.0000   -0.57485
368840.0000   -0.51372
368880.0000   -0.44594
368920.0000   -0.46601
368960.0000   -0.62451
369000.0000   -0.73629
369040.0000   -0.49477
369080.0000   -0.35354
369120.0000   -0.41107
369160.0000   -0.41524
369200.0000   -0.40375
369240.0000   -0.52597
369280.0000   -0.61183
369320.0000   -0.60286
369360.0000   -0.57269
369400.0000   -0.50711
369440.0000   -0.53539
369480.0000   -0.44536
369520.0000   -0.71203
369560.0000   -0.61670
369600.0000   -0.56797
369640.0000   -0.55875
369680.0000   -0.53686
369720.0000   -0.53671
369760.0000   -0.45767
369800.0000   -0.36663
369840.0000   -0.53144
369880.0000   -0.40610
369920.0000   -0.54503
369960.0000   -0.47079
370000.0000   -0.43479
370040.0000   -0.44966
370080.0000   -0.46283
370120.0000   -0.50585
370160.0000   -0.34094
370200.0000   -0.48405
370240.0000   -0.44145
370280.0000   -0.66806
370320.0000   -0.46431
370360.0000   -0.51349
370400.0000   -0.45703
370440.0000   -0.51234
370480.0000   -0.47242
370520.0000   -0.51569
370560.0000   -0.51542
370600.0000   -0.59233
370640.0000   -0.52785
370680.0000   -0.33288
370720.0000   -0.36789
370760.0000   -0.56658
370800.0000   -0.49349
370840.0000   -0.56097
370880.0000   -0.69830
370920.0000   -0.52249
370960.0000   -0.74165
371000.0000   -0.74621
371040.0000   -0.60278
371080.0000   -0.52010
371120.0000   -0.57092
371160.0000   -0.58389
371200.0000   -0.74540
371240.0000   -0.52014
371280.0000   -0.64651
371320.0000   -0.83126
371360.0000   -0.63036
371400.0000   -0.71655
371440.0000   -0.66382
371480.0000   -0.94691
371520.0000   -0.59226
371560.0000   -0.73855
371600.0000   -0.72606
371640.0000   -0.59228
371680.0000   -0.59683
371720.0000   -0.56368
371760.0000   -0.38353
371800.0000   -0.46425
371840.0000   -0.68481
371880.0000   -0.64241
371920.0000   -0.72395
371960.0000   -0.73173
372000.0000   -0.58063
372040.0000   -0.68310
372080.0000   -0.62911
372120.0000   -0.75439
372160.0000   -0.63300
372200.0000   -0.46943
372240.0000   -0.73555
372280.0000   -0.27616
372320.0000   -0.73896
372360.0000   -0.49117
372400.0000   -0.72590
372440.0000   -0.70055
372480.0000   -0.68745
372520.0000   -0.74059
372560.0000   -0.63498
372600.0000   -0.61013
372640.0000   -0.43654
372680.0000   -0.65518
372720.0000   -0.59239
372760.0000   -0.80643
372800.0000   -0.60318
372840.0000   -0.53749
372880.0000   -0.80023
372920.0000   -0.54932
372960.0000   -0.45232
373000.0000   -0.59422
373040.0000   -0.59398
373080.0000   -0.37590
373120.0000   -0.74413
373160.0000   -0.68177
373200.0000   -0.66630
373240.0000   -0.60054
373280.0000   -0.58854
373320.0000   -0.63948
373360.0000   -0.67649
373400.0000   -0.57659
373440.0000   -0.41771
373480.0000   -0.61366
373520.0000   -0.60995
373560.0000   -0.49936
373600.0000   -0.54513
373640.0000   -0.72995
373680.0000   -0.67325
373720.0000   -0.77188
373760.0000   -0.60246
373800.0000   -0.75245
373840.0000   -0.85855
373880.0000   -0.76301
373920.0000   -0.77485
373960.0000   -0.71955
374000.0000   -0.55681
374040.0000   -0.77335
374080.0000   -0.57757
374120.0000   -0.76810
374160.0000   -0.39163
374200.0000   -0.81332
374240.0000   -0.83687
374280.0000   -0.63323
374320.0000   -0.65212
374360.0000   -0.45609
374400.0000   -0.72723
374440.0000   -0.53602
374480.0000   -0.75327
374520.0000   -0.49203
374560.0000   -0.75544
374600.0000   -0.45229
374640.0000   -0.81015
374680.0000   -0.68556
374720.0000   -0.66297
374760.0000   -0.59559
374800.0000   -0.54848
374840.0000   -0.77423
374880.0000   -0.70822
374920.0000   -0.66610
374960.0000   -0.74654
375000.0000   -0.49291
375040.0000   -0.40857
375080.0000   -0.65295
375120.0000   -0.71067
375160.0000   -0.65819
375200.0000   -0.68528
375240.0000   -0.70299
375280.0000   -0.53471
375320.0000   -0.78937
375360.0000   -0.57960
375400.0000   -0.47728
375440.0000   -0.57846
375480.0000   -0.60517
375520.0000   -0.53655
375560.0000   -0.43142
375600.0000   -0.57354
375640.0000   -0.48800
375680.0000   -0.49191
375720.0000   -0.61049
375760.0000   -0.57484
375800.0000   -0.56299
375840.0000   -0.49915
375880.0000   -0.22430
375920.0000   -0.77443
375960.0000   -0.59546
376000.0000   -0.54752
376040.0000   -0.47348
376080.0000   -0.57396
376120.0000   -0.39347
376160.0000   -0.64685
376200.0000   -0.71397
376240.0000   -0.60148
376280.0000   -0.70357
376320.0000   -0.78225
376360.0000   -0.71841
376400.0000   -0.60769
376440.0000   -0.53533
376480.0000   -0.81174
376520.0000   -0.79306
376560.0000   -0.66041
376600.0000   -0.72261
376640.0000   -0.71980
376680.0000   -0.71070
376720.0000   -0.56672
376760.0000   -0.85888
376800.0000   -0.76366
376840.0000   -0.76061
376880.0000   -0.57115
376920.0000   -0.63963
376960.0000   -0.61283
377000.0000   -0.79491
377040.0000   -0.79606
377080.0000   -0.76104
377120.0000   -0.68045
377160.0000   -0.63905
377200.0000   -0.51382
377240.0000   -0.63687
377280.0000   -0.58411
377320.0000   -0.62782
377360.0000   -0.78986
377400.0000   -0.79187
377440.0000   -0.77160
377480.0000   -0.57930
377520.0000   -0.69673
377560.0000   -0.63612
377600.0000   -0.57506
377640.0000   -0.72513
377680.0000   -0.65653
377720.0000   -0.51560
377760.0000   -0.51040
377800.0000   -0.77323
377840.0000   -0.72440
377880.0000   -0.73062
377920.0000   -0.67393
377960.0000   -0.70666
378000.0000   -0.64898
378040.0000   -0.82040
378080.0000   -0.67793
378120.0000   -0.41315
378160.0000   -0.59476
378200.0000   -0.55141
378240.0000   -0.63047
378280.0000   -0.68834
378320.0000   -0.66352
378360.0000   -0.68841
378400.0000   -0.43974
378440.0000   -0.63028
378480.0000   -0.79246
378520.0000   -0.78446
378560.0000   -0.61023
378600.0000   -0.67085
378640.0000   -0.73293
378680.0000   -0.75668
378720.0000   -0.66743
378760.0000   -0.41552
378800.0000   -0.36669
378840.0000   -0.60560
378880.0000   -0.75235
378920.0000   -0.71838
378960.0000   -0.70713
379000.0000   -0.53739
379040.0000   -0.42162
379080.0000   -0.61368
379120.0000   -0.43417
379160.0000   -0.58598
379200.0000   -0.53610
379240.0000   -0.63332
379280.0000   -0.50481
379320.0000   -0.57857
379360.0000   -0.60903
379400.0000   -0.54559
379440.0000   -0.66621
379480.0000   -0.39443
379520.0000   -0.46026
379560.0000   -0.48324
379600.0000   -0.54669
379640.0000   -0.58127
379680.0000   -0.44142
379720.0000   -0.70322
379760.0000   -0.61753
379800.0000   -0.56417
379840.0000   -0.30354
379880.0000   -0.52443
379920.0000   -0.58145
379960.0000   -0.56877
380000.0000   -0.65462
380040.0000   -0.67809
380080.0000   -0.44608
380120.0000   -0.47176
380160.0000   -0.53865
380200.0000   -0.53952
380240.0000   -0.58862
380280.0000   -0.78991
380320.0000   -0.58012
380360.0000   -0.71536
380400.0000   -0.54581
380440.0000   -0.30540
380480.0000   -0.31736
380520.0000   -0.74715
380560.0000   -0.74605
380600.0000   -0.63760
380640.0000   -0.67239
380680.0000   -0.67015
380720.0000   -0.60930
380760.0000   -0.40836
380800.0000   -0.61224
380840.0000   -0.63443
380880.0000   -0.68911
380920.0000   -0.60403
380960.0000   -0.58141
381000.0000   -0.71025
381040.0000   -0.61070
381080.0000   -0.56487
381120.0000   -0.61380
381160.0000   -0.60240
381200.0000   -0.70402
381240.0000   -0.63994
381280.0000   -0.50939
381320.0000   -0.57908
381360.0000   -0.75357
381400.0000   -0.71216
381440.0000   -0.71905
381480.0000   -0.70797
381520.0000   -0.70265
381560.0000   -0.76206
381600.0000   -0.76992
381640.0000   -0.71658
381680.0000   -0.60757
381720.0000   -0.60734
381760.0000   -0.70996
381800.0000   -0.77214
381840.0000   -0.81913
381880.0000   -0.63330
381920.0000   -0.64732
381960.0000   -0.34943
382000.0000   -0.42308
382040.0000   -0.76111
382080.0000   -0.59197
382120.0000   -0.70182
382160.0000   -0.47588
382200.0000   -0.26084
382240.0000   -0.41887
382280.0000   -0.60658
382320.0000   -0.37576
382360.0000   -0.58434
382400.0000   -0.54158
382440.0000   -0.28651
382480.0000   -0.42635
382520.0000   -0.59513
382560.0000   -0.61687
382600.0000   -0.73663
382640.0000   -0.48620
382680.0000   -0.68444
382720.0000   -0.67003
382760.0000   -0.80384
382800.0000   -0.75128
382840.0000   -0.22463
382880.0000   -0.73695
382920.0000   -0.60312
382960.0000   -0.57737
383000.0000   -0.46523
383040.0000   -0.62509
383080.0000   -0.48417
383120.0000   -0.23715
383160.0000   -0.53318
383200.0000   -0.30683
383240.0000    0.02919
383280.0000   -0.21511
383320.0000   -0.32974
383360.0000   -0.41051
383400.0000   -0.41471
383440.0000   -0.78802
383480.0000   -0.54504
383520.0000   -0.77110
383560.0000   -0.68948
383600.0000   -0.55774
383640.0000   -0.50446
383680.0000   -0.65699
383720.0000   -0.91340
383760.0000   -0.59977
383800.0000   -0.65995
383840.0000   -0.54323
383880.0000   -0.69366
383920.0000   -0.60082
383960.0000   -0.57136
384000.0000   -0.44149
384040.0000   -0.37888
384080.0000   -0.72697
384120.0000   -0.67340
384160.0000   -0.66379
384200.0000   -0.70836
384240.0000   -0.75232
384280.0000   -0.96683
384320.0000   -0.84563
384360.0000   -0.75910
384400.0000   -0.60239
384440.0000   -0.72587
384480.0000   -0.96040
384520.0000   -0.83103
384560.0000   -0.80582
384600.0000   -0.65762
384640.0000   -0.82552
384680.0000   -0.83153
384720.0000   -0.86227
384760.0000   -0.89406
384800.0000   -0.40138
384840.0000   -0.56289
384880.0000   -0.60568
384920.0000   -0.55302
384960.0000   -0.60996
385000.0000   -0.72444
385040.0000   -0.58422
385080.0000   -0.70863
385120.0000   -0.53315
385160.0000   -0.67619
385200.0000   -0.60271
385240.0000   -0.59717
385280.0000   -0.76989
385320.0000   -0.59616
385360.0000   -0.80528
385400.0000   -0.65811
385440.0000   -0.74246
385480.0000   -0.68595
385520.0000   -0.57817
385560.0000   -0.68179
385600.0000   -0.58370
385640.0000   -0.77209
385680.0000   -0.91259
385720.0000   -0.62430
385760.0000   -0.77790
385800.0000   -0.67423
385840.0000   -0.68661
385880.0000   -0.66516
385920.0000   -0.70847
385960.0000   -0.51172
386000.0000   -0.48191
386040.0000   -0.70928
386080.0000   -0.59292
386120.0000   -0.55869
386160.0000   -0.75673
386200.0000   -0.71144
386240.0000   -0.72501
386280.0000   -0.71186
386320.0000   -0.63433
386360.0000   -0.63278
386400.0000   -0.76186
386440.0000   -0.64732
386480.0000   -0.93427
386520.0000   -0.54775
386560.0000   -0.69547
386600.0000   -0.62306
386640.0000   -0.74745
386680.0000   -0.78916
386720.0000   -0.82018
386760.0000   -0.68934
386800.0000   -0.68187
386840.0000   -0.73556
386880.0000   -0.66598
386920.0000   -0.58684
386960.0000   -0.61134
387000.0000   -0.42051
387040.0000   -0.81708
387080.0000   -0.66450
387120.0000   -0.71165
387160.0000   -0.73281
387200.0000   -0.84598
387240.0000   -0.81900
387280.0000   -0.79278
387320.0000   -0.87553
387360.0000   -0.68440
387400.0000   -0.73330
387440.0000   -0.50789
387480.0000   -0.65810
387520.0000   -0.63350
387560.0000   -0.83025
387600.0000   -0.67015
387640.0000   -0.66815
387680.0000   -0.73014
387720.0000   -0.81847
387760.0000   -0.74591
387800.0000   -0.79231
387840.0000   -0.54438
387880.0000   -0.58186
387920.0000   -0.70987
387960.0000   -0.54775
388000.0000   -0.85144
388040.0000   -0.54218
388080.0000   -0.51217
388120.0000   -0.86212
388160.0000   -0.57338
388200.0000   -0.65351
388240.0000   -0.75341
388280.0000   -0.77553
388320.0000   -0.82363
388360.0000   -0.61182
388400.0000   -0.93323
388440.0000   -0.65954
388480.0000   -0.71763
388520.0000   -0.83285
388560.0000   -0.82177
388600.0000   -0.85381
388640.0000   -0.79299
388680.0000   -0.68178
388720.0000   -0.78936
388760.0000   -0.76274
388800.0000   -0.71649
388840.0000   -0.92765
388880.0000   -0.57589
388920.0000   -0.62738
388960.0000   -0.75329
389000.0000   -1.17553
389040.0000   -0.74450
389080.0000   -0.75444
389120.0000   -0.61452
389160.0000   -0.68055
389200.0000   -0.72909
389240.0000   -0.61861
389280.0000   -0.78916
389320.0000   -0.73905
389360.0000   -0.74687
389400.0000   -0.81524
389440.0000   -0.75563
389480.0000   -0.65643
389520.0000   -0.74038
389560.0000   -0.78587
389600.0000   -0.94741
389640.0000   -0.72141
389680.0000   -0.85126
389720.0000   -0.88516
389760.0000   -0.81501
389800.0000   -0.59200
389840.0000   -0.77787
389880.0000   -0.62865
389920.0000   -0.58438
389960.0000   -0.69910
390000.0000   -0.80597
390040.0000   -0.77335
390080.0000   -0.87511
390120.0000   -0.86035
390160.0000   -0.92628
390200.0000   -0.78158
390240.0000   -0.78163
390280.0000   -0.60164
390320.0000   -0.44443
390360.0000   -0.65757
390400.0000   -0.62782
390440.0000   -0.87120
390480.0000   -0.54624
390520.0000   -0.76178
390560.0000   -0.88787
390600.0000   -0.55156
390640.0000   -0.73863
390680.0000   -0.50365
390720.0000   -0.48217
390760.0000   -0.38873
390800.0000   -0.58579
390840.0000   -0.59206
390880.0000   -0.38268
390920.0000   -0.71103
390960.0000   -0.87335
391000.0000   -0.75333
391040.0000   -0.63645
391080.0000   -0.74661
391120.0000   -0.79141
391160.0000   -0.73159
391200.0000   -0.77195
391240.0000   -0.44095
391280.0000   -0.53462
391320.0000   -0.61925
391360.0000   -0.88221
391400.0000   -0.82741
391440.0000   -0.85607
391480.0000   -0.88098
391520.0000   -0.70365
391560.0000   -0.56600
391600.0000   -0.85652
391640.0000   -0.77427
391680.0000   -0.55062
391720.0000   -0.68058
391760.0000   -0.96343
391800.0000   -0.80401
391840.0000   -1.08808
391880.0000   -0.93499
391920.0000   -0.83290
391960.0000   -0.76749
392000.0000   -1.09182
392040.0000   -0.94227
392080.0000   -1.08619
392120.0000   -0.68454
392160.0000   -0.72861
392200.0000   -0.68123
392240.0000   -0.81141
392280.0000   -0.61797
392320.0000   -0.84796
392360.0000   -0.65772
392400.0000   -0.63107
392440.0000   -0.59146
392480.0000   -0.53352
392520.0000   -0.70974
392560.0000   -0.58204
392600.0000   -0.68893
392640.0000   -0.66537
392680.0000   -0.53581
392720.0000   -0.80743
392760.0000   -0.62764
392800.0000   -0.71953
392840.0000   -0.72752
392880.0000   -0.61482
392920.0000   -0.70044
392960.0000   -0.75187
393000.0000   -0.80492
393040.0000   -0.65917
393080.0000   -0.78390
393120.0000   -0.80325
393160.0000   -0.68320
393200.0000   -0.43021
393240.0000   -0.75997
393280.0000   -0.70181
393320.0000   -0.67473
393360.0000   -0.59768
393400.0000   -0.52879
393440.0000   -0.73099
393480.0000   -0.53571
393520.0000   -0.71863
393560.0000   -0.75956
393600.0000   -0.75601
393640.0000   -0.81013
393680.0000   -0.85891
393720.0000   -0.65047
393760.0000   -0.84960
393800.0000   -0.67261
393840.0000   -0.51281
393880.0000   -0.75005
393920.0000   -0.65545
393960.0000   -0.53793
394000.0000   -0.48421
394040.0000   -0.62293
394080.0000   -0.40815
394120.0000   -0.49073
394160.0000   -0.53733
394200.0000   -0.57746
394240.0000   -0.60930
394280.0000   -0.39032
394320.0000   -0.73234
394360.0000   -0.71686
394400.0000   -0.53189
394440.0000   -0.67005
394480.0000   -0.50235
394520.0000   -0.73628
394560.0000   -0.54065
394600.0000   -0.50225
394640.0000   -0.80615
394680.0000   -0.63235
394720.0000   -0.49409
394760.0000   -0.66587
394800.0000   -0.61896
394840.0000   -0.42936
394880.0000   -0.38125
394920.0000   -0.59478
394960.0000   -0.47154
395000.0000   -0.73383
395040.0000   -0.80458
395080.0000   -0.80354
395120.0000   -0.79096
395160.0000   -0.72632
395200.0000   -0.75092
395240.0000   -0.61032
395280.0000   -0.31313
395320.0000   -0.43736
395360.0000   -0.74497
395400.0000   -0.65883
395440.0000   -0.48773
395480.0000   -0.77786
395520.0000   -0.62760
395560.0000   -0.57547
395600.0000   -0.75007
395640.0000   -0.65875
395680.0000   -0.59113
395720.0000   -0.15171
395760.0000   -0.36741
395800.0000   -0.54841
395840.0000   -0.33012
395880.0000   -0.31265
395920.0000   -0.65090
395960.0000   -0.37625
396000.0000   -0.36437
396040.0000   -0.58832
396080.0000   -0.45843
396120.0000   -0.77314
396160.0000   -0.60298
396200.0000   -0.36282
396240.0000   -0.70197
396280.0000   -0.66215
396320.0000   -0.57155
396360.0000   -0.53674
396400.0000   -0.37561
396440.0000   -0.58212
396480.0000   -0.67333
396520.0000   -0.63473
396560.0000   -0.62094
396600.0000   -0.65976
396640.0000   -0.41247
396680.0000   -0.92209
396720.0000   -0.81709
396760.0000   -0.56346
396800.0000   -0.65236
396840.0000   -0.56203
396880.0000   -0.64045
396920.0000   -0.70647
396960.0000   -0.75405
397000.0000   -0.62186
397040.0000   -0.43503
397080.0000   -0.49392
397120.0000   -0.22503
397160.0000   -0.64674
397200.0000   -0.41969
397240.0000   -0.53096
397280.0000   -0.45908
397320.0000   -0.41778
397360.0000   -0.59825
397400.0000   -0.53801
397440.0000   -0.57011
397480.0000   -0.39069
397520.0000   -0.69055
397560.0000   -0.60147
397600.0000   -0.55346
397640.0000   -0.56648
397680.0000   -0.60547
397720.0000   -0.44604
397760.0000   -0.63308
397800.0000   -0.80842
397840.0000   -0.46718
397880.0000   -0.72333
397920.0000   -0.78526
397960.0000   -0.78088
398000.0000   -0.61792
398040.0000   -0.85541
398080.0000   -0.70206
398120.0000   -0.72445
398160.0000   -0.87597
398200.0000   -0.56290
398240.0000   -0.80034
398280.0000   -0.74313
398320.0000   -0.72016
398360.0000   -0.97359
398400.0000   -0.79266
398440.0000   -0.73072
398480.0000   -0.70782
398520.0000   -0.67090
398560.0000   -0.42557
398600.0000   -0.74002
398640.0000   -0.81867
398680.0000   -0.61451
398720.0000   -0.89805
398760.0000   -0.80205
398800.0000   -0.85320
398840.0000   -0.45258
398880.0000   -0.61613
398920.0000   -0.78987
398960.0000   -0.88868
399000.0000   -0.78269
399040.0000   -0.76091
399080.0000   -0.86355
399120.0000   -0.56285
399160.0000   -0.81253
399200.0000   -0.84874
399240.0000   -0.64506
399280.0000   -0.77159
399320.0000   -0.67871
399360.0000   -0.74724
399400.0000   -0.64015
399440.0000   -0.86535
399480.0000   -0.86220
399520.0000   -0.83842
399560.0000   -0.79835
399600.0000   -0.72875
399640.0000   -0.79732
399680.0000   -0.75849
399720.0000   -0.68448
399760.0000   -0.63908
399800.0000   -0.76457
399840.0000   -0.76333
399880.0000   -0.69428
399920.0000   -0.58147
399960.0000   -0.81417
400000.0000   -0.84372
400040.0000   -0.81855
400080.0000   -0.52306
400120.0000   -0.49037
400160.0000   -0.66902
400200.0000   -0.26302
400240.0000   -0.78223
400280.0000   -0.59011
400320.0000   -0.74543
400360.0000   -0.78048
400400.0000   -0.80568
400440.0000   -0.60628
400480.0000   -0.99226
400520.0000   -0.71913
400560.0000   -0.68491
400600.0000   -0.54492
400640.0000   -0.74953
400680.0000   -0.51102
400720.0000   -0.70399
400760.0000   -0.76293
400800.0000   -0.55828
400840.0000   -0.51219
400880.0000   -0.67230
400920.0000   -0.75686
400960.0000   -0.88816
401000.0000   -0.78811
401040.0000   -0.70268
401080.0000   -0.82841
401120.0000   -0.75028
401160.0000   -0.85784
401200.0000   -0.58903
401240.0000   -0.56383
401280.0000   -0.67597
401320.0000   -0.56663
401360.0000   -0.74690
401400.0000   -0.70314
401440.0000   -0.64623
401480.0000   -0.57999
401520.0000   -0.71978
401560.0000   -0.87018
401600.0000   -0.90823
401640.0000   -0.86962
401680.0000   -0.89308
401720.0000   -0.98297
401760.0000   -0.77143
401800.0000   -0.74976
401840.0000   -0.63229
401880.0000   -0.68820
401920.0000   -0.77897
401960.0000   -0.61684
402000.0000   -0.65407
402040.0000   -0.77823
402080.0000   -0.75074
402120.0000   -0.65442
402160.0000   -0.98193
402200.0000   -0.92848
402240.0000   -0.61755
402280.0000   -0.71146
402320.0000   -0.86478
402360.0000   -0.67375
402400.0000   -0.57767
402440.0000   -0.85958
402480.0000   -0.57328
402520.0000   -0.65173
402560.0000   -0.56381
402600.0000   -0.75446
402640.0000   -0.56760
402680.0000   -0.86717
402720.0000   -0.80989
402760.0000   -0.72432
402800.0000   -0.57223
402840.0000   -0.62399
402880.0000   -0.67030
402920.0000   -0.56780
402960.0000   -0.71466
403000.0000   -0.69152
403040.0000   -0.71353
403080.0000   -0.77888
403120.0000   -0.85186
403160.0000   -0.63173
403200.0000   -0.66154
403240.0000   -0.80232
403280.0000   -0.52664
403320.0000   -0.66527
403360.0000   -0.83405
403400.0000   -1.03249
403440.0000   -0.63063
403480.0000   -0.83112
403520.0000   -0.74470
403560.0000   -0.71404
403600.0000   -0.75123
403640.0000   -0.63851
403680.0000   -0.73368
403720.0000   -0.73227
403760.0000   -0.57560
403800.0000   -0.54805
403840.0000   -0.35582
403880.0000   -0.62853
403920.0000   -0.76279
403960.0000   -0.72526
404000.0000   -0.62581
404040.0000   -0.64944
404080.0000   -0.69659
404120.0000   -0.53563
404160.0000   -0.54412
404200.0000   -0.83555
404240.0000   -0.79576
404280.0000   -0.65090
404320.0000   -0.44665
404360.0000   -0.74608
404400.0000   -0.79310
404440.0000   -0.56663
404480.0000   -0.82905
404520.0000   -0.70906
404560.0000   -0.89820
404600.0000   -1.00738
404640.0000   -0.82751
404680.0000   -0.74401
404720.0000   -0.63957
404760.0000   -0.93460
404800.0000   -0.61206
404840.0000   -0.75680
404880.0000   -0.65963
404920.0000   -0.76653
404960.0000   -0.56005
405000.0000   -0.81613
405040.0000   -0.61095
405080.0000   -0.84282
405120.0000   -0.69431
405160.0000   -0.67331
405200.0000   -0.78882
405240.0000   -0.90343
405280.0000   -0.69715
405320.0000   -0.71835
405360.0000   -0.85841
405400.0000   -0.86323
405440.0000   -0.58897
405480.0000   -0.63110
405520.0000   -0.86291
405560.0000   -0.73033
405600.0000   -0.68994
405640.0000   -0.51069
405680.0000   -0.73916
405720.0000   -0.44792
405760.0000   -0.40465
405800.0000   -0.64323
405840.0000   -0.59184
405880.0000   -0.55292
405920.0000   -0.56747
405960.0000   -0.29964
406000.0000   -0.42280
406040.0000   -0.50699
406080.0000   -0.60504
406120.0000   -0.55906
406160.0000   -0.23033
406200.0000   -0.38826
406240.0000   -0.56305
406280.0000   -0.27721
406320.0000   -0.40425
406360.0000   -0.38075
406400.0000   -0.49707
406440.0000   -0.30809
406480.0000   -0.26083
406520.0000   -0.57794
406560.0000   -0.56746
406600.0000   -0.48460
406640.0000   -0.62127
406680.0000   -0.61462
406720.0000   -0.74118
406760.0000   -0.39547
406800.0000   -0.57477
406840.0000   -0.35313
406880.0000   -0.75255
406920.0000   -0.61670
406960.0000   -0.40422
407000.0000   -0.45060
407040.0000   -0.59760
407080.0000   -0.55782
407120.0000   -0.67095
407160.0000   -0.58944
407200.0000   -0.61047
407240.0000   -0.71506
407280.0000   -0.70089
407320.0000   -0.88121
407360.0000   -0.88013
407400.0000   -0.71692
407440.0000   -0.71848
407480.0000   -0.68931
407520.0000   -0.67328
407560.0000   -0.74393
407600.0000   -0.82887
407640.0000   -0.94688
407680.0000   -0.68120
407720.0000   -0.78447
407760.0000   -0.71393
407800.0000   -0.71600
407840.0000   -0.63528
407880.0000   -0.53864
407920.0000   -0.92722
407960.0000   -0.68748
408000.0000   -0.65931
408040.0000   -0.69137
408080.0000   -0.48113
408120.0000   -0.72886
408160.0000   -0.66833
408200.0000   -0.63304
408240.0000   -0.84224
408280.0000   -0.55960
408320.0000   -0.64973
408360.0000   -0.75156
408400.0000   -0.77399
408440.0000   -0.76998
408480.0000   -0.51505
408520.0000   -0.72209
408560.0000   -0.65509
408600.0000   -0.66953
408640.0000   -0.89258
408680.0000   -0.70401
408720.0000   -0.40964
408760.0000   -0.61127
408800.0000   -0.75276
408840.0000   -0.58929
408880.0000   -0.48468
408920.0000   -0.51459
408960.0000   -0.53448
409000.0000   -0.75815
409040.0000   -0.62200
409080.0000   -0.85562
409120.0000   -0.95716
409160.0000   -0.89956
409200.0000   -0.72183
409240.0000   -0.78915
409280.0000   -0.62765
409320.0000   -1.00658
409360.0000   -0.59986
409400.0000   -0.89635
409440.0000   -0.54790
409480.0000   -0.84592
409520.0000   -0.67157
409560.0000   -0.84950
409600.0000   -0.85549
409640.0000   -0.78569
409680.0000   -0.84537
409720.0000   -0.63776
409760.0000   -0.71052
409800.0000   -0.64957
409840.0000   -0.64813
409880.0000   -0.62019
409920.0000   -0.66654
409960.0000   -0.62154
410000.0000   -0.57988
410040.0000   -0.54535
410080.0000   -0.77777
410120.0000   -0.58829
410160.0000   -0.72375
410200.0000   -0.48097
410240.0000   -0.48288
410280.0000   -0.62768
410320.0000   -0.70882
410360.0000   -0.61855
410400.0000   -0.61335
410440.0000   -0.47842
410480.0000   -0.51556
410520.0000   -0.44620
410560.0000   -0.50008
410600.0000   -0.75047
410640.0000   -0.70111
410680.0000   -0.42297
410720.0000   -0.17651
410760.0000   -0.70909
410800.0000   -0.65796
410840.0000   -0.61725
410880.0000   -0.58991
410920.0000   -0.59002
410960.0000   -0.55574
411000.0000   -0.56674
411040.0000   -0.46406
411080.0000   -0.61355
411120.0000   -0.49356
411160.0000   -0.66368
411200.0000   -0.83768
411240.0000   -0.69913
411280.0000   -0.75214
411320.0000   -0.87702
411360.0000   -0.58286
411400.0000   -0.54461
411440.0000   -0.61681
411480.0000   -0.64393
411520.0000   -0.60875
411560.0000   -0.54688
411600.0000   -0.63277
411640.0000   -0.71694
411680.0000   -0.58250
411720.0000   -0.39993
411760.0000   -0.64909
411800.0000   -0.57681
411840.0000   -0.59773
411880.0000   -0.56984
411920.0000   -0.84416
411960.0000   -0.51950
412000.0000   -0.67948
412040.0000   -0.51523
412080.0000   -0.71770
412120.0000   -0.72396
412160.0000   -0.78566
412200.0000   -0.41811
412240.0000   -0.61898
412280.0000   -0.68066
412320.0000   -0.75108
412360.0000   -0.54018
412400.0000   -0.58834
412440.0000   -0.89822
412480.0000   -0.75382
412520.0000   -0.51001
412560.0000   -0.31313
412600.0000   -0.33470
412640.0000   -0.72961
412680.0000   -0.57945
412720.0000   -0.67205
412760.0000   -0.94517
412800.0000   -0.51198
412840.0000   -0.87401
412880.0000   -0.69849
412920.0000   -0.58982
412960.0000   -0.68520
413000.0000   -0.67651
413040.0000   -0.55831
413080.0000   -0.72166
413120.0000   -0.65345
413160.0000   -0.65462
413200.0000   -0.45009
413240.0000   -0.74222
413280.0000   -0.71841
413320.0000   -0.67074
413360.0000   -0.86152
413400.0000   -0.72776
413440.0000   -0.79329
413480.0000   -0.74987
413520.0000   -0.80715
413560.0000   -0.65784
413600.0000   -0.41236
413640.0000   -0.38751
413680.0000   -0.79220
413720.0000   -0.63524
413760.0000   -0.62800
413800.0000   -0.87613
413840.0000   -0.78125
413880.0000   -0.70575
413920.0000   -0.67969
413960.0000   -0.92556
414000.0000   -0.51737
414040.0000   -0.80449
414080.0000   -0.53152
414120.0000   -0.51142
414160.0000   -0.71792
414200.0000   -0.88089
414240.0000   -0.78837
414280.0000   -0.58708
414320.0000   -0.85831
414360.0000   -0.86348
414400.0000   -0.79580
414440.0000   -0.58922
414480.0000   -0.70442
414520.0000   -0.87219
414560.0000   -0.55253
414600.0000   -0.78912
414640.0000   -0.73144
414680.0000   -0.64029
414720.0000   -0.79270
414760.0000   -0.69533
414800.0000   -0.80162
414840.0000   -0.67671
414880.0000   -0.67877
414920.0000   -0.71803
414960.0000   -0.55669
415000.0000   -0.75992
415040.0000   -0.79973
415080.0000   -0.56233
415120.0000   -0.57846
415160.0000   -0.58068
415200.0000   -0.34589
415240.0000   -0.56856
415280.0000   -0.67931
415320.0000   -0.36395
415360.0000   -0.88917
415400.0000   -0.35077
415440.0000   -0.79127
415480.0000   -0.67819
415520.0000   -0.62703
415560.0000   -0.97900
415600.0000   -0.68259
415640.0000   -0.54522
415680.0000   -0.78436
415720.0000   -0.42904
415760.0000   -0.64960
415800.0000   -0.90477
415840.0000   -0.64983
415880.0000   -0.62529
415920.0000   -0.63103
415960.0000   -0.64583
416000.0000   -0.59740
416040.0000   -0.25968
416080.0000   -0.44130
416120.0000   -0.48995
416160.0000   -0.42931
416200.0000   -0.66924
416240.0000   -0.56380
416280.0000   -0.65079
416320.0000   -0.46370
416360.0000   -0.64656
416400.0000   -0.40107
416440.0000   -0.36564
416480.0000   -0.41794
416520.0000   -0.51920
416560.0000   -0.52293
416600.0000   -0.37324
416640.0000   -0.53065
416680.0000   -0.77009
416720.0000   -0.77017
416760.0000   -0.63064
416800.0000   -0.81204
416840.0000   -0.60753
416880.0000   -0.56723
416920.0000   -0.54423
416960.0000   -0.59230
417000.0000   -0.42149
417040.0000   -0.57461
417080.0000   -0.50192
417120.0000   -0.49327
417160.0000   -0.53657
417200.0000   -0.57630
417240.0000   -0.46928
417280.0000   -0.39481
417320.0000   -0.80354
417360.0000   -0.80985
417400.0000   -0.57746
417440.0000   -0.67977
417480.0000   -0.61437
417520.0000   -0.32732
417560.0000   -0.41966
417600.0000   -0.49461
417640.0000   -0.66823
417680.0000   -0.52662
417720.0000   -0.37536
417760.0000   -0.30919
417800.0000   -0.44248
417840.0000   -0.63783
417880.0000   -0.51099
417920.0000   -0.50279
417960.0000   -0.53215
418000.0000   -0.53851
418040.0000   -0.73028
418080.0000   -0.30233
418120.0000   -0.36828
418160.0000   -0.64440
418200.0000   -0.59832
418240.0000   -0.41274
418280.0000   -0.54107
418320.0000   -0.57361
418360.0000   -0.51503
418400.0000   -0.65387
418440.0000   -0.61032
418480.0000   -0.47328
418520.0000   -0.48826
418560.0000   -0.57564
418600.0000   -0.57982
418640.0000   -0.74111
418680.0000   -0.50917
418720.0000   -0.51745
418760.0000   -0.69660
418800.0000   -0.68047
418840.0000   -0.90404
418880.0000   -0.72193
418920.0000   -0.62931
418960.0000   -0.66207
419000.0000   -0.78073
419040.0000   -0.75541
419080.0000   -0.51698
419120.0000   -0.57986
419160.0000   -0.67975
419200.0000   -0.46343
419240.0000   -0.57740
419280.0000   -0.70345
419320.0000   -0.86449
419360.0000   -0.59707
419400.0000   -0.58775
419440.0000   -0.83194
419480.0000   -0.55560
419520.0000   -0.40988
419560.0000   -0.60769
419600.0000   -0.58572
419640.0000   -0.57220
419680.0000   -0.83981
419720.0000   -0.66384
419760.0000   -0.85201
419800.0000   -0.90559
419840.0000   -0.61170
419880.0000   -0.69325
419920.0000   -0.81788
419960.0000   -0.55942
420000.0000   -0.32027
420040.0000   -0.70294
420080.0000   -0.79853
420120.0000   -0.68081
420160.0000   -0.74370
420200.0000   -0.49389
420240.0000   -0.60697
420280.0000   -0.65595
420320.0000   -0.47845
420360.0000   -0.73879
420400.0000   -0.62202
420440.0000   -0.60661
420480.0000   -0.55067
420520.0000   -0.51836
420560.0000   -0.74534
420600.0000   -0.90336
420640.0000   -0.61995
420680.0000   -0.66709
420720.0000   -0.72466
420760.0000   -0.45820
420800.0000   -0.54648
420840.0000   -0.62342
420880.0000   -0.57796
420920.0000   -0.64081
420960.0000   -0.62469
421000.0000   -0.77291
421040.0000   -0.63604
421080.0000   -0.84271
421120.0000   -0.62974
421160.0000   -0.50860
421200.0000   -0.68150
421240.0000   -0.64090
421280.0000   -0.81578
421320.0000   -0.58167
421360.0000   -0.88283
421400.0000   -0.63832
421440.0000   -0.64477
421480.0000   -0.77332
421520.0000   -0.61481
421560.0000   -0.88905
421600.0000   -0.71659
421640.0000   -0.76541
421680.0000   -0.74882
421720.0000   -0.58242
421760.0000   -0.84923
421800.0000   -0.95712
421840.0000   -0.85243
421880.0000   -0.81586
421920.0000   -0.96401
421960.0000   -0.72803
422000.0000   -0.67543
422040.0000   -0.53651
422080.0000   -0.48456
422120.0000   -0.52764
422160.0000   -0.31784
422200.0000   -0.35489
422240.0000   -0.59175
422280.0000   -0.92038
422320.0000   -0.29309
422360.0000   -0.48968
422400.0000   -0.53305
422440.0000   -0.65947
422480.0000   -0.51453
422520.0000   -0.78126
422560.0000   -0.66780
422600.0000   -0.58520
422640.0000   -0.47973
422680.0000   -0.58276
422720.0000   -0.75604
422760.0000   -0.63890
422800.0000   -0.72182
422840.0000   -0.55917
422880.0000   -0.76084
422920.0000   -0.37777
422960.0000   -0.46079
423000.0000   -0.59525
423040.0000   -0.56048
423080.0000   -0.50253
423120.0000   -0.62905
423160.0000   -0.63971
423200.0000   -0.77590
423240.0000   -0.79091
423280.0000   -0.46698
423320.0000   -0.62457
423360.0000   -0.69281
423400.0000   -0.53641
423440.0000   -0.75482
423480.0000   -0.63352
423520.0000   -0.80344
423560.0000   -0.67164
423600.0000   -0.82579
423640.0000   -0.54175
423680.0000   -0.74324
423720.0000   -0.83199
423760.0000   -0.66323
423800.0000   -0.57856
423840.0000   -0.46454
423880.0000   -0.70259
423920.0000   -0.76458
423960.0000   -0.56341
424000.0000   -0.85725
424040.0000   -0.67521
424080.0000   -0.73741
424120.0000   -0.73597
424160.0000   -0.68815
424200.0000   -0.40767
424240.0000   -0.67570
424280.0000   -0.71947
424320.0000   -0.79924
424360.0000   -0.58687
424400.0000   -0.52694
424440.0000   -0.52770
424480.0000   -0.68893
424520.0000   -0.70724
424560.0000   -0.34792
424600.0000   -0.60883
424640.0000   -0.44081
424680.0000   -0.51417
424720.0000   -0.60042
424760.0000   -0.42923
424800.0000   -0.73385
424840.0000   -0.62140
424880.0000   -0.57726
424920.0000   -0.63662
424960.0000   -0.61114
425000.0000   -0.54562
425040.0000   -0.62339
425080.0000   -0.62259
425120.0000   -0.73179
425160.0000   -0.77448
425200.0000   -0.68646
425240.0000   -0.70628
425280.0000   -0.67149
425320.0000   -0.74934
425360.0000   -0.84222
425400.0000   -0.66614
425440.0000   -0.68101
425480.0000   -0.73269
425520.0000   -0.50473
425560.0000   -0.68280
425600.0000   -0.55743
425640.0000   -0.63548
425680.0000   -0.66836
425720.0000   -0.73733
425760.0000   -0.55833
425800.0000   -0.52844
425840.0000   -0.60871
425880.0000   -0.61874
425920.0000   -0.71565
425960.0000   -0.41229
426000.0000   -0.97902
426040.0000   -0.55738
426080.0000   -0.72016
426120.0000   -0.72576
426160.0000   -0.77250
426200.0000   -0.74366
426240.0000   -0.47093
426280.0000   -1.05411
426320.0000   -0.84038
426360.0000   -0.78257
426400.0000   -0.78086
426440.0000   -0.91745
426480.0000   -0.59057
426520.0000   -0.54918
426560.0000   -0.83856
426600.0000   -0.78127
426640.0000   -0.78015
426680.0000   -0.99141
426720.0000   -0.55438
426760.0000   -0.69974
426800.0000   -0.44223
426840.0000   -0.52846
426880.0000   -0.67291
426920.0000   -0.49877
426960.0000   -0.53414
427000.0000   -0.62946
427040.0000   -0.38233
427080.0000   -0.54221
427120.0000   -0.61761
427160.0000   -0.70416
427200.0000   -0.56658
427240.0000   -0.55667
427280.0000   -0.53567
427320.0000   -0.54273
427360.0000   -0.63160
427400.0000   -0.92485
427440.0000   -0.54481
427480.0000   -0.77264
427520.0000   -0.67220
427560.0000   -0.53287
427600.0000   -0.65515
427640.0000   -0.60561
427680.0000   -0.84033
427720.0000   -0.75888
427760.0000   -0.68292
427800.0000   -0.62068
427840.0000   -0.81619
427880.0000   -0.89719
427920.0000   -0.68897
427960.0000   -0.82851
428000.0000   -0.69701
428040.0000   -0.58052
428080.0000   -0.55303
428120.0000   -0.74395
428160.0000   -0.76005
428200.0000   -0.51341
428240.0000   -0.70041
428280.0000   -0.70735
428320.0000   -0.54441
428360.0000   -0.50854
428400.0000   -0.63272
428440.0000   -0.52004
428480.0000   -0.54095
428520.0000   -0.66721
428560.0000   -0.70943
428600.0000   -0.52047
428640.0000   -0.65233
428680.0000   -0.52834
428720.0000   -0.66092
428760.0000   -0.57506
428800.0000   -0.64542
428840.0000   -0.52534
428880.0000   -0.68983
428920.0000   -0.71194
428960.0000   -0.62786
429000.0000   -0.74090
429040.0000   -0.83274
429080.0000   -0.85074
429120.0000   -0.70873
429160.0000   -0.63672
429200.0000   -0.56955
429240.0000   -0.58509
429280.0000   -0.71450
429320.0000   -0.70330
429360.0000   -0.67563
429400.0000   -0.73392
429440.0000   -0.70276
429480.0000   -0.63970
429520.0000   -0.61039
429560.0000   -0.75702
429600.0000   -0.87579
429640.0000   -0.69435
429680.0000   -0.65881
429720.0000   -0.85815
429760.0000   -0.67956
429800.0000   -0.76759
429840.0000   -0.65682
429880.0000   -0.77784
429920.0000   -0.53128
429960.0000   -0.66069
430000.0000   -0.63373
430040.0000   -0.57460
430080.0000   -0.58853
430120.0000   -0.70136
430160.0000   -0.61297
430200.0000   -0.65992
430240.0000   -0.68335
430280.0000   -0.65539
430320.0000   -0.67315
430360.0000   -0.57536
430400.0000   -0.72867
430440.0000   -0.83768
430480.0000   -0.56060
430520.0000   -0.68019
430560.0000   -0.62790
430600.0000   -0.77181
430640.0000   -0.74049
430680.0000   -0.67687
430720.0000   -0.64950
430760.0000   -0.64731
430800.0000   -0.77406
430840.0000   -0.79244
430880.0000   -0.77710
430920.0000   -0.83622
430960.0000   -0.67215
431000.0000   -0.58208
431040.0000   -0.75531
431080.0000   -0.99154
431120.0000   -0.71782
431160.0000   -0.81924
431200.0000   -0.80920
431240.0000   -0.66731
431280.0000   -0.80229
431320.0000   -0.94051
431360.0000   -0.58032
431400.0000   -0.57901
431440.0000   -0.65001
431480.0000   -0.60992
431520.0000   -0.63765
431560.0000   -0.55081
431600.0000   -0.64102
431640.0000   -0.52519
431680.0000   -0.66929
431720.0000   -0.61382
431760.0000   -0.51972
431800.0000   -0.64750
431840.0000   -0.51444
431880.0000   -0.57705
431920.0000   -0.64431
431960.0000   -0.73529
432000.0000   -0.71602
432040.0000   -0.63908
432080.0000   -0.52941
432120.0000   -0.82558
432160.0000   -0.71008
432200.0000   -0.62641
432240.0000   -0.66654
432280.0000   -0.79277
432320.0000   -0.57837
432360.0000   -0.81095
432400.0000   -0.81637
432440.0000   -0.92112
432480.0000   -0.74522
432520.0000   -0.80796
432560.0000   -0.80333
432600.0000   -0.64386
432640.0000   -0.65165
432680.0000   -0.83412
432720.0000   -0.72780
432760.0000   -0.90413
432800.0000   -0.70510
432840.0000   -0.58172
432880.0000   -0.59613
432920.0000   -0.57340
432960.0000   -0.68412
433000.0000   -0.53565
433040.0000   -0.58504
433080.0000   -0.69535
433120.0000   -0.69712
433160.0000   -0.41052
433200.0000   -0.63148
433240.0000   -0.52496
433280.0000   -0.74469
433320.0000   -0.75121
433360.0000   -0.53405
433400.0000   -0.52843
433440.0000   -0.36967
433480.0000   -0.70690
433520.0000   -0.61113
433560.0000   -0.77997
433600.0000   -0.94092
433640.0000   -0.73351
433680.0000   -0.73863
433720.0000   -0.63885
433760.0000   -0.88144
433800.0000   -0.69681
433840.0000   -0.80166
433880.0000   -0.73132
433920.0000   -0.66601
433960.0000   -0.66285
434000.0000   -0.49529
434040.0000   -0.66752
434080.0000   -0.85999
434120.0000   -0.68147
434160.0000   -0.61761
434200.0000   -0.78830
434240.0000   -0.70966
434280.0000   -0.75192
434320.0000   -0.69563
434360.0000   -0.78056
434400.0000   -0.93794
434440.0000   -0.95299
434480.0000   -0.83633
434520.0000   -0.66904
434560.0000   -0.77282
434600.0000   -0.84449
434640.0000   -0.36902
434680.0000   -0.66710
434720.0000   -0.73736
434760.0000   -0.63680
434800.0000   -0.51610
434840.0000   -0.69737
434880.0000   -0.61312
434920.0000   -0.89096
434960.0000   -0.72715
435000.0000   -0.66980
435040.0000   -0.63549
435080.0000   -0.60033
435120.0000   -0.54278
435160.0000   -0.61248
435200.0000   -0.65835
435240.0000   -0.62015
435280.0000   -0.58584
435320.0000   -0.76140
435360.0000   -0.74098
435400.0000   -0.47009
435440.0000   -0.67452
435480.0000   -0.84527
435520.0000   -0.69943
435560.0000   -0.53524
435600.0000   -0.78591
435640.0000   -0.67443
435680.0000   -0.62525
435720.0000   -0.76013
435760.0000   -0.86300
435800.0000   -0.77602
435840.0000   -0.59201
435880.0000   -0.58497
435920.0000   -0.85270
435960.0000   -0.74173
436000.0000   -0.65840
436040.0000   -0.67986
436080.0000   -0.55423
436120.0000   -0.50964
436160.0000   -0.52756
436200.0000   -0.68600
436240.0000   -0.76590
436280.0000   -0.59241
436320.0000   -0.71797
436360.0000   -0.68895
436400.0000   -0.73041
436440.0000   -0.45992
436480.0000   -0.53911
436520.0000   -0.85445
436560.0000   -0.65247
436600.0000   -0.67892
436640.0000   -0.80453
436680.0000   -0.80980
436720.0000   -0.46429
436760.0000   -0.67682
436800.0000   -0.66805
436840.0000   -0.66117
436880.0000   -0.73900
436920.0000   -0.58579
436960.0000   -0.57815
437000.0000   -0.64246
437040.0000   -0.67903
437080.0000   -0.79925
437120.0000   -0.86651
437160.0000   -0.80086
437200.0000   -0.67605
437240.0000   -0.69817
437280.0000   -0.86646
437320.0000   -0.85883
437360.0000   -0.80846
437400.0000   -0.66730
437440.0000   -0.61566
437480.0000   -0.76846
437520.0000   -0.60003
437560.0000   -0.59005
437600.0000   -0.71077
437640.0000   -0.66043
437680.0000   -0.48941
437720.0000   -0.58916
437760.0000   -0.56562
437800.0000   -0.52876
437840.0000   -0.66078
437880.0000   -0.60492
437920.0000   -0.53061
437960.0000   -0.65102
438000.0000   -0.76154
438040.0000   -0.47097
438080.0000   -0.67937
438120.0000   -0.85187
438160.0000   -0.65718
438200.0000   -0.74584
438240.0000   -0.80529
438280.0000   -0.72808
438320.0000   -0.64620
438360.0000   -0.75179
438400.0000   -0.60790
438440.0000   -0.71172
438480.0000   -0.81771
438520.0000   -0.58273
438560.0000   -0.63385
438600.0000   -0.69952
438640.0000   -0.65018
438680.0000   -0.51977
438720.0000   -0.60228
438760.0000   -0.66498
438800.0000   -0.49635
438840.0000   -0.52671
438880.0000   -0.60288
438920.0000   -0.55037
438960.0000   -0.63320
439000.0000   -0.73386
439040.0000   -0.67481
439080.0000   -0.76688
439120.0000   -0.74118
439160.0000   -0.72459
439200.0000   -0.82918
439240.0000   -0.94280
439280.0000   -0.78407
439320.0000   -0.53974
439360.0000   -0.69465
439400.0000   -0.58129
439440.0000   -0.78607
439480.0000   -0.81244
439520.0000   -0.62174
439560.0000   -0.75537
439600.0000   -0.73521
439640.0000   -0.67332
439680.0000   -0.61354
439720.0000   -0.72992
439760.0000   -0.94697
439800.0000   -0.65166
439840.0000   -0.58264
439880.0000   -0.56220
439920.0000   -0.74546
439960.0000   -0.74669
440000.0000   -0.57050
440040.0000   -0.83960
440080.0000   -0.73021
440120.0000   -0.86477
440160.0000   -0.73436
440200.0000   -0.67509
440240.0000   -0.63364
440280.0000   -0.72666
440320.0000   -0.56099
440360.0000   -0.83550
440400.0000   -0.57393
440440.0000   -0.85443
440480.0000   -0.39037
440520.0000   -0.50756
440560.0000   -0.42877
440600.0000   -0.76963
440640.0000   -0.63752
440680.0000   -0.64738
440720.0000   -0.48874
440760.0000   -0.69203
440800.0000   -0.47762
440840.0000   -0.53516
440880.0000   -0.47408
440920.0000   -0.62706
440960.0000   -0.74153
441000.0000   -0.63151
441040.0000   -0.47802
441080.0000   -0.45927
441120.0000   -0.64867
441160.0000   -0.66685
441200.0000   -0.63484
441240.0000   -0.45877
441280.0000   -0.61020
441320.0000   -0.74059
441360.0000   -0.48291
441400.0000   -0.51886
441440.0000   -0.42507
441480.0000   -0.47505
441520.0000   -0.39989
441560.0000   -0.10088
441600.0000   -0.42625
441640.0000   -0.60638
441680.0000   -0.65715
441720.0000   -0.43829
441760.0000   -0.36486
441800.0000   -0.64516
441840.0000   -0.67907
441880.0000   -0.73074
441920.0000   -0.71536
441960.0000   -0.75282
442000.0000   -0.32884
442040.0000   -0.78952
442080.0000   -0.59221
442120.0000   -0.51190
442160.0000   -0.75583
442200.0000   -0.65294
442240.0000   -0.63300
442280.0000   -0.46440
442320.0000   -0.43489
442360.0000   -0.49310
442400.0000   -0.49983
442440.0000   -0.70067
442480.0000   -0.63301
442520.0000   -0.57591
442560.0000   -0.59484
442600.0000   -0.77236
442640.0000   -0.74243
442680.0000   -0.50236
442720.0000   -0.72838
442760.0000   -0.66210
442800.0000   -0.59008
442840.0000   -0.55044
442880.0000   -0.65442
442920.0000   -0.90116
442960.0000   -0.89712
443000.0000   -0.83159
443040.0000   -0.45884
443080.0000   -0.40965
443120.0000   -0.71368
443160.0000   -1.09352
443200.0000   -0.77043
443240.0000   -0.54430
443280.0000   -0.55123
443320.0000   -0.80185
443360.0000   -0.65807
443400.0000   -0.69399
443440.0000   -0.48892
443480.0000   -0.68752
443520.0000   -0.56630
443560.0000   -0.69301
443600.0000   -0.54816
443640.0000   -0.27434
443680.0000   -0.51998
443720.0000   -0.82786
443760.0000   -0.56401
443800.0000   -0.52327
443840.0000   -0.67403
443880.0000   -0.61451
443920.0000   -0.54819
443960.0000   -0.16150
444000.0000   -0.04069
444040.0000   -0.51846
444080.0000   -0.47455
444120.0000   -0.77307
444160.0000   -0.68932
444200.0000   -0.92915
444240.0000   -0.80126
444280.0000   -0.81693
444320.0000   -0.67566
444360.0000   -0.78905
444400.0000   -0.42558
444440.0000   -0.54677
444480.0000   -0.46770
444520.0000   -0.32019
444560.0000   -0.52423
444600.0000   -0.27293
444640.0000   -0.53566
444680.0000   -0.40537
444720.0000   -0.73494
444760.0000   -0.61281
444800.0000   -0.49503
444840.0000   -0.40299
444880.0000   -0.41995
444920.0000   -0.42441
444960.0000   -0.57904
445000.0000   -0.42821
445040.0000   -0.58082
445080.0000   -0.62166
445120.0000   -0.54011
445160.0000   -0.69236
445200.0000   -0.59734
445240.0000   -0.57182
445280.0000   -0.50124
445320.0000   -0.47923
445360.0000   -0.61390
445400.0000   -0.62946
445440.0000   -0.73749
445480.0000   -0.40955
445520.0000   -0.69692
445560.0000   -0.63345
445600.0000   -0.56410
445640.0000   -0.72034
445680.0000   -0.65187
445720.0000   -0.69404
445760.0000   -0.78163
445800.0000   -0.80678
445840.0000   -0.65089
445880.0000   -0.79224
445920.0000   -0.74202
445960.0000   -0.77347
446000.0000   -0.56643
446040.0000   -0.68548
446080.0000   -0.71946
446120.0000   -0.74158
446160.0000   -0.74407
446200.0000   -0.77331
446240.0000   -0.62037
446280.0000   -0.76235
446320.0000   -0.66168
446360.0000   -0.54066
446400.0000   -0.84356
446440.0000   -0.50801
446480.0000   -0.72946
446520.0000   -0.81834
446560.0000   -0.76140
446600.0000   -0.58894
446640.0000   -0.34909
446680.0000   -0.69717
446720.0000   -0.38723
446760.0000   -0.45672
446800.0000   -0.40039
446840.0000   -0.72342
446880.0000   -0.44589
446920.0000   -0.83620
446960.0000   -0.64443
447000.0000   -0.79075
447040.0000   -0.66593
447080.0000   -0.72421
447120.0000   -0.39503
447160.0000   -0.67601
447200.0000   -0.56483
447240.0000   -0.58866
447280.0000   -0.69300
447320.0000   -0.69490
447360.0000   -0.65386
447400.0000   -0.76562
447440.0000   -0.82519
447480.0000   -0.78124
447520.0000   -0.86170
447560.0000   -0.78979
447600.0000   -0.84264
447640.0000   -0.78368
447680.0000   -0.71523
447720.0000   -0.50824
447760.0000   -0.47727
447800.0000   -0.60356
447840.0000   -0.74420
447880.0000   -0.84555
447920.0000   -0.70200
447960.0000   -0.76182
448000.0000   -0.87517
448040.0000   -0.41974
448080.0000   -0.74352
448120.0000   -0.69932
448160.0000   -0.68451
448200.0000   -0.72458
448240.0000   -0.63969
448280.0000   -0.56482
448320.0000   -0.59758
448360.0000   -0.64739
448400.0000   -0.59749
448440.0000   -0.62817
448480.0000   -0.77981
448520.0000   -0.60808
448560.0000   -0.75858
448600.0000   -0.61379
448640.0000   -0.60618
448680.0000   -0.61712
448720.0000   -0.56836
448760.0000   -0.72406
448800.0000   -0.95421
448840.0000   -0.58619
448880.0000   -0.93683
448920.0000   -0.63552
448960.0000   -0.67921
449000.0000   -0.85190
449040.0000   -0.83264
449080.0000   -0.63654
449120.0000   -0.84261
449160.0000   -0.74441
449200.0000   -0.71826
449240.0000   -0.75355
449280.0000   -0.83995
449320.0000   -0.57476
449360.0000   -0.61642
449400.0000   -0.61360
449440.0000   -0.55778
449480.0000   -0.70699
449520.0000   -0.54074
449560.0000   -0.87953
449600.0000   -0.55541
449640.0000   -0.63354
449680.0000   -0.57994
449720.0000   -0.65973
449760.0000   -0.56008
449800.0000   -0.73745
449840.0000   -0.37511
449880.0000   -0.51281
449920.0000   -0.84661
449960.0000   -0.58670
450000.0000   -0.60037
450040.0000   -0.77758
450080.0000   -0.62369
450120.0000   -0.48386
450160.0000   -0.61292
450200.0000   -0.61728
450240.0000   -0.75901
450280.0000   -0.67620
450320.0000   -0.58037
450360.0000   -0.48113
450400.0000   -0.51248
450440.0000   -0.49063
450480.0000   -0.72595
450520.0000   -0.43193
450560.0000   -0.57679
450600.0000   -0.46680
450640.0000   -0.64156
450680.0000   -0.50021
450720.0000   -0.62936
450760.0000   -0.72755
450800.0000   -0.67859
450840.0000   -0.68797
450880.0000   -0.33988
450920.0000   -0.67181
450960.0000   -0.64239
451000.0000   -0.70668
451040.0000   -0.60865
451080.0000   -0.57443
451120.0000   -0.49081
451160.0000   -0.61009
451200.0000   -0.62059
451240.0000   -0.65216
451280.0000   -0.56375
451320.0000   -0.69983
451360.0000   -0.62731
451400.0000   -0.80650
451440.0000   -0.63020
451480.0000   -0.77970
451520.0000   -0.76764
451560.0000   -0.89598
451600.0000   -0.74610
451640.0000   -0.64373
451680.0000   -0.61237
451720.0000   -0.82070
451760.0000   -0.58239
451800.0000   -0.71357
451840.0000   -0.54441
451880.0000   -0.70962
451920.0000   -0.74770
451960.0000   -0.88995
452000.0000   -0.84294
452040.0000   -0.55897
452080.0000   -0.76784
452120.0000   -0.82348
452160.0000   -0.63933
452200.0000   -0.79098
452240.0000   -0.56038
452280.0000   -0.68094
452320.0000   -0.69967
452360.0000   -0.95807
452400.0000   -0.66397
452440.0000   -0.67834
452480.0000   -0.82087
452520.0000   -0.69580
452560.0000   -0.81989
452600.0000   -0.85699
452640.0000   -0.99045
452680.0000   -0.67560
452720.0000   -0.91259
452760.0000   -0.57207
452800.0000   -0.84575
452840.0000   -0.54924
452880.0000   -0.76164
452920.0000   -0.70016
452960.0000   -0.72440
453000.0000   -0.70542
453040.0000   -0.60764
453080.0000   -0.78591
453120.0000   -0.59204
453160.0000   -0.84733
453200.0000   -0.70338
453240.0000   -0.76269
453280.0000   -0.66732
453320.0000   -0.93522
453360.0000   -0.62168
453400.0000   -0.67487
453440.0000   -0.83175
453480.0000   -0.57190
453520.0000   -0.67733
453560.0000   -0.94752
453600.0000   -0.84364
453640.0000   -0.46743
453680.0000   -0.94866
453720.0000   -0.68610
453760.0000   -0.72042
453800.0000   -0.85529
453840.0000   -0.42893
453880.0000   -0.75528
453920.0000   -0.65295
453960.0000   -0.85467
454000.0000   -0.83531
454040.0000   -0.61812
454080.0000   -0.40571
454120.0000   -0.84739
454160.0000   -0.96580
454200.0000   -0.74506
454240.0000   -0.59241
454280.0000   -0.33481
454320.0000   -0.56531
454360.0000   -0.48654
454400.0000   -0.66045
454440.0000   -0.75801
454480.0000   -0.70677
454520.0000   -0.69532
454560.0000   -0.62261
454600.0000   -0.48291
454640.0000   -0.55022
454680.0000   -0.62402
454720.0000   -0.64121
454760.0000   -0.52601
454800.0000   -0.66649
454840.0000   -0.55014
454880.0000   -0.54733
454920.0000   -0.56277
454960.0000   -0.54471
455000.0000   -0.50392
455040.0000   -0.69260
455080.0000   -0.65618
455120.0000   -0.62630
455160.0000   -0.35414
455200.0000   -0.52657
455240.0000   -0.46590
455280.0000   -0.26764
455320.0000   -0.81370
455360.0000   -0.53589
455400.0000   -0.57754
455440.0000   -0.52199
455480.0000   -0.59483
455520.0000   -0.33884
455560.0000   -0.59536
455600.0000   -0.57941
455640.0000   -0.68144
455680.0000   -0.71415
455720.0000   -0.71072
455760.0000   -0.43005
455800.0000   -0.56828
455840.0000   -0.41367
455880.0000   -0.42046
455920.0000   -0.79111
455960.0000   -0.54288
456000.0000   -0.51203
456040.0000   -0.72306
456080.0000   -0.38508
456120.0000   -0.49703
456160.0000   -0.50933
456200.0000   -0.58211
456240.0000   -0.39122
456280.0000   -0.61663
456320.0000   -0.59981
456360.0000   -0.32752
456400.0000   -0.33537
456440.0000   -0.59266
456480.0000   -0.44349
456520.0000   -0.37091
456560.0000   -0.33873
456600.0000   -0.60193
456640.0000   -0.70671
456680.0000   -0.50092
456720.0000   -0.52490
456760.0000   -0.33182
456800.0000   -0.71764
456840.0000   -0.55626
456880.0000   -0.58599
456920.0000   -0.63652
456960.0000   -0.49980
457000.0000   -0.83924
457040.0000   -0.71343
457080.0000   -0.73474
457120.0000   -0.47391
457160.0000   -0.72861
457200.0000   -0.59475
457240.0000   -0.70840
457280.0000   -0.81090
457320.0000   -0.45128
457360.0000   -0.61317
457400.0000   -0.87506
457440.0000   -0.88921
457480.0000   -0.71991
457520.0000   -0.77401
457560.0000   -0.66112
457600.0000   -0.43171
457640.0000   -0.42712
457680.0000   -0.64907
457720.0000   -0.54995
457760.0000   -0.69088
457800.0000   -0.80815
457840.0000   -0.65456
457880.0000   -0.68163
457920.0000   -0.38391
457960.0000   -0.45496
458000.0000   -0.64199
458040.0000   -0.75547
458080.0000   -0.74954
458120.0000   -0.63226
458160.0000   -0.81216
458200.0000   -0.48617
458240.0000   -0.67824
458280.0000   -0.85741
458320.0000   -0.58851
458360.0000   -0.83458
458400.0000   -0.59440
458440.0000   -0.94102
458480.0000   -0.77647
458520.0000   -0.60403
458560.0000   -0.71854
458600.0000   -0.76089
458640.0000   -0.75879
458680.0000   -0.82949
458720.0000   -0.87873
458760.0000   -0.61762
458800.0000   -0.80415
458840.0000   -0.59945
458880.0000   -0.80553
458920.0000   -0.77482
458960.0000   -0.92246
459000.0000   -0.77685
459040.0000   -0.91593
459080.0000   -0.94467
459120.0000   -0.91145
459160.0000   -0.85864
459200.0000   -0.81957
459240.0000   -0.80450
459280.0000   -0.51885
459320.0000   -0.59491
459360.0000   -0.75455
459400.0000   -0.83134
459440.0000   -0.85412
459480.0000   -0.75781
459520.0000   -0.69745
459560.0000   -0.73450
459600.0000   -0.80280
459640.0000   -0.77067
459680.0000   -0.83124
459720.0000   -0.77555
459760.0000   -0.83659
459800.0000   -0.63588
459840.0000   -0.73202
459880.0000   -0.80002
459920.0000   -0.69481
459960.0000   -0.74836
460000.0000   -0.82801
460040.0000   -0.58743
460080.0000   -0.64659
460120.0000   -0.67768
460160.0000   -0.55080
460200.0000   -0.70919
460240.0000   -0.57387
460280.0000   -0.68016
460320.0000   -0.69089
460360.0000   -0.73199
460400.0000   -0.56587
460440.0000   -0.62019
460480.0000   -0.77940
460520.0000   -0.74219
460560.0000   -0.69569
460600.0000   -0.85359
460640.0000   -0.73441
460680.0000   -0.67215
460720.0000   -0.87121
460760.0000   -0.94047
460800.0000   -0.56450
460840.0000   -0.91968
460880.0000   -0.69313
460920.0000   -0.80003
460960.0000   -0.90165
461000.0000   -0.66783
461040.0000   -0.87548
461080.0000   -0.67258
461120.0000   -0.72287
461160.0000   -0.76204
461200.0000   -1.03163
461240.0000   -0.93900
461280.0000   -0.72003
461320.0000   -0.55417
461360.0000   -0.78628
461400.0000   -0.61379
461440.0000   -0.74750
461480.0000   -0.67408
461520.0000   -0.86834
461560.0000   -0.74014
461600.0000   -0.73387
461640.0000   -0.81622
461680.0000   -0.50585
461720.0000   -0.52131
461760.0000   -0.75904
461800.0000   -0.79104
461840.0000   -0.71999
461880.0000   -0.69750
461920.0000   -0.71717
461960.0000   -0.67962
462000.0000   -0.69817
462040.0000   -0.65546
462080.0000   -0.66240
462120.0000   -0.76209
462160.0000   -0.64315
462200.0000   -0.68258
462240.0000   -0.56447
462280.0000   -0.66011
462320.0000   -0.79816
462360.0000   -0.68773
462400.0000   -0.53709
462440.0000   -0.61770
462480.0000   -0.91529
462520.0000   -0.88864
462560.0000   -0.71968
462600.0000   -0.64272
462640.0000   -0.69415
462680.0000   -0.68948
462720.0000   -0.44213
462760.0000   -0.72471
462800.0000   -0.77658
462840.0000   -0.75888
462880.0000   -0.71185
462920.0000   -0.75267
462960.0000   -0.37808
463000.0000   -0.51858
463040.0000   -0.33886
463080.0000   -0.78499
463120.0000   -0.77861
463160.0000   -0.81420
463200.0000   -0.69012
463240.0000   -0.82306
463280.0000   -0.53475
463320.0000   -0.65292
463360.0000   -0.54400
463400.0000   -0.65571
463440.0000   -0.60513
463480.0000   -0.58520
463520.0000   -0.41740
463560.0000   -0.46876
463600.0000   -0.69673
463640.0000   -0.62961
463680.0000   -0.80652
463720.0000   -0.75919
463760.0000   -0.70654
463800.0000   -0.55722
463840.0000   -0.60580
463880.0000   -0.56649
463920.0000   -0.68595
463960.0000   -0.71046
464000.0000   -0.52028
464040.0000   -0.64158
464080.0000   -0.74697
464120.0000   -0.58541
464160.0000   -0.65442
464200.0000   -0.90642
464240.0000   -0.70080
464280.0000   -0.66048
464320.0000   -0.47617
464360.0000   -0.59707
464400.0000   -0.74879
464440.0000   -0.58308
464480.0000   -0.82571
464520.0000   -0.48493
464560.0000   -0.59274
464600.0000   -0.80400
464640.0000   -0.63257
464680.0000   -0.50724
464720.0000   -0.71761
464760.0000   -0.62298
464800.0000   -0.76689
464840.0000   -0.80134
464880.0000   -0.78394
464920.0000   -0.63380
464960.0000   -0.65036
465000.0000   -0.52526
465040.0000   -0.68833
465080.0000   -0.66095
465120.0000   -0.71656
465160.0000   -0.44617
465200.0000   -0.62463
465240.0000   -0.58719
465280.0000   -0.61823
465320.0000   -0.72025
465360.0000   -0.54004
465400.0000   -0.78236
465440.0000   -0.50023
465480.0000   -0.57019
465520.0000   -1.06567
465560.0000   -0.68952
465600.0000   -0.71839
465640.0000   -0.78412
465680.0000   -0.87187
465720.0000   -0.59064
465760.0000   -0.65676
465800.0000   -0.53197
465840.0000   -0.75621
465880.0000   -0.73808
465920.0000   -0.69789
465960.0000   -0.69916
466000.0000   -0.46833
466040.0000   -0.68174
466080.0000   -0.64074
466120.0000   -0.63774
466160.0000   -0.65462
466200.0000   -0.56423
466240.0000   -0.76022
466280.0000   -0.61603
466320.0000   -0.72166
466360.0000   -0.59614
466400.0000   -0.48843
466440.0000   -0.90494
466480.0000   -0.55846
466520.0000   -0.81064
466560.0000   -0.64671
466600.0000   -0.90026
466640.0000   -0.90998
466680.0000   -0.70859
466720.0000   -0.66526
466760.0000   -0.76568
466800.0000   -0.76662
466840.0000   -0.73522
466880.0000   -0.75995
466920.0000   -0.71919
466960.0000   -0.60208
467000.0000   -0.55569
467040.0000   -0.65331
467080.0000   -0.88759
467120.0000   -0.53180
467160.0000   -0.54709
467200.0000   -0.50694
467240.0000   -0.57377
467280.0000   -0.81705
467320.0000   -0.55264
467360.0000   -0.44598
467400.0000   -0.60370
467440.0000   -0.62572
467480.0000   -0.70646
467520.0000   -0.74661
467560.0000   -0.61483
467600.0000   -0.75332
467640.0000   -0.56238
467680.0000   -0.69580
467720.0000   -0.53123
467760.0000   -0.55754
467800.0000   -0.58541
467840.0000   -0.65094
467880.0000   -0.65540
467920.0000   -0.77783
467960.0000   -0.57690
468000.0000   -0.78608
468040.0000   -0.75729
468080.0000   -0.90121
468120.0000   -0.66078
468160.0000   -0.63952
468200.0000   -0.62534
468240.0000   -0.69982
468280.0000   -0.75300
468320.0000   -0.62468
468360.0000   -0.40677
468400.0000   -0.70509
468440.0000   -0.56394
468480.0000   -0.61558
468520.0000   -0.76088
468560.0000   -0.72999
468600.0000   -0.81259
468640.0000   -0.52593
468680.0000   -0.73035
468720.0000   -0.54847
468760.0000   -0.65097
468800.0000   -0.79451
468840.0000   -0.85018
468880.0000   -0.81428
468920.0000   -0.80406
468960.0000   -0.94574
469000.0000   -0.66205
469040.0000   -0.36824
469080.0000   -0.29137
469120.0000   -0.51086
469160.0000   -0.55595
469200.0000   -0.54600
469240.0000   -0.75365
469280.0000   -0.52082
469320.0000   -0.58204
469360.0000   -0.55900
469400.0000   -0.81373
469440.0000   -0.84878
469480.0000   -0.76010
469520.0000   -0.70503
469560.0000   -0.58362
469600.0000   -0.67333
469640.0000   -0.73648
469680.0000   -0.52857
469720.0000   -0.67635
469760.0000   -0.55134
469800.0000   -0.68524
469840.0000   -0.69557
469880.0000   -0.81241
469920.0000   -1.00236
469960.0000   -0.57800
470000.0000   -0.61191
470040.0000   -0.78335
470080.0000   -0.93762
470120.0000   -0.85689
470160.0000   -0.77793
470200.0000   -0.98923
470240.0000   -0.86023
470280.0000   -0.79920
470320.0000   -0.73548
470360.0000   -0.63503
470400.0000   -0.83753
470440.0000   -0.64573
470480.0000   -1.09083
470520.0000   -0.70813
470560.0000   -1.02804
470600.0000   -0.84538
470640.0000   -1.05960
470680.0000   -0.66128
470720.0000   -0.96339
470760.0000   -0.77757
470800.0000   -1.01935
470840.0000   -0.74390
470880.0000   -0.50424
470920.0000   -0.68735
470960.0000   -0.61415
471000.0000   -0.81339
471040.0000   -0.88087
471080.0000   -0.68153
471120.0000   -0.89359
471160.0000   -0.68970
471200.0000   -0.98882
471240.0000   -0.76439
471280.0000   -0.89728
471320.0000   -0.96091
471360.0000   -0.97230
471400.0000   -0.93854
471440.0000   -0.76874
471480.0000   -0.73852
471520.0000   -0.79724
471560.0000   -0.83062
471600.0000   -0.63065
471640.0000   -0.57973
471680.0000   -0.73952
471720.0000   -0.65487
471760.0000   -0.79487
471800.0000   -0.90319
471840.0000   -0.83558
471880.0000   -1.04203
471920.0000   -0.81093
471960.0000   -0.87105
472000.0000   -0.86113
472040.0000   -0.85509
472080.0000   -0.93120
472120.0000   -0.71813
472160.0000   -0.65904
472200.0000   -0.75458
472240.0000   -0.70386
472280.0000   -0.86943
472320.0000   -0.80726
472360.0000   -0.89066
472400.0000   -0.75020
472440.0000   -0.60301
472480.0000   -0.93228
472520.0000   -0.74705
472560.0000   -0.76954
472600.0000   -0.69606
472640.0000   -0.79794
472680.0000   -0.63181
472720.0000   -0.78556
472760.0000   -0.73258
472800.0000   -0.79589
472840.0000   -0.67990
472880.0000   -0.47774
472920.0000   -0.76814
472960.0000   -0.65402
473000.0000   -0.64673
473040.0000   -0.70796
473080.0000   -0.59410
473120.0000   -0.43072
473160.0000   -0.60981
473200.0000   -0.52964
473240.0000   -0.71066
473280.0000   -0.49383
473320.0000   -0.55792
473360.0000   -0.60560
473400.0000   -0.47198
473440.0000   -0.76221
473480.0000   -0.48371
473520.0000   -0.44729
473560.0000   -0.36485
473600.0000   -0.42557
473640.0000   -0.44899
473680.0000   -0.59233
473720.0000   -0.65955
473760.0000   -0.66678
473800.0000   -0.58187
473840.0000   -0.54902
473880.0000   -0.83525
473920.0000   -0.69530
473960.0000   -0.63049
474000.0000   -0.77003
474040.0000   -0.77189
474080.0000   -0.78779
474120.0000   -0.60234
474160.0000   -0.62384
474200.0000   -0.76193
474240.0000   -0.79750
474280.0000   -0.73465
474320.0000   -0.63677
474360.0000   -0.66955
474400.0000   -0.60795
474440.0000   -0.72529
474480.0000   -0.63113
474520.0000   -0.69444
474560.0000   -0.75399
474600.0000   -0.70479
474640.0000   -0.67377
474680.0000   -0.87109
474720.0000   -0.74625
474760.0000   -0.75863
474800.0000   -0.68568
474840.0000   -0.81796
474880.0000   -0.67959
474920.0000   -0.82172
474960.0000   -0.48223
475000.0000   -0.59388
475040.0000   -0.45427
475080.0000   -0.41365
475120.0000   -0.63352
475160.0000   -0.64657
475200.0000   -0.60791
475240.0000   -0.54417
475280.0000   -0.51402
475320.0000   -0.57070
475360.0000   -0.54878
475400.0000   -0.63104
475440.0000   -0.74230
475480.0000   -0.96077
475520.0000   -0.99791
475560.0000   -0.66283
475600.0000   -0.64324
475640.0000   -0.65966
475680.0000   -0.90229
475720.0000   -0.73481
475760.0000   -0.71941
475800.0000   -0.72847
475840.0000   -0.82998
475880.0000   -0.56962
475920.0000   -0.56432
475960.0000   -0.73059
476000.0000   -0.21774
476040.0000   -0.74537
476080.0000   -0.64625
476120.0000   -0.68992
476160.0000   -0.58979
476200.0000   -0.76514
476240.0000   -0.56860
476280.0000   -0.53695
476320.0000   -0.47740
476360.0000   -0.78893
476400.0000   -0.74455
476440.0000   -0.67593
476480.0000   -0.63565
476520.0000   -0.73611
476560.0000   -0.80944
476600.0000   -0.78323
476640.0000   -0.70304
476680.0000   -0.54901
476720.0000   -0.67517
476760.0000   -0.59528
476800.0000   -0.93152
476840.0000   -0.62956
476880.0000   -0.78861
476920.0000   -0.60622
476960.0000   -0.58515
477000.0000   -0.54936
477040.0000   -0.42148
477080.0000   -0.79410
477120.0000   -0.58403
477160.0000   -0.52204
477200.0000   -0.48769
477240.0000   -0.55713
477280.0000   -0.54430
477320.0000   -0.47847
477360.0000   -0.48463
477400.0000   -0.65854
477440.0000   -0.58316
477480.0000   -0.58919
477520.0000   -0.43113
477560.0000   -0.71914
477600.0000   -0.69287
477640.0000   -0.85540
477680.0000   -0.84233
477720.0000   -0.74397
477760.0000   -0.81084
477800.0000   -0.83416
477840.0000   -0.51844
477880.0000   -0.73821
477920.0000   -0.60778
477960.0000   -1.00284
478000.0000   -0.81284
478040.0000   -0.62377
478080.0000   -0.76642
478120.0000   -0.77620
478160.0000   -0.74893
478200.0000   -0.58789
478240.0000   -0.94627
478280.0000   -0.80471
478320.0000   -0.66983
478360.0000   -0.76904
478400.0000   -0.61246
478440.0000   -0.48113
478480.0000   -0.84891
478520.0000   -0.59888
478560.0000   -0.59145
478600.0000   -0.48328
478640.0000   -0.62073
478680.0000   -0.53040
478720.0000   -0.51134
478760.0000   -0.53491
478800.0000   -0.64374
478840.0000   -0.59209
478880.0000   -0.59019
478920.0000   -0.68944
478960.0000   -0.64550
479000.0000   -0.55117
479040.0000   -0.54429
479080.0000   -0.56270
479120.0000   -0.68914
479160.0000   -0.58517
479200.0000   -0.66256
479240.0000   -0.56503
479280.0000   -0.49819
479320.0000   -0.58030
479360.0000   -0.70517
479400.0000   -0.69775
479440.0000   -0.57198
479480.0000   -0.74996
479520.0000   -0.61802
479560.0000   -0.60155
479600.0000   -0.69164
479640.0000   -0.56089
479680.0000   -0.57464
479720.0000   -0.55720
479760.0000   -0.49483
479800.0000   -0.65738
479840.0000   -0.43543
479880.0000   -0.29578
479920.0000   -0.38234
479960.0000   -0.57809
480000.0000   -0.61224
480040.0000   -0.53524
480080.0000   -0.39283
480120.0000   -0.60571
480160.0000   -0.37333
480200.0000   -0.39577
480240.0000   -0.43141
480280.0000   -0.14647
480320.0000   -0.67230
480360.0000   -0.55774
480400.0000   -0.69333
480440.0000   -0.53135
480480.0000   -0.50908
480520.0000   -0.22647
480560.0000   -0.63259
480600.0000   -0.47144
480640.0000   -0.61677
480680.0000   -0.60932
480720.0000   -0.77401
480760.0000   -0.67134
480800.0000   -0.49543
480840.0000   -0.82610
480880.0000   -0.85214
480920.0000   -0.28902
480960.0000   -0.53991
481000.0000   -0.52299
481040.0000   -0.42817
481080.0000   -0.47868
481120.0000   -0.26396
481160.0000   -0.63124
481200.0000   -0.59969
481240.0000   -0.73423
481280.0000   -0.41312
481320.0000   -0.32520
481360.0000   -0.46008
481400.0000   -0.46476
481440.0000   -0.59322
481480.0000   -0.59277
481520.0000   -0.50126
481560.0000   -0.66813
481600.0000   -0.68148
481640.0000   -0.59727
481680.0000   -0.46380
481720.0000   -0.74749
481760.0000   -0.67235
481800.0000   -0.54138
481840.0000   -0.57965
481880.0000   -0.51176
481920.0000   -0.61891
481960.0000   -0.58781
482000.0000   -0.81769
482040.0000   -0.44251
482080.0000   -0.65865
482120.0000   -0.55493
482160.0000   -0.48734
482200.0000   -0.68083
482240.0000   -0.71917
482280.0000   -0.59061
482320.0000   -0.66051
482360.0000   -0.64138
482400.0000   -0.55285
482440.0000   -0.49496
482480.0000   -0.42392
482520.0000   -0.76165
482560.0000   -0.92597
482600.0000   -0.50586
482640.0000   -0.76451
482680.0000   -0.68385
482720.0000   -0.87288
482760.0000   -0.92840
482800.0000   -0.43112
482840.0000   -0.64537
482880.0000   -0.76068
482920.0000   -0.74748
482960.0000   -0.70477
483000.0000   -0.65426
483040.0000   -0.57536
483080.0000   -0.67747
483120.0000   -0.67169
483160.0000   -0.75671
483200.0000   -0.97638
483240.0000   -0.70902
483280.0000   -0.49522
483320.0000   -0.75752
483360.0000   -0.53834
483400.0000   -0.43987
483440.0000   -0.56783
483480.0000   -0.74426
483520.0000   -0.50304
483560.0000   -0.85631
483600.0000   -0.78371
483640.0000   -0.71351
483680.0000   -0.77157
483720.0000   -0.65493
483760.0000   -0.81953
483800.0000   -0.91584
483840.0000   -0.70794
483880.0000   -0.77963
483920.0000   -0.71144
483960.0000   -0.75112
484000.0000   -0.71695
484040.0000   -0.91361
484080.0000   -0.80165
484120.0000   -0.82971
484160.0000   -0.78164
484200.0000   -0.61781
484240.0000   -0.59833
484280.0000   -0.84130
484320.0000   -0.60102
484360.0000   -0.62115
484400.0000   -0.48482
484440.0000   -0.73305
484480.0000   -0.82227
484520.0000   -0.35118
484560.0000   -0.80725
484600.0000   -0.63712
484640.0000   -0.52971
484680.0000   -0.84032
484720.0000   -0.49911
484760.0000   -0.56562
484800.0000   -0.66051
484840.0000   -0.60699
484880.0000   -0.84591
484920.0000   -0.79604
484960.0000   -0.59651
485000.0000   -0.65255
485040.0000   -0.43869
485080.0000   -0.67350
485120.0000   -0.77761
485160.0000   -0.67245
485200.0000   -0.77548
485240.0000   -0.71512
485280.0000   -0.68581
485320.0000   -0.56662
485360.0000   -0.83776
485400.0000   -0.68944
485440.0000   -0.90818
485480.0000   -0.56807
485520.0000   -0.83397
485560.0000   -0.64701
485600.0000   -0.86550
485640.0000   -0.70568
485680.0000   -0.66203
485720.0000   -0.66996
485760.0000   -0.84284
485800.0000   -0.73290
485840.0000   -0.81164
485880.0000   -1.16736
485920.0000   -0.80391
485960.0000   -1.08677
486000.0000   -0.81254
486040.0000   -0.53201
486080.0000   -0.66720
486120.0000   -0.97000
486160.0000   -0.85589
486200.0000   -0.89687
486240.0000   -0.97532
486280.0000   -0.61237
486320.0000   -0.79218
486360.0000   -0.99621
486400.0000   -0.77626
486440.0000   -0.58357
486480.0000   -0.84372
486520.0000   -0.57078
486560.0000   -0.61686
486600.0000   -0.93574
486640.0000   -0.73135
486680.0000   -0.66379
486720.0000   -0.83706
486760.0000   -0.66024
486800.0000   -0.24673
486840.0000   -0.58962
486880.0000   -0.78580
486920.0000   -0.53018
486960.0000   -0.54776
487000.0000   -0.63418
487040.0000   -0.64928
487080.0000   -0.76318
487120.0000   -0.45632
487160.0000   -0.61413
487200.0000   -0.56048
487240.0000   -0.76093
487280.0000   -0.83435
487320.0000   -0.87403
487360.0000   -0.90280
487400.0000   -0.95544
487440.0000   -0.89401
487480.0000   -0.76678
487520.0000   -0.68441
487560.0000   -0.71071
487600.0000   -0.73221
487640.0000   -0.79832
487680.0000   -0.44268
487720.0000   -0.24465
487760.0000   -0.83199
487800.0000   -0.72632
487840.0000   -0.62054
487880.0000   -0.77688
487920.0000   -0.34713
487960.0000   -0.59496
488000.0000   -0.66315
488040.0000   -0.74459
488080.0000   -0.69087
488120.0000   -0.60010
488160.0000   -0.55980
488200.0000   -0.73430
488240.0000   -0.89464
488280.0000   -0.86330
488320.0000   -0.84775
488360.0000   -0.52198
488400.0000   -0.88418
488440.0000   -0.86209
488480.0000   -0.75614
488520.0000   -0.55573
488560.0000   -0.73802
488600.0000   -0.75163
488640.0000   -0.80274
488680.0000   -0.79437
488720.0000   -0.69478
488760.0000   -0.57835
488800.0000   -0.67527
488840.0000   -0.81553
488880.0000   -0.64969
488920.0000   -0.85509
488960.0000   -0.57741
489000.0000   -0.62395
489040.0000   -0.77084
489080.0000   -0.86680
489120.0000   -0.71219
489160.0000   -0.51623
489200.0000   -0.96641
489240.0000   -0.66515
489280.0000   -0.50473
489320.0000   -0.55191
489360.0000   -0.46248
489400.0000   -0.76450
489440.0000   -0.63360
489480.0000   -0.55249
489520.0000   -0.75394
489560.0000   -0.62960
489600.0000   -0.84488
489640.0000   -0.70891
489680.0000   -0.81825
489720.0000   -0.54959
489760.0000   -0.46065
489800.0000   -0.50152
489840.0000   -0.66714
489880.0000   -0.42173
489920.0000   -0.65113
489960.0000   -0.65127
490000.0000   -0.15366
490040.0000   -0.62500
490080.0000   -1.10938
490120.0000   -0.64530
490160.0000   -0.63966
490200.0000   -0.65054
490240.0000   -0.84742
490280.0000   -0.74460
490320.0000   -0.80017
490360.0000   -0.64631
490400.0000   -0.44461
490440.0000   -0.54974
490480.0000   -0.70444
490520.0000   -0.92112
490560.0000   -0.81284
490600.0000   -0.63847
490640.0000   -0.83605
490680.0000   -0.70560
490720.0000   -0.89770
490760.0000   -0.48644
490800.0000   -0.87071
490840.0000   -0.66232
490880.0000   -0.78568
490920.0000   -0.68769
490960.0000   -0.75413
491000.0000   -0.45632
491040.0000   -0.72699
491080.0000   -0.57209
491120.0000   -0.62434
491160.0000   -0.54365
491200.0000   -0.54588
491240.0000   -0.78123
491280.0000   -0.67248
491320.0000   -0.74789
491360.0000   -0.77803
491400.0000   -0.88741
491440.0000   -0.86634
491480.0000   -0.88123
491520.0000   -0.83875
491560.0000   -0.89750
491600.0000   -0.96691
491640.0000   -0.76053
491680.0000   -0.86770
491720.0000   -0.70167
491760.0000   -0.80660
491800.0000   -0.77326
491840.0000   -0.87516
491880.0000   -0.96707
491920.0000   -0.86414
491960.0000   -0.85542
492000.0000   -0.87450
492040.0000   -0.78159
492080.0000   -0.86014
492120.0000   -0.70603
492160.0000   -0.64311
492200.0000   -0.84700
492240.0000   -0.74018
492280.0000   -0.89687
492320.0000   -0.81068
492360.0000   -0.84692
492400.0000   -0.98187
492440.0000   -0.85784
492480.0000   -0.67473
492520.0000   -0.56787
492560.0000   -0.89698
492600.0000   -0.70410
492640.0000   -0.90234
492680.0000   -0.86510
492720.0000   -0.95186
492760.0000   -0.74818
492800.0000   -0.83567
492840.0000   -0.82846
492880.0000   -0.74888
492920.0000   -0.78268
492960.0000   -0.55713
493000.0000   -0.63128
493040.0000   -0.78078
493080.0000   -0.72218
493120.0000   -0.58765
493160.0000   -0.61571
493200.0000   -0.68539
493240.0000   -0.54579
493280.0000   -0.51060
493320.0000   -0.62795
493360.0000   -0.37206
493400.0000   -0.38523
493440.0000   -0.26097
493480.0000   -0.32703
493520.0000   -0.56222
493560.0000   -0.49673
493600.0000   -0.58113
493640.0000   -0.49291
493680.0000   -0.60817
493720.0000   -0.72459
493760.0000   -0.59954
493800.0000   -0.64745
493840.0000   -0.54523
493880.0000   -0.64726
493920.0000   -0.45753
493960.0000   -0.52680
494000.0000   -0.58007
494040.0000   -0.41134
494080.0000   -0.76973
494120.0000   -0.48631
494160.0000   -0.93592
494200.0000   -0.64597
494240.0000   -0.69398
494280.0000   -0.58089
494320.0000   -0.62381
494360.0000   -0.65067
494400.0000   -0.48445
494440.0000   -0.66352
494480.0000   -0.57458
494520.0000   -0.77862
494560.0000   -0.90730
494600.0000   -0.65099
494640.0000   -0.75843
494680.0000   -0.53744
494720.0000   -0.69105
494760.0000   -0.68272
494800.0000   -0.67226
494840.0000   -0.72310
494880.0000   -0.48808
494920.0000   -0.71531
494960.0000   -0.48623
495000.0000   -0.62777
495040.0000   -0.61552
495080.0000   -0.72040
495120.0000   -0.96217
495160.0000   -0.75435
495200.0000   -0.53152
495240.0000   -0.65050
495280.0000   -0.65301
495320.0000   -0.43340
495360.0000   -0.55315
495400.0000   -0.53629
495440.0000   -0.62737
495480.0000   -0.73682
495520.0000   -0.57271
495560.0000   -0.48929
495600.0000   -0.49887
495640.0000   -0.46612
495680.0000   -0.50541
495720.0000   -0.59160
495760.0000   -0.66385
495800.0000   -0.61216
495840.0000   -0.24393
495880.0000   -0.44350
495920.0000   -0.74183
495960.0000   -0.62052
496000.0000   -0.46325
496040.0000   -0.49060
496080.0000   -0.52278
496120.0000   -0.29932
496160.0000   -0.40195
496200.0000   -0.33954
496240.0000   -0.17423
496280.0000   -0.01201
496320.0000   -0.61655
496360.0000   -0.76115
496400.0000   -0.75697
496440.0000   -0.59059
496480.0000   -0.54973
496520.0000   -0.41341
496560.0000   -0.53979
496600.0000   -0.57714
496640.0000   -0.73318
496680.0000   -0.55852
496720.0000   -0.62156
496760.0000   -0.62478
496800.0000   -0.62282
496840.0000   -0.68525
496880.0000   -0.67118
496920.0000   -0.78885
496960.0000   -0.81636
497000.0000   -0.55571
497040.0000   -0.30198
497080.0000   -1.02965
497120.0000   -0.63038
497160.0000   -0.77616
497200.0000   -0.69942
497240.0000   -0.52439
497280.0000   -0.72473
497320.0000   -0.43176
497360.0000   -0.94272
497400.0000   -0.58767
497440.0000   -0.74735
497480.0000   -0.51575
497520.0000   -0.11882
497560.0000   -0.66987
497600.0000   -0.52463
497640.0000   -0.40931
497680.0000   -0.76639
497720.0000   -0.60255
497760.0000   -0.78131
497800.0000   -0.78854
497840.0000   -0.71848
497880.0000   -0.53180
497920.0000   -0.72755
497960.0000   -0.72162
498000.0000   -0.58294
498040.0000   -0.74213
498080.0000   -0.72511
498120.0000   -0.58946
498160.0000   -0.47065
498200.0000   -0.71976
498240.0000   -0.61581
498280.0000   -0.50389
498320.0000   -0.56973
498360.0000   -0.64096
498400.0000   -0.55719
498440.0000   -0.56877
498480.0000   -0.48615
498520.0000   -0.61928
498560.0000   -0.36704
498600.0000   -0.55287
498640.0000   -0.67868
498680.0000   -0.75514
498720.0000   -0.48783
498760.0000   -0.80767
498800.0000   -0.77452
498840.0000   -0.73783
498880.0000   -0.71660
498920.0000   -0.65062
498960.0000   -0.80828
499000.0000   -0.83879
499040.0000   -1.03786
499080.0000   -0.77738
499120.0000   -0.94577
499160.0000   -0.73208
499200.0000   -0.80233
499240.0000   -0.65049
499280.0000   -0.61766
499320.0000   -0.68072
499360.0000   -0.70157
499400.0000   -0.62983
499440.0000   -0.49209
499480.0000   -0.66506
499520.0000   -0.40599
499560.0000   -0.59716
499600.0000   -0.81555
499640.0000   -0.73910
499680.0000   -0.81378
499720.0000   -0.50175
499760.0000   -0.56315
499800.0000   -0.68024
499840.0000   -0.49273
499880.0000   -0.50257
499920.0000   -0.60584
499960.0000   -0.29399
500000.0000   -0.30687
500040.0000   -0.33877
500080.0000   -0.37438
500120.0000   -0.58782
500160.0000   -0.78133
500200.0000   -0.47935
500240.0000   -0.57602
500280.0000   -0.74729
500320.0000   -0.68620
500360.0000   -0.71339
500400.0000   -0.88550
500440.0000   -0.66847
500480.0000   -0.77513
500520.0000   -0.70768
500560.0000   -0.72947
500600.0000   -0.69358
500640.0000   -0.73305
500680.0000   -0.54113
500720.0000   -0.61311
500760.0000   -0.75868
500800.0000   -0.63246
500840.0000   -0.85903
500880.0000   -0.56842
500920.0000   -0.61887
500960.0000   -0.70184
501000.0000   -0.06971
501040.0000   -0.28404
501080.0000   -0.55605
501120.0000   -0.59721
501160.0000   -0.66632
501200.0000   -0.46840
501240.0000   -0.62325
501280.0000   -0.45099
501320.0000   -0.66482
501360.0000   -0.70102
501400.0000   -0.58400
501440.0000   -0.75902
501480.0000   -0.63608
501520.0000   -0.77284
501560.0000   -0.59909
501600.0000   -0.69684
501640.0000   -0.79916
501680.0000   -0.79777
501720.0000   -0.82287
501760.0000   -0.67483
501800.0000   -0.58216
501840.0000   -0.73058
501880.0000   -0.65965
501920.0000   -0.64113
501960.0000   -0.63612
502000.0000   -0.70587
502040.0000   -0.82738
502080.0000   -0.44176
502120.0000   -0.99791
502160.0000   -0.72265
502200.0000   -0.68049
502240.0000   -0.54053
502280.0000   -0.74681
502320.0000   -0.74472
502360.0000   -0.67684
502400.0000   -0.82768
502440.0000   -0.65731
502480.0000   -0.58790
502520.0000   -0.55329
502560.0000   -0.62842
502600.0000   -0.57733
502640.0000   -0.61098
502680.0000   -0.65872
502720.0000   -0.59597
502760.0000   -0.56617
502800.0000   -0.92405
502840.0000   -0.75976
502880.0000   -0.79563
502920.0000   -0.60281
502960.0000   -0.61603
503000.0000   -0.83979
503040.0000   -0.41392
503080.0000   -0.50030
503120.0000   -0.64914
503160.0000   -0.66519
503200.0000   -0.77896
503240.0000   -0.75835
503280.0000   -0.59974
503320.0000   -0.39109
503360.0000   -0.70031
503400.0000   -0.70644
503440.0000   -0.58920
503480.0000   -0.49058
503520.0000   -0.43854
503560.0000   -0.66756
503600.0000   -0.61411
503640.0000   -0.36172
503680.0000   -0.57177
503720.0000   -0.72705
503760.0000   -0.60906
503800.0000   -0.59124
503840.0000   -0.66585
503880.0000   -0.49232
503920.0000   -0.36345
503960.0000   -0.28333
504000.0000   -0.69470
504040.0000   -0.51144
504080.0000   -0.42456
504120.0000   -0.62950
504160.0000   -0.83687
504200.0000   -0.53644
504240.0000   -0.47609
504280.0000   -0.55156
504320.0000   -0.36157
504360.0000   -0.54313
504400.0000   -0.81563
504440.0000   -0.58374
504480.0000   -0.64493
504520.0000   -0.72709
504560.0000   -0.46077
504600.0000   -0.65961
504640.0000   -0.70093
504680.0000   -0.53571
504720.0000   -0.58789
504760.0000   -0.77676
504800.0000   -0.70499
504840.0000   -0.66824
504880.0000   -0.42539
504920.0000   -0.74338
504960.0000   -0.55687
505000.0000   -0.82313
505040.0000   -0.57311
505080.0000   -0.68813
505120.0000   -0.43343
505160.0000   -0.57660
505200.0000   -0.61347
505240.0000   -0.71186
505280.0000   -0.65988
505320.0000   -0.61914
505360.0000   -0.49857
505400.0000   -0.66292
505440.0000   -0.73904
505480.0000   -0.75768
505520.0000   -0.72359
505560.0000   -0.77538
505600.0000   -0.99806
505640.0000   -0.82206
505680.0000   -0.92570
505720.0000   -0.76699
505760.0000   -0.47673
505800.0000   -0.66901
505840.0000   -0.69303
505880.0000   -0.73161
505920.0000   -0.79098
505960.0000   -0.76442
506000.0000   -0.71169
506040.0000   -0.74502
506080.0000   -0.61652
506120.0000   -0.62168
506160.0000   -0.84615
506200.0000   -0.78979
506240.0000   -0.56740
506280.0000   -0.52835
506320.0000   -0.53373
506360.0000   -0.82220
506400.0000   -0.87989
506440.0000   -0.77458
506480.0000   -0.83167
506520.0000   -0.78916
506560.0000   -0.41632
506600.0000   -0.72947
506640.0000   -0.84347
506680.0000   -0.72098
506720.0000   -0.80917
506760.0000   -0.81730
506800.0000   -0.61509
506840.0000   -0.96637
506880.0000   -0.68827
506920.0000   -0.97373
506960.0000   -0.99159
507000.0000   -0.75371
507040.0000   -0.85995
507080.0000   -0.67207
507120.0000   -0.79738
507160.0000   -0.66181
507200.0000   -0.62191
507240.0000   -0.78131
507280.0000   -0.53260
507320.0000   -0.76323
507360.0000   -0.47294
507400.0000   -0.71295
507440.0000   -0.64487
507480.0000   -0.50565
507520.0000   -0.55943
507560.0000   -0.49958
507600.0000   -0.25843
507640.0000   -0.47526
507680.0000   -0.41587
507720.0000   -0.54632
507760.0000   -0.35390
507800.0000   -0.47019
507840.0000   -0.51637
507880.0000   -0.37486
507920.0000   -0.50469
507960.0000   -0.54030
508000.0000   -0.41757
508040.0000   -0.64098
508080.0000   -0.66829
508120.0000   -0.45732
508160.0000   -0.52637
508200.0000   -0.41658
508240.0000   -0.63493
508280.0000   -0.65901
508320.0000   -0.60733
508360.0000   -0.90233
508400.0000   -0.59061
508440.0000   -0.67889
508480.0000   -0.60371
508520.0000   -0.77874
508560.0000   -0.79346
508600.0000   -0.66857
508640.0000   -0.80497
508680.0000   -0.60157
508720.0000   -0.72373
508760.0000   -0.68182
508800.0000   -0.82309
508840.0000   -0.66711
508880.0000   -0.69445
508920.0000   -0.66195
508960.0000   -0.59655
509000.0000   -0.50057
509040.0000   -0.50466
509080.0000   -0.48407
509120.0000   -0.77406
509160.0000   -0.58734
509200.0000   -0.59286
509240.0000   -0.86068
509280.0000   -0.68224
509320.0000   -0.78287
509360.0000   -0.64341
509400.0000   -0.73506
509440.0000   -0.73013
509480.0000   -0.63786
509520.0000   -0.49205
509560.0000   -0.71206
509600.0000   -0.80862
509640.0000   -0.66525
509680.0000   -0.54395
509720.0000   -0.82348
509760.0000   -0.64824
509800.0000   -0.64685
509840.0000   -0.69179
509880.0000   -0.43245
509920.0000   -0.61446
509960.0000   -0.70923
510000.0000   -0.64886
510040.0000   -0.59170
510080.0000   -0.52582
510120.0000   -0.71869
510160.0000   -0.39032
510200.0000   -0.47111
510240.0000   -0.73051
510280.0000   -0.69565
510320.0000   -0.73737
510360.0000   -0.66610
510400.0000   -0.62096
510440.0000   -0.80356
510480.0000   -0.75614
510520.0000   -0.53065
510560.0000   -0.58938
510600.0000   -0.68701
510640.0000   -0.61133
510680.0000   -0.72561
510720.0000   -0.81122
510760.0000   -0.77557
510800.0000   -0.73316
510840.0000   -0.76872
510880.0000   -0.83702
510920.0000   -0.61324
510960.0000   -0.51155
511000.0000   -0.59018
511040.0000   -0.71205
511080.0000   -0.81609
511120.0000   -0.57558
511160.0000   -0.50922
511200.0000   -0.70053
511240.0000   -0.57283
511280.0000   -0.69436
511320.0000   -0.78273
511360.0000   -0.60821
511400.0000   -0.67443
511440.0000   -0.55047
511480.0000   -0.69268
511520.0000   -0.63575
511560.0000   -0.72280
511600.0000   -0.55961
511640.0000   -0.56833
511680.0000   -0.60925
511720.0000   -0.65297
511760.0000   -0.53218
511800.0000   -0.64685
511840.0000   -0.54635
511880.0000   -0.72500
511920.0000   -0.61047
511960.0000   -0.57340
512000.0000   -0.74462
512040.0000   -0.64451
512080.0000   -0.51622
512120.0000   -0.59090
512160.0000   -0.97023
512200.0000   -0.46473
512240.0000   -0.73319
512280.0000   -0.61445
512320.0000   -0.56750
512360.0000   -0.58652
512400.0000   -0.53053
512440.0000   -0.53566
512480.0000   -0.26554
512520.0000   -0.59791
512560.0000   -0.45018
512600.0000   -0.59686
512640.0000   -0.73726
512680.0000   -0.80630
512720.0000   -0.67681
512760.0000   -0.65124
512800.0000   -0.82107
512840.0000   -0.74732
512880.0000   -0.69423
512920.0000   -0.69623
512960.0000   -0.42193
513000.0000   -0.76755
513040.0000   -0.89161
513080.0000   -0.54989
513120.0000   -0.81760
513160.0000   -0.63001
513200.0000   -0.69665
513240.0000   -0.68529
513280.0000   -0.67422
513320.0000   -0.69199
513360.0000   -0.74809
513400.0000   -0.43684
513440.0000   -0.68669
513480.0000   -0.59380
513520.0000   -0.77451
513560.0000   -0.67108
513600.0000   -0.70227
513640.0000   -0.43533
513680.0000   -0.86069
513720.0000   -0.57831
513760.0000   -0.53886
513800.0000   -0.82029
513840.0000   -0.68854
513880.0000   -0.81247
513920.0000   -0.88495
513960.0000   -0.69792
514000.0000   -0.74555
514040.0000   -0.81061
514080.0000   -0.66325
514120.0000   -0.52061
514160.0000   -0.68220
514200.0000   -0.48645
514240.0000   -0.65529
514280.0000   -0.73236
514320.0000   -0.60746
514360.0000   -0.47376
514400.0000   -0.43863
514440.0000   -0.36748
514480.0000   -0.31109
514520.0000   -0.20372
514560.0000   -0.06992
514600.0000   -0.51510
514640.0000   -0.41286
514680.0000   -0.58255
514720.0000   -0.81828
514760.0000   -0.38385
514800.0000   -0.33865
514840.0000   -0.71345
514880.0000   -0.50622
514920.0000   -0.16859
514960.0000   -0.43300
515000.0000   -0.42394
515040.0000   -0.40380
515080.0000   -0.61370
515120.0000   -0.33450
515160.0000   -0.32386
515200.0000   -0.36802
515240.0000   -0.29409
515280.0000   -0.42481
515320.0000   -0.35189
515360.0000   -0.43755
515400.0000   -0.25198
515440.0000   -0.37164
515480.0000   -0.40530
515520.0000   -0.42226
515560.0000   -0.16443
515600.0000   -0.36770
515640.0000   -0.50388
515680.0000   -0.57466
515720.0000   -0.50404
515760.0000   -0.56088
515800.0000   -0.24051
515840.0000   -0.44303
515880.0000   -0.52090
515920.0000   -0.31632
515960.0000   -0.61086
516000.0000   -0.52157
516040.0000   -0.23221
516080.0000   -0.23056
516120.0000   -0.00742
516160.0000   -0.16537
516200.0000   -0.10074
516240.0000   -0.30874
516280.0000   -0.42008
516320.0000   -0.35485
516360.0000   -0.40102
516400.0000   -0.23885
516440.0000   -0.35540
516480.0000   -0.37479
516520.0000   -0.47912
516560.0000   -0.56562
516600.0000   -0.50981
516640.0000   -0.37508
516680.0000   -0.70456
516720.0000   -0.67655
516760.0000   -0.56016
516800.0000   -0.70030
516840.0000   -0.48590
516880.0000   -0.43896
516920.0000   -0.44924
516960.0000   -0.45715
517000.0000   -0.39837
517040.0000   -0.48650
517080.0000   -0.36461
517120.0000   -0.45588
517160.0000   -0.50523
517200.0000   -0.52157
517240.0000   -0.46551
517280.0000   -0.71348
517320.0000   -0.42436
517360.0000   -0.15578
517400.0000   -0.43484
517440.0000   -0.68935
517480.0000   -0.51703
517520.0000   -0.53846
517560.0000   -0.61632
517600.0000   -0.58523
517640.0000   -0.56432
517680.0000   -0.38282
517720.0000   -0.54295
517760.0000   -0.51839
517800.0000   -0.66981
517840.0000   -0.92279
517880.0000   -0.56024
517920.0000   -0.49700
517960.0000   -0.45454
518000.0000   -0.56059
518040.0000   -0.58206
518080.0000   -0.31561
518120.0000   -0.50650
518160.0000   -0.50933
518200.0000   -0.56659
518240.0000   -0.77204
518280.0000   -0.56824
518320.0000   -0.53333
518360.0000   -0.70170
518400.0000   -0.46958
518440.0000   -0.42956
518480.0000   -0.57618
518520.0000   -0.57176
518560.0000   -0.49276
518600.0000   -0.60804
518640.0000   -0.59560
518680.0000   -0.53811
518720.0000   -0.56426
518760.0000   -0.66778
518800.0000   -0.61335
518840.0000   -0.51303
518880.0000   -0.63756
518920.0000   -0.21953
518960.0000   -0.22094
519000.0000   -0.48901
519040.0000   -0.61631
519080.0000   -0.57322
519120.0000   -0.34287
519160.0000   -0.51241
519200.0000   -0.82544
519240.0000   -0.63988
519280.0000   -0.50931
519320.0000   -0.72860
519360.0000   -0.55772
519400.0000   -0.35942
519440.0000   -0.58623
519480.0000   -0.56223
519520.0000   -0.58116
519560.0000   -0.66926
519600.0000   -0.65544
519640.0000   -0.56410
519680.0000   -0.69941
519720.0000   -0.63923
519760.0000   -0.60498
519800.0000   -0.36740
519840.0000   -0.69441
519880.0000   -0.68123
519920.0000   -0.48733
519960.0000   -0.54855
520000.0000   -0.67546
520040.0000   -0.63190
520080.0000   -0.43639
520120.0000   -0.65959
520160.0000   -0.57223
520200.0000   -0.60016
520240.0000   -0.53668
520280.0000   -0.57816
520320.0000   -0.62422
520360.0000   -0.64894
520400.0000   -0.72792
520440.0000   -0.66112
520480.0000   -0.72762
520520.0000   -0.64316
520560.0000   -0.64038
520600.0000   -0.68068
520640.0000   -0.65955
520680.0000   -0.53663
520720.0000   -0.72754
520760.0000   -0.51403
520800.0000   -0.78678
520840.0000   -0.82013
520880.0000   -0.64667
520920.0000   -0.66650
520960.0000   -0.54373
521000.0000   -0.42446
521040.0000   -0.71901
521080.0000   -0.38010
521120.0000   -0.41593
521160.0000   -0.18379
521200.0000   -0.12086
521240.0000   -0.22763
521280.0000   -0.13089
521320.0000   -0.11097
521360.0000   -0.05050
521400.0000    0.10767
521440.0000   -0.12094
521480.0000   -0.25267
521520.0000   -0.59330
521560.0000   -0.53587
521600.0000   -0.17994
521640.0000   -0.27591
521680.0000   -0.30976
521720.0000   -0.42795
521760.0000   -0.34518
521800.0000   -0.29068
521840.0000   -0.38871
521880.0000   -0.57332
521920.0000   -0.67605
521960.0000   -0.55796
522000.0000   -0.45019
522040.0000   -0.56024
522080.0000   -0.57026
522120.0000   -0.70520
522160.0000   -0.61189
522200.0000   -0.57835
522240.0000   -0.64399
522280.0000   -0.92502
522320.0000   -0.60184
522360.0000   -0.68553
522400.0000   -0.60944
522440.0000   -0.48128
522480.0000   -0.87199
522520.0000   -0.71704
522560.0000   -0.59360
522600.0000   -0.86689
522640.0000   -0.91251
522680.0000   -0.80258
522720.0000   -0.93150
522760.0000   -0.56577
522800.0000   -0.73629
522840.0000   -0.84743
522880.0000   -0.64395
522920.0000   -0.61477
522960.0000   -0.72565
523000.0000   -0.57276
523040.0000   -0.68089
523080.0000   -0.50574
523120.0000   -0.46090
523160.0000   -0.41371
523200.0000   -0.88993
523240.0000   -0.72712
523280.0000   -0.87274
523320.0000   -0.75769
523360.0000   -0.85006
523400.0000   -0.77209
523440.0000   -0.82382
523480.0000   -0.88206
523520.0000   -0.63879
523560.0000   -0.40661
523600.0000   -0.68673
523640.0000   -0.66644
523680.0000   -0.73624
523720.0000   -0.67022
523760.0000   -0.72064
523800.0000   -0.75550
523840.0000   -0.68633
523880.0000   -0.71083
523920.0000   -0.72027
523960.0000   -0.52956
524000.0000   -0.87157
524040.0000   -0.70849
524080.0000   -0.83611
524120.0000   -0.58274
524160.0000   -0.66721
524200.0000   -0.88292
524240.0000   -0.90052
524280.0000   -0.82138
524320.0000   -0.54462
524360.0000   -0.65547
524400.0000   -0.75908
524440.0000   -0.65647
524480.0000   -0.77597
524520.0000   -0.84527
524560.0000   -0.88088
524600.0000   -0.81765
524640.0000   -0.86283
524680.0000   -0.56049
524720.0000   -0.74013
524760.0000   -0.76716
524800.0000   -0.64682
524840.0000   -0.66717
524880.0000   -0.66809
524920.0000   -0.44592
524960.0000   -0.31200
525000.0000   -0.48476
525040.0000   -0.20317
525080.0000   -0.37930
525120.0000   -0.27520
525160.0000   -0.47448
525200.0000   -0.76383
525240.0000   -0.80735
525280.0000   -0.57967
525320.0000   -0.77498
525360.0000   -0.31792
525400.0000   -0.38914
525440.0000   -0.40131
525480.0000   -0.34513
525520.0000   -0.50914
525560.0000   -0.41402
525600.0000   -0.40684
525640.0000   -0.36224
525680.0000   -0.37655
525720.0000   -0.33963
525760.0000   -0.20375
525800.0000   -0.38506
525840.0000   -0.54145
525880.0000   -0.62579
525920.0000   -0.58310
525960.0000   -0.79836
526000.0000   -0.55112
526040.0000   -0.51536
526080.0000   -0.64898
526120.0000   -0.74019
526160.0000   -0.61092
526200.0000   -0.61214
526240.0000   -0.67699
526280.0000   -0.86664
526320.0000   -0.62534
526360.0000   -0.94730
526400.0000   -0.68641
526440.0000   -0.80947
526480.0000   -0.94909
526520.0000   -0.85921
526560.0000   -0.60758
526600.0000   -0.63863
526640.0000   -0.68845
526680.0000   -0.79109
526720.0000   -0.56007
526760.0000   -0.66961
526800.0000   -0.70275
526840.0000   -0.66875
526880.0000   -0.79869
526920.0000   -0.77533
526960.0000   -0.78451
527000.0000   -0.78647
527040.0000   -0.71092
527080.0000   -0.79574
527120.0000   -0.91975
527160.0000   -0.76236
527200.0000   -0.84564
527240.0000   -0.79686
527280.0000   -0.63753
527320.0000   -0.71311
527360.0000   -0.94351
527400.0000   -0.93381
527440.0000   -0.85980
527480.0000   -0.68073
527520.0000   -0.74164
527560.0000   -0.92779
527600.0000   -0.77144
527640.0000   -0.77222
527680.0000   -0.70399
527720.0000   -0.72525
527760.0000   -0.65174
527800.0000   -0.60777
527840.0000   -0.75071
527880.0000   -0.59696
527920.0000   -0.61868
527960.0000   -0.56351
528000.0000   -0.64970
528040.0000   -0.44118
528080.0000   -0.62726
528120.0000   -0.66317
528160.0000   -0.75226
528200.0000   -0.68444
528240.0000   -0.51814
528280.0000   -0.58792
528320.0000   -0.66947
528360.0000   -0.62585
528400.0000   -0.55866
528440.0000   -0.48583
528480.0000   -0.49808
528520.0000   -0.58695
528560.0000   -0.60415
528600.0000   -0.55314
528640.0000   -0.72837
528680.0000   -0.56517
528720.0000   -0.75084
528760.0000   -0.50066
528800.0000   -0.64337
528840.0000   -0.64833
528880.0000   -0.77157
528920.0000   -0.52202
528960.0000   -0.45940
529000.0000   -0.61658
529040.0000   -0.74104
529080.0000   -0.57465
529120.0000   -0.62386
529160.0000   -0.59783
529200.0000   -0.91896
529240.0000   -0.68933
529280.0000   -0.60966
529320.0000   -0.73600
529360.0000   -0.81121
529400.0000   -0.69062
529440.0000   -0.88548
529480.0000   -0.57647
529520.0000   -0.59373
529560.0000   -0.63573
529600.0000   -0.82678
529640.0000   -1.05258
529680.0000   -0.70810
529720.0000   -0.83161
529760.0000   -0.74382
529800.0000   -0.78196
529840.0000   -0.69708
529880.0000   -0.94983
529920.0000   -0.63809
529960.0000   -0.83307
530000.0000   -0.70321
530040.0000   -0.73601
530080.0000   -0.89105
530120.0000   -0.65422
530160.0000   -0.55875
530200.0000   -0.60437
530240.0000   -0.73548
530280.0000   -0.43918
530320.0000   -0.61039
530360.0000   -0.64875
530400.0000   -0.67505
530440.0000   -0.73863
530480.0000   -0.66101
530520.0000   -0.64133
530560.0000   -0.90158
530600.0000   -0.77447
530640.0000   -1.03928
530680.0000   -0.74609
530720.0000   -0.61325
530760.0000   -0.83086
530800.0000   -0.79477
530840.0000   -0.64886
530880.0000   -0.70542
530920.0000   -0.93632
530960.0000   -0.97997
531000.0000   -0.84472
531040.0000   -0.68573
531080.0000   -0.69941
531120.0000   -0.83873
531160.0000   -0.64729
531200.0000   -0.55013
531240.0000   -0.72529
531280.0000   -0.75126
531320.0000   -0.54579
531360.0000   -0.67726
531400.0000   -0.89625
531440.0000   -0.62092
531480.0000   -0.73359
531520.0000   -0.77069
531560.0000   -0.76529
531600.0000   -0.68767
531640.0000   -0.64739
531680.0000   -0.74715
531720.0000   -0.75109
531760.0000   -0.57003
531800.0000   -0.21825
531840.0000   -0.42065
531880.0000   -0.64876
531920.0000   -0.36068
531960.0000   -0.65990
532000.0000   -0.59585
532040.0000   -0.34282
532080.0000   -0.20613
532120.0000   -0.11425
532160.0000   -0.64550
532200.0000   -0.47153
532240.0000   -0.44679
532280.0000   -0.48909
532320.0000   -0.51350
532360.0000   -0.56112
532400.0000   -0.76452
532440.0000   -0.45770
532480.0000   -0.59933
532520.0000   -0.74864
532560.0000   -0.72484
532600.0000   -0.77082
532640.0000   -0.70837
532680.0000   -0.59398
532720.0000   -0.37849
532760.0000   -0.26949
532800.0000   -0.07795
532840.0000   -0.08338
532880.0000    0.18678
532920.0000   -0.30730
532960.0000   -0.31276
533000.0000    0.11706
533040.0000   -0.36785
533080.0000   -0.45612
533120.0000   -0.48167
533160.0000   -0.62826
533200.0000   -0.64122
533240.0000   -0.54852
533280.0000   -0.79580
533320.0000   -0.55192
533360.0000   -0.40387
533400.0000   -0.66148
533440.0000   -0.72985
533480.0000   -0.51793
533520.0000   -0.08636
533560.0000   -0.32809
533600.0000   -0.61454
533640.0000   -0.61031
533680.0000   -0.45819
533720.0000   -0.54350
533760.0000    0.00091
533800.0000   -0.41000
533840.0000   -0.63193
533880.0000   -0.64362
533920.0000   -0.35164
533960.0000   -0.40479
534000.0000   -0.55488
534040.0000   -0.31846
534080.0000   -0.23920
534120.0000   -0.58076
534160.0000   -0.63293
534200.0000   -0.29447
534240.0000   -0.59834
534280.0000   -0.52039
534320.0000   -0.58515
534360.0000   -0.52142
534400.0000   -0.61871
534440.0000   -0.55503
534480.0000   -0.66752
534520.0000   -0.67986
534560.0000   -0.64745
534600.0000   -0.59751
534640.0000   -0.60416
534680.0000   -0.57023
534720.0000   -0.46370
534760.0000   -0.72268
534800.0000   -0.58888
534840.0000   -0.71983
534880.0000   -0.73192
534920.0000   -0.64284
534960.0000   -0.71181
535000.0000   -0.76639
535040.0000   -0.67770
535080.0000   -0.43368
535120.0000   -0.68576
535160.0000   -0.64112
535200.0000   -0.81631
535240.0000   -0.79448
535280.0000   -0.69430
535320.0000   -0.93990
535360.0000   -0.86602
535400.0000   -0.65980
535440.0000   -0.73919
535480.0000   -0.61022
535520.0000   -0.46801
535560.0000   -0.65143
535600.0000   -0.66057
535640.0000   -0.76440
535680.0000   -0.65451
535720.0000   -0.83534
535760.0000   -0.43253
535800.0000   -0.68187
535840.0000   -0.77459
535880.0000   -0.62371
535920.0000   -0.75874
535960.0000   -0.63693
536000.0000   -0.54547
536040.0000   -0.76501
536080.0000   -0.77814
536120.0000   -0.89681
536160.0000   -0.83500
536200.0000   -0.81088
536240.0000   -0.46663
536280.0000   -0.74353
536320.0000   -0.70095
536360.0000   -0.51375
536400.0000   -0.57811
536440.0000   -0.66139
536480.0000   -0.55708
536520.0000   -0.46490
536560.0000   -0.54708
536600.0000   -0.89412
536640.0000   -0.77013
536680.0000   -0.41551
536720.0000   -0.80589
536760.0000   -0.76433
536800.0000   -0.66795
536840.0000   -0.75245
536880.0000   -0.62667
536920.0000   -0.83287
536960.0000   -0.60593
537000.0000   -0.96288
537040.0000   -0.54415
537080.0000   -0.63555
537120.0000   -0.57161
537160.0000   -0.68320
537200.0000   -0.62878
537240.0000   -0.77486
537280.0000   -0.58618
537320.0000   -0.76590
537360.0000   -0.85889
537400.0000   -0.88481
537440.0000   -0.89538
537480.0000   -0.77625
537520.0000   -0.85417
537560.0000   -0.65985
537600.0000   -0.63508
537640.0000   -0.55757
537680.0000   -0.73185
537720.0000   -0.67467
537760.0000   -0.88128
537800.0000   -0.67470
537840.0000   -0.65343
537880.0000   -0.49444
537920.0000   -0.65926
537960.0000   -0.84936
538000.0000   -0.62485
538040.0000   -0.26951
538080.0000   -0.37335
538120.0000   -0.56718
538160.0000   -0.71891
538200.0000   -0.62827
538240.0000   -0.67827
538280.0000   -0.46845
538320.0000   -0.82607
538360.0000   -0.70977
538400.0000   -0.67135
538440.0000   -0.87316
538480.0000   -0.49637
538520.0000   -0.50128
538560.0000   -0.84594
538600.0000   -0.90611
538640.0000   -0.71940
538680.0000   -0.97268
538720.0000   -0.97508
538760.0000   -0.62158
538800.0000   -0.53877
538840.0000   -0.59801
538880.0000   -0.55304
538920.0000   -0.80185
538960.0000   -0.76565
539000.0000   -0.87289
539040.0000   -0.90851
539080.0000   -0.86429
539120.0000   -0.56144
539160.0000   -0.67539
539200.0000   -0.62520
539240.0000   -0.54473
539280.0000   -0.46553
539320.0000   -0.18779
539360.0000   -0.45650
539400.0000   -0.50329
539440.0000   -0.74017
539480.0000   -0.54745
539520.0000   -0.55503
539560.0000   -0.67698
539600.0000   -0.71671
539640.0000   -0.82886
539680.0000   -0.61146
539720.0000   -0.55347
539760.0000   -0.71310
539800.0000   -0.75243
539840.0000   -0.51451
539880.0000   -0.72892
539920.0000   -0.66890
539960.0000   -0.44347
540000.0000   -0.80880
540040.0000   -0.56021
540080.0000   -0.71473
540120.0000   -0.71006
540160.0000   -0.71458
540200.0000   -0.68063
540240.0000   -0.85373
540280.0000   -0.57500
540320.0000   -0.53080
540360.0000   -0.66221
540400.0000   -0.72435
540440.0000   -0.65302
540480.0000   -0.72699
540520.0000   -0.65878
540560.0000   -0.71670
540600.0000   -0.66377
540640.0000   -0.79223
540680.0000   -0.66398
540720.0000   -0.63320
540760.0000   -0.66133
540800.0000   -0.82594
540840.0000   -0.66822
540880.0000   -0.81897
540920.0000   -0.68015
540960.0000   -0.75458
541000.0000   -0.69249
541040.0000   -0.61296
541080.0000   -0.59494
541120.0000   -0.69026
541160.0000   -0.63534
541200.0000   -0.64482
541240.0000   -0.68226
541280.0000   -0.36936
541320.0000   -0.35195
541360.0000   -0.66685
541400.0000   -0.71639
541440.0000   -0.88825
541480.0000   -0.74158
541520.0000   -0.72095
541560.0000   -0.72602
541600.0000   -1.04454
541640.0000   -0.96032
541680.0000   -0.83505
541720.0000   -1.00835
541760.0000   -0.98356
541800.0000   -1.13320
541840.0000   -0.93202
541880.0000   -1.15558
541920.0000   -0.89126
541960.0000   -0.97916
542000.0000   -0.92763
542040.0000   -0.67149
542080.0000   -0.81793
542120.0000   -0.88986
542160.0000   -0.56788
542200.0000   -0.81351
542240.0000   -0.78508
542280.0000   -0.66799
542320.0000   -0.55437
542360.0000   -0.83323
542400.0000   -1.00663
542440.0000   -0.75625
542480.0000   -0.54175
542520.0000   -0.85644
542560.0000   -0.50983
542600.0000   -0.41842
542640.0000   -0.65933
542680.0000   -0.77759
542720.0000   -0.79600
542760.0000   -0.49407
542800.0000   -0.82496
542840.0000   -0.54594
542880.0000   -0.58482
542920.0000   -0.58780
542960.0000   -0.70552
543000.0000   -0.64310
543040.0000   -0.78472
543080.0000   -0.72554
543120.0000   -0.64202
543160.0000   -0.75332
543200.0000   -0.46400
543240.0000   -0.58282
543280.0000   -0.96477
543320.0000   -0.63642
543360.0000   -0.45280
543400.0000   -0.44383
543440.0000   -0.31687
543480.0000   -0.61204
543520.0000   -0.67227
543560.0000   -0.50873
543600.0000   -0.68078
543640.0000   -0.68704
543680.0000   -0.59206
543720.0000   -0.53359
543760.0000   -0.62029
543800.0000   -0.83859
543840.0000   -0.41733
543880.0000   -0.59563
543920.0000   -0.66478
543960.0000   -0.54394
544000.0000   -0.44833
544040.0000   -0.78113
544080.0000   -0.41919
544120.0000   -0.55430
544160.0000   -0.32749
544200.0000   -0.36616
544240.0000   -0.74544
544280.0000   -0.27758
544320.0000   -0.66671
544360.0000   -0.59993
544400.0000   -0.54560
544440.0000   -0.72465
544480.0000   -0.78077
544520.0000   -0.60026
544560.0000   -0.45384
544600.0000   -0.46304
544640.0000   -0.55128
544680.0000   -0.57645
544720.0000   -0.33105
544760.0000   -0.41577
544800.0000   -0.37625
544840.0000   -0.51026
544880.0000   -0.42874
544920.0000   -0.27351
544960.0000   -0.82009
545000.0000   -0.85229
545040.0000   -0.63322
545080.0000   -0.63079
545120.0000   -0.44478
545160.0000   -0.63143
545200.0000   -0.53078
545240.0000   -0.53042
545280.0000   -0.72762
545320.0000   -0.44673
545360.0000   -0.50410
545400.0000   -0.58703
545440.0000   -0.45447
545480.0000   -0.53439
545520.0000   -0.53869
545560.0000   -0.60975
545600.0000   -0.59052
545640.0000   -0.64332
545680.0000   -0.60500
545720.0000   -0.53466
545760.0000   -0.36118
545800.0000   -0.68828
545840.0000   -0.49857
545880.0000   -0.69743
545920.0000   -0.51655
545960.0000   -0.55330
546000.0000   -0.56885
546040.0000   -0.70105
546080.0000   -0.57726
546120.0000   -0.55299
546160.0000   -0.89960
546200.0000   -0.75541
546240.0000   -0.59645
546280.0000   -0.69187
546320.0000   -0.79934
546360.0000   -0.63843
546400.0000   -0.83380
546440.0000   -0.59370
546480.0000   -0.52189
546520.0000   -0.57531
546560.0000   -0.56823
546600.0000   -0.46159
546640.0000   -0.60490
546680.0000   -0.67798
546720.0000   -0.52171
546760.0000   -0.84065
546800.0000   -0.49625
546840.0000   -0.72723
546880.0000   -0.65693
546920.0000   -0.77176
546960.0000   -0.70804
547000.0000   -0.61440
547040.0000   -0.69153
547080.0000   -0.72404
547120.0000   -0.81247
547160.0000   -0.63797
547200.0000   -0.78549
547240.0000   -0.87911
547280.0000   -0.81608
547320.0000   -0.84426
547360.0000   -0.77062
547400.0000   -0.81949
547440.0000   -0.65989
547480.0000   -0.75148
547520.0000   -0.59918
547560.0000   -0.71944
547600.0000   -0.34014
547640.0000   -0.45823
547680.0000   -0.31205
547720.0000   -0.16665
547760.0000   -0.75408
547800.0000   -0.49618
547840.0000   -0.65315
547880.0000   -0.38308
547920.0000   -0.50100
547960.0000   -0.56114
548000.0000   -0.79169
548040.0000   -0.71865
548080.0000   -0.44727
548120.0000   -0.66494
548160.0000   -0.37501
548200.0000   -0.63405
548240.0000   -0.59218
548280.0000   -0.65764
548320.0000   -0.41088
548360.0000   -0.67546
548400.0000   -0.59344
548440.0000   -0.74177
548480.0000   -0.75067
548520.0000   -0.83991
548560.0000   -0.71444
548600.0000   -0.61197
548640.0000   -0.52857
548680.0000   -0.89360
548720.0000   -0.73130
548760.0000   -0.72951
548800.0000   -0.68111
548840.0000   -0.65373
548880.0000   -0.52918
548920.0000   -0.67206
548960.0000   -1.06597
549000.0000   -0.80963
549040.0000   -0.82756
549080.0000   -0.74031
549120.0000   -0.74437
549160.0000   -0.64252
549200.0000   -0.85527
549240.0000   -0.62811
549280.0000   -0.74945
549320.0000   -0.66691
549360.0000   -0.79618
549400.0000   -0.59783
549440.0000   -0.91587
549480.0000   -0.95811
549520.0000   -0.71778
549560.0000   -0.86723
549600.0000   -0.51966
549640.0000   -0.82687
549680.0000   -0.57175
549720.0000   -0.69746
549760.0000   -0.82910
549800.0000   -0.78773
549840.0000   -0.79220
549880.0000   -0.61274
549920.0000   -0.81089
549960.0000   -0.97819
550000.0000   -0.56656
550040.0000   -0.68382
550080.0000   -0.54792
550120.0000   -0.47759
550160.0000   -0.82653
550200.0000   -0.60344
550240.0000   -0.77136
550280.0000   -0.70741
550320.0000   -0.81115
550360.0000   -0.64710
550400.0000   -0.70335
550440.0000   -0.85313
550480.0000   -0.82110
550520.0000   -0.61965
550560.0000   -0.78838
550600.0000   -0.69144
550640.0000   -0.87631
550680.0000   -0.70117
550720.0000   -0.79422
550760.0000   -0.91861
550800.0000   -0.68122
550840.0000   -0.60469
550880.0000   -0.78756
550920.0000   -0.73742
550960.0000   -0.75440
551000.0000   -0.62844
551040.0000   -0.81979
551080.0000   -0.77124
551120.0000   -0.93800
551160.0000   -0.61526
551200.0000   -0.65374
551240.0000   -0.68271
551280.0000   -0.63620
551320.0000   -0.63278
551360.0000   -0.82166
551400.0000   -0.90168
551440.0000   -0.57261
551480.0000   -0.88070
551520.0000   -0.74780
551560.0000   -0.68206
551600.0000   -0.49014
551640.0000   -0.74103
551680.0000   -0.68761
551720.0000   -0.84379
551760.0000   -0.54524
551800.0000   -0.76491
551840.0000   -0.75572
551880.0000   -0.55412
551920.0000   -0.62867
551960.0000   -0.65936
552000.0000   -0.51866
552040.0000   -0.83294
552080.0000   -0.48183
552120.0000   -0.35679
552160.0000   -0.77984
552200.0000   -0.77810
552240.0000   -0.47208
552280.0000   -0.77628
552320.0000   -0.62841
552360.0000   -0.80130
552400.0000   -0.73062
552440.0000   -0.77340
552480.0000   -0.44628
552520.0000   -0.48584
552560.0000   -0.79887
552600.0000   -0.93607
552640.0000   -0.62766
552680.0000   -0.67595
552720.0000   -0.58638
552760.0000   -0.54297
552800.0000   -0.69626
552840.0000   -0.73751
552880.0000   -0.64623
552920.0000   -0.67393
552960.0000   -0.80185
553000.0000   -0.94704
553040.0000   -0.64663
553080.0000   -0.89386
553120.0000   -0.61370
553160.0000   -0.82726
553200.0000   -0.80689
553240.0000   -0.90458
553280.0000   -0.72850
553320.0000   -0.92700
553360.0000   -0.86334
553400.0000   -0.77565
553440.0000   -0.95523
553480.0000   -0.69900
553520.0000   -0.58016
553560.0000   -0.65723
553600.0000   -0.72251
553640.0000   -0.71838
553680.0000   -0.60014
553720.0000   -0.40733
553760.0000   -0.52320
553800.0000   -0.67554
553840.0000   -0.89754
553880.0000   -0.91809
553920.0000   -0.81213
553960.0000   -0.70667
554000.0000   -0.78985
554040.0000   -0.81234
554080.0000   -0.61551
554120.0000   -0.73398
554160.0000   -0.78516
554200.0000   -0.76992
554240.0000   -0.56132
554280.0000   -0.14100
554320.0000   -0.27607
554360.0000   -0.35835
554400.0000   -0.64084
554440.0000   -0.77154
554480.0000   -0.73275
554520.0000   -0.65205
554560.0000   -0.49517
554600.0000   -0.90299
554640.0000   -0.97293
554680.0000   -0.79877
554720.0000   -0.83028
554760.0000   -0.58482
554800.0000   -0.83341
554840.0000   -0.85146
554880.0000   -0.48203
554920.0000   -0.68943
554960.0000   -0.56484
555000.0000   -0.34795
555040.0000   -0.74373
555080.0000   -0.62767
555120.0000   -0.61742
555160.0000   -0.63150
555200.0000   -0.46305
555240.0000   -0.66544
555280.0000   -0.52212
555320.0000   -0.73856
555360.0000   -0.63024
555400.0000   -0.75114
555440.0000   -0.58901
555480.0000   -0.58576
555520.0000   -0.80643
555560.0000   -0.42968
555600.0000   -0.67254
555640.0000   -0.79075
555680.0000   -0.71095
555720.0000   -0.66790
555760.0000   -0.87970
555800.0000   -0.69282
555840.0000   -0.70697
555880.0000   -0.74611
555920.0000   -0.95813
555960.0000   -0.76736
556000.0000   -0.83098
556040.0000   -0.71206
556080.0000   -0.65487
556120.0000   -0.48594
556160.0000   -0.62268
556200.0000   -0.70022
556240.0000   -0.66253
556280.0000   -0.61529
556320.0000   -0.64862
556360.0000   -0.48450
556400.0000   -0.73826
556440.0000   -0.72373
556480.0000   -0.42752
556520.0000   -0.57833
556560.0000   -0.64102
556600.0000   -0.47423
556640.0000   -0.64729
556680.0000   -0.74530
556720.0000   -0.75868
556760.0000   -0.79852
556800.0000   -0.61743
556840.0000   -0.55167
556880.0000   -0.62621
556920.0000   -0.53512
556960.0000   -0.65917
557000.0000   -0.96972
557040.0000   -0.63670
557080.0000   -0.71609
557120.0000   -0.46307
557160.0000   -0.70117
557200.0000   -0.66176
557240.0000   -0.82992
557280.0000   -0.55168
557320.0000   -0.89825
557360.0000   -0.71356
557400.0000   -0.62119
557440.0000   -0.62964
557480.0000   -0.48328
557520.0000   -0.64346
557560.0000   -0.52001
557600.0000   -0.51732
557640.0000   -0.62534
557680.0000   -0.61019
557720.0000   -0.72632
557760.0000   -0.55927
557800.0000   -0.77786
557840.0000   -0.45183
557880.0000   -0.71476
557920.0000   -0.81271
557960.0000   -0.79906
558000.0000   -0.77785
558040.0000   -0.84167
558080.0000   -0.77067
558120.0000   -0.68973
558160.0000   -0.62869
558200.0000   -0.92384
558240.0000   -0.85226
558280.0000   -0.61294
558320.0000   -0.88577
558360.0000   -0.67212
558400.0000   -0.81244
558440.0000   -0.76627
558480.0000   -0.80770
558520.0000   -0.59152
558560.0000   -0.63832
558600.0000   -0.64646
558640.0000   -0.69841
558680.0000   -0.49033
558720.0000   -0.74366
558760.0000   -0.51517
558800.0000   -0.62553
558840.0000   -0.38669
558880.0000   -0.49479
558920.0000   -0.63002
558960.0000   -0.68641
559000.0000   -0.53434
559040.0000   -0.54707
559080.0000   -0.55344
559120.0000   -0.69103
559160.0000   -0.70102
559200.0000   -0.78205
559240.0000   -0.56350
559280.0000   -0.86740
559320.0000   -0.72649
559360.0000   -0.64715
559400.0000   -0.82268
559440.0000   -0.62680
559480.0000   -0.75225
559520.0000   -0.48343
559560.0000   -0.87367
559600.0000   -0.52785
559640.0000   -0.96638
559680.0000   -0.63962
559720.0000   -0.76219
559760.0000   -0.80093
559800.0000   -0.66836
559840.0000   -0.55386
559880.0000   -0.45454
559920.0000   -0.75028
559960.0000   -0.39152
560000.0000   -0.59525
560040.0000   -0.62105
560080.0000   -0.57912
560120.0000   -0.49081
560160.0000   -0.72776
560200.0000   -0.80527
560240.0000   -0.84179
560280.0000   -0.78397
560320.0000   -0.51955
560360.0000   -0.65096
560400.0000   -0.83138
560440.0000   -0.84978
560480.0000   -0.24911
560520.0000   -0.23597
560560.0000   -0.76997
560600.0000   -0.81885
560640.0000   -0.61503
560680.0000   -0.83587
560720.0000   -0.44367
560760.0000   -0.74272
560800.0000   -0.43442
560840.0000   -0.47453
560880.0000   -0.74503
560920.0000   -0.75152
560960.0000   -0.58430
561000.0000   -0.75283
561040.0000   -0.93405
561080.0000   -0.89292
561120.0000   -0.69313
561160.0000   -0.77627
561200.0000   -0.61546
561240.0000   -0.63710
561280.0000   -0.79442
561320.0000   -0.78364
561360.0000   -0.81292
561400.0000   -0.73228
561440.0000   -0.99533
561480.0000   -0.79167
561520.0000   -0.88618
561560.0000   -0.62992
561600.0000   -1.05426
561640.0000   -0.77403
561680.0000   -0.91176
561720.0000   -0.89939
561760.0000   -0.75857
561800.0000   -0.86721
561840.0000   -0.73132
561880.0000   -0.55502
561920.0000   -0.62947
561960.0000   -0.72067
562000.0000   -0.57128
562040.0000   -0.46354
562080.0000   -0.67125
562120.0000   -0.58730
562160.0000   -0.58598
562200.0000   -0.61867
562240.0000   -0.61712
562280.0000   -0.79697
562320.0000   -0.61093
562360.0000   -0.61355
562400.0000   -0.69354
562440.0000   -0.64320
562480.0000   -0.66287
562520.0000   -0.67338
562560.0000   -0.62697
562600.0000   -0.62836
562640.0000   -0.54052
562680.0000   -0.62854
562720.0000   -0.78419
562760.0000   -0.43002
562800.0000   -0.62052
562840.0000   -0.74489
562880.0000   -0.66976
562920.0000   -0.77825
562960.0000   -0.72775
563000.0000   -0.64231
563040.0000   -0.67837
563080.0000   -0.80646
563120.0000   -0.84849
563160.0000   -0.82996
563200.0000   -0.84072
563240.0000   -0.59662
563280.0000   -0.53698
563320.0000   -0.64017
563360.0000   -0.63815
563400.0000   -0.69276
563440.0000   -0.25689
563480.0000   -0.69125
563520.0000   -0.45041
563560.0000   -0.57469
563600.0000   -0.47961
563640.0000   -0.41123
563680.0000   -0.61938
563720.0000   -0.35606
563760.0000   -0.46394
563800.0000   -0.53612
563840.0000   -0.44995
563880.0000   -0.75003
563920.0000   -0.57091
563960.0000   -0.52261
564000.0000   -0.54756
564040.0000   -0.72561
564080.0000   -0.62772
564120.0000   -0.49323
564160.0000   -0.54208
564200.0000   -0.49024
564240.0000   -0.56823
564280.0000   -0.58337
564320.0000   -0.59424
564360.0000   -0.71640
564400.0000   -0.52070
564440.0000   -0.75507
564480.0000   -0.62447
564520.0000   -0.63261
564560.0000   -0.61733
564600.0000   -0.71804
564640.0000   -0.76639
564680.0000   -0.62763
564720.0000   -0.71071
564760.0000   -0.13097
564800.0000   -0.50848
564840.0000   -0.51230
564880.0000   -0.41911
564920.0000   -0.59129
564960.0000   -0.50796
565000.0000   -0.68109
565040.0000   -0.38962
565080.0000   -0.45771
565120.0000   -0.38423
565160.0000   -0.56710
565200.0000   -0.51574
565240.0000   -0.28934
565280.0000   -0.40750
565320.0000   -0.58459
565360.0000   -0.47647
565400.0000   -0.43186
565440.0000   -0.43988
565480.0000   -0.76332
565520.0000   -0.67832
565560.0000   -0.54874
565600.0000   -0.59056
565640.0000   -0.49294
565680.0000   -0.46384
565720.0000   -0.55161
565760.0000   -0.57708
565800.0000   -0.66381
565840.0000   -0.62150
565880.0000   -0.31500
565920.0000   -0.40727
565960.0000   -0.21352
566000.0000   -0.51333
566040.0000   -0.61229
566080.0000   -0.49263
566120.0000   -0.49723
566160.0000   -0.56107
566200.0000   -0.31533
566240.0000   -0.42727
566280.0000   -0.16415
566320.0000   -0.39006
566360.0000   -0.44686
566400.0000   -0.59524
566440.0000   -0.37272
566480.0000   -0.55335
566520.0000   -0.42379
566560.0000   -0.40304
566600.0000   -0.36262
566640.0000   -0.50249
566680.0000   -0.50271
566720.0000   -0.54187
566760.0000   -0.46379
566800.0000   -0.53582
566840.0000   -0.50567
566880.0000   -0.66317
566920.0000   -0.48791
566960.0000   -0.49814
567000.0000   -0.82979
567040.0000   -0.55133
567080.0000   -0.54739
567120.0000   -0.56623
567160.0000   -0.16678
567200.0000   -0.30655
567240.0000    0.01860
567280.0000   -0.02328
567320.0000   -0.65482
567360.0000   -0.52740
567400.0000   -0.40607
567440.0000   -0.52648
567480.0000   -0.77389
567520.0000   -0.41712
567560.0000   -0.66122
567600.0000   -0.38940
567640.0000   -0.75961
567680.0000   -0.70438
567720.0000   -0.61472
567760.0000   -0.44023
567800.0000   -0.44690
567840.0000   -0.66736
567880.0000   -0.70462
567920.0000   -0.47904
567960.0000   -0.58104
568000.0000   -0.51300
568040.0000   -0.66800
568080.0000   -0.61987
568120.0000   -0.64730
568160.0000   -0.71427
568200.0000   -0.63243
568240.0000   -0.70392
568280.0000   -0.73801
568320.0000   -0.60185
568360.0000   -0.63544
568400.0000   -0.49375
568440.0000   -0.64501
568480.0000   -0.83500
568520.0000   -0.76332
568560.0000   -0.84307
568600.0000   -0.62724
568640.0000   -0.86856
568680.0000   -0.56661
568720.0000   -0.68584
568760.0000   -0.44297
568800.0000   -0.42003
568840.0000   -0.63258
568880.0000   -0.48578
568920.0000   -0.70581
568960.0000   -0.72484
569000.0000   -0.79573
569040.0000   -0.55388
569080.0000   -0.61720
569120.0000   -0.58368
569160.0000   -0.55694
569200.0000   -0.76471
569240.0000   -0.75441
569280.0000   -0.58061
569320.0000   -0.64174
569360.0000   -0.73665
569400.0000   -0.58943
569440.0000   -0.67477
569480.0000   -0.84280
569520.0000   -0.50494
569560.0000   -0.62180
569600.0000   -0.76368
569640.0000   -0.51628
569680.0000   -0.47397
569720.0000   -0.44890
569760.0000   -0.63606
569800.0000   -0.45073
569840.0000   -0.69748
569880.0000   -0.85201
569920.0000   -0.76604
569960.0000   -0.80888
570000.0000   -0.51147
570040.0000   -0.62105
570080.0000   -0.62505
570120.0000   -0.80710
570160.0000   -0.77134
570200.0000   -0.86025
570240.0000   -0.88482
570280.0000   -0.86774
570320.0000   -0.72536
570360.0000   -0.70022
570400.0000   -0.85279
570440.0000   -1.08194
570480.0000   -0.80322
570520.0000   -0.90678
570560.0000   -0.91954
570600.0000   -0.81321
570640.0000   -0.96084
570680.0000   -0.92042
570720.0000   -0.65723
570760.0000   -0.82051
570800.0000   -1.06076
570840.0000   -0.94907
570880.0000   -0.79823
570920.0000   -0.72947
570960.0000   -0.81358
571000.0000   -0.86232
571040.0000   -0.73430
571080.0000   -1.00771
571120.0000   -0.87033
571160.0000   -0.75531
571200.0000   -0.67872
571240.0000   -0.77282
571280.0000   -0.79353
571320.0000   -0.71689
571360.0000   -0.71500
571400.0000   -0.79923
571440.0000   -0.78864
571480.0000   -0.84000
571520.0000   -0.82327
571560.0000   -0.93339
571600.0000   -0.98772
571640.0000   -0.78382
571680.0000   -0.83067
571720.0000   -0.78714
571760.0000   -0.72043
571800.0000   -0.64511
571840.0000   -0.70514
571880.0000   -0.88504
571920.0000   -0.84955
571960.0000   -0.77222
572000.0000   -0.85301
572040.0000   -0.65785
572080.0000   -0.62718
572120.0000   -0.54005
572160.0000   -0.33311
572200.0000   -0.51802
572240.0000   -0.58568
572280.0000   -0.78355
572320.0000   -0.71771
572360.0000   -0.75452
572400.0000   -0.78369
572440.0000   -0.73184
572480.0000   -0.71041
572520.0000   -0.59566
572560.0000   -0.73620
572600.0000   -0.65039
572640.0000   -0.68924
572680.0000   -0.68808
572720.0000   -0.68719
572760.0000   -0.71249
572800.0000   -0.67388
572840.0000   -0.75135
572880.0000   -0.77132
572920.0000   -0.79884
572960.0000   -0.58345
573000.0000   -0.41889
573040.0000   -0.70168
573080.0000   -0.93070
573120.0000   -0.72552
573160.0000   -0.86887
573200.0000   -0.72931
573240.0000   -0.77663
573280.0000   -0.64481
573320.0000   -0.42718
573360.0000   -0.78993
573400.0000   -0.58766
573440.0000   -0.50263
573480.0000   -0.61706
573520.0000   -0.63276
573560.0000   -0.65100
573600.0000   -0.61473
573640.0000   -0.43379
573680.0000   -0.51450
573720.0000   -0.51315
573760.0000   -0.67583
573800.0000   -0.54949
573840.0000   -0.82092
573880.0000   -0.70774
573920.0000   -0.53987
573960.0000   -0.53194
574000.0000   -0.42878
574040.0000   -0.30636
574080.0000   -0.34773
574120.0000   -0.22216
574160.0000   -0.26502
574200.0000   -0.13214
574240.0000   -0.16969
574280.0000   -0.22101
574320.0000   -0.38689
574360.0000   -0.20857
574400.0000   -0.20521
574440.0000   -0.00249
574480.0000   -0.24313
574520.0000   -0.45324
574560.0000   -0.39092
574600.0000   -0.13394
574640.0000   -0.08432
574680.0000   -0.30835
574720.0000   -0.26585
574760.0000   -0.07794
574800.0000    0.07403
574840.0000   -0.09068
574880.0000   -0.08489
574920.0000   -0.27023
574960.0000   -0.38969
575000.0000   -0.61614
575040.0000   -0.71630
575080.0000   -0.57841
575120.0000   -0.48025
575160.0000   -0.37166
575200.0000   -0.56656
575240.0000   -0.70348
575280.0000   -0.78570
575320.0000   -0.97111
575360.0000   -1.07118
575400.0000   -0.74103
575440.0000   -0.56834
575480.0000   -0.79931
575520.0000   -0.68159
575560.0000   -0.77950
575600.0000   -0.88067
575640.0000   -0.77268
575680.0000   -0.80342
575720.0000   -0.87258
575760.0000   -0.85252
575800.0000   -0.89215
575840.0000   -0.70664
575880.0000   -0.52767
575920.0000   -0.70468
575960.0000   -0.78612
576000.0000   -0.80028
576040.0000   -0.73576
576080.0000   -0.67302
576120.0000   -0.83700
576160.0000   -0.74990
576200.0000   -0.64755
576240.0000   -0.77929
576280.0000   -0.78414
576320.0000   -0.68676
576360.0000   -0.69469
576400.0000   -0.77638
576440.0000   -0.78182
576480.0000   -0.73256
576520.0000   -0.74846
576560.0000   -0.66152
576600.0000   -0.75377
576640.0000   -0.78195
576680.0000   -0.67480
576720.0000   -0.75478
576760.0000   -0.70242
576800.0000   -0.88557
576840.0000   -0.73648
576880.0000   -0.78613
576920.0000   -0.69492
576960.0000   -0.81219
577000.0000   -0.75556
577040.0000   -0.80628
577080.0000   -0.67583
577120.0000   -0.69909
577160.0000   -0.74806
577200.0000   -0.91280
577240.0000   -0.96822
577280.0000   -0.67264
577320.0000   -0.57691
577360.0000   -0.49810
577400.0000   -0.79178
577440.0000   -0.43301
577480.0000   -0.33609
577520.0000   -0.52489
577560.0000   -0.41943
577600.0000   -0.72276
577640.0000   -0.95521
577680.0000   -0.64455
577720.0000   -0.67085
577760.0000   -0.60047
577800.0000   -0.77391
577840.0000   -0.73090
577880.0000   -0.75757
577920.0000   -0.71187
577960.0000   -0.79405
578000.0000   -0.52946
578040.0000   -0.57056
578080.0000   -0.64196
578120.0000   -0.67006
578160.0000   -0.58089
578200.0000   -0.65014
578240.0000   -0.62774
578280.0000   -0.69882
578320.0000   -0.66169
578360.0000   -0.80246
578400.0000   -0.64269
578440.0000   -0.71470
578480.0000   -0.67848
578520.0000   -0.40802
578560.0000   -0.51438
578600.0000   -0.78072
578640.0000   -0.52745
578680.0000   -0.57359
578720.0000   -0.74599
578760.0000   -0.76169
578800.0000   -0.69266
578840.0000   -0.71484
578880.0000   -0.69595
578920.0000   -0.87957
578960.0000   -0.59995
579000.0000   -0.85535
579040.0000   -0.78269
579080.0000   -0.73701
579120.0000   -0.88360
579160.0000   -0.78853
579200.0000   -0.79157
579240.0000   -0.75909
579280.0000   -0.58826
579320.0000   -0.47794
579360.0000   -0.41661
579400.0000   -0.53514
579440.0000   -0.69739
579480.0000   -0.63307
579520.0000   -0.71193
579560.0000   -0.64750
579600.0000   -0.70953
579640.0000   -0.61215
579680.0000   -0.55943
579720.0000   -0.68861
579760.0000   -0.77377
579800.0000   -0.62422
579840.0000   -0.58203
579880.0000   -0.82376
579920.0000   -0.59404
579960.0000   -0.74001
580000.0000   -0.57620
580040.0000   -1.05359
580080.0000   -0.56306
580120.0000   -0.70336
580160.0000   -0.34148
580200.0000   -0.55720
580240.0000   -1.00841
580280.0000   -0.72398
580320.0000   -0.61270
580360.0000   -0.77590
580400.0000   -0.73589
580440.0000   -1.13835
580480.0000   -0.69468
580520.0000   -0.56782
580560.0000   -0.79854
580600.0000   -0.82268
580640.0000   -0.74924
580680.0000   -0.83259
580720.0000   -0.79549
580760.0000   -0.77724
580800.0000   -0.67610
580840.0000   -0.65893
580880.0000   -0.75381
580920.0000   -0.89471
580960.0000   -0.97544
581000.0000   -0.70158
581040.0000   -0.71737
581080.0000   -0.41508
581120.0000   -0.57220
581160.0000   -0.23686
581200.0000   -0.51700
581240.0000   -0.48231
581280.0000   -0.93519
581320.0000   -0.60359
581360.0000   -0.79092
581400.0000   -0.76248
581440.0000   -0.88597
581480.0000   -0.59705
581520.0000   -0.71409
581560.0000   -0.73314
581600.0000   -0.68132
581640.0000   -0.86053
581680.0000   -0.64571
581720.0000   -0.75487
581760.0000   -0.65997
581800.0000   -0.77888
581840.0000   -0.61526
581880.0000   -0.76239
581920.0000   -0.86515
581960.0000   -0.92138
582000.0000   -0.59214
582040.0000   -0.76058
582080.0000   -0.85574
582120.0000   -0.89735
582160.0000   -0.71585
582200.0000   -0.80037
582240.0000   -0.67560
582280.0000   -0.90725
582320.0000   -0.76209
582360.0000   -0.71266
582400.0000   -0.74799
582440.0000   -0.83727
582480.0000   -0.70172
582520.0000   -0.85251
582560.0000   -0.86289
582600.0000   -0.88726
582640.0000   -0.75973
582680.0000   -0.76958
582720.0000   -0.89668
582760.0000   -0.77756
582800.0000   -0.77061
582840.0000   -0.79607
582880.0000   -0.89212
582920.0000   -0.82033
582960.0000   -0.87741
583000.0000   -0.66350
583040.0000   -0.77944
583080.0000   -0.80268
583120.0000   -0.85393
583160.0000   -0.73565
583200.0000   -0.77780
583240.0000   -0.67432
583280.0000   -0.84870
583320.0000   -0.86182
583360.0000   -0.65370
583400.0000   -1.01789
583440.0000   -0.86033
583480.0000   -0.66184
583520.0000   -0.70275
583560.0000   -0.62303
583600.0000   -0.63690
583640.0000   -0.67847
583680.0000   -0.89920
583720.0000   -0.86142
583760.0000   -0.89305
583800.0000   -0.70213
583840.0000   -0.60963
583880.0000   -0.79163
583920.0000   -0.73663
583960.0000   -0.76335
584000.0000   -0.80732
584040.0000   -0.81665
584080.0000   -0.73705
584120.0000   -0.70002
584160.0000   -0.75513
584200.0000   -0.41249
584240.0000   -0.75491
584280.0000   -0.72269
584320.0000   -0.73086
584360.0000   -0.77064
584400.0000   -0.68172
584440.0000   -0.45015
584480.0000   -0.52146
584520.0000   -0.61741
584560.0000   -0.55820
584600.0000   -0.71044
584640.0000   -0.49526
584680.0000   -0.83277
584720.0000   -0.68916
584760.0000   -0.63650
584800.0000   -0.44355
584840.0000   -0.61867
584880.0000   -0.56842
584920.0000   -0.55792
584960.0000   -0.52871
585000.0000   -0.78783
585040.0000   -0.69190
585080.0000   -0.72290
585120.0000   -0.70776
585160.0000   -0.88214
585200.0000   -0.76649
585240.0000   -0.74317
585280.0000   -0.70851
585320.0000   -0.63217
585360.0000   -0.71847
585400.0000   -0.66246
585440.0000   -0.86148
585480.0000   -0.72599
585520.0000   -0.65964
585560.0000   -0.69874
585600.0000   -0.73011
585640.0000   -0.60677
585680.0000   -0.65806
585720.0000   -0.88741
585760.0000   -0.65804
585800.0000   -0.60989
585840.0000   -0.60186
585880.0000   -0.76727
585920.0000   -0.74579
585960.0000   -0.68124
586000.0000   -0.65193
586040.0000   -0.71689
586080.0000   -0.71090
586120.0000   -0.30591
586160.0000   -0.46079
586200.0000   -0.61565
586240.0000   -0.64844
586280.0000   -0.55040
586320.0000   -0.41316
586360.0000   -0.65606
586400.0000   -0.49079
586440.0000   -0.44891
586480.0000   -0.90794
586520.0000   -0.34554
586560.0000   -0.50014
586600.0000   -0.70051
586640.0000   -0.65894
586680.0000   -0.76193
586720.0000   -0.73322
586760.0000   -0.55582
586800.0000   -0.54164
586840.0000   -0.52990
586880.0000   -0.46276
586920.0000   -0.54425
586960.0000   -0.64219
587000.0000   -0.46217
587040.0000   -0.36162
587080.0000   -0.31104
587120.0000   -0.52535
587160.0000   -0.71729
587200.0000   -0.76738
587240.0000   -0.47179
587280.0000   -0.57082
587320.0000   -0.41591
587360.0000   -0.71384
587400.0000   -0.74329
587440.0000   -0.74358
587480.0000   -0.65640
587520.0000   -0.66824
587560.0000   -0.58997
587600.0000   -0.57558
587640.0000   -0.65690
587680.0000   -0.82912
587720.0000   -0.94014
587760.0000   -0.54162
587800.0000   -0.74017
587840.0000   -0.79834
587880.0000   -0.72311
587920.0000   -0.67979
587960.0000   -0.68781
588000.0000   -0.66070
588040.0000   -0.59735
588080.0000   -0.58995
588120.0000   -0.80924
588160.0000   -1.06363
588200.0000   -0.61523
588240.0000   -0.84427
588280.0000   -0.77537
588320.0000   -0.63101
588360.0000   -0.75182
588400.0000   -0.50660
588440.0000   -0.48716
588480.0000   -0.46294
588520.0000   -0.64362
588560.0000   -0.39926
588600.0000   -0.57147
588640.0000   -0.55486
588680.0000   -0.65600
588720.0000   -0.62344
588760.0000   -0.74007
588800.0000   -0.70201
588840.0000   -0.85535
588880.0000   -0.60478
588920.0000   -0.57432
588960.0000   -0.75996
589000.0000   -0.71797
589040.0000   -0.68892
589080.0000   -0.80150
589120.0000   -0.64256
589160.0000   -0.36995
589200.0000   -0.62504
589240.0000   -0.41514
589280.0000   -0.53437
589320.0000   -0.63664
589360.0000   -0.51601
589400.0000   -0.43841
589440.0000   -0.52954
589480.0000   -0.38289
589520.0000   -0.54869
589560.0000   -0.75604
589600.0000   -0.71070
589640.0000   -0.60707
589680.0000   -0.62123
589720.0000   -0.56479
589760.0000   -0.59716
589800.0000   -0.47882
589840.0000   -0.51410
589880.0000   -0.39413
589920.0000   -0.46235
589960.0000   -0.38187
590000.0000   -0.86122
590040.0000   -0.75000
590080.0000   -0.38982
590120.0000   -0.42544
590160.0000   -0.63353
590200.0000   -0.51182
590240.0000   -0.49097
590280.0000   -0.87748
590320.0000   -0.59011
590360.0000   -0.49316
590400.0000   -0.54852
590440.0000   -0.67544
590480.0000   -0.64785
590520.0000   -0.69687
590560.0000   -0.69638
590600.0000   -0.72962
590640.0000   -0.46466
590680.0000   -0.50610
590720.0000   -0.85334
590760.0000   -0.74465
590800.0000   -0.58565
590840.0000   -0.59507
590880.0000   -0.55922
590920.0000   -0.39011
590960.0000   -0.68103
591000.0000   -0.67174
591040.0000   -0.52194
591080.0000   -0.63528
591120.0000   -0.79630
591160.0000   -0.51603
591200.0000   -0.55936
591240.0000   -0.77206
591280.0000   -0.56800
591320.0000   -0.88044
591360.0000   -0.59555
591400.0000   -0.42086
591440.0000   -0.49785
591480.0000   -0.54054
591520.0000   -0.50957
591560.0000   -0.52015
591600.0000   -0.51479
591640.0000   -0.28623
591680.0000   -0.54179
591720.0000   -0.43427
591760.0000   -0.69101
591800.0000   -0.46314
591840.0000   -0.58894
591880.0000   -0.58473
591920.0000   -0.73813
591960.0000   -0.58419
592000.0000   -0.63563
592040.0000   -0.64889
592080.0000   -0.80358
592120.0000   -0.69416
592160.0000   -0.55569
592200.0000   -0.89981
592240.0000   -0.59245
592280.0000   -0.69718
592320.0000   -0.47731
592360.0000   -0.61788
592400.0000   -0.70002
592440.0000   -0.65033
592480.0000   -0.65644
592520.0000   -0.85587
592560.0000   -0.70989
592600.0000   -0.72027
592640.0000   -0.66448
592680.0000   -0.76925
592720.0000   -0.58917
592760.0000   -0.49020
592800.0000   -0.53775
592840.0000   -0.62762
592880.0000   -0.69351
592920.0000   -0.46733
592960.0000   -0.67350
593000.0000   -0.48356
593040.0000   -0.83007
593080.0000   -0.88242
593120.0000   -0.71920
593160.0000   -0.84374
593200.0000   -0.50548
593240.0000   -0.57567
593280.0000   -0.74867
593320.0000   -0.73188
593360.0000   -0.90390
593400.0000   -0.64399
593440.0000   -0.55802
593480.0000   -0.36385
593520.0000   -0.72408
593560.0000   -0.58229
593600.0000   -0.60424
593640.0000   -0.88401
593680.0000   -0.66837
593720.0000   -0.72090
593760.0000   -0.53461
593800.0000   -0.73002
593840.0000   -0.69200
593880.0000   -0.74534
593920.0000   -0.75030
593960.0000   -0.72481
594000.0000   -0.65461
594040.0000   -0.63057
594080.0000   -0.46494
594120.0000   -0.57667
594160.0000   -0.70436
594200.0000   -0.77179
594240.0000   -0.69136
594280.0000   -0.64886
594320.0000   -0.60139
594360.0000   -0.91129
594400.0000   -0.80920
594440.0000   -0.57834
594480.0000   -0.56736
594520.0000   -0.49666
594560.0000   -0.42922
594600.0000   -0.81393
594640.0000   -0.59256
594680.0000   -0.65092
594720.0000   -0.54450
594760.0000   -0.67392
594800.0000   -0.67368
594840.0000   -0.66091
594880.0000   -0.64541
594920.0000   -0.66311
594960.0000   -0.63488
595000.0000   -0.56761
595040.0000   -0.54705
595080.0000   -0.57914
595120.0000   -0.63978
595160.0000   -0.58171
595200.0000   -0.66438
595240.0000   -0.63921
595280.0000   -0.57497
595320.0000   -0.71152
595360.0000   -0.60018
595400.0000   -0.80569
595440.0000   -0.65030
595480.0000   -0.63300
595520.0000   -0.72594
595560.0000   -0.83698
595600.0000   -0.70110
595640.0000   -0.75520
595680.0000   -0.67629
595720.0000   -0.80620
595760.0000   -0.72225
595800.0000   -0.88184
595840.0000   -0.61796
595880.0000   -0.77033
595920.0000   -0.70156
595960.0000   -0.60765
596000.0000   -0.70302
596040.0000   -0.47605
596080.0000   -0.48152
596120.0000   -0.55879
596160.0000   -0.76633
596200.0000   -0.71834
596240.0000   -0.52041
596280.0000   -0.64102
596320.0000   -0.68202
596360.0000   -0.61493
596400.0000   -0.62091
596440.0000   -0.59933
596480.0000   -0.34692
596520.0000   -0.39435
596560.0000   -0.34433
596600.0000   -0.55487
596640.0000   -0.21394
596680.0000   -0.73097
596720.0000   -0.68273
596760.0000   -0.60497
596800.0000   -0.66878
596840.0000   -0.69943
596880.0000   -0.68814
596920.0000   -0.83946
596960.0000   -0.64842
597000.0000   -0.59247
597040.0000   -0.64770
597080.0000   -0.59397
597120.0000   -0.75521
597160.0000   -0.68703
597200.0000   -0.74252
597240.0000   -0.65263
597280.0000   -0.72044
597320.0000   -0.75685
597360.0000   -0.64188
597400.0000   -0.62772
597440.0000   -0.54135
597480.0000   -0.58957
597520.0000   -0.60876
597560.0000   -0.37649
597600.0000   -0.27281
597640.0000   -0.35174
597680.0000   -0.32657
597720.0000   -0.64453
597760.0000   -0.51180
597800.0000   -0.64957
597840.0000   -0.45628
597880.0000   -0.54387
597920.0000   -0.53179
597960.0000   -0.69513
598000.0000   -0.32871
598040.0000   -0.40551
598080.0000   -0.48889
598120.0000   -0.25062
598160.0000   -0.32428
598200.0000   -0.63947
598240.0000   -0.41159
598280.0000   -0.35202
598320.0000   -0.35990
598360.0000   -0.38393
598400.0000   -0.62487
598440.0000   -0.50793
598480.0000   -0.46417
598520.0000   -0.44166
598560.0000   -0.57071
598600.0000   -0.50806
598640.0000   -0.22080
598680.0000   -0.38992
598720.0000   -0.50273
598760.0000   -0.57554
598800.0000   -0.73765
598840.0000   -0.65430
598880.0000   -0.47878
598920.0000   -0.55925
598960.0000   -0.85610
599000.0000   -0.86449
599040.0000   -0.45151
599080.0000   -0.51927
599120.0000   -0.49340
599160.0000   -0.72302
599200.0000   -0.52164
599240.0000   -0.53759
599280.0000   -0.60095
599320.0000   -0.80874
599360.0000   -0.67158
599400.0000   -0.66084
599440.0000   -0.58778
599480.0000   -0.67148
599520.0000   -0.70316
599560.0000   -0.73922
599600.0000   -0.66543
599640.0000   -0.76249
599680.0000   -0.54783
599720.0000   -0.82868
599760.0000   -0.81347
599800.0000   -0.68961
599840.0000   -0.83910
599880.0000   -0.73690
599920.0000   -0.68331
599960.0000   -0.60639
600000.0000   -0.80096
600040.0000   -0.66906
600080.0000   -0.67405
600120.0000   -0.66572
600160.0000   -0.60544
600200.0000   -0.39356
600240.0000   -0.73374
600280.0000   -0.37218
600320.0000   -0.73613
600360.0000   -0.51864
600400.0000   -0.65188
600440.0000   -0.89414
600480.0000   -0.89486
600520.0000   -0.59435
600560.0000   -0.49600
600600.0000   -0.64750
600640.0000   -0.80707
600680.0000   -0.80972
600720.0000   -0.60425
600760.0000   -0.70754
600800.0000   -0.58920
600840.0000   -0.79789
600880.0000   -0.96590
600920.0000   -0.65790
600960.0000   -0.58898
601000.0000   -0.85102
601040.0000   -0.65813
601080.0000   -0.81214
601120.0000   -0.70393
601160.0000   -0.68318
601200.0000   -0.65541
601240.0000   -0.49964
601280.0000   -0.68122
601320.0000   -0.63754
601360.0000   -0.60349
601400.0000   -0.74320
601440.0000   -0.60278
601480.0000   -0.61684
601520.0000   -0.49277
601560.0000   -0.36517
601600.0000   -0.44478
601640.0000   -0.26337
601680.0000   -0.41620
601720.0000   -0.40277
601760.0000   -0.42409
601800.0000   -0.31186
601840.0000   -0.53810
601880.0000   -0.77853
601920.0000   -0.25083
601960.0000   -0.63910
602000.0000   -0.62290
602040.0000   -0.56050
602080.0000   -0.41431
602120.0000   -0.57232
602160.0000   -0.72577
602200.0000   -0.61125
602240.0000   -0.55482
602280.0000   -0.56277
602320.0000   -0.51638
602360.0000   -0.60491
602400.0000   -0.44860
602440.0000   -0.65980
602480.0000   -0.54689
602520.0000   -0.76687
602560.0000   -0.72458
602600.0000   -0.49923
602640.0000   -0.76544
602680.0000   -0.83019
602720.0000   -0.51075
602760.0000   -0.49127
602800.0000   -0.49403
602840.0000   -0.64904
602880.0000   -0.55139
602920.0000   -0.84430
602960.0000   -0.62608
603000.0000   -0.65170
603040.0000   -0.65786
603080.0000   -0.56754
603120.0000   -0.47209
603160.0000   -0.40243
603200.0000   -0.37088
603240.0000   -0.52799
603280.0000   -0.43612
603320.0000   -0.66365
603360.0000   -0.54408
603400.0000   -0.59201
603440.0000   -0.39190
603480.0000   -0.37733
603520.0000   -0.56645
603560.0000   -0.61376
603600.0000   -0.39564
603640.0000   -0.40757
603680.0000   -0.34537
603720.0000   -0.37149
603760.0000   -0.24486
603800.0000   -0.61908
603840.0000   -0.42316
603880.0000   -0.46962
603920.0000   -0.22121
603960.0000   -0.31950
604000.0000   -0.24130
604040.0000   -0.45606
604080.0000   -0.39256
604120.0000   -0.52428
604160.0000   -0.48760
604200.0000   -0.58431
604240.0000   -0.38951
604280.0000   -0.50083
604320.0000   -0.74698
604360.0000   -0.61656
604400.0000   -0.60397
604440.0000   -0.43468
604480.0000   -0.57258
604520.0000   -0.64525
604560.0000   -0.57597
604600.0000   -0.76140
604640.0000   -0.59399
604680.0000   -0.45779
604720.0000   -0.60014
604760.0000   -0.53421
604800.0000   -0.53807
604840.0000   -0.74839
604880.0000   -0.61693
604920.0000   -0.51970
604960.0000   -0.63083
605000.0000   -0.46100
605040.0000   -0.71510
605080.0000   -0.62989
605120.0000   -0.83104
605160.0000   -0.78133
605200.0000   -0.53785
605240.0000   -0.38489
605280.0000   -0.48691
605320.0000   -0.54917
605360.0000   -0.67644
605400.0000   -0.41376
605440.0000   -0.64717
605480.0000   -0.55323
605520.0000   -0.46418
605560.0000   -0.47599
605600.0000   -0.55316
605640.0000   -0.84618
605680.0000   -0.72155
605720.0000   -0.88668
605760.0000   -0.45002
605800.0000   -0.71112
605840.0000   -0.58458
605880.0000   -0.38933
605920.0000   -0.58202
605960.0000   -0.61089
606000.0000   -0.58243
606040.0000   -0.85773
606080.0000   -0.63205
606120.0000   -0.63406
606160.0000   -0.35339
606200.0000   -0.66099
606240.0000   -0.49987
606280.0000   -0.52430
606320.0000   -0.78111
606360.0000   -0.43503
606400.0000   -0.65195
606440.0000   -0.45769
606480.0000   -0.48701
606520.0000   -0.42049
606560.0000   -0.63043
606600.0000   -0.47478
606640.0000   -0.52014
606680.0000   -0.38897
606720.0000   -0.68863
606760.0000   -0.43783
606800.0000   -0.53493
606840.0000   -0.58757
606880.0000   -0.30936
606920.0000   -0.31083
606960.0000   -0.31744
607000.0000   -0.99601
607040.0000   -0.45172
607080.0000   -0.20644
607120.0000   -0.79348
607160.0000   -0.39455
607200.0000   -0.70758
607240.0000   -0.39210
607280.0000   -0.72719
607320.0000   -0.63221
607360.0000   -0.63324
607400.0000   -0.79004
607440.0000   -0.87489
607480.0000   -0.48700
607520.0000   -0.47805
607560.0000   -0.50906
607600.0000   -0.32493
607640.0000   -0.58886
607680.0000   -0.56486
607720.0000   -0.26932
607760.0000   -0.59104
607800.0000   -0.61025
607840.0000   -0.59787
607880.0000   -0.53406
607920.0000   -0.52689
607960.0000   -0.77351
608000.0000   -0.71631
608040.0000   -0.63530
608080.0000   -0.59135
608120.0000   -0.57737
608160.0000   -0.54645
608200.0000   -0.55753
608240.0000   -0.49105
608280.0000   -0.38825
608320.0000   -0.50518
608360.0000   -0.70833
608400.0000   -0.57862
608440.0000   -0.63625
608480.0000   -0.78485
608520.0000   -0.54209
608560.0000   -0.53255
608600.0000   -0.60305
608640.0000   -0.49300
608680.0000   -0.56057
608720.0000   -0.89299
608760.0000   -0.68338
608800.0000   -0.61323
608840.0000   -0.75153
608880.0000   -0.77627
608920.0000   -0.59694
608960.0000   -0.63908
609000.0000   -0.71622
609040.0000   -0.66274
609080.0000   -0.43392
609120.0000   -0.58247
609160.0000   -0.67684
609200.0000   -0.36307
609240.0000   -0.43126
609280.0000   -0.64584
609320.0000   -0.70013
609360.0000   -0.71412
609400.0000   -0.46985
609440.0000   -0.64303
609480.0000   -0.56300
609520.0000   -0.58250
609560.0000   -0.43184
609600.0000   -0.55694
609640.0000   -0.61434
609680.0000   -0.65112
609720.0000   -0.62069
609760.0000   -0.54821
609800.0000   -0.68203
609840.0000   -0.49716
609880.0000   -0.62874
609920.0000   -0.77664
609960.0000   -0.59602
610000.0000   -0.76785
610040.0000   -0.59558
610080.0000   -0.76421
610120.0000   -0.62084
610160.0000   -0.57552
610200.0000   -0.70366
610240.0000   -0.45791
610280.0000   -0.70742
610320.0000   -0.52833
610360.0000   -0.69353
610400.0000   -0.66236
610440.0000   -0.86537
610480.0000   -0.67218
610520.0000   -0.63096
610560.0000   -0.65036
610600.0000   -0.59458
610640.0000   -0.68336
610680.0000   -0.68155
610720.0000   -0.60671
610760.0000   -0.52053
610800.0000   -0.50808
610840.0000   -0.66947
610880.0000   -0.59782
610920.0000   -0.59204
610960.0000   -0.39721
611000.0000   -0.75008
611040.0000   -0.53923
611080.0000   -0.44277
611120.0000   -0.31540
611160.0000   -0.33035
611200.0000   -0.51112
611240.0000   -0.48828
611280.0000   -0.42229
611320.0000   -0.39446
611360.0000   -0.29411
611400.0000   -0.40605
611440.0000   -0.61886
611480.0000   -0.54338
611520.0000   -0.32072
611560.0000   -0.48671
611600.0000   -0.39767
611640.0000   -0.66396
611680.0000   -0.43340
611720.0000   -0.23251
611760.0000   -0.57003
611800.0000   -0.16770
611840.0000   -0.37481
611880.0000   -0.42783
611920.0000   -0.30820
611960.0000   -0.42356
612000.0000   -0.52608
612040.0000   -0.85709
612080.0000   -0.72467
612120.0000   -0.53154
612160.0000   -0.25630
612200.0000   -0.22259
612240.0000   -0.64820
612280.0000   -0.49277
612320.0000   -0.70792
612360.0000   -0.49730
612400.0000   -0.55488
612440.0000   -0.60740
612480.0000   -0.51853
612520.0000   -0.52499
612560.0000   -0.60611
612600.0000   -0.65340
612640.0000   -0.61410
612680.0000   -0.30241
612720.0000   -0.65886
612760.0000   -0.75335
612800.0000   -0.67182
612840.0000   -0.57279
612880.0000   -0.45098
612920.0000   -0.57803
612960.0000   -0.47841
613000.0000   -0.48848
613040.0000   -0.70965
613080.0000   -0.48198
613120.0000   -0.19853
613160.0000   -0.50578
613200.0000   -0.41272
613240.0000   -0.20821
613280.0000   -0.07766
613320.0000   -0.12000
613360.0000   -0.66546
613400.0000   -0.38943
613440.0000   -0.73910
613480.0000   -0.52625
613520.0000   -0.49730
613560.0000   -0.74775
613600.0000   -0.72775
613640.0000   -0.71432
613680.0000   -0.61128
613720.0000   -0.69454
613760.0000   -0.49904
613800.0000   -0.76460
613840.0000   -0.66075
613880.0000   -0.64395
613920.0000   -0.53974
613960.0000   -0.71659
614000.0000   -0.39943
614040.0000   -0.50006
614080.0000   -0.66200
614120.0000   -0.53521
614160.0000   -0.62797
614200.0000   -0.49543
614240.0000   -0.60537
614280.0000   -0.51641
614320.0000   -0.61465
614360.0000   -0.57759
614400.0000   -0.59687
614440.0000   -0.60069
614480.0000   -0.29219
614520.0000   -0.49854
614560.0000   -0.44394
614600.0000   -0.41742
614640.0000   -0.59730
614680.0000   -0.62765
614720.0000   -0.54820
614760.0000   -0.63743
614800.0000   -0.51879
614840.0000   -0.53570
614880.0000   -0.83395
614920.0000   -0.78288
614960.0000   -0.55649
615000.0000   -0.52812
615040.0000   -0.64036
615080.0000   -0.59011
615120.0000   -0.65460
615160.0000   -0.82186
615200.0000   -0.79330
615240.0000   -0.66161
615280.0000   -0.82291
615320.0000   -0.81718
615360.0000   -0.61004
615400.0000   -0.77671
615440.0000   -0.74784
615480.0000   -0.73096
615520.0000   -0.52378
615560.0000   -0.76250
615600.0000   -0.71465
615640.0000   -0.66916
615680.0000   -0.61485
615720.0000   -0.79517
615760.0000   -0.74398
615800.0000   -0.79609
615840.0000   -0.54746
615880.0000   -0.66321
615920.0000   -0.54218
615960.0000   -0.66698
616000.0000   -0.72534
616040.0000   -0.94199
616080.0000   -0.62804
616120.0000   -0.59815
616160.0000   -0.91243
616200.0000   -0.72965
616240.0000   -0.65679
616280.0000   -0.73838
616320.0000   -0.80017
616360.0000   -0.83971
616400.0000   -0.64826
616440.0000   -0.85736
616480.0000   -0.78994
616520.0000   -0.73851
616560.0000   -0.61406
616600.0000   -0.92575
616640.0000   -0.80984
616680.0000   -0.78037
616720.0000   -0.67320
616760.0000   -0.77591
616800.0000   -0.70405
616840.0000   -0.79156
616880.0000   -0.78157
616920.0000   -0.82774
616960.0000   -0.76818
617000.0000   -0.71056
617040.0000   -0.59390
617080.0000   -0.83238
617120.0000   -0.50583
617160.0000   -0.86109
617200.0000   -0.66434
617240.0000   -0.67421
617280.0000   -0.63738
617320.0000   -0.61257
617360.0000   -0.81997
617400.0000   -0.63853
617440.0000   -0.61785
617480.0000   -0.61976
617520.0000   -0.57375
617560.0000   -0.61480
617600.0000   -0.44387
617640.0000   -0.56769
617680.0000   -0.56689
617720.0000   -0.76443
617760.0000   -0.54327
617800.0000   -0.73191
617840.0000   -0.52524
617880.0000   -0.74079
617920.0000   -0.62261
617960.0000   -0.51495
618000.0000   -0.83804
618040.0000   -0.72541
618080.0000   -0.67003
618120.0000   -0.59848
618160.0000   -0.62092
618200.0000   -0.66895
618240.0000   -0.62962
618280.0000   -0.51304
618320.0000   -0.60290
618360.0000   -0.69580
618400.0000   -0.72411
618440.0000   -0.67060
618480.0000   -0.69927
618520.0000   -0.73072
618560.0000   -0.78818
618600.0000   -0.76992
618640.0000   -0.81953
618680.0000   -0.89372
618720.0000   -0.88545
618760.0000   -0.73317
618800.0000   -0.73024
618840.0000   -0.76394
618880.0000   -0.94732
618920.0000   -0.90339
618960.0000   -0.83066
619000.0000   -0.66080
619040.0000   -0.76856
619080.0000   -0.73022
619120.0000   -0.66062
619160.0000   -0.51564
619200.0000   -0.70806
619240.0000   -0.79527
619280.0000   -0.71162
619320.0000   -0.93126
619360.0000   -0.87310
619400.0000   -0.65737
619440.0000   -1.10973
619480.0000   -1.04662
619520.0000   -0.80169
619560.0000   -0.86262
619600.0000   -0.83843
619640.0000   -0.93317
619680.0000   -0.79121
619720.0000   -0.67374
619760.0000   -0.84123
619800.0000   -0.90708
619840.0000   -0.72835
619880.0000   -1.00184
619920.0000   -0.88161
619960.0000   -0.79524
620000.0000   -0.81542
620040.0000   -0.82065
620080.0000   -0.88514
620120.0000   -0.85080
620160.0000   -0.91833
620200.0000   -0.77513
620240.0000   -0.66077
620280.0000   -0.96618
620320.0000   -1.11211
620360.0000   -0.86136
620400.0000   -1.21725
620440.0000   -0.72640
620480.0000   -0.81245
620520.0000   -0.97505
620560.0000   -0.98816
620600.0000   -0.95129
620640.0000   -0.72632
620680.0000   -0.88493
620720.0000   -0.91099
620760.0000   -0.92497
620800.0000   -0.85825
620840.0000   -0.64499
620880.0000   -0.91185
620920.0000   -0.86965
620960.0000   -1.12448
621000.0000   -0.61483
621040.0000   -0.80219
621080.0000   -0.77796
621120.0000   -0.66626
621160.0000   -0.85413
621200.0000   -0.80681
621240.0000   -0.67100
621280.0000   -0.92562
621320.0000   -1.08029
621360.0000   -0.96586
621400.0000   -0.90229
621440.0000   -0.79442
621480.0000   -0.85483
621520.0000   -0.70762
621560.0000   -0.93216
621600.0000   -1.01362
621640.0000   -0.72424
621680.0000   -0.90774
621720.0000   -0.90500
621760.0000   -0.79996
621800.0000   -0.96989
621840.0000   -0.89442
621880.0000   -0.95784
621920.0000   -0.90613
621960.0000   -1.03434
622000.0000   -0.97208
622040.0000   -0.90462
622080.0000   -0.78693
622120.0000   -0.91853
622160.0000   -0.60469
622200.0000   -0.78861
622240.0000   -0.64432
622280.0000   -0.68501
622320.0000   -0.76091
622360.0000   -0.65323
622400.0000   -0.58266
622440.0000   -0.86354
622480.0000   -0.77180
622520.0000   -0.82607
622560.0000   -0.40192
622600.0000   -0.57318
622640.0000   -0.44292
622680.0000   -0.72320
622720.0000   -0.56186
622760.0000   -0.93280
622800.0000   -0.83020
622840.0000   -0.79203
622880.0000   -0.91273
622920.0000   -0.74121
622960.0000   -0.75524
623000.0000   -0.80070
623040.0000   -0.74858
623080.0000   -0.70898
623120.0000   -0.75878
623160.0000   -0.57693
623200.0000   -0.52802
623240.0000   -0.39161
623280.0000   -0.69124
623320.0000   -0.70980
623360.0000   -0.66164
623400.0000   -0.70756
623440.0000   -0.75769
623480.0000   -0.74117
623520.0000   -0.70238
623560.0000   -0.59667
623600.0000   -0.61363
623640.0000   -0.69117
623680.0000   -0.94620
623720.0000   -0.83913
623760.0000   -0.87861
623800.0000   -0.70430
623840.0000   -0.83727
623880.0000   -0.85202
623920.0000   -0.81257
623960.0000   -0.82160
624000.0000   -0.82570
624040.0000   -0.78399
624080.0000   -0.87559
624120.0000   -0.84619
624160.0000   -0.88372
624200.0000   -0.81203
624240.0000   -0.70931
624280.0000   -0.90240
624320.0000   -0.88209
624360.0000   -0.90527
624400.0000   -0.85682
624440.0000   -0.92729
624480.0000   -0.93296
624520.0000   -0.56879
624560.0000   -0.88275
624600.0000   -0.96616
624640.0000   -0.91238
624680.0000   -0.85955
624720.0000   -0.84460
624760.0000   -0.84898
624800.0000   -0.86445
624840.0000   -0.87047
624880.0000   -0.97949
624920.0000   -0.83853
624960.0000   -0.76573
625000.0000   -0.81514
625040.0000   -0.90858
625080.0000   -1.01760
625120.0000   -0.72384
625160.0000   -0.75038
625200.0000   -0.64869
625240.0000   -0.77242
625280.0000   -0.57353
625320.0000   -0.76210
625360.0000   -0.71221
625400.0000   -0.56633
625440.0000   -0.75047
625480.0000   -0.78726
625520.0000   -0.52644
625560.0000   -0.80804
625600.0000   -0.80054
625640.0000   -0.69528
625680.0000   -0.92333
625720.0000   -0.97123
625760.0000   -0.73963
625800.0000   -0.64465
625840.0000   -0.71808
625880.0000   -0.38495
625920.0000   -0.73601
625960.0000   -0.81360
626000.0000   -0.71799
626040.0000   -0.80147
626080.0000   -0.86095
626120.0000   -0.78338
626160.0000   -0.65478
626200.0000   -0.67528
626240.0000   -0.78464
626280.0000   -0.90217
626320.0000   -0.73846
626360.0000   -0.82026
626400.0000   -0.73354
626440.0000   -0.84693
626480.0000   -0.65323
626520.0000   -0.95589
626560.0000   -0.85435
626600.0000   -0.76287
626640.0000   -0.80550
626680.0000   -0.74117
626720.0000   -0.79723
626760.0000   -0.85417
626800.0000   -0.55571
626840.0000   -0.70988
626880.0000   -0.89695
626920.0000   -0.94902
626960.0000   -0.91283
627000.0000   -0.68097
627040.0000   -0.71393
627080.0000   -0.88832
627120.0000   -0.76493
627160.0000   -0.66863
627200.0000   -0.62997
627240.0000   -0.71993
627280.0000   -0.84912
627320.0000   -0.84739
627360.0000   -0.67875
627400.0000   -0.80622
627440.0000   -0.79076
627480.0000   -0.84719
627520.0000   -0.94856
627560.0000   -0.81274
627600.0000   -0.85568
627640.0000   -0.85668
627680.0000   -0.75121
627720.0000   -0.79025
627760.0000   -0.63656
627800.0000   -0.81523
627840.0000   -0.88069
627880.0000   -0.74160
627920.0000   -0.57928
627960.0000   -0.59356
628000.0000   -0.57783
628040.0000   -0.55794
628080.0000   -0.82831
628120.0000   -0.78758
628160.0000   -0.76492
628200.0000   -0.78783
628240.0000   -0.87153
628280.0000   -0.82313
628320.0000   -0.61956
628360.0000   -0.62231
628400.0000   -0.80201
628440.0000   -0.85695
628480.0000   -0.61589
628520.0000   -0.97192
628560.0000   -0.73073
628600.0000   -0.80026
628640.0000   -0.71604
628680.0000   -0.76639
628720.0000   -0.82120
628760.0000   -0.63326
628800.0000   -0.74262
628840.0000   -0.90828
628880.0000   -0.78264
628920.0000   -0.94332
628960.0000   -0.75497
629000.0000   -0.85432
629040.0000   -0.70879
629080.0000   -0.66548
629120.0000   -0.72923
629160.0000   -0.60817
629200.0000   -0.54828
629240.0000   -0.69016
629280.0000   -0.82604
629320.0000   -0.62562
629360.0000   -0.72165
629400.0000   -0.69699
629440.0000   -0.74886
629480.0000   -0.71493
629520.0000   -0.71189
629560.0000   -0.82805
629600.0000   -0.72934
629640.0000   -0.84935
629680.0000   -0.68149
629720.0000   -0.60893
629760.0000   -0.63759
629800.0000   -0.67913
629840.0000   -0.58743
629880.0000   -0.63375
629920.0000   -0.98635
629960.0000   -0.79113
630000.0000   -0.57188
630040.0000   -0.82862
630080.0000   -0.77598
630120.0000   -0.72077
630160.0000   -0.82845
630200.0000   -0.72617
630240.0000   -0.96170
630280.0000   -0.67274
630320.0000   -0.54874
630360.0000   -0.60414
630400.0000   -0.75298
630440.0000   -0.81607
630480.0000   -0.85213
630520.0000   -0.67542
630560.0000   -0.79652
630600.0000   -0.63447
630640.0000   -0.62997
630680.0000   -0.62000
630720.0000   -0.74442
630760.0000   -0.82002
630800.0000   -0.75895
630840.0000   -0.67168
630880.0000   -0.63346
630920.0000   -0.70078
630960.0000   -0.62902
631000.0000   -0.81520
631040.0000   -0.83607
631080.0000   -0.81605
631120.0000   -0.60882
631160.0000   -0.66480
631200.0000   -0.92204
631240.0000   -0.81422
631280.0000   -0.71750
631320.0000   -0.93491
631360.0000   -0.82729
631400.0000   -0.61321
631440.0000   -0.48046
631480.0000   -0.86334
631520.0000   -0.53005
631560.0000   -0.75516
631600.0000   -0.69242
631640.0000   -0.50794
631680.0000   -0.75290
631720.0000   -0.79267
631760.0000   -0.85890
631800.0000   -0.70933
631840.0000   -0.90783
631880.0000   -0.71535
631920.0000   -0.66698
631960.0000   -0.67505
632000.0000   -0.76193
632040.0000   -0.83540
632080.0000   -0.59735
632120.0000   -0.72736
632160.0000   -0.91045
632200.0000   -0.66428
632240.0000   -0.61441
632280.0000   -0.62803
632320.0000   -0.72624
632360.0000   -0.86618
632400.0000   -0.90616
632440.0000   -0.66326
632480.0000   -0.68274
632520.0000   -0.75352
632560.0000   -0.82005
632600.0000   -0.48085
632640.0000   -0.67903
632680.0000   -0.66982
632720.0000   -0.72221
632760.0000   -0.86047
632800.0000   -0.74671
632840.0000   -0.65281
632880.0000   -0.80073
632920.0000   -0.57662
632960.0000   -0.64187
633000.0000   -0.75502
633040.0000   -0.58574
633080.0000   -0.72659
633120.0000   -0.76516
633160.0000   -0.58078
633200.0000   -0.59072
633240.0000   -0.67828
633280.0000   -0.56276
633320.0000   -0.92172
633360.0000   -0.93115
633400.0000   -0.81742
633440.0000   -0.82563
633480.0000   -0.88120
633520.0000   -0.83956
633560.0000   -0.65922
633600.0000   -0.91369
633640.0000   -0.79650
633680.0000   -0.72581
633720.0000   -0.78357
633760.0000   -0.89851
633800.0000   -0.67345
633840.0000   -0.85993
633880.0000   -0.75425
633920.0000   -0.67778
633960.0000   -0.57736
634000.0000   -0.66329
634040.0000   -0.70721
634080.0000   -0.81197
634120.0000   -0.66464
634160.0000   -0.60378
634200.0000   -0.42693
634240.0000   -0.45044
634280.0000   -0.64936
634320.0000   -0.72872
634360.0000   -0.41852
634400.0000   -0.75576
634440.0000   -0.90399
634480.0000   -0.43230
634520.0000   -0.61144
634560.0000   -0.62710
634600.0000   -0.86570
634640.0000   -0.56055
634680.0000   -0.61458
634720.0000   -0.64048
634760.0000   -0.53867
634800.0000   -0.69946
634840.0000   -0.82238
634880.0000   -0.65856
634920.0000   -0.68809
634960.0000   -0.47864
635000.0000   -0.71571
635040.0000   -0.75822
635080.0000   -0.86016
635120.0000   -0.68475
635160.0000   -0.84442
635200.0000   -0.67345
635240.0000   -0.60704
635280.0000   -0.66596
635320.0000   -0.71091
635360.0000   -0.63642
635400.0000   -0.66778
635440.0000   -0.86624
635480.0000   -0.58943
635520.0000   -0.43898
635560.0000   -0.29598
635600.0000   -0.70584
635640.0000   -0.42558
635680.0000   -0.60375
635720.0000   -0.72580
635760.0000   -0.59932
635800.0000   -0.62638
635840.0000   -0.68755
635880.0000   -0.54462
635920.0000   -0.69163
635960.0000   -0.41120
636000.0000   -0.68466
636040.0000   -0.49505
636080.0000   -0.86163
636120.0000   -0.69795
636160.0000   -0.71895
636200.0000   -0.65524
636240.0000   -0.71283
636280.0000   -0.78933
636320.0000   -0.64370
636360.0000   -0.69702
636400.0000   -0.63165
636440.0000   -0.76057
636480.0000   -0.64155
636520.0000   -0.82028
636560.0000   -0.69588
636600.0000   -0.67844
636640.0000   -0.71206
636680.0000   -0.51290
636720.0000   -0.68435
636760.0000   -0.55904
636800.0000   -0.87255
636840.0000   -0.63052
636880.0000   -0.79394
636920.0000   -0.87439
636960.0000   -0.78553
637000.0000   -0.73977
637040.0000   -0.78085
637080.0000   -0.60047
637120.0000   -0.67783
637160.0000   -0.72770
637200.0000   -0.56024
637240.0000   -0.59125
637280.0000   -0.63681
637320.0000   -0.76200
637360.0000   -0.62076
637400.0000   -0.38393
637440.0000   -0.34101
637480.0000   -0.42779
637520.0000   -0.42472
637560.0000   -0.68073
637600.0000   -0.46081
637640.0000   -0.51794
637680.0000   -0.44786
637720.0000   -0.66467
637760.0000   -0.63274
637800.0000   -0.74113
637840.0000   -0.57680
637880.0000   -0.58171
637920.0000   -0.50212
637960.0000   -0.47257
638000.0000   -0.41061
638040.0000   -0.44223
638080.0000   -0.33223
638120.0000   -0.37958
638160.0000   -0.68601
638200.0000   -0.66983
638240.0000   -0.67489
638280.0000   -0.51864
638320.0000   -0.51827
638360.0000   -0.64367
638400.0000   -0.54772
638440.0000   -0.68875
638480.0000   -0.80071
638520.0000   -0.82922
638560.0000   -0.76528
638600.0000   -0.66621
638640.0000   -0.91614
638680.0000   -0.73914
638720.0000   -0.95182
638760.0000   -1.05125
638800.0000   -0.94633
638840.0000   -0.74928
638880.0000   -0.82552
638920.0000   -0.51962
638960.0000   -0.48234
639000.0000   -0.47818
639040.0000   -0.35670
639080.0000   -0.67190
639120.0000   -0.35159
639160.0000   -0.35516
639200.0000   -0.54468
639240.0000   -0.77616
639280.0000   -0.59452
639320.0000   -0.51193
639360.0000   -0.72334
639400.0000   -0.86493
639440.0000   -0.50028
639480.0000   -0.73041
639520.0000   -0.54078
639560.0000   -0.77512
639600.0000   -0.90452
639640.0000   -0.58402
639680.0000   -0.50954
639720.0000   -0.59136
639760.0000   -0.41076
639800.0000   -0.99523
639840.0000   -0.61449
639880.0000   -0.65996
639920.0000   -0.50811
639960.0000   -0.66035
640000.0000   -0.74140
640040.0000   -0.72260
640080.0000   -0.99119
640120.0000   -1.05012
640160.0000   -0.46718
640200.0000   -0.64074
640240.0000   -0.26860
640280.0000   -0.39934
640320.0000   -0.32720
640360.0000   -0.54395
640400.0000   -0.43475
640440.0000   -0.80022
640480.0000   -0.69552
640520.0000   -0.69182
640560.0000   -1.13862
640600.0000   -0.74680
640640.0000   -0.71098
640680.0000   -0.84208
640720.0000   -0.63587
640760.0000   -0.47878
640800.0000   -0.37309
640840.0000   -0.78636
640880.0000   -0.70446
640920.0000   -0.51287
640960.0000   -0.53334
641000.0000   -0.79327
641040.0000   -0.81364
641080.0000   -0.75681
641120.0000   -0.78337
641160.0000   -0.89304
641200.0000   -0.79777
641240.0000   -0.74384
641280.0000   -0.67598
641320.0000   -0.79998
641360.0000   -0.58535
641400.0000   -1.00057
641440.0000   -0.70975
641480.0000   -0.44770
641520.0000   -0.86416
641560.0000   -0.55446
641600.0000   -0.51531
641640.0000   -0.37927
641680.0000   -0.82504
641720.0000   -0.85843
641760.0000   -0.73297
641800.0000   -0.45651
641840.0000   -0.90388
641880.0000   -0.74324
641920.0000   -0.68385
641960.0000   -0.81748
642000.0000   -0.49890
642040.0000   -0.41253
642080.0000   -0.84861
642120.0000   -0.72066
642160.0000   -0.55759
642200.0000   -0.58639
642240.0000   -0.72843
642280.0000   -0.63619
642320.0000   -0.67035
642360.0000   -0.83092
642400.0000   -0.31578
642440.0000   -0.27776
642480.0000   -0.17050
642520.0000   -0.54020
642560.0000   -0.22460
642600.0000   -0.45437
642640.0000   -0.56770
642680.0000   -0.41033
642720.0000   -1.10474
642760.0000   -0.78137
642800.0000   -1.12996
642840.0000   -1.10849
642880.0000   -0.60981
642920.0000   -0.76231
642960.0000   -0.72376
643000.0000   -0.77452
643040.0000   -0.45290
643080.0000   -0.36714
643120.0000   -0.53274
643160.0000   -0.48348
643200.0000   -0.63986
643240.0000   -0.14866
643280.0000    0.12889
643320.0000   -0.71099
643360.0000   -0.50301
643400.0000   -0.60780
643440.0000   -0.56587
643480.0000   -0.75049
643520.0000   -0.81982
643560.0000   -0.84665
643600.0000   -0.92287
643640.0000   -0.95036
643680.0000   -1.03862
643720.0000   -0.88310
643760.0000   -0.71273
643800.0000   -0.85411
643840.0000   -0.37672
643880.0000   -0.63860
643920.0000   -0.56218
643960.0000   -0.62370
644000.0000   -0.99660
644040.0000   -0.37411
644080.0000   -0.69298
644120.0000   -0.46308
644160.0000   -0.55727
644200.0000   -0.48107
644240.0000   -0.46880
644280.0000   -0.85310
644320.0000   -0.67140
644360.0000   -0.84886
644400.0000   -0.64996
644440.0000   -0.77723
644480.0000   -0.74345
644520.0000   -0.66131
644560.0000   -0.47671
644600.0000   -0.53984
644640.0000   -0.98968
644680.0000   -0.79872
644720.0000   -0.61517
644760.0000   -0.69487
644800.0000   -0.45248
644840.0000   -0.53000
644880.0000   -0.86148
644920.0000   -0.40220
644960.0000   -0.17264
645000.0000    0.01934
645040.0000   -0.28133
645080.0000   -0.31892
645120.0000   -0.27313
645160.0000   -0.43791
645200.0000   -0.51982
645240.0000   -0.26461
645280.0000   -0.74389
645320.0000   -0.57107
645360.0000   -0.52277
645400.0000   -1.04422
645440.0000   -1.00304
645480.0000   -0.86184
645520.0000   -0.73127
645560.0000   -0.60217
645600.0000   -1.01108
645640.0000   -0.58892
645680.0000   -0.91671
645720.0000   -0.41081
645760.0000   -0.36664
645800.0000   -0.96170
645840.0000   -0.97381
645880.0000   -0.92650
645920.0000   -0.88644
645960.0000   -0.89018
646000.0000   -0.40651
646040.0000   -0.52614
646080.0000   -0.69272
646120.0000   -0.64936
646160.0000   -0.64244
646200.0000   -0.85438
646240.0000   -0.92092
646280.0000   -0.85504
646320.0000   -1.05245
646360.0000   -0.96617
646400.0000   -0.84355
646440.0000   -0.84758
646480.0000   -0.75095
646520.0000   -0.79652
646560.0000   -0.68112
646600.0000   -0.66966
646640.0000   -0.70609
646680.0000   -0.54347
646720.0000   -0.60759
646760.0000   -0.51636
646800.0000   -0.66242
646840.0000   -0.63438
646880.0000   -0.78638
646920.0000   -0.56882
646960.0000   -0.68535
647000.0000   -0.53888
647040.0000   -0.84165
647080.0000   -0.47159
647120.0000   -0.54770
647160.0000   -0.68430
647200.0000   -0.74875
647240.0000   -0.67012
647280.0000   -0.66653
647320.0000   -0.72869
647360.0000   -0.82963
647400.0000   -0.77194
647440.0000   -0.63582
647480.0000   -0.57364
647520.0000   -0.52431
647560.0000   -0.79442
647600.0000   -0.55874
647640.0000   -0.69284
647680.0000   -0.62226
647720.0000   -0.57200
647760.0000   -0.53920
647800.0000   -0.55732
647840.0000   -0.37954
647880.0000   -0.44131
647920.0000   -0.50304
647960.0000   -0.40109
648000.0000   -0.70688
648040.0000   -0.97624
648080.0000   -0.77340
648120.0000   -0.58174
648160.0000   -0.53471
648200.0000   -0.64306
648240.0000   -1.03248
648280.0000   -0.78066
648320.0000   -0.73786
648360.0000   -0.78563
648400.0000   -0.90210
648440.0000   -0.72890
648480.0000   -0.71322
648520.0000   -0.67080
648560.0000   -0.59365
648600.0000   -0.62836
648640.0000   -0.64924
648680.0000   -0.80849
648720.0000   -0.58058
648760.0000   -0.57206
648800.0000   -0.70529
648840.0000   -0.49885
648880.0000   -0.77794
648920.0000   -0.63913
648960.0000   -0.78605
649000.0000   -0.84690
649040.0000   -1.07963
649080.0000   -0.84155
649120.0000   -0.49021
649160.0000   -0.55787
649200.0000   -0.64628
649240.0000   -0.18663
649280.0000   -0.62407
649320.0000   -0.43791
649360.0000   -0.63483
649400.0000   -0.51746
649440.0000   -0.63159
649480.0000   -0.61506
649520.0000   -0.47467
649560.0000   -0.51507
649600.0000   -0.61990
649640.0000   -0.55216
649680.0000   -0.40454
649720.0000   -0.62664
649760.0000   -0.48973
649800.0000   -0.23723
649840.0000   -0.42186
649880.0000   -0.40392
649920.0000   -0.59205
649960.0000   -0.54800
650000.0000   -0.71837
650040.0000   -0.65183
650080.0000   -0.56413
650120.0000   -0.65287
650160.0000   -0.62282
650200.0000   -0.56109
650240.0000   -0.68037
650280.0000   -0.61474
650320.0000   -0.68981
650360.0000   -0.64211
650400.0000   -0.46357
650440.0000   -0.57877
650480.0000   -0.67639
650520.0000   -0.70077
650560.0000   -0.59981
650600.0000   -0.30824
650640.0000   -0.49642
650680.0000   -0.67555
650720.0000   -0.60015
650760.0000   -0.68445
650800.0000   -0.66279
650840.0000   -0.56385
650880.0000   -0.68419
650920.0000   -0.37891
650960.0000   -0.61522
651000.0000   -0.80214
651040.0000   -0.65076
651080.0000   -0.79080
651120.0000   -0.87408
651160.0000   -0.79531
651200.0000   -0.59809
651240.0000   -0.78948
651280.0000   -0.48914
651320.0000   -0.55719
651360.0000   -0.67153
651400.0000   -0.66779
651440.0000   -0.80399
651480.0000   -0.50536
651520.0000   -0.73564
651560.0000   -0.41436
651600.0000   -0.58376
651640.0000   -0.45814
651680.0000   -0.74596
651720.0000   -0.73472
651760.0000   -0.60273
651800.0000   -0.66903
651840.0000   -0.63123
651880.0000   -0.80151
651920.0000   -0.60765
651960.0000   -0.73600
652000.0000   -0.64395
652040.0000   -0.59417
652080.0000   -0.69814
652120.0000   -0.91494
652160.0000   -0.66224
652200.0000   -0.75701
652240.0000   -0.90783
652280.0000   -0.60431
652320.0000   -0.79566
652360.0000   -0.82451
652400.0000   -0.91262
652440.0000   -0.97107
652480.0000   -0.89533
652520.0000   -0.82398
652560.0000   -0.68116
652600.0000   -0.65786
652640.0000   -0.62851
652680.0000   -0.84152
652720.0000   -0.77537
652760.0000   -0.89147
652800.0000   -0.47844
652840.0000   -0.70037
652880.0000   -0.59551
652920.0000   -0.68204
652960.0000   -0.88213
653000.0000   -0.77414
653040.0000   -0.63005
653080.0000   -0.72827
653120.0000   -0.79724
653160.0000   -0.74417
653200.0000   -0.98481
653240.0000   -0.91099
653280.0000   -0.76009
653320.0000   -0.88183
653360.0000   -0.87561
653400.0000   -0.76881
653440.0000   -0.92756
653480.0000   -0.81920
653520.0000   -0.75275
653560.0000   -0.82337
653600.0000   -0.82397
653640.0000   -0.73910
653680.0000   -0.91372
653720.0000   -0.82135
653760.0000   -0.89034
653800.0000   -0.71078
653840.0000   -0.73758
653880.0000   -0.81836
653920.0000   -0.68640
653960.0000   -0.77186
654000.0000   -0.82510
654040.0000   -0.72906
654080.0000   -0.68723
654120.0000   -0.72580
654160.0000   -0.72639
654200.0000   -0.68597
654240.0000   -0.40686
654280.0000   -0.55003
654320.0000   -0.63695
654360.0000   -0.51373
654400.0000   -0.36146
654440.0000   -0.58831
654480.0000   -0.52213
654520.0000   -0.63816
654560.0000   -0.84302
654600.0000   -0.99472
654640.0000   -0.75653
654680.0000   -0.59449
654720.0000   -0.45043
654760.0000   -0.81162
654800.0000   -0.59425
654840.0000   -1.03658
654880.0000   -0.92210
654920.0000   -0.73860
654960.0000   -0.68442
655000.0000   -0.55576
655040.0000   -0.77427
655080.0000   -0.77966
655120.0000   -0.66284
655160.0000   -0.64997
655200.0000   -0.62578
655240.0000   -0.46600
655280.0000   -0.55198
655320.0000   -0.50432
655360.0000   -0.69732
655400.0000   -0.53855
655440.0000   -0.63460
655480.0000   -0.55940
655520.0000   -0.52501
655560.0000   -0.58352
655600.0000   -0.72362
655640.0000   -0.76058
655680.0000   -0.63510
655720.0000   -0.65950
655760.0000   -0.80364
655800.0000   -0.77562
655840.0000   -0.74325
655880.0000   -0.61119
655920.0000   -0.53008
655960.0000   -0.59533
656000.0000   -0.79033
656040.0000   -0.67763
656080.0000   -0.63064
656120.0000   -0.57353
656160.0000   -0.65169
656200.0000   -0.78369
656240.0000   -0.65295
656280.0000   -0.63107
656320.0000   -0.75241
656360.0000   -0.58936
656400.0000   -0.87571
656440.0000   -0.57696
656480.0000   -0.74813
656520.0000   -0.70640
656560.0000   -0.97663
656600.0000   -0.73502
656640.0000   -0.83369
656680.0000   -0.72896
656720.0000   -0.54622
656760.0000   -0.68321
656800.0000   -0.64174
656840.0000   -0.56502
656880.0000   -0.62141
656920.0000   -0.39910
656960.0000   -0.86674
657000.0000   -0.51940
657040.0000   -0.55874
657080.0000   -0.85107
657120.0000   -0.86097
657160.0000   -0.75209
657200.0000   -0.84320
657240.0000   -0.72587
657280.0000   -0.78743
657320.0000   -0.65458
657360.0000   -0.54265
657400.0000   -0.54780
657440.0000   -0.69763
657480.0000   -0.75845
657520.0000   -0.83632
657560.0000   -0.81734
657600.0000   -0.66844
657640.0000   -0.98068
657680.0000   -0.61031
657720.0000   -0.53687
657760.0000   -0.71904
657800.0000   -0.74589
657840.0000   -0.71743
657880.0000   -0.84105
657920.0000   -0.55958
657960.0000   -0.80872
658000.0000   -1.01858
658040.0000   -0.72582
658080.0000   -0.74971
658120.0000   -0.83936
658160.0000   -0.88783
658200.0000   -0.73583
658240.0000   -0.89558
658280.0000   -0.77722
658320.0000   -0.91240
658360.0000   -0.65629
658400.0000   -0.82296
658440.0000   -0.83976
658480.0000   -0.73404
658520.0000   -0.56989
658560.0000   -0.51848
658600.0000   -0.58788
658640.0000   -0.80494
658680.0000   -0.74928
658720.0000   -0.80167
658760.0000   -0.70069
658800.0000   -0.76251
658840.0000   -0.88235
658880.0000   -0.64383
658920.0000   -0.56422
658960.0000   -0.74312
659000.0000   -0.48529
659040.0000   -0.75610
659080.0000   -0.66163
659120.0000   -0.68375
659160.0000   -0.79186
659200.0000   -0.66684
659240.0000   -0.67273
659280.0000   -0.48954
659320.0000   -0.70264
659360.0000   -0.72875
659400.0000   -0.49501
659440.0000   -0.23720
659480.0000   -0.58974
659520.0000   -0.84732
659560.0000   -0.65067
659600.0000   -0.84747
659640.0000   -1.08526
659680.0000   -0.54025
659720.0000   -0.46225
659760.0000   -0.58915
659800.0000   -0.72738
659840.0000   -0.77220
659880.0000   -0.70372
659920.0000   -0.34242
659960.0000   -0.82436
660000.0000   -0.90408
660040.0000   -0.76869
660080.0000   -0.88292
660120.0000   -0.76166
660160.0000   -0.78011
660200.0000   -0.96016
660240.0000   -0.73473
660280.0000   -0.76293
660320.0000   -0.90366
660360.0000   -0.81990
660400.0000   -0.63466
660440.0000   -0.81434
660480.0000   -0.78274
660520.0000   -0.56150
660560.0000   -0.71601
660600.0000   -0.62851
660640.0000   -0.44660
660680.0000   -0.77370
660720.0000   -0.66976
660760.0000   -0.61293
660800.0000   -0.67812
660840.0000   -0.61677
660880.0000   -0.77060
660920.0000   -0.82847
660960.0000   -0.73995
661000.0000   -0.62782
661040.0000   -0.64289
661080.0000   -0.50731
661120.0000   -0.76962
661160.0000   -0.57829
661200.0000   -0.76069
661240.0000   -0.85409
661280.0000   -0.53885
661320.0000   -0.61617
661360.0000   -0.70390
661400.0000   -0.56729
661440.0000   -0.81102
661480.0000   -0.65470
661520.0000   -0.90650
661560.0000   -0.80856
661600.0000   -1.11333
661640.0000   -0.57500
661680.0000   -0.55122
661720.0000   -0.74367
661760.0000   -0.59194
661800.0000   -0.61884
661840.0000   -0.56198
661880.0000   -0.75322
661920.0000   -0.65205
661960.0000   -0.71647
662000.0000   -0.81892
662040.0000   -0.85152
662080.0000   -0.89416
662120.0000   -0.63612
662160.0000   -0.80033
662200.0000   -0.59440
662240.0000   -0.72302
662280.0000   -0.64760
662320.0000   -0.61011
662360.0000   -0.53894
662400.0000   -0.65104
662440.0000   -0.54397
662480.0000   -0.62985
662520.0000   -0.65572
662560.0000   -0.70779
662600.0000   -0.70427
662640.0000   -0.56250
662680.0000   -0.37923
662720.0000   -0.63430
662760.0000   -0.73138
662800.0000   -0.69188
662840.0000   -0.86073
662880.0000   -0.48344
662920.0000   -0.96265
662960.0000   -0.69112
663000.0000   -0.79001
663040.0000   -0.86453
663080.0000   -0.74195
663120.0000   -0.72782
663160.0000   -0.90029
663200.0000   -1.07927
663240.0000   -0.84153
663280.0000   -0.95314
663320.0000   -1.02815
663360.0000   -0.87890
663400.0000   -0.67811
663440.0000   -0.60110
663480.0000   -0.73910
663520.0000   -0.83151
663560.0000   -0.80796
663600.0000   -1.03271
663640.0000   -0.61817
663680.0000   -0.82848
663720.0000   -0.41036
663760.0000   -0.62855
663800.0000   -0.62844
663840.0000   -0.67559
663880.0000   -0.69087
663920.0000   -0.73843
663960.0000   -0.58634
664000.0000   -0.85340
664040.0000   -0.85642
664080.0000   -0.80570
664120.0000   -0.73240
664160.0000   -0.73022
664200.0000   -0.73106
664240.0000   -0.90641
664280.0000   -0.84916
664320.0000   -1.02453
664360.0000   -0.67301
664400.0000   -0.87506
664440.0000   -0.80973
664480.0000   -0.69150
664520.0000   -0.90287
664560.0000   -0.92058
664600.0000   -0.90960
664640.0000   -0.90689
664680.0000   -0.78978
664720.0000   -0.75086
664760.0000   -0.67135
664800.0000   -0.92264
664840.0000   -0.76769
664880.0000   -0.67848
664920.0000   -0.70148
664960.0000   -0.69570
665000.0000   -0.70213
665040.0000   -0.74877
665080.0000   -0.66814
665120.0000   -0.78934
665160.0000   -0.90198
665200.0000   -0.62633
665240.0000   -0.60905
665280.0000   -0.73708
665320.0000   -0.65355
665360.0000   -0.72365
665400.0000   -0.81624
665440.0000   -0.78129
665480.0000   -0.76648
665520.0000   -0.79159
665560.0000   -0.73011
665600.0000   -0.67461
665640.0000   -0.60700
665680.0000   -0.75131
665720.0000   -0.86164
665760.0000   -0.78503
665800.0000   -0.75824
665840.0000   -0.74126
665880.0000   -0.70254
665920.0000   -0.60513
665960.0000   -0.65499
666000.0000   -0.56005
666040.0000   -0.64620
666080.0000   -0.70932
666120.0000   -0.59753
666160.0000   -0.62499
666200.0000   -0.62215
666240.0000   -0.64994
666280.0000   -0.88717
666320.0000   -0.79924
666360.0000   -0.78014
666400.0000   -0.70084
666440.0000   -0.74768
666480.0000   -0.70762
666520.0000   -0.67830
666560.0000   -0.66917
666600.0000   -0.74867
666640.0000   -0.69576
666680.0000   -0.85393
666720.0000   -0.50016
666760.0000   -0.77645
666800.0000   -0.87767
666840.0000   -0.63063
666880.0000   -0.67430
666920.0000   -0.68956
666960.0000   -0.48948
667000.0000   -0.57992
667040.0000   -0.73808
667080.0000   -0.61423
667120.0000   -0.58568
667160.0000   -0.65451
667200.0000   -1.07374
667240.0000   -0.80333
667280.0000   -0.77212
667320.0000   -0.99786
667360.0000   -0.88397
667400.0000   -0.97558
667440.0000   -0.98211
667480.0000   -0.86349
667520.0000   -0.65731
667560.0000   -0.71136
667600.0000   -0.61552
667640.0000   -0.83052
667680.0000   -0.95381
667720.0000   -0.83247
667760.0000   -0.74234
667800.0000   -0.87907
667840.0000   -0.84342
667880.0000   -0.57964
667920.0000   -0.60048
667960.0000   -0.48838
668000.0000   -0.74559
668040.0000   -0.59681
668080.0000   -0.69783
668120.0000   -0.95214
668160.0000   -0.92070
668200.0000   -0.95654
668240.0000   -0.45082
668280.0000   -0.59479
668320.0000   -0.89777
668360.0000   -0.96501
668400.0000   -0.76490
668440.0000   -0.71033
668480.0000   -0.87337
668520.0000   -0.91923
668560.0000   -0.72342
668600.0000   -0.74070
668640.0000   -0.64945
668680.0000   -0.64469
668720.0000   -0.80008
668760.0000   -0.82536
668800.0000   -0.61661
668840.0000   -0.76679
668880.0000   -0.84281
668920.0000   -0.79779
668960.0000   -0.87564
669000.0000   -0.92789
669040.0000   -0.82657
669080.0000   -0.87685
669120.0000   -1.02476
669160.0000   -0.77942
669200.0000   -0.88325
669240.0000   -0.88172
669280.0000   -1.01129
669320.0000   -0.71556
669360.0000   -0.90245
669400.0000   -0.64800
669440.0000   -0.61260
669480.0000   -0.65967
669520.0000   -0.72644
669560.0000   -0.57318
669600.0000   -0.88661
669640.0000   -0.69208
669680.0000   -0.72228
669720.0000   -0.70635
669760.0000   -0.96106
669800.0000   -0.93968
669840.0000   -0.91212
669880.0000   -0.94694
669920.0000   -0.91399
669960.0000   -1.02788
670000.0000   -0.85673
670040.0000   -0.58626
670080.0000   -0.52457
670120.0000   -0.80872
670160.0000   -0.78377
670200.0000   -0.52405
670240.0000   -0.71924
670280.0000   -0.73183
670320.0000   -0.73230
670360.0000   -0.84088
670400.0000   -0.58644
670440.0000   -0.41206
670480.0000   -0.67481
670520.0000   -0.50491
670560.0000   -0.59075
670600.0000   -0.71740
670640.0000   -0.47892
670680.0000   -0.58032
670720.0000   -0.56740
670760.0000   -0.55462
670800.0000   -0.66734
670840.0000   -0.54240
670880.0000   -0.65307
670920.0000   -0.61315
670960.0000   -0.47110
671000.0000   -0.82102
671040.0000   -0.82517
671080.0000   -0.76506
671120.0000   -0.81639
671160.0000   -0.59795
671200.0000   -0.54133
671240.0000   -0.49183
671280.0000   -0.73111
671320.0000   -0.79716
671360.0000   -0.84323
671400.0000   -0.58300
671440.0000   -0.64215
671480.0000   -0.71619
671520.0000   -0.71265
671560.0000   -0.85303
671600.0000   -0.77569
671640.0000   -0.66947
671680.0000   -0.90539
671720.0000   -0.87146
671760.0000   -0.78468
671800.0000   -1.10984
671840.0000   -1.03731
671880.0000   -0.87473
671920.0000   -0.92066
671960.0000   -0.86677
672000.0000   -0.87464
672040.0000   -0.64202
672080.0000   -0.64526
672120.0000   -0.73316
672160.0000   -0.88867
672200.0000   -0.66050
672240.0000   -0.88304
672280.0000   -0.83309
672320.0000   -0.93410
672360.0000   -0.72597
672400.0000   -0.65984
672440.0000   -0.68022
672480.0000   -0.87518
672520.0000   -0.86569
672560.0000   -0.80600
672600.0000   -0.78409
672640.0000   -0.77981
672680.0000   -0.55889
672720.0000   -0.63663
672760.0000   -0.78369
672800.0000   -0.68013
672840.0000   -0.75189
672880.0000   -0.77570
672920.0000   -0.65108
672960.0000   -0.64922
673000.0000   -0.68663
673040.0000   -0.65488
673080.0000   -0.95269
673120.0000   -0.88806
673160.0000   -0.86039
673200.0000   -0.74421
673240.0000   -0.63768
673280.0000   -0.54046
673320.0000   -0.87929
673360.0000   -1.03636
673400.0000   -0.89491
673440.0000   -0.91990
673480.0000   -0.82178
673520.0000   -0.81467
673560.0000   -0.71533
673600.0000   -0.80775
673640.0000   -0.87538
673680.0000   -0.80684
673720.0000   -0.72156
673760.0000   -0.76016
673800.0000   -0.69292
673840.0000   -0.65042
673880.0000   -0.64250
673920.0000   -0.82218
673960.0000   -0.81403
674000.0000   -0.97234
674040.0000   -0.85427
674080.0000   -0.81711
674120.0000   -0.87162
674160.0000   -0.74964
674200.0000   -0.72117
674240.0000   -0.91731
674280.0000   -0.50589
674320.0000   -0.85822
674360.0000   -0.77721
674400.0000   -0.67813
674440.0000   -0.58586
674480.0000   -0.74242
674520.0000   -0.67598
674560.0000   -0.69896
674600.0000   -0.57383
674640.0000   -0.67536
674680.0000   -0.62582
674720.0000   -0.65417
674760.0000   -0.73945
674800.0000   -0.29690
674840.0000   -0.67969
674880.0000   -0.48911
674920.0000   -0.71061
674960.0000   -0.77261
675000.0000   -0.85778
675040.0000   -0.78122
675080.0000   -0.75792
675120.0000   -0.62277
675160.0000   -0.82205
675200.0000   -0.67938
675240.0000   -0.61765
675280.0000   -0.49420
675320.0000   -0.78898
675360.0000   -0.78216
675400.0000   -0.62899
675440.0000   -0.51456
675480.0000   -0.60280
675520.0000   -0.33266
675560.0000   -0.65926
675600.0000   -0.63132
675640.0000   -0.68465
675680.0000   -0.72035
675720.0000   -0.56855
675760.0000   -0.54422
675800.0000   -0.68661
675840.0000   -0.63951
675880.0000   -0.53336
675920.0000   -0.63243
675960.0000   -0.77305
676000.0000   -0.86057
676040.0000   -0.81034
676080.0000   -0.91210
676120.0000   -0.66692
676160.0000   -0.71506
676200.0000   -0.80487
676240.0000   -0.64438
676280.0000   -0.63337
676320.0000   -0.77050
676360.0000   -0.75684
676400.0000   -0.75678
676440.0000   -0.70679
676480.0000   -0.94833
676520.0000   -0.69270
676560.0000   -0.52464
676600.0000   -0.76561
676640.0000   -0.55710
676680.0000   -0.72521
676720.0000   -0.54027
676760.0000   -0.89374
676800.0000   -0.58996
676840.0000   -0.73299
676880.0000   -0.75787
676920.0000   -0.65436
676960.0000   -0.72655
677000.0000   -0.78622
677040.0000   -0.86394
677080.0000   -0.91276
677120.0000   -0.78695
677160.0000   -0.79614
677200.0000   -0.65268
677240.0000   -0.71388
677280.0000   -0.53442
677320.0000   -0.72075
677360.0000   -0.65107
677400.0000   -0.90238
677440.0000   -0.84712
677480.0000   -0.83310
677520.0000   -0.69490
677560.0000   -0.84995
677600.0000   -0.74014
677640.0000   -0.71201
677680.0000   -0.81126
677720.0000   -0.79308
677760.0000   -0.82773
677800.0000   -0.60119
677840.0000   -0.76756
677880.0000   -0.86331
677920.0000   -0.82611
677960.0000   -1.13632
678000.0000   -0.86061
678040.0000   -0.96481
678080.0000   -0.83249
678120.0000   -0.55340
678160.0000   -0.68464
678200.0000   -0.72595
678240.0000   -0.95006
678280.0000   -1.05854
678320.0000   -0.63859
678360.0000   -0.67742
678400.0000   -0.86069
678440.0000   -0.67101
678480.0000   -0.60528
678520.0000   -0.85441
678560.0000   -0.60881
678600.0000   -0.70551
678640.0000   -0.72242
678680.0000   -0.70023
678720.0000   -0.67456
678760.0000   -0.64573
678800.0000   -0.60729
678840.0000   -0.74986
678880.0000   -0.79921
678920.0000   -0.87037
678960.0000   -0.84409
679000.0000   -0.51351
679040.0000   -0.68045
679080.0000   -0.75471
679120.0000   -0.85769
679160.0000   -0.51098
679200.0000   -0.76575
679240.0000   -0.68672
679280.0000   -0.73326
679320.0000   -0.70237
679360.0000   -0.57627
679400.0000   -0.77880
679440.0000   -0.77595
679480.0000   -0.68085
679520.0000   -0.74626
679560.0000   -0.76790
679600.0000   -0.84887
679640.0000   -0.56612
679680.0000   -0.76103
679720.0000   -0.87593
679760.0000   -0.75368
679800.0000   -0.92411
679840.0000   -0.59702
679880.0000   -0.61103
679920.0000   -0.60380
679960.0000   -0.52684
680000.0000   -0.56035
680040.0000   -0.52850
680080.0000   -0.82692
680120.0000   -0.59790
680160.0000   -0.85477
680200.0000   -0.92552
680240.0000   -0.67534
680280.0000   -0.63493
680320.0000   -0.69854
680360.0000   -0.61154
680400.0000   -0.85509
680440.0000   -0.62349
680480.0000   -0.71386
680520.0000   -0.59661
680560.0000   -0.61124
680600.0000   -0.76798
680640.0000   -0.62020
680680.0000   -0.85213
680720.0000   -0.72366
680760.0000   -0.92639
680800.0000   -0.85098
680840.0000   -0.95989
680880.0000   -0.82487
680920.0000   -0.69259
680960.0000   -0.76572
681000.0000   -0.74125
681040.0000   -0.72872
681080.0000   -0.82068
681120.0000   -0.88655
681160.0000   -0.64053
681200.0000   -0.84318
681240.0000   -0.80762
681280.0000   -0.88916
681320.0000   -0.80464
681360.0000   -0.80749
681400.0000   -0.67723
681440.0000   -0.86651
681480.0000   -0.81579
681520.0000   -0.74694
681560.0000   -0.94776
681600.0000   -0.82642
681640.0000   -0.62685
681680.0000   -0.75587
681720.0000   -0.64695
681760.0000   -0.67168
681800.0000   -0.78760
681840.0000   -0.82771
681880.0000   -0.78041
681920.0000   -0.96929
681960.0000   -0.59122
682000.0000   -0.87151
682040.0000   -0.85114
682080.0000   -0.67402
682120.0000   -0.90532
682160.0000   -1.02797
682200.0000   -1.17585
682240.0000   -0.86813
682280.0000   -0.59785
682320.0000   -0.67883
682360.0000   -0.85866
682400.0000   -0.83237
682440.0000   -0.90642
682480.0000   -0.99689
682520.0000   -0.87180
682560.0000   -0.93358
682600.0000   -0.61558
682640.0000   -0.95996
682680.0000   -0.69460
682720.0000   -1.08495
682760.0000   -0.73400
682800.0000   -0.76756
682840.0000   -0.67618
682880.0000   -0.85654
682920.0000   -0.85740
682960.0000   -0.61909
683000.0000   -0.74131
683040.0000   -0.77347
683080.0000   -0.80590
683120.0000   -0.94820
683160.0000   -0.89602
683200.0000   -0.81749
683240.0000   -0.69619
683280.0000   -0.95310
683320.0000   -0.93488
683360.0000   -0.78121
683400.0000   -0.93727
683440.0000   -0.70368
683480.0000   -0.89849
683520.0000   -0.85781
683560.0000   -0.94043
683600.0000   -0.71970
683640.0000   -0.62933
683680.0000   -0.93337
683720.0000   -0.75569
683760.0000   -0.85851
683800.0000   -0.63895
683840.0000   -0.50690
683880.0000   -0.68528
683920.0000   -0.65261
683960.0000   -0.74039
684000.0000   -0.80171
684040.0000   -0.71115
684080.0000   -0.77396
684120.0000   -0.63688
684160.0000   -0.61909
684200.0000   -0.81361
684240.0000   -0.76387
684280.0000   -0.94268
684320.0000   -0.71896
684360.0000   -0.76742
684400.0000   -0.75281
684440.0000   -0.90511
684480.0000   -0.85478
684520.0000   -0.97314
684560.0000   -0.61553
684600.0000   -0.88337
684640.0000   -0.78424
684680.0000   -0.93534
684720.0000   -0.79271
684760.0000   -0.97875
684800.0000   -0.72426
684840.0000   -0.82245
684880.0000   -0.70534
684920.0000   -0.71837
684960.0000   -0.83090
685000.0000   -0.70634
685040.0000   -0.76694
685080.0000   -0.72026
685120.0000   -0.61218
685160.0000   -0.64631
685200.0000   -0.64372
685240.0000   -0.91715
685280.0000   -0.90409
685320.0000   -0.72886
685360.0000   -0.79769
685400.0000   -0.76658
685440.0000   -0.86738
685480.0000   -0.59132
685520.0000   -0.68181
685560.0000   -0.75385
685600.0000   -0.91619
685640.0000   -0.84568
685680.0000   -0.64313
685720.0000   -0.64026
685760.0000   -0.91329
685800.0000   -0.85078
685840.0000   -0.87741
685880.0000   -0.64603
685920.0000   -0.97903
685960.0000   -0.75188
686000.0000   -0.75218
686040.0000   -0.90580
686080.0000   -0.77571
686120.0000   -0.84894
686160.0000   -0.63604
686200.0000   -0.66945
686240.0000   -0.96296
686280.0000   -0.83994
686320.0000   -0.85446
686360.0000   -0.71714
686400.0000   -0.75264
686440.0000   -0.76082
686480.0000   -0.81840
686520.0000   -0.79887
686560.0000   -0.84666
686600.0000   -0.74898
686640.0000   -0.56374
686680.0000   -0.86125
686720.0000   -0.91912
686760.0000   -0.94951
686800.0000   -0.82714
686840.0000   -0.67769
686880.0000   -0.68648
686920.0000   -0.83103
686960.0000   -0.68412
687000.0000   -0.73711
687040.0000   -0.84313
687080.0000   -0.63093
687120.0000   -0.59127
687160.0000   -0.91937
687200.0000   -0.93082
687240.0000   -0.82177
687280.0000   -0.73118
687320.0000   -0.72057
687360.0000   -0.84520
687400.0000   -0.95489
687440.0000   -0.94825
687480.0000   -0.71835
687520.0000   -0.78544
687560.0000   -0.66323
687600.0000   -0.77167
687640.0000   -0.51225
687680.0000   -0.89340
687720.0000   -0.86913
687760.0000   -0.74619
687800.0000   -0.76330
687840.0000   -0.67513
687880.0000   -1.01164
687920.0000   -0.71849
687960.0000   -1.07715
688000.0000   -0.83578
688040.0000   -0.90470
688080.0000   -0.75943
688120.0000   -0.65868
688160.0000   -0.83997
688200.0000   -0.94440
688240.0000   -0.88346
688280.0000   -0.44575
688320.0000   -0.64789
688360.0000   -0.83797
688400.0000   -0.92788
688440.0000   -0.83029
688480.0000   -1.07300
688520.0000   -0.91644
688560.0000   -0.99345
688600.0000   -0.86358
688640.0000   -0.77973
688680.0000   -0.74228
688720.0000   -0.99442
688760.0000   -0.96957
688800.0000   -0.88766
688840.0000   -0.88730
688880.0000   -0.82428
688920.0000   -0.78628
688960.0000   -0.94989
689000.0000   -0.85592
689040.0000   -0.83944
689080.0000   -0.80606
689120.0000   -0.73727
689160.0000   -0.87989
689200.0000   -0.83547
689240.0000   -1.18172
689280.0000   -0.84128
689320.0000   -0.78383
689360.0000   -0.64986
689400.0000   -0.78966
689440.0000   -0.89808
689480.0000   -0.73450
689520.0000   -0.80718
689560.0000   -0.65813
689600.0000   -0.90060
689640.0000   -0.68535
689680.0000   -0.75939
689720.0000   -0.75549
689760.0000   -0.73422
689800.0000   -0.80929
689840.0000   -0.76931
689880.0000   -0.59166
689920.0000   -0.76174
689960.0000   -0.74345
690000.0000   -0.71272
690040.0000   -0.81935
690080.0000   -0.74183
690120.0000   -0.72939
690160.0000   -0.78345
690200.0000   -0.80116
690240.0000   -0.94743
690280.0000   -0.63968
690320.0000   -0.93372
690360.0000   -0.99704
690400.0000   -0.85909
690440.0000   -0.64345
690480.0000   -0.84758
690520.0000   -0.82160
690560.0000   -0.56396
690600.0000   -0.60837
690640.0000   -0.58801
690680.0000   -0.46197
690720.0000   -0.83743
690760.0000   -0.70025
690800.0000   -0.59204
690840.0000   -0.85915
690880.0000   -0.90191
690920.0000   -0.91032
690960.0000   -0.84388
691000.0000   -0.99399
691040.0000   -0.69352
691080.0000   -0.80786
691120.0000   -0.93337
691160.0000   -0.87581
691200.0000   -0.83297
691240.0000   -0.71326
691280.0000   -0.82691
691320.0000   -0.55539
691360.0000   -0.65318
691400.0000   -0.70146
691440.0000   -0.74095
691480.0000   -0.86003
691520.0000   -0.78548
691560.0000   -0.80546
691600.0000   -0.70915
691640.0000   -0.81369
691680.0000   -0.85552
691720.0000   -0.89770
691760.0000   -0.81946
691800.0000   -0.82023
691840.0000   -0.82854
691880.0000   -0.69740
691920.0000   -0.75956
691960.0000   -0.75099
692000.0000   -0.95042
692040.0000   -0.83491
692080.0000   -1.00481
692120.0000   -0.87662
692160.0000   -0.79645
692200.0000   -0.70826
692240.0000   -0.79486
692280.0000   -0.67511
692320.0000   -0.47301
692360.0000   -0.67301
692400.0000   -0.72393
692440.0000   -0.77758
692480.0000   -0.74004
692520.0000   -0.75284
692560.0000   -0.43523
692600.0000   -0.76223
692640.0000   -0.74191
692680.0000   -0.72548
692720.0000   -0.87958
692760.0000   -0.82450
692800.0000   -0.60141
692840.0000   -0.79816
692880.0000   -0.59438
692920.0000   -0.73221
692960.0000   -0.53556
693000.0000   -0.65999
693040.0000   -0.59522
693080.0000   -0.75051
693120.0000   -0.77516
693160.0000   -0.66441
693200.0000   -0.71476
693240.0000   -0.91419
693280.0000   -0.67951
693320.0000   -0.69528
693360.0000   -0.52994
693400.0000   -0.73966
693440.0000   -0.42703
693480.0000   -0.75975
693520.0000   -0.61836
693560.0000   -0.89770
693600.0000   -0.66178
693640.0000   -0.63462
693680.0000   -0.84340
693720.0000   -0.52948
693760.0000   -0.61674
693800.0000   -0.49231
693840.0000   -0.60896
693880.0000   -0.78420
693920.0000   -0.68868
693960.0000   -0.77839
694000.0000   -0.71839
694040.0000   -0.75911
694080.0000   -0.64479
694120.0000   -0.56692
694160.0000   -0.56333
694200.0000   -0.46650
694240.0000   -0.54691
694280.0000   -0.51875
694320.0000   -0.73020
694360.0000   -0.76994
694400.0000   -0.60905
694440.0000   -0.84163
694480.0000   -0.60486
694520.0000   -0.64637
694560.0000   -0.56592
694600.0000   -0.41680
694640.0000   -0.64274
694680.0000   -0.44163
694720.0000   -0.55493
694760.0000   -0.74004
694800.0000   -0.53640
694840.0000   -0.55310
694880.0000   -0.62740
694920.0000   -0.64967
694960.0000   -0.70285
695000.0000   -0.74071
695040.0000   -0.42025
695080.0000   -0.42842
695120.0000   -0.58912
695160.0000   -0.52337
695200.0000   -0.65663
695240.0000   -0.50396
695280.0000   -0.70509
695320.0000   -0.79029
695360.0000   -0.59729
695400.0000   -0.70927
695440.0000   -0.72203
695480.0000   -0.53321
695520.0000   -0.33777
695560.0000   -0.56882
695600.0000   -0.32824
695640.0000   -0.81006
695680.0000   -0.78338
695720.0000   -0.80098
695760.0000   -0.73131
695800.0000   -0.67209
695840.0000   -0.91331
695880.0000   -0.80319
695920.0000   -0.86989
695960.0000   -0.85544
696000.0000   -0.86643
696040.0000   -1.00771
696080.0000   -0.75937
696120.0000   -0.79981
696160.0000   -0.91954
696200.0000   -0.69603
696240.0000   -0.88113
696280.0000   -0.79274
696320.0000   -0.70639
696360.0000   -0.71768
696400.0000   -0.82953
696440.0000   -0.85822
696480.0000   -0.74948
696520.0000   -0.80782
696560.0000   -0.67268
696600.0000   -0.67979
696640.0000   -0.78722
696680.0000   -0.83434
696720.0000   -0.63761
696760.0000   -0.54144
696800.0000   -0.85050
696840.0000   -0.74994
696880.0000   -0.83727
696920.0000   -0.72566
696960.0000   -0.81004
697000.0000   -0.71270
697040.0000   -0.87849
697080.0000   -0.77214
697120.0000   -0.84960
697160.0000   -0.71092
697200.0000   -0.67106
697240.0000   -0.46673
697280.0000   -0.67116
697320.0000   -0.63629
697360.0000   -0.58007
697400.0000   -0.32468
697440.0000   -0.65806
697480.0000   -0.62562
697520.0000   -0.57412
697560.0000   -0.43141
697600.0000   -0.60702
697640.0000   -0.60441
697680.0000   -0.49178
697720.0000   -0.65405
697760.0000   -0.39727
697800.0000   -0.49100
697840.0000   -0.38990
697880.0000   -0.31073
697920.0000   -0.38931
697960.0000   -0.10737
698000.0000   -0.73016
698040.0000   -0.63042
698080.0000   -0.70752
698120.0000   -0.76595
698160.0000   -0.51775
698200.0000   -0.57051
698240.0000   -0.40813
698280.0000   -0.68676
698320.0000   -0.23121
698360.0000   -0.25722
698400.0000   -0.70204
698440.0000   -0.03553
698480.0000   -0.00442
698520.0000   -0.11224
698560.0000   -0.55061
698600.0000   -0.48977
698640.0000   -0.15984
698680.0000   -0.20761
698720.0000   -0.49861
698760.0000   -0.48221
698800.0000   -0.61549
698840.0000   -0.40168
698880.0000   -0.48746
698920.0000   -0.71153
698960.0000   -0.53785
699000.0000   -0.88198
699040.0000   -0.72265
699080.0000   -0.88842
699120.0000   -0.68423
699160.0000   -0.41284
699200.0000   -0.68571
699240.0000   -0.85600
699280.0000   -0.71608
699320.0000   -0.90016
699360.0000   -0.83230
699400.0000   -0.49610
699440.0000   -0.48458
699480.0000   -0.41477
699520.0000   -0.39316
699560.0000   -0.51269
699600.0000   -0.54341
699640.0000   -0.72249
699680.0000   -0.70341
699720.0000   -0.55963
699760.0000   -0.63623
699800.0000   -0.40948
699840.0000   -0.68704
699880.0000   -0.79271
699920.0000   -0.83843
699960.0000   -0.78521
700000.0000   -0.68641
700040.0000   -0.61601
700080.0000   -0.93362
700120.0000   -0.67931
700160.0000   -1.00809
700200.0000   -1.14004
700240.0000   -0.74086
700280.0000   -0.77766
700320.0000   -0.80209
700360.0000   -0.83349
700400.0000   -0.93611
700440.0000   -0.66237
700480.0000   -0.44808
700520.0000   -0.44897
700560.0000   -0.71262
700600.0000   -0.58468
700640.0000   -0.58858
700680.0000   -0.71271
700720.0000   -0.52778
700760.0000   -0.63326
700800.0000   -0.54857
700840.0000   -0.61074
700880.0000   -0.74219
700920.0000   -0.83713
700960.0000   -0.78046
701000.0000   -0.97180
701040.0000   -0.80561
701080.0000   -0.90035
701120.0000   -0.80884
701160.0000   -0.49625
701200.0000   -0.65789
701240.0000   -0.90142
701280.0000   -0.64095
701320.0000   -0.78597
701360.0000   -0.77809
701400.0000   -0.80982
701440.0000   -0.83636
701480.0000   -0.61459
701520.0000   -0.84314
701560.0000   -0.66987
701600.0000   -0.63975
701640.0000   -0.68044
701680.0000   -0.60042
701720.0000   -0.68472
701760.0000   -0.66555
701800.0000   -0.81088
701840.0000   -0.62191
701880.0000   -0.53007
701920.0000   -0.77817
701960.0000   -0.52269
702000.0000   -0.92232
702040.0000   -0.76336
702080.0000   -0.64331
702120.0000   -0.71009
702160.0000   -0.66168
702200.0000   -0.45341
702240.0000   -0.58716
702280.0000   -0.79018
702320.0000   -0.46880
702360.0000   -0.56298
702400.0000   -0.53661
702440.0000   -0.66741
702480.0000   -0.63933
702520.0000   -0.76893
702560.0000   -0.85229
702600.0000   -0.65167
702640.0000   -0.94497
702680.0000   -0.63390
702720.0000   -0.41060
702760.0000   -0.41959
702800.0000   -0.19984
702840.0000   -0.54669
702880.0000   -0.25105
702920.0000   -0.60744
702960.0000   -0.41849
703000.0000   -0.64435
703040.0000   -0.75021
703080.0000   -0.70023
703120.0000   -0.75627
703160.0000   -0.64583
703200.0000   -0.58269
703240.0000   -0.66900
703280.0000   -0.63077
703320.0000   -0.68279
703360.0000   -0.46032
703400.0000   -0.59403
703440.0000   -0.64590
703480.0000   -0.62319
703520.0000   -0.71428
703560.0000   -0.68380
703600.0000   -0.59270
703640.0000   -0.75671
703680.0000   -0.69133
703720.0000   -0.52016
703760.0000   -0.43522
703800.0000   -0.54025
703840.0000   -0.43021
703880.0000   -0.43414
703920.0000   -0.56815
703960.0000   -0.57854
704000.0000   -0.41821
704040.0000   -0.59435
704080.0000   -0.51344
704120.0000   -0.58661
704160.0000   -0.72366
704200.0000   -0.62563
704240.0000   -0.77406
704280.0000   -0.72205
704320.0000   -0.58552
704360.0000   -0.64908
704400.0000   -0.61962
704440.0000   -0.67474
704480.0000   -0.78081
704520.0000   -0.71290
704560.0000   -0.81464
704600.0000   -0.66777
704640.0000   -0.80038
704680.0000   -0.47214
704720.0000   -0.47258
704760.0000   -0.51800
704800.0000   -0.79029
704840.0000   -0.57383
704880.0000   -0.37367
704920.0000   -0.59959
704960.0000   -0.77836
705000.0000   -0.52212
705040.0000   -0.68111
705080.0000   -0.56605
705120.0000   -0.76124
705160.0000   -0.82201
705200.0000   -0.81409
705240.0000   -0.60369
705280.0000   -0.52470
705320.0000   -0.70329
705360.0000   -0.60154
705400.0000   -0.69291
705440.0000   -0.71810
705480.0000   -0.72313
705520.0000   -0.71867
705560.0000   -0.63400
705600.0000   -0.63832
705640.0000   -0.52714
705680.0000   -0.47960
705720.0000   -0.45782
705760.0000   -0.45304
705800.0000   -0.46640
705840.0000   -0.79777
705880.0000   -0.18773
705920.0000   -0.66831
705960.0000   -0.57107
706000.0000   -0.47066
706040.0000   -0.87733
706080.0000   -0.86845
706120.0000   -0.57598
706160.0000   -0.64949
706200.0000   -0.59846
706240.0000   -0.69851
706280.0000   -0.75804
706320.0000   -0.91698
706360.0000   -0.76589
706400.0000   -0.49467
706440.0000   -0.42551
706480.0000   -0.81355
706520.0000   -0.73654
706560.0000   -0.83420
706600.0000   -0.51849
706640.0000   -0.71435
706680.0000   -0.82490
706720.0000   -0.53367
706760.0000   -0.74858
706800.0000   -0.48638
706840.0000   -0.42394
706880.0000   -0.63714
706920.0000   -0.39920
706960.0000   -0.53240
707000.0000   -0.69530
707040.0000   -0.92101
707080.0000   -0.86484
707120.0000   -0.80794
707160.0000   -0.66743
707200.0000   -0.46936
707240.0000   -0.68437
707280.0000   -0.80272
707320.0000   -0.47749
707360.0000   -0.64028
707400.0000   -0.40758
707440.0000   -0.79296
707480.0000   -0.72592
707520.0000   -0.49435
707560.0000   -0.51079
707600.0000   -0.37088
707640.0000   -0.67693
707680.0000   -0.66828
707720.0000   -0.30313
707760.0000   -0.67580
707800.0000   -0.67132
707840.0000   -0.57066
707880.0000   -0.57165
707920.0000   -0.71906
707960.0000   -0.72970
708000.0000   -0.68745
708040.0000   -0.56966
708080.0000   -0.67047
708120.0000   -0.55474
708160.0000   -0.58057
708200.0000   -0.64250
708240.0000   -0.69894
708280.0000   -0.59180
708320.0000   -0.61272
708360.0000   -0.59120
708400.0000   -0.54465
708440.0000   -0.78600
708480.0000   -0.44434
708520.0000   -0.45977
708560.0000   -0.70037
708600.0000   -0.40164
708640.0000   -0.49988
708680.0000   -0.57254
708720.0000   -0.43416
708760.0000   -0.34481
708800.0000   -0.26371
708840.0000   -0.34086
708880.0000   -0.18011
708920.0000    0.07407
708960.0000    0.01345
709000.0000   -0.21396
709040.0000   -0.20787
709080.0000   -0.46452
709120.0000   -0.09333
709160.0000   -0.18029
709200.0000   -0.08138
709240.0000    0.17556
709280.0000   -0.36026
709320.0000   -0.06332
709360.0000    0.00290
709400.0000   -0.04041
709440.0000   -0.26764
709480.0000   -0.19940
709520.0000   -0.22687
709560.0000   -0.40287
709600.0000   -0.44585
709640.0000   -0.39143
709680.0000   -0.35410
709720.0000   -0.70791
709760.0000   -0.39169
709800.0000   -0.35887
709840.0000   -0.54484
709880.0000   -0.34338
709920.0000   -0.14416
709960.0000   -0.31057
710000.0000   -0.25139
710040.0000   -0.49313
710080.0000   -0.01299
710120.0000   -0.24815
710160.0000    0.01136
710200.0000   -0.25858
710240.0000   -0.42406
710280.0000   -0.49356
710320.0000   -0.03271
710360.0000   -0.13051
710400.0000   -0.07486
710440.0000   -0.29667
710480.0000   -0.15633
710520.0000   -0.38437
710560.0000   -0.39850
710600.0000   -0.03665
710640.0000   -0.19145
710680.0000   -0.26014
710720.0000   -0.22403
710760.0000   -0.45181
710800.0000   -0.42555
710840.0000   -0.67306
710880.0000   -0.38797
710920.0000   -0.57508
710960.0000   -0.71158
711000.0000   -0.57605
711040.0000   -0.56703
711080.0000   -0.58119
711120.0000   -0.71671
711160.0000   -0.60156
711200.0000   -0.45659
711240.0000   -0.35432
711280.0000   -0.57047
711320.0000   -0.84871
711360.0000   -0.60552
711400.0000   -0.46780
711440.0000   -0.74671
711480.0000   -0.74713
711520.0000   -0.38994
711560.0000   -0.26330
711600.0000   -0.30788
711640.0000   -0.50849
711680.0000   -0.35459
711720.0000   -0.45856
711760.0000   -0.26357
711800.0000   -0.46182
711840.0000   -0.49736
711880.0000   -0.28700
711920.0000   -0.20759
711960.0000   -0.27932
712000.0000    0.07963
712040.0000    0.41296
712080.0000    0.26175
712120.0000    0.02670
712160.0000   -0.30327
712200.0000   -0.16162
712240.0000   -0.08999
712280.0000    0.32482
712320.0000    0.06025
712360.0000    0.16050
712400.0000   -0.28641
712440.0000    0.05410
712480.0000   -0.16374
712520.0000    0.08051
712560.0000    0.00873
712600.0000   -0.09455
712640.0000    0.09403
712680.0000    0.05278
712720.0000    0.00116
712760.0000    0.05441
712800.0000   -0.03430
712840.0000   -0.40164
712880.0000   -0.19206
712920.0000    0.01822
712960.0000   -0.10811
713000.0000    0.00959
713040.0000    0.15767
713080.0000    0.08652
713120.0000    0.14720
713160.0000    0.07303
713200.0000    0.05376
713240.0000   -0.39502
713280.0000   -0.30854
713320.0000   -0.57804
713360.0000   -0.27929
713400.0000   -0.32322
713440.0000   -0.54947
713480.0000   -0.71659
713520.0000   -0.63185
713560.0000   -0.31460
713600.0000   -0.63456
713640.0000   -0.43192
713680.0000   -0.51322
713720.0000   -0.51409
713760.0000   -0.63656
713800.0000   -0.37412
713840.0000   -0.67847
713880.0000   -0.73649
713920.0000   -0.31312
713960.0000   -0.25114
714000.0000   -0.30877
714040.0000   -0.23646
714080.0000   -0.34194
714120.0000   -0.46684
714160.0000   -0.37030
714200.0000   -0.36620
714240.0000   -0.36720
714280.0000   -0.58484
714320.0000   -0.49996
714360.0000   -0.45815
714400.0000   -0.45289
714440.0000   -0.58134
714480.0000   -0.55390
714520.0000   -0.48274
714560.0000   -0.40003
714600.0000   -0.51042
714640.0000   -0.54042
714680.0000   -0.40336
714720.0000   -0.40748
714760.0000   -0.60975
714800.0000   -0.44864
714840.0000   -0.56785
714880.0000   -0.58837
714920.0000   -0.43113
714960.0000   -0.43582
715000.0000   -0.28791
715040.0000   -0.48536
715080.0000   -0.56619
715120.0000   -0.47871
715160.0000   -0.50818
715200.0000   -0.52315
715240.0000   -0.36187
715280.0000   -0.26457
715320.0000   -0.67986
715360.0000   -0.24364
715400.0000   -0.62971
715440.0000   -0.36754
715480.0000   -0.40547
715520.0000   -0.42576
715560.0000   -0.41392
715600.0000   -0.45810
715640.0000   -0.34278
715680.0000   -0.41300
715720.0000   -0.28335
715760.0000   -0.18818
715800.0000   -0.43893
715840.0000   -0.43705
715880.0000   -0.34687
715920.0000   -0.28278
715960.0000   -0.59785
716000.0000   -0.20687
716040.0000   -0.49780
716080.0000   -0.31877
716120.0000   -0.17556
716160.0000   -0.54012
716200.0000   -0.54335
716240.0000   -0.57962
716280.0000   -0.37442
716320.0000   -0.50259
716360.0000   -0.33465
716400.0000   -0.47064
716440.0000   -0.39460
716480.0000   -0.39893
716520.0000   -0.44732
716560.0000   -0.36863
716600.0000   -0.45719
716640.0000   -0.19382
716680.0000    0.04628
716720.0000   -0.20905
716760.0000   -0.37449
716800.0000   -0.18364
716840.0000   -0.45431
716880.0000   -0.34232
716920.0000   -0.33424
716960.0000   -0.28057
717000.0000   -0.31011
717040.0000   -0.36688
717080.0000   -0.39144
717120.0000   -0.45440
717160.0000   -0.47248
717200.0000   -0.50381
717240.0000   -0.46656
717280.0000   -0.49773
717320.0000   -0.24789
717360.0000   -0.37844
717400.0000   -0.17972
717440.0000   -0.37251
717480.0000   -0.20735
717520.0000   -0.38139
717560.0000   -0.24372
717600.0000   -0.46230
717640.0000   -0.19446
717680.0000   -0.26304
717720.0000   -0.27133
717760.0000   -0.40127
717800.0000   -0.32129
717840.0000   -0.51447
717880.0000   -0.22594
717920.0000   -0.45924
717960.0000   -0.54559
718000.0000   -0.35751
718040.0000   -0.40826
718080.0000   -0.63621
718120.0000   -0.53338
718160.0000   -0.27594
718200.0000   -0.63938
718240.0000   -0.74981
718280.0000   -0.38611
718320.0000   -0.22192
718360.0000   -0.19255
718400.0000   -0.38910
718440.0000   -0.30628
718480.0000   -0.12118
718520.0000   -0.27682
718560.0000   -0.29584
718600.0000   -0.35042
718640.0000   -0.25939
718680.0000   -0.05778
718720.0000    0.07018
718760.0000   -0.25727
718800.0000   -0.36496
718840.0000    0.05118
718880.0000   -0.35200
718920.0000   -0.37986
718960.0000   -0.44569
719000.0000   -0.46635
719040.0000   -0.47192
719080.0000   -0.69433
719120.0000   -0.56752
719160.0000   -0.40435
719200.0000   -0.61268
719240.0000   -0.04230
719280.0000   -0.11856
719320.0000   -0.02738
719360.0000    0.15310
719400.0000   -0.17705
719440.0000   -0.18504
719480.0000   -0.21291
719520.0000   -0.14231
719560.0000   -0.20790
719600.0000    0.17134
719640.0000   -0.15857
719680.0000   -0.01664
719720.0000   -0.40337
719760.0000   -0.03422
719800.0000   -0.25961
719840.0000    0.07753
719880.0000    0.38847
719920.0000    0.01506
719960.0000   -0.27968
720000.0000   -0.21281
720040.0000    0.03983
720080.0000   -0.33926
720120.0000   -0.05359
720160.0000    0.02333
720200.0000   -0.11196
720240.0000   -0.03155
720280.0000   -0.22932
720320.0000    0.05196
720360.0000   -0.01546
720400.0000    0.07780
720440.0000   -0.00307
720480.0000   -0.18938
720520.0000   -0.22074
720560.0000   -0.16680
720600.0000   -0.39658
720640.0000   -0.08028
720680.0000   -0.05665
720720.0000   -0.06846
720760.0000   -0.26628
720800.0000   -0.36114
720840.0000   -0.27923
720880.0000   -0.28059
720920.0000   -0.17302
720960.0000   -0.47799
721000.0000   -0.20091
721040.0000   -0.26471
721080.0000   -0.41057
721120.0000    0.04224
721160.0000   -0.09647
721200.0000   -0.72071
721240.0000   -0.18476
721280.0000   -0.18426
721320.0000   -0.28183
721360.0000   -0.28216
721400.0000   -0.32413
721440.0000   -0.74337
721480.0000   -0.44683
721520.0000   -0.28550
721560.0000   -0.71248
721600.0000   -0.63739
721640.0000   -0.01807
721680.0000   -0.41544
721720.0000   -0.28790
721760.0000   -0.15115
721800.0000   -0.59220
721840.0000   -0.81571
721880.0000   -0.48792
721920.0000   -0.17645
721960.0000   -0.19455
722000.0000    0.03846
722040.0000   -0.20162
722080.0000   -0.37713
722120.0000   -0.21811
722160.0000   -0.29405
722200.0000   -0.14563
722240.0000    0.04295
722280.0000   -0.51523
722320.0000   -0.55227
722360.0000   -0.47948
722400.0000   -0.52694
722440.0000   -0.43775
722480.0000   -0.25171
722520.0000   -0.78083
722560.0000   -0.59596
722600.0000   -0.40832
722640.0000   -0.56297
722680.0000   -0.44123
722720.0000   -0.55246
722760.0000   -0.57339
722800.0000   -0.34954
722840.0000   -0.59892
722880.0000   -0.38645
722920.0000   -0.75618
722960.0000   -0.67228
723000.0000   -0.61990
723040.0000   -0.31719
723080.0000   -0.52681
723120.0000   -0.57079
723160.0000   -0.75317
723200.0000   -0.34201
723240.0000   -0.48445
723280.0000   -0.50382
723320.0000   -0.67665
723360.0000   -0.52059
723400.0000   -0.52317
723440.0000   -0.68540
723480.0000   -0.85437
723520.0000   -0.45268
723560.0000   -0.63376
723600.0000   -0.69280
723640.0000   -0.58941
723680.0000   -0.59021
723720.0000   -0.50447
723760.0000   -0.47987
723800.0000   -0.53820
723840.0000   -0.53386
[truncated: 158,795 more chars]
