# Supplementary material for: Comment on 'Valid molecular dynamics simulations of human hemoglobin require a surprisingly large box size'
Source: eLife. 2019 Jun 20;8:e44718. doi: 10.7554/eLife.44718 (PMC6586461; doi:10.7554/eLife.44718)
Supplement: Figure 4—source data 1. — The zip archive contains a README file describing which source files correspond to the different panels. [file elife-44718-fig4-data1.zip › figure4/panels_EF/charmm/box2/eq14/proj.xvg]

25000.0000   -0.53326
25040.0000   -0.60157
25080.0000   -0.38261
25120.0000   -0.52097
25160.0000   -0.16062
25200.0000   -0.36064
25240.0000    0.07975
25280.0000   -0.26057
25320.0000   -0.25914
25360.0000    0.17078
25400.0000    0.23160
25440.0000    0.07006
25480.0000    0.11964
25520.0000    0.11963
25560.0000    0.35249
25600.0000    0.11628
25640.0000    0.05808
25680.0000    0.35263
25720.0000   -0.01062
25760.0000    0.05606
25800.0000    0.06946
25840.0000   -0.00558
25880.0000    0.17840
25920.0000    0.03523
25960.0000   -0.07381
26000.0000   -0.28567
26040.0000   -0.18368
26080.0000   -0.11324
26120.0000   -0.13329
26160.0000    0.20678
26200.0000    0.23428
26240.0000   -0.04961
26280.0000    0.07142
26320.0000   -0.00918
26360.0000   -0.45639
26400.0000   -0.13792
26440.0000    0.00944
26480.0000    0.19411
26520.0000    0.17529
26560.0000    0.25968
26600.0000    0.06220
26640.0000   -0.01548
26680.0000   -0.10710
26720.0000   -0.11988
26760.0000   -0.24496
26800.0000    0.15101
26840.0000    0.04699
26880.0000   -0.02167
26920.0000    0.23084
26960.0000    0.06016
27000.0000   -0.18137
27040.0000   -0.04558
27080.0000    0.07311
27120.0000    0.04945
27160.0000   -0.12811
27200.0000   -0.20303
27240.0000    0.00413
27280.0000   -0.11832
27320.0000   -0.10372
27360.0000   -0.15819
27400.0000    0.04715
27440.0000   -0.25136
27480.0000   -0.31955
27520.0000   -0.19165
27560.0000   -0.16603
27600.0000    0.10139
27640.0000   -0.14482
27680.0000   -0.22159
27720.0000    0.01377
27760.0000   -0.09463
27800.0000   -0.26229
27840.0000   -0.00807
27880.0000    0.15592
27920.0000   -0.37449
27960.0000    0.16774
28000.0000    0.45335
28040.0000    0.34896
28080.0000    0.28809
28120.0000    0.30329
28160.0000    0.42337
28200.0000    0.17842
28240.0000    0.35261
28280.0000    0.31572
28320.0000    0.13530
28360.0000    0.43928
28400.0000    0.19756
28440.0000    0.21233
28480.0000    0.36843
28520.0000   -0.17080
28560.0000    0.22732
28600.0000    0.32643
28640.0000    0.26553
28680.0000    0.09423
28720.0000    0.21257
28760.0000    0.39735
28800.0000    0.62056
28840.0000    0.42671
28880.0000    0.32418
28920.0000    0.41911
28960.0000    0.58534
29000.0000    0.23819
29040.0000    0.52392
29080.0000    0.48172
29120.0000    0.47264
29160.0000    0.43781
29200.0000    0.51221
29240.0000    0.34265
29280.0000    0.36403
29320.0000    0.23598
29360.0000    0.29354
29400.0000    0.12879
29440.0000    0.45426
29480.0000    0.10785
29520.0000    0.19477
29560.0000    0.49700
29600.0000    0.36129
29640.0000    0.30102
29680.0000    0.20132
29720.0000    0.22322
29760.0000   -0.02381
29800.0000    0.45451
29840.0000    0.27157
29880.0000    0.00609
29920.0000    0.40729
29960.0000    0.46683
30000.0000    0.21866
30040.0000    0.35461
30080.0000    0.27050
30120.0000    0.24453
30160.0000    0.35403
30200.0000    0.46067
30240.0000    0.37940
30280.0000    0.62267
30320.0000    0.42810
30360.0000    0.39975
30400.0000    0.59027
30440.0000    0.44206
30480.0000    0.58286
30520.0000    0.61677
30560.0000    0.24499
30600.0000    0.46454
30640.0000    0.61950
30680.0000    0.47626
30720.0000    0.39988
30760.0000    0.45631
30800.0000    0.45317
30840.0000    0.62203
30880.0000    0.29688
30920.0000    0.32635
30960.0000    0.40507
31000.0000    0.16126
31040.0000    0.17290
31080.0000    0.23249
31120.0000    0.40928
31160.0000    0.48239
31200.0000    0.34787
31240.0000    0.47285
31280.0000    0.37408
31320.0000    0.25892
31360.0000    0.14647
31400.0000    0.44014
31440.0000    0.39565
31480.0000    0.18964
31520.0000    0.34647
31560.0000    0.36849
31600.0000    0.35691
31640.0000    0.39739
31680.0000    0.32211
31720.0000    0.34324
31760.0000    0.32986
31800.0000    0.44019
31840.0000    0.45807
31880.0000    0.16496
31920.0000    0.27435
31960.0000    0.28751
32000.0000    0.42255
32040.0000    0.34799
32080.0000    0.30302
32120.0000    0.53849
32160.0000    0.21715
32200.0000    0.51568
32240.0000    0.33421
32280.0000    0.39155
32320.0000    0.25422
32360.0000    0.45955
32400.0000    0.48500
32440.0000    0.47138
32480.0000    0.35757
32520.0000    0.39436
32560.0000    0.32170
32600.0000    0.42517
32640.0000    0.41362
32680.0000    0.35058
32720.0000    0.48588
32760.0000    0.59626
32800.0000    0.08956
32840.0000    0.39292
32880.0000    0.25571
32920.0000    0.40569
32960.0000    0.53703
33000.0000    0.10368
33040.0000    0.00718
33080.0000    0.28946
33120.0000    0.40590
33160.0000    0.40501
33200.0000    0.42171
33240.0000    0.43243
33280.0000    0.16424
33320.0000    0.31479
33360.0000    0.34916
33400.0000    0.47184
33440.0000    0.23483
33480.0000    0.26020
33520.0000    0.47228
33560.0000    0.32328
33600.0000    0.15352
33640.0000    0.07248
33680.0000    0.42689
33720.0000    0.38465
33760.0000    0.41957
33800.0000    0.07334
33840.0000    0.39826
33880.0000    0.28238
33920.0000    0.29989
33960.0000    0.51996
34000.0000    0.40398
34040.0000    0.39902
34080.0000    0.44753
34120.0000    0.42588
34160.0000    0.41375
34200.0000    0.53922
34240.0000    0.44474
34280.0000    0.33657
34320.0000    0.35003
34360.0000    0.53196
34400.0000    0.28084
34440.0000    0.47417
34480.0000    0.27187
34520.0000    0.32812
34560.0000    0.38939
34600.0000    0.39586
34640.0000    0.20561
34680.0000    0.41275
34720.0000    0.38559
34760.0000    0.46866
34800.0000    0.18568
34840.0000    0.27597
34880.0000    0.46078
34920.0000    0.39342
34960.0000    0.42142
35000.0000    0.31724
35040.0000    0.24711
35080.0000    0.29543
35120.0000    0.33843
35160.0000    0.25904
35200.0000    0.30909
35240.0000    0.39030
35280.0000    0.51448
35320.0000    0.38315
35360.0000    0.63607
35400.0000    0.27162
35440.0000    0.39671
35480.0000    0.18794
35520.0000   -0.00611
35560.0000    0.09300
35600.0000   -0.12851
35640.0000    0.06274
35680.0000    0.06349
35720.0000    0.16689
35760.0000    0.27132
35800.0000    0.11334
35840.0000    0.23232
35880.0000    0.11901
35920.0000   -0.05341
35960.0000   -0.44428
36000.0000   -0.31478
36040.0000    0.07026
36080.0000   -0.09944
36120.0000   -0.10541
36160.0000    0.00639
36200.0000   -0.07907
36240.0000   -0.06223
36280.0000   -0.02883
36320.0000   -0.07592
36360.0000   -0.22074
36400.0000   -0.39718
36440.0000    0.42955
36480.0000    0.45535
36520.0000    0.48472
36560.0000    0.46618
36600.0000    0.19505
36640.0000    0.29003
36680.0000    0.19730
36720.0000    0.32760
36760.0000    0.56241
36800.0000    0.41728
36840.0000    0.43591
36880.0000    0.36013
36920.0000    0.33907
36960.0000    0.45886
37000.0000    0.37657
37040.0000    0.51671
37080.0000    0.17276
37120.0000    0.30836
37160.0000    0.54811
37200.0000    0.42501
37240.0000    0.49441
37280.0000    0.22267
37320.0000    0.50991
37360.0000    0.63644
37400.0000    0.50194
37440.0000    0.63085
37480.0000    0.27178
37520.0000    0.28200
37560.0000    0.41156
37600.0000    0.37059
37640.0000    0.49364
37680.0000    0.50369
37720.0000    0.26011
37760.0000    0.54981
37800.0000    0.54674
37840.0000    0.56675
37880.0000    0.33761
37920.0000    0.27680
37960.0000    0.43764
38000.0000    0.59020
38040.0000    0.57509
38080.0000    0.27204
38120.0000    0.23674
38160.0000    0.07646
38200.0000    0.24964
38240.0000    0.37198
38280.0000    0.28763
38320.0000    0.39752
38360.0000    0.31818
38400.0000    0.32421
38440.0000    0.44498
38480.0000    0.02683
38520.0000    0.30824
38560.0000    0.32364
38600.0000   -0.05710
38640.0000   -0.16855
38680.0000   -0.14854
38720.0000    0.09037
38760.0000    0.31553
38800.0000    0.36207
38840.0000    0.23568
38880.0000    0.10901
38920.0000    0.00929
38960.0000   -0.14021
39000.0000    0.11910
39040.0000    0.22351
39080.0000    0.19702
39120.0000    0.09289
39160.0000    0.27477
39200.0000    0.00566
39240.0000    0.19097
39280.0000    0.06407
39320.0000    0.20764
39360.0000    0.25843
39400.0000   -0.17884
39440.0000   -0.14467
39480.0000   -0.01773
39520.0000   -0.05664
39560.0000    0.01495
39600.0000    0.01123
39640.0000   -0.10901
39680.0000    0.05945
39720.0000    0.05630
39760.0000    0.18805
39800.0000    0.21030
39840.0000    0.17137
39880.0000    0.20743
39920.0000    0.32669
39960.0000    0.19793
40000.0000    0.24691
40040.0000    0.29462
40080.0000    0.32790
40120.0000    0.06137
40160.0000   -0.28429
40200.0000   -0.12884
40240.0000   -0.18153
40280.0000   -0.06563
40320.0000   -0.11619
40360.0000   -0.50092
40400.0000   -0.56093
40440.0000    0.27120
40480.0000    0.21688
40520.0000    0.08382
40560.0000   -0.01531
40600.0000   -0.24435
40640.0000    0.16701
40680.0000    0.18832
40720.0000   -0.22548
40760.0000    0.20161
40800.0000    0.15341
40840.0000    0.24772
40880.0000    0.22212
40920.0000   -0.02631
40960.0000    0.11650
41000.0000    0.07986
41040.0000    0.10834
41080.0000    0.19820
41120.0000    0.10135
41160.0000    0.10915
41200.0000    0.26025
41240.0000    0.28793
41280.0000    0.14578
41320.0000    0.14957
41360.0000    0.24663
41400.0000    0.08765
41440.0000   -0.17216
41480.0000   -0.04556
41520.0000    0.04938
41560.0000    0.19349
41600.0000    0.00535
41640.0000   -0.03981
41680.0000    0.19559
41720.0000    0.13624
41760.0000    0.01116
41800.0000    0.21862
41840.0000    0.16310
41880.0000    0.09490
41920.0000   -0.02758
41960.0000   -0.03209
42000.0000    0.15533
42040.0000    0.04015
42080.0000    0.15697
42120.0000   -0.04869
42160.0000    0.10805
42200.0000   -0.03996
42240.0000    0.15392
42280.0000    0.11969
42320.0000    0.21382
42360.0000   -0.04127
42400.0000    0.21516
42440.0000    0.28104
42480.0000    0.37247
42520.0000    0.13108
42560.0000    0.08731
42600.0000    0.17600
42640.0000    0.27778
42680.0000    0.39523
42720.0000    0.14746
42760.0000    0.24612
42800.0000    0.02215
42840.0000    0.02031
42880.0000    0.32708
42920.0000    0.31890
42960.0000   -0.23246
43000.0000   -0.18739
43040.0000    0.02121
43080.0000    0.12256
43120.0000    0.32521
43160.0000    0.37978
43200.0000    0.12576
43240.0000    0.31660
43280.0000    0.20812
43320.0000    0.21080
43360.0000    0.12707
43400.0000    0.16441
43440.0000   -0.10153
43480.0000    0.12233
43520.0000    0.13220
43560.0000   -0.07175
43600.0000    0.09151
43640.0000   -0.08683
43680.0000    0.10500
43720.0000    0.07056
43760.0000    0.19349
43800.0000    0.17911
43840.0000    0.20730
43880.0000    0.11521
43920.0000   -0.01582
43960.0000    0.30759
44000.0000    0.19676
44040.0000    0.18458
44080.0000    0.05251
44120.0000    0.21186
44160.0000    0.09458
44200.0000    0.15895
44240.0000    0.07386
44280.0000    0.18378
44320.0000    0.14578
44360.0000    0.26316
44400.0000    0.41304
44440.0000    0.11892
44480.0000    0.11509
44520.0000    0.18520
44560.0000    0.00744
44600.0000    0.09271
44640.0000   -0.23372
44680.0000    0.26251
44720.0000    0.15704
44760.0000    0.30856
44800.0000    0.25761
44840.0000    0.17939
44880.0000    0.17117
44920.0000    0.02049
44960.0000    0.04056
45000.0000    0.15441
45040.0000    0.16212
45080.0000    0.25645
45120.0000    0.42828
45160.0000    0.12717
45200.0000    0.31017
45240.0000    0.04642
45280.0000    0.31459
45320.0000    0.15497
45360.0000    0.22351
45400.0000    0.10433
45440.0000    0.21317
45480.0000    0.35204
45520.0000    0.32990
45560.0000    0.44713
45600.0000    0.36899
45640.0000    0.27617
45680.0000    0.40478
45720.0000   -0.09662
45760.0000    0.27792
45800.0000    0.29424
45840.0000    0.32799
45880.0000    0.05156
45920.0000    0.32698
45960.0000    0.23009
46000.0000    0.15130
46040.0000    0.41104
46080.0000    0.39499
46120.0000    0.40654
46160.0000    0.22442
46200.0000    0.49657
46240.0000    0.36061
46280.0000    0.20909
46320.0000    0.26241
46360.0000    0.32332
46400.0000    0.15809
46440.0000    0.69499
46480.0000    0.56080
46520.0000    0.35994
46560.0000    0.14336
46600.0000    0.22476
46640.0000    0.10502
46680.0000    0.18725
46720.0000   -0.02153
46760.0000   -0.12297
46800.0000    0.15747
46840.0000    0.08684
46880.0000    0.10963
46920.0000   -0.16990
46960.0000   -0.14880
47000.0000   -0.04866
47040.0000   -0.00227
47080.0000    0.19528
47120.0000   -0.01710
47160.0000    0.10529
47200.0000    0.23514
47240.0000    0.23707
47280.0000    0.20076
47320.0000    0.02999
47360.0000    0.21227
47400.0000    0.05303
47440.0000    0.13106
47480.0000   -0.41640
47520.0000    0.02861
47560.0000    0.31764
47600.0000    0.25961
47640.0000    0.15967
47680.0000    0.13006
47720.0000   -0.21190
47760.0000    0.25914
47800.0000    0.17045
47840.0000    0.19107
47880.0000    0.09893
47920.0000    0.13949
47960.0000    0.19327
48000.0000    0.15229
48040.0000   -0.29570
48080.0000   -0.15605
48120.0000   -0.05744
48160.0000   -0.49964
48200.0000    0.26374
48240.0000   -0.03722
48280.0000   -0.03476
48320.0000   -0.08654
48360.0000    0.25406
48400.0000    0.09309
48440.0000   -0.23184
48480.0000   -0.28969
48520.0000    0.12944
48560.0000   -0.12339
48600.0000   -0.20192
48640.0000    0.08687
48680.0000    0.23711
48720.0000   -0.36098
48760.0000   -0.54137
48800.0000   -0.36713
48840.0000    0.14086
48880.0000   -0.21031
48920.0000   -0.52500
48960.0000   -0.28430
49000.0000   -0.28444
49040.0000   -0.24290
49080.0000    0.03478
49120.0000   -0.19260
49160.0000   -0.32237
49200.0000    0.03130
49240.0000   -0.09236
49280.0000   -0.08945
49320.0000   -0.10057
49360.0000    0.01352
49400.0000   -0.16218
49440.0000    0.08304
49480.0000    0.12751
49520.0000   -0.13659
49560.0000    0.04994
49600.0000   -0.13638
49640.0000    0.09310
49680.0000    0.04178
49720.0000   -0.05903
49760.0000   -0.01078
49800.0000   -0.28365
49840.0000   -0.37023
49880.0000   -0.44313
49920.0000   -0.29015
49960.0000   -0.00234
50000.0000   -0.06735
50040.0000    0.26752
50080.0000    0.29510
50120.0000   -0.30929
50160.0000   -0.46481
50200.0000   -0.50349
50240.0000   -0.04038
50280.0000   -0.02965
50320.0000    0.18329
50360.0000    0.20988
50400.0000    0.06290
50440.0000    0.24448
50480.0000    0.09843
50520.0000    0.24148
50560.0000    0.13468
50600.0000    0.35931
50640.0000    0.23534
50680.0000    0.25069
50720.0000    0.02201
50760.0000    0.34474
50800.0000    0.01582
50840.0000    0.05930
50880.0000    0.12398
50920.0000    0.23139
50960.0000   -0.11496
51000.0000    0.10004
51040.0000   -0.03270
51080.0000    0.35841
51120.0000   -0.02302
51160.0000    0.00045
51200.0000   -0.09498
51240.0000   -0.04482
51280.0000   -0.16899
51320.0000   -0.02269
51360.0000   -0.00840
51400.0000    0.46405
51440.0000    0.50904
51480.0000    0.46243
51520.0000    0.22243
51560.0000    0.14066
51600.0000    0.16112
51640.0000    0.15435
51680.0000   -0.06970
51720.0000    0.03987
51760.0000    0.26274
51800.0000    0.01816
51840.0000    0.06311
51880.0000   -0.20509
51920.0000   -0.31737
51960.0000    0.11177
52000.0000    0.02435
52040.0000    0.05852
52080.0000    0.24521
52120.0000    0.14100
52160.0000    0.07596
52200.0000    0.36483
52240.0000    0.10258
52280.0000    0.22547
52320.0000    0.22056
52360.0000    0.20615
52400.0000    0.33854
52440.0000    0.30057
52480.0000    0.04077
52520.0000    0.48472
52560.0000    0.26425
52600.0000    0.39697
52640.0000    0.22423
52680.0000   -0.02789
52720.0000    0.06834
52760.0000    0.13318
52800.0000    0.22082
52840.0000   -0.18014
52880.0000   -0.34627
52920.0000   -0.06301
52960.0000    0.18498
53000.0000   -0.31527
53040.0000   -0.51281
53080.0000    0.00402
53120.0000    0.09223
53160.0000   -0.16597
53200.0000   -0.22077
53240.0000   -0.22404
53280.0000   -0.30929
53320.0000   -0.29096
53360.0000   -0.26097
53400.0000   -0.50241
53440.0000   -0.33322
53480.0000   -0.49968
53520.0000   -0.53867
53560.0000   -0.74895
53600.0000   -0.40368
53640.0000   -0.31678
53680.0000   -0.44639
53720.0000   -0.64111
53760.0000   -0.60834
53800.0000   -0.71155
53840.0000   -0.68811
53880.0000   -0.68747
53920.0000   -0.80827
53960.0000   -0.67144
54000.0000   -0.59738
54040.0000   -0.52407
54080.0000   -0.53457
54120.0000   -0.61248
54160.0000   -0.42265
54200.0000   -0.49553
54240.0000   -0.47557
54280.0000   -0.70567
54320.0000   -0.70740
54360.0000   -0.47451
54400.0000   -0.59537
54440.0000   -0.69823
54480.0000   -0.59827
54520.0000   -0.45805
54560.0000   -0.55648
54600.0000   -0.28774
54640.0000   -0.34636
54680.0000   -0.60651
54720.0000   -0.49347
54760.0000   -0.52103
54800.0000   -0.25118
54840.0000   -0.55867
54880.0000   -0.38207
54920.0000   -0.49035
54960.0000   -0.36413
55000.0000   -0.68592
55040.0000   -0.37863
55080.0000    0.09234
55120.0000   -0.14741
55160.0000   -0.32455
55200.0000   -0.34151
55240.0000   -0.28104
55280.0000   -0.07131
55320.0000    0.03878
55360.0000    0.00325
55400.0000    0.04110
55440.0000    0.13981
55480.0000   -0.29163
55520.0000   -0.31768
55560.0000   -0.16035
55600.0000    0.08190
55640.0000    0.20759
55680.0000    0.19212
55720.0000    0.14902
55760.0000    0.26314
55800.0000    0.12330
55840.0000    0.20580
55880.0000    0.12073
55920.0000    0.07021
55960.0000    0.09482
56000.0000    0.33704
56040.0000   -0.01487
56080.0000    0.17527
56120.0000   -0.11773
56160.0000   -0.01271
56200.0000   -0.10040
56240.0000   -0.18637
56280.0000   -0.23502
56320.0000   -0.09360
56360.0000   -0.32052
56400.0000   -0.34472
56440.0000   -0.34534
56480.0000   -0.04831
56520.0000   -0.27110
56560.0000    0.18231
56600.0000   -0.04498
56640.0000   -0.52417
56680.0000   -0.33125
56720.0000   -0.01397
56760.0000   -0.42561
56800.0000   -0.44528
56840.0000   -0.39233
56880.0000   -0.44936
56920.0000   -0.51816
56960.0000    0.34217
57000.0000    0.00586
57040.0000   -0.28499
57080.0000    0.11282
57120.0000   -0.01837
57160.0000   -0.16645
57200.0000   -0.13696
57240.0000   -0.23371
57280.0000   -0.02001
57320.0000    0.05727
57360.0000   -0.08959
57400.0000   -0.01822
57440.0000   -0.09913
57480.0000    0.03078
57520.0000   -0.03115
57560.0000    0.04344
57600.0000    0.18445
57640.0000    0.11873
57680.0000    0.02582
57720.0000    0.08026
57760.0000   -0.04925
57800.0000    0.04265
57840.0000    0.02379
57880.0000    0.07579
57920.0000   -0.14959
57960.0000    0.12461
58000.0000   -0.03082
58040.0000   -0.14438
58080.0000    0.18017
58120.0000    0.07057
58160.0000    0.20704
58200.0000   -0.30959
58240.0000   -0.38452
58280.0000   -0.03037
58320.0000   -0.29477
58360.0000    0.13831
58400.0000    0.00276
58440.0000    0.05176
58480.0000    0.09761
58520.0000    0.14564
58560.0000    0.20505
58600.0000   -0.12137
58640.0000   -0.26894
58680.0000   -0.13255
58720.0000   -0.05970
58760.0000   -0.29224
58800.0000   -0.06042
58840.0000    0.25501
58880.0000   -0.16725
58920.0000   -0.21128
58960.0000   -0.06192
59000.0000    0.12549
59040.0000   -0.10249
59080.0000   -0.11065
59120.0000   -0.20353
59160.0000   -0.29063
59200.0000   -0.28576
59240.0000   -0.29208
59280.0000    0.18382
59320.0000    0.19808
59360.0000    0.08042
59400.0000   -0.00592
59440.0000   -0.02738
59480.0000    0.18919
59520.0000    0.13575
59560.0000    0.21312
59600.0000    0.10731
59640.0000   -0.00245
59680.0000    0.03791
59720.0000    0.19713
59760.0000    0.08397
59800.0000    0.01973
59840.0000   -0.14018
59880.0000    0.31518
59920.0000   -0.02446
59960.0000    0.11288
60000.0000    0.05671
60040.0000   -0.10704
60080.0000    0.14660
60120.0000    0.11982
60160.0000    0.22270
60200.0000   -0.15068
60240.0000    0.10025
60280.0000    0.14349
60320.0000    0.22217
60360.0000    0.08622
60400.0000    0.21664
60440.0000    0.23194
60480.0000    0.18177
60520.0000   -0.21786
60560.0000   -0.24479
60600.0000    0.06432
60640.0000    0.19673
60680.0000    0.16440
60720.0000   -0.02117
60760.0000   -0.08510
60800.0000   -0.01495
60840.0000    0.10045
60880.0000    0.16857
60920.0000    0.16183
60960.0000    0.05939
61000.0000    0.18705
61040.0000   -0.25366
61080.0000    0.13883
61120.0000   -0.07543
61160.0000   -0.02416
61200.0000    0.03264
61240.0000   -0.01746
61280.0000   -0.16362
61320.0000   -0.07713
61360.0000    0.02223
61400.0000    0.16758
61440.0000    0.09725
61480.0000    0.14421
61520.0000    0.30262
61560.0000    0.01791
61600.0000    0.02174
61640.0000    0.11427
61680.0000    0.00948
61720.0000    0.06327
61760.0000   -0.09906
61800.0000    0.04668
61840.0000   -0.14096
61880.0000   -0.17194
61920.0000    0.05808
61960.0000   -0.04235
62000.0000   -0.10710
62040.0000   -0.10795
62080.0000    0.18342
62120.0000   -0.05342
62160.0000   -0.00075
62200.0000   -0.20801
62240.0000   -0.15420
62280.0000    0.00224
62320.0000   -0.00880
62360.0000   -0.12331
62400.0000   -0.43769
62440.0000   -0.52560
62480.0000   -0.18467
62520.0000   -0.03392
62560.0000    0.01382
62600.0000    0.05198
62640.0000    0.01999
62680.0000   -0.14360
62720.0000    0.04808
62760.0000    0.07684
62800.0000    0.00860
62840.0000   -0.09303
62880.0000   -0.46468
62920.0000   -0.18926
62960.0000   -0.36343
63000.0000   -0.40699
63040.0000    0.03156
63080.0000    0.13000
63120.0000   -0.09536
63160.0000   -0.04168
63200.0000   -0.15298
63240.0000    0.10291
63280.0000   -0.09972
63320.0000   -0.06076
63360.0000   -0.08228
63400.0000   -0.03936
63440.0000    0.18829
63480.0000    0.11220
63520.0000    0.00853
63560.0000   -0.19281
63600.0000    0.00269
63640.0000   -0.02981
63680.0000   -0.15488
63720.0000    0.03130
63760.0000    0.07797
63800.0000   -0.01667
63840.0000   -0.07669
63880.0000    0.12911
63920.0000    0.04875
63960.0000   -0.00724
64000.0000   -0.12455
64040.0000   -0.02198
64080.0000   -0.11573
64120.0000   -0.43445
64160.0000    0.16875
64200.0000   -0.16301
64240.0000   -0.03424
64280.0000    0.20371
64320.0000   -0.33400
64360.0000   -0.24608
64400.0000   -0.39254
64440.0000   -0.04382
64480.0000    0.23447
64520.0000    0.12161
64560.0000    0.07639
64600.0000   -0.21187
64640.0000   -0.04014
64680.0000   -0.35366
64720.0000   -0.13460
64760.0000    0.10898
64800.0000    0.08185
64840.0000    0.17165
64880.0000    0.24901
64920.0000    0.11503
64960.0000    0.18460
65000.0000    0.15480
65040.0000    0.22100
65080.0000    0.31213
65120.0000    0.25100
65160.0000    0.25029
65200.0000    0.24173
65240.0000   -0.28573
65280.0000    0.22881
65320.0000    0.23765
65360.0000    0.18676
65400.0000    0.36255
65440.0000    0.09402
65480.0000    0.32264
65520.0000    0.17385
65560.0000    0.23242
65600.0000    0.15055
65640.0000    0.18729
65680.0000    0.06496
65720.0000    0.13635
65760.0000    0.23136
65800.0000    0.19722
65840.0000    0.18517
65880.0000    0.00857
65920.0000    0.25934
65960.0000    0.09468
66000.0000    0.26753
66040.0000    0.12680
66080.0000   -0.07527
66120.0000   -0.00047
66160.0000   -0.08559
66200.0000    0.11217
66240.0000    0.15247
66280.0000    0.02259
66320.0000    0.18223
66360.0000    0.02533
66400.0000   -0.02794
66440.0000   -0.48607
66480.0000   -0.32278
66520.0000   -0.01739
66560.0000   -0.21222
66600.0000    0.15966
66640.0000    0.03247
66680.0000   -0.12555
66720.0000    0.19351
66760.0000   -0.21547
66800.0000    0.08217
66840.0000   -0.08118
66880.0000    0.01211
66920.0000    0.02261
66960.0000   -0.07180
67000.0000    0.00084
67040.0000    0.10256
67080.0000   -0.04854
67120.0000   -0.26589
67160.0000   -0.04943
67200.0000    0.06844
67240.0000   -0.03285
67280.0000    0.13845
67320.0000    0.15077
67360.0000    0.16337
67400.0000   -0.24225
67440.0000   -0.05154
67480.0000   -0.15890
67520.0000    0.00709
67560.0000   -0.09630
67600.0000   -0.39171
67640.0000   -0.23281
67680.0000    0.04435
67720.0000   -0.05165
67760.0000   -0.30340
67800.0000   -0.17323
67840.0000   -0.14210
67880.0000   -0.20489
67920.0000   -0.51522
67960.0000   -0.59576
68000.0000   -0.38588
68040.0000   -0.43140
68080.0000   -0.45462
68120.0000   -0.33977
68160.0000   -0.34437
68200.0000   -0.43127
68240.0000    0.03995
68280.0000   -0.07555
68320.0000   -0.63029
68360.0000   -0.32115
68400.0000   -0.41723
68440.0000   -0.19041
68480.0000   -0.16086
68520.0000   -0.51276
68560.0000   -0.40915
68600.0000   -0.22416
68640.0000   -0.25427
68680.0000   -0.44966
68720.0000   -0.47099
68760.0000   -0.30893
68800.0000   -0.42487
68840.0000   -0.46591
68880.0000   -0.57685
68920.0000   -0.44304
68960.0000   -0.43678
69000.0000   -0.48021
69040.0000   -0.53982
69080.0000   -0.47516
69120.0000    0.04929
69160.0000    0.23454
69200.0000    0.46714
69240.0000    0.29707
69280.0000    0.46170
69320.0000    0.12489
69360.0000    0.33576
69400.0000    0.21924
69440.0000    0.21852
69480.0000    0.24415
69520.0000    0.21584
69560.0000    0.21379
69600.0000    0.32699
69640.0000    0.24738
69680.0000    0.23966
69720.0000    0.85104
69760.0000    0.23740
69800.0000    0.03511
69840.0000    0.18612
69880.0000    0.56157
69920.0000    0.57519
69960.0000    0.19098
70000.0000    0.29177
70040.0000    0.13258
70080.0000    0.24224
70120.0000    0.20492
70160.0000    0.22683
70200.0000    0.07840
70240.0000    0.19724
70280.0000    0.36313
70320.0000    0.35473
70360.0000    0.53559
70400.0000    0.38757
70440.0000    0.14783
70480.0000    0.48254
70520.0000    0.55878
70560.0000    0.57563
70600.0000    0.54144
70640.0000    0.47123
70680.0000    0.67661
70720.0000    0.53202
70760.0000    0.60156
70800.0000    0.34750
70840.0000    0.15112
70880.0000    0.47927
70920.0000    0.51322
70960.0000    0.27526
71000.0000    0.44898
71040.0000    0.43379
71080.0000    0.58754
71120.0000    0.22105
71160.0000    0.44509
71200.0000    0.53207
71240.0000    0.54371
71280.0000    0.42341
71320.0000    0.34007
71360.0000    0.28215
71400.0000    0.47886
71440.0000    0.40606
71480.0000    0.09523
71520.0000    0.44863
71560.0000    0.37066
71600.0000    0.30176
71640.0000    0.54912
71680.0000    0.26677
71720.0000    0.41095
71760.0000    0.23287
71800.0000    0.46844
71840.0000    0.64106
71880.0000    0.57321
71920.0000    0.46762
71960.0000    0.50265
72000.0000    0.57468
72040.0000    0.45409
72080.0000    0.51899
72120.0000    0.59845
72160.0000    0.54106
72200.0000    0.47528
72240.0000    0.60309
72280.0000    0.39441
72320.0000    0.45254
72360.0000    0.34469
72400.0000    0.24051
72440.0000    0.41757
72480.0000    0.43837
72520.0000    0.57004
72560.0000    0.60215
72600.0000    0.57437
72640.0000    0.61958
72680.0000    0.62926
72720.0000    0.58084
72760.0000    0.60420
72800.0000    0.67246
72840.0000    0.45125
72880.0000    0.44943
72920.0000    0.50919
72960.0000    0.31562
73000.0000    0.33771
73040.0000    0.51267
73080.0000    0.55381
73120.0000    0.57423
73160.0000    0.57967
73200.0000    0.41483
73240.0000    0.62383
73280.0000    0.59454
73320.0000    0.61865
73360.0000    0.54090
73400.0000    0.48679
73440.0000    0.71003
73480.0000    0.54739
73520.0000    0.45189
73560.0000    0.59656
73600.0000    0.34832
73640.0000    0.42955
73680.0000    0.31583
73720.0000    0.37536
73760.0000    0.39790
73800.0000    0.39559
73840.0000    0.30495
73880.0000    0.48220
73920.0000    0.46748
73960.0000    0.33222
74000.0000    0.40058
74040.0000    0.28685
74080.0000    0.49249
74120.0000    0.55733
74160.0000    0.64607
74200.0000    0.56317
74240.0000    0.55735
74280.0000    0.61261
74320.0000    0.60219
74360.0000    0.71824
74400.0000    0.56465
74440.0000    0.45835
74480.0000    0.60339
74520.0000    0.42541
74560.0000    0.47427
74600.0000    0.55547
74640.0000    0.51866
74680.0000    0.43223
74720.0000    0.61757
74760.0000    0.70824
74800.0000    0.42226
74840.0000    0.53583
74880.0000    0.47578
74920.0000    0.44931
74960.0000    0.43905
75000.0000    0.42841
75040.0000    0.49179
75080.0000    0.51236
75120.0000    0.63825
75160.0000    0.47450
75200.0000    0.54636
75240.0000    0.64945
75280.0000    0.47533
75320.0000    0.42001
75360.0000    0.34662
75400.0000    0.48256
75440.0000    0.55804
75480.0000    0.41548
75520.0000    0.44793
75560.0000    0.72303
75600.0000    0.39163
75640.0000    0.40797
75680.0000    0.33946
75720.0000    0.59074
75760.0000    0.45484
75800.0000    0.38535
75840.0000    0.47365
75880.0000    0.54138
75920.0000    0.30351
75960.0000    0.48109
76000.0000    0.50769
76040.0000    0.27561
76080.0000    0.35705
76120.0000    0.42303
76160.0000    0.15561
76200.0000    0.29311
76240.0000    0.32072
76280.0000    0.12937
76320.0000    0.43296
76360.0000    0.13079
76400.0000    0.29725
76440.0000    0.55358
76480.0000    0.62096
76520.0000    0.72383
76560.0000    0.29002
76600.0000    0.44603
76640.0000    0.42485
76680.0000    0.50669
76720.0000    0.50419
76760.0000    0.34372
76800.0000    0.46607
76840.0000    0.58199
76880.0000    0.63473
76920.0000    0.47639
76960.0000    0.56976
77000.0000    0.67564
77040.0000    0.21406
77080.0000    0.61255
77120.0000    0.30871
77160.0000    0.55329
77200.0000    0.43604
77240.0000    0.50262
77280.0000    0.50661
77320.0000    0.68788
77360.0000    0.16275
77400.0000    0.37552
77440.0000    0.49804
77480.0000    0.50403
77520.0000    0.66518
77560.0000    0.46525
77600.0000    0.42271
77640.0000    0.60391
77680.0000    0.69977
77720.0000    0.60046
77760.0000    0.62557
77800.0000    0.64111
77840.0000    0.79206
77880.0000    0.52111
77920.0000    0.51630
77960.0000    0.51796
78000.0000    0.73590
78040.0000    0.61365
78080.0000    0.67176
78120.0000    0.54311
78160.0000    0.05470
78200.0000    0.56444
78240.0000    0.54042
78280.0000    0.42346
78320.0000    0.48133
78360.0000    0.50883
78400.0000    0.47153
78440.0000    0.48350
78480.0000    0.53949
78520.0000    0.32837
78560.0000    0.41783
78600.0000    0.34323
78640.0000    0.48408
78680.0000    0.48546
78720.0000    0.63335
78760.0000    0.58357
78800.0000    0.52230
78840.0000    0.46760
78880.0000    0.42273
78920.0000    0.56441
78960.0000    0.40267
79000.0000    0.45079
79040.0000    0.47412
79080.0000    0.47090
79120.0000    0.40083
79160.0000    0.53986
79200.0000    0.58765
79240.0000    0.69079
79280.0000    0.64685
79320.0000    0.50830
79360.0000    0.07827
79400.0000   -0.11733
79440.0000   -0.08185
79480.0000   -0.31333
79520.0000   -0.48425
79560.0000   -0.15841
79600.0000   -0.17480
79640.0000   -0.23203
79680.0000   -0.45758
79720.0000    0.17735
79760.0000    0.09362
79800.0000    0.04664
79840.0000    0.14463
79880.0000    0.01377
79920.0000    0.21464
79960.0000    0.09711
80000.0000    0.04938
80040.0000   -0.21084
80080.0000   -0.01216
80120.0000    0.15302
80160.0000    0.11984
80200.0000    0.16992
80240.0000    0.15150
80280.0000    0.26357
80320.0000   -0.06172
80360.0000    0.04711
80400.0000   -0.00121
80440.0000   -0.16417
80480.0000   -0.32408
80520.0000   -0.31977
80560.0000    0.14232
80600.0000    0.57230
80640.0000    0.16028
80680.0000    0.18157
80720.0000    0.15161
80760.0000    0.14412
80800.0000    0.28386
80840.0000    0.32583
80880.0000   -0.26569
80920.0000   -0.11937
80960.0000   -0.15838
81000.0000    0.08136
81040.0000    0.06303
81080.0000   -0.06535
81120.0000    0.08122
81160.0000   -0.03539
81200.0000   -0.51745
81240.0000    0.00433
81280.0000   -0.39732
81320.0000   -0.01464
81360.0000   -0.17185
81400.0000    0.06244
81440.0000    0.15078
81480.0000    0.14879
81520.0000    0.08813
81560.0000    0.08553
81600.0000   -0.11650
81640.0000   -0.06113
81680.0000    0.13135
81720.0000    0.00757
81760.0000    0.10511
81800.0000    0.20560
81840.0000    0.50402
81880.0000    0.19592
81920.0000    0.23129
81960.0000    0.06127
82000.0000   -0.15617
82040.0000    0.05717
82080.0000    0.19574
82120.0000   -0.16953
82160.0000    0.19090
82200.0000    0.03704
82240.0000   -0.27121
82280.0000    0.04082
82320.0000   -0.26731
82360.0000   -0.15100
82400.0000   -0.58393
82440.0000    0.12332
82480.0000   -0.19088
82520.0000   -0.24112
82560.0000   -0.58835
82600.0000   -0.27103
82640.0000   -0.03811
82680.0000   -0.14808
82720.0000    0.00956
82760.0000   -0.06621
82800.0000    0.12058
82840.0000    0.52988
82880.0000    0.07809
82920.0000    0.07838
82960.0000    0.54670
83000.0000    0.29286
83040.0000    0.24185
83080.0000   -0.09232
83120.0000   -0.19831
83160.0000   -0.35352
83200.0000   -0.37562
83240.0000   -0.44268
83280.0000    0.46683
83320.0000    0.20039
83360.0000    0.47717
83400.0000    0.23207
83440.0000    0.10718
83480.0000    0.39008
83520.0000    0.04778
83560.0000    0.53491
83600.0000    0.54625
83640.0000    0.55546
83680.0000    0.58009
83720.0000    0.24047
83760.0000    0.37130
83800.0000    0.30155
83840.0000    0.20357
83880.0000    0.46785
83920.0000    0.29289
83960.0000    0.03100
84000.0000   -0.28627
84040.0000   -0.45282
84080.0000   -0.41046
84120.0000   -0.30419
84160.0000    0.04017
84200.0000   -0.29345
84240.0000   -0.28019
84280.0000   -0.24987
84320.0000   -0.03553
84360.0000   -0.25878
84400.0000   -0.18149
84440.0000   -0.33766
84480.0000   -0.46608
84520.0000    0.01016
84560.0000   -0.23854
84600.0000   -0.13406
84640.0000   -0.05001
84680.0000   -0.02079
84720.0000   -0.06001
84760.0000   -0.03696
84800.0000   -0.16878
84840.0000    0.01840
84880.0000    0.49522
84920.0000    0.28115
84960.0000    0.32813
85000.0000    0.36155
85040.0000    0.36195
85080.0000    0.11519
85120.0000    0.10008
85160.0000    0.06821
85200.0000   -0.05501
85240.0000   -0.07113
85280.0000    0.24702
85320.0000    0.04185
85360.0000   -0.12624
85400.0000   -0.03999
85440.0000    0.05524
85480.0000   -0.20578
85520.0000   -0.12191
85560.0000   -0.14413
85600.0000   -0.42238
85640.0000    0.02971
85680.0000    0.09549
85720.0000    0.05979
85760.0000    0.28362
85800.0000    0.50425
85840.0000    0.19500
85880.0000    0.07065
85920.0000   -0.06676
85960.0000    0.06936
86000.0000    0.08520
86040.0000   -0.00911
86080.0000    0.46047
86120.0000    0.11013
86160.0000    0.36575
86200.0000    0.38414
86240.0000    0.15570
86280.0000    0.08873
86320.0000   -0.02968
86360.0000    0.21684
86400.0000    0.25452
86440.0000   -0.15192
86480.0000    0.25120
86520.0000    0.02026
86560.0000    0.13743
86600.0000    0.01626
86640.0000    0.03123
86680.0000    0.18127
86720.0000    0.21821
86760.0000    0.18931
86800.0000   -0.05875
86840.0000    0.02552
86880.0000   -0.06725
86920.0000   -0.05430
86960.0000   -0.29874
87000.0000   -0.01412
87040.0000    0.18795
87080.0000   -0.44272
87120.0000   -0.40152
87160.0000   -0.14622
87200.0000    0.12602
87240.0000   -0.02318
87280.0000    0.03794
87320.0000    0.25754
87360.0000    0.37337
87400.0000    0.34349
87440.0000    0.30215
87480.0000    0.08748
87520.0000    0.18685
87560.0000   -0.04446
87600.0000    0.38293
87640.0000    0.07313
87680.0000    0.00835
87720.0000   -0.10924
87760.0000    0.19023
87800.0000   -0.05160
87840.0000   -0.05433
87880.0000    0.14617
87920.0000    0.29607
87960.0000    0.06380
88000.0000   -0.18181
88040.0000   -0.22107
88080.0000   -0.12160
88120.0000   -0.20690
88160.0000   -0.62438
88200.0000   -0.37413
88240.0000   -0.13415
88280.0000   -0.07147
88320.0000   -0.17257
88360.0000    0.10299
88400.0000   -0.30963
88440.0000   -0.27325
88480.0000   -0.24105
88520.0000   -0.21725
88560.0000   -0.23288
88600.0000   -0.37464
88640.0000    0.03274
88680.0000   -0.45589
88720.0000   -0.11023
88760.0000   -0.12384
88800.0000   -0.22575
88840.0000   -0.34434
88880.0000   -0.43971
88920.0000   -0.26379
88960.0000   -0.35658
89000.0000   -0.33153
89040.0000   -0.29281
89080.0000   -0.23874
89120.0000   -0.41819
89160.0000   -0.06220
89200.0000   -0.07390
89240.0000    0.08483
89280.0000   -0.03756
89320.0000   -0.12671
89360.0000    0.03328
89400.0000    0.26361
89440.0000    0.10869
89480.0000    0.10066
89520.0000   -0.26434
89560.0000    0.05847
89600.0000   -0.05243
89640.0000    0.15522
89680.0000    0.17795
89720.0000    0.13654
89760.0000    0.13884
89800.0000    0.01410
89840.0000   -0.41652
89880.0000   -0.14259
89920.0000    0.02040
89960.0000    0.22727
90000.0000   -0.04203
90040.0000    0.08296
90080.0000    0.10114
90120.0000    0.11090
90160.0000   -0.01085
90200.0000    0.12434
90240.0000   -0.29645
90280.0000    0.11243
90320.0000   -0.08786
90360.0000    0.05519
90400.0000    0.20116
90440.0000   -0.43212
90480.0000   -0.12419
90520.0000    0.16575
90560.0000   -0.37453
90600.0000   -0.33207
90640.0000    0.05050
90680.0000   -0.13848
90720.0000   -0.09069
90760.0000   -0.48505
90800.0000   -0.17370
90840.0000   -0.13473
90880.0000    0.21598
90920.0000   -0.16113
90960.0000    0.02328
91000.0000    0.23890
91040.0000   -0.16735
91080.0000    0.08960
91120.0000    0.05624
91160.0000    0.05488
91200.0000    0.15986
91240.0000    0.21677
91280.0000    0.26861
91320.0000    0.50721
91360.0000    0.55706
91400.0000    0.41105
91440.0000    0.31017
91480.0000    0.26322
91520.0000    0.26781
91560.0000    0.15415
91600.0000    0.27328
91640.0000    0.18788
91680.0000    0.34593
91720.0000    0.53234
91760.0000    0.17459
91800.0000    0.00136
91840.0000    0.40560
91880.0000    0.09902
91920.0000    0.20810
91960.0000    0.29821
92000.0000    0.33471
92040.0000    0.21689
92080.0000    0.08866
92120.0000   -0.20323
92160.0000   -0.27708
92200.0000   -0.16562
92240.0000   -0.10771
92280.0000    0.10319
92320.0000    0.58383
92360.0000    0.25011
92400.0000    0.42837
92440.0000    0.65023
92480.0000    0.63282
92520.0000    0.23915
92560.0000    0.51382
92600.0000    0.56873
92640.0000    0.53561
92680.0000    0.29190
92720.0000    0.42156
92760.0000    0.54706
92800.0000    0.64745
92840.0000    0.60483
92880.0000    0.60718
92920.0000    0.60281
92960.0000    0.53756
93000.0000    0.48243
93040.0000    0.42798
93080.0000    0.53579
93120.0000    0.33803
93160.0000    0.47630
93200.0000    0.59624
93240.0000    0.54437
93280.0000    0.49777
93320.0000    0.55766
93360.0000    0.37659
93400.0000    0.69309
93440.0000    0.52143
93480.0000    0.49478
93520.0000    0.44190
93560.0000    0.56224
93600.0000    0.63422
93640.0000    0.61263
93680.0000    0.63317
93720.0000    0.40925
93760.0000    0.80465
93800.0000    0.31803
93840.0000    0.45184
93880.0000    0.54081
93920.0000    0.41071
93960.0000    0.68438
94000.0000    0.60525
94040.0000    0.61648
94080.0000    0.55317
94120.0000    0.48321
94160.0000    0.40988
94200.0000    0.50420
94240.0000    0.45580
94280.0000    0.35394
94320.0000    0.43942
94360.0000    0.56413
94400.0000    0.13112
94440.0000    0.64597
94480.0000    0.46881
94520.0000    0.60018
94560.0000    0.81188
94600.0000    0.78034
94640.0000    0.40332
94680.0000    0.54746
94720.0000    0.30447
94760.0000    0.65213
94800.0000    0.54350
94840.0000    0.57850
94880.0000    0.55916
94920.0000    0.51878
94960.0000    0.49718
95000.0000    0.71893
95040.0000    0.50459
95080.0000    0.45835
95120.0000    0.38965
95160.0000    0.54926
95200.0000    0.41761
95240.0000    0.51637
95280.0000    0.54297
95320.0000    0.36483
95360.0000    0.55467
95400.0000    0.56690
95440.0000    0.50785
95480.0000    0.49329
95520.0000    0.49712
95560.0000    0.27551
95600.0000    0.18214
95640.0000    0.41548
95680.0000    0.18279
95720.0000    0.29513
95760.0000    0.48795
95800.0000    0.37967
95840.0000    0.32019
95880.0000    0.50828
95920.0000    0.35584
95960.0000    0.32408
96000.0000    0.37649
96040.0000    0.15050
96080.0000   -0.01563
96120.0000    0.27810
96160.0000    0.36561
96200.0000    0.36807
96240.0000    0.21624
96280.0000    0.28743
96320.0000    0.34792
96360.0000    0.38006
96400.0000    0.18486
96440.0000    0.12361
96480.0000    0.18687
96520.0000    0.65063
96560.0000   -0.45209
96600.0000   -0.08831
96640.0000    0.01478
96680.0000    0.09042
96720.0000    0.50583
96760.0000    0.39115
96800.0000    0.09106
96840.0000    0.22559
96880.0000    0.07090
96920.0000    0.38004
96960.0000    0.40923
97000.0000    0.37744
97040.0000    0.00636
97080.0000    0.38305
97120.0000   -0.03373
97160.0000    0.08672
97200.0000   -0.13720
97240.0000    0.00253
97280.0000   -0.16146
97320.0000   -0.22786
97360.0000    0.16930
97400.0000   -0.32884
97440.0000   -0.01080
97480.0000    0.26644
97520.0000    0.10527
97560.0000   -0.22350
97600.0000   -0.17279
97640.0000   -0.00680
97680.0000   -0.00534
97720.0000   -0.27128
97760.0000   -0.08759
97800.0000   -0.08513
97840.0000   -0.00727
97880.0000   -0.12539
97920.0000    0.14586
97960.0000   -0.04170
98000.0000   -0.03351
98040.0000    0.06540
98080.0000   -0.10982
98120.0000    0.15944
98160.0000   -0.16787
98200.0000   -0.09311
98240.0000   -0.01187
98280.0000    0.05237
98320.0000   -0.00200
98360.0000   -0.10389
98400.0000    0.01157
98440.0000   -0.10806
98480.0000   -0.19795
98520.0000    0.11247
98560.0000   -0.17284
98600.0000    0.04446
98640.0000   -0.11119
98680.0000    0.09608
98720.0000    0.11329
98760.0000    0.10354
98800.0000    0.10429
98840.0000    0.14805
98880.0000   -0.06940
98920.0000    0.01516
98960.0000   -0.11765
99000.0000   -0.15097
99040.0000    0.06183
99080.0000    0.10298
99120.0000    0.09670
99160.0000    0.09761
99200.0000    0.04121
99240.0000    0.35099
99280.0000    0.15645
99320.0000    0.07839
99360.0000   -0.06115
99400.0000   -0.07251
99440.0000   -0.00835
99480.0000    0.20593
99520.0000   -0.01741
99560.0000    0.25873
99600.0000    0.10596
99640.0000    0.00439
99680.0000    0.03926
99720.0000    0.06918
99760.0000    0.02323
99800.0000   -0.09370
99840.0000    0.09604
99880.0000   -0.09637
99920.0000    0.00591
99960.0000    0.00197
100000.0000    0.05813
100040.0000    0.11512
100080.0000    0.17675
100120.0000    0.11266
100160.0000   -0.03434
100200.0000    0.19269
100240.0000    0.01827
100280.0000   -0.00899
100320.0000    0.20273
100360.0000    0.08568
100400.0000   -0.04961
100440.0000   -0.24373
100480.0000   -0.07719
100520.0000   -0.11472
100560.0000   -0.10359
100600.0000   -0.03583
100640.0000   -0.11061
100680.0000   -0.14980
100720.0000    0.14303
100760.0000   -0.04876
100800.0000    0.19793
100840.0000    0.02808
100880.0000   -0.37015
100920.0000   -0.40932
100960.0000   -0.24389
101000.0000   -0.23367
101040.0000   -0.42047
101080.0000    0.18479
101120.0000   -0.10821
101160.0000   -0.40996
101200.0000   -0.00838
101240.0000   -0.33494
101280.0000   -0.28386
101320.0000   -0.64435
101360.0000   -0.39158
101400.0000   -0.25186
101440.0000   -0.30981
101480.0000   -0.55831
101520.0000   -0.12422
101560.0000   -0.48569
101600.0000   -0.27320
101640.0000   -0.47240
101680.0000   -0.78630
101720.0000   -0.64492
101760.0000   -0.79006
101800.0000   -0.73469
101840.0000   -0.41174
101880.0000   -0.11473
101920.0000   -0.36817
101960.0000   -0.00419
102000.0000   -0.28217
102040.0000    0.23953
102080.0000    0.23363
102120.0000    0.09835
102160.0000   -0.10953
102200.0000    0.07259
102240.0000   -0.09620
102280.0000   -0.02728
102320.0000   -0.08029
102360.0000    0.14837
102400.0000   -0.20442
102440.0000   -0.05542
102480.0000    0.16130
102520.0000    0.07589
102560.0000    0.17062
102600.0000   -0.14782
102640.0000   -0.28985
102680.0000   -0.18552
102720.0000   -0.00881
102760.0000   -0.05061
102800.0000   -0.43827
102840.0000   -0.04933
102880.0000    0.24343
102920.0000   -0.12107
102960.0000    0.10761
103000.0000    0.24053
103040.0000    0.33923
103080.0000    0.30859
103120.0000    0.10900
103160.0000   -0.21515
103200.0000    0.18991
103240.0000    0.20036
103280.0000    0.14939
103320.0000   -0.11122
103360.0000    0.24589
103400.0000    0.02590
103440.0000    0.08016
103480.0000    0.16170
103520.0000    0.20366
103560.0000    0.10737
103600.0000    0.21648
103640.0000    0.31449
103680.0000    0.10076
103720.0000    0.12853
103760.0000    0.19474
103800.0000    0.10591
103840.0000    0.09768
103880.0000   -0.05531
103920.0000    0.20701
103960.0000   -0.03258
104000.0000    0.09561
104040.0000    0.02448
104080.0000   -0.09963
104120.0000   -0.01625
104160.0000    0.03854
104200.0000   -0.14726
104240.0000   -0.11961
104280.0000   -0.14821
104320.0000   -0.32571
104360.0000   -0.08984
104400.0000   -0.39744
104440.0000   -0.15159
104480.0000   -0.08642
104520.0000   -0.06742
104560.0000   -0.02661
104600.0000   -0.13572
104640.0000    0.20069
104680.0000   -0.27542
104720.0000   -0.00288
104760.0000   -0.29561
104800.0000   -0.38590
104840.0000   -0.31860
104880.0000   -0.49446
104920.0000   -0.35083
104960.0000   -0.31629
105000.0000   -0.27201
105040.0000   -0.51977
105080.0000   -0.69704
105120.0000   -0.63049
105160.0000   -0.62423
105200.0000   -0.47555
105240.0000   -0.28555
105280.0000   -0.32951
105320.0000   -0.57137
105360.0000   -0.53302
105400.0000   -0.47209
105440.0000   -0.10367
105480.0000   -0.04165
105520.0000    0.10182
105560.0000   -0.09178
105600.0000   -0.10294
105640.0000   -0.13574
105680.0000    0.09220
105720.0000    0.10918
105760.0000   -0.13104
105800.0000    0.07953
105840.0000   -0.22662
105880.0000   -0.60097
105920.0000   -0.08049
105960.0000   -0.19038
106000.0000   -0.44480
106040.0000   -0.42143
106080.0000   -0.51349
106120.0000   -0.06062
106160.0000    0.07381
106200.0000   -0.24431
106240.0000    0.01496
106280.0000   -0.10308
106320.0000   -0.24123
106360.0000   -0.29671
106400.0000    0.02167
106440.0000   -0.00195
106480.0000   -0.05405
106520.0000    0.25478
106560.0000    0.11145
106600.0000   -0.14203
106640.0000   -0.21352
106680.0000    0.00009
106720.0000   -0.05138
106760.0000    0.06236
106800.0000   -0.05389
106840.0000    0.08316
106880.0000    0.20416
106920.0000    0.33656
106960.0000    0.34436
107000.0000    0.03616
107040.0000    0.23188
107080.0000    0.31559
107120.0000    0.30174
107160.0000    0.14727
107200.0000    0.28332
107240.0000   -0.10482
107280.0000   -0.02360
107320.0000    0.01107
107360.0000    0.34714
107400.0000    0.16944
107440.0000   -0.42145
107480.0000    0.24400
107520.0000    0.26571
107560.0000    0.46180
107600.0000    0.25339
107640.0000    0.16161
107680.0000    0.43977
107720.0000    0.21539
107760.0000    0.21451
107800.0000    0.23180
107840.0000    0.23828
107880.0000    0.02083
107920.0000   -0.00209
107960.0000   -0.04742
108000.0000   -0.06342
108040.0000   -0.26818
108080.0000   -0.00305
108120.0000   -0.12524
108160.0000    0.04802
108200.0000   -0.08315
108240.0000   -0.36885
108280.0000   -0.36925
108320.0000   -0.32776
108360.0000   -0.21308
108400.0000   -0.37583
108440.0000   -0.55341
108480.0000   -0.50897
108520.0000   -0.21548
108560.0000   -0.16555
108600.0000   -0.07810
108640.0000   -0.15837
108680.0000   -0.52914
108720.0000   -0.43724
108760.0000   -0.47290
108800.0000   -0.21042
108840.0000   -0.10657
108880.0000   -0.49804
108920.0000   -0.18029
108960.0000    0.12508
109000.0000    0.00921
109040.0000   -0.32333
109080.0000    0.15057
109120.0000    0.15518
109160.0000    0.05440
109200.0000    0.13615
109240.0000    0.18006
109280.0000   -0.05535
109320.0000   -0.18797
109360.0000    0.09275
109400.0000    0.16334
109440.0000    0.19613
109480.0000    0.14239
109520.0000    0.26116
109560.0000    0.10302
109600.0000   -0.01545
109640.0000   -0.23920
109680.0000   -0.20851
109720.0000   -0.47490
109760.0000   -0.46581
109800.0000   -0.53905
109840.0000   -0.35266
109880.0000   -0.51562
109920.0000   -0.16372
109960.0000   -0.52214
110000.0000   -0.63573
110040.0000   -0.23757
110080.0000   -0.28226
110120.0000   -0.17061
110160.0000   -0.05626
110200.0000   -0.40875
110240.0000   -0.39319
110280.0000   -0.38302
110320.0000   -0.18122
110360.0000   -0.54016
110400.0000   -0.31431
110440.0000   -0.28845
110480.0000   -0.43990
110520.0000   -0.53239
110560.0000   -0.37362
110600.0000   -0.22903
110640.0000   -0.09889
110680.0000   -0.33480
110720.0000   -0.52793
110760.0000   -0.33993
110800.0000   -0.50338
110840.0000   -0.49525
110880.0000   -0.89118
110920.0000   -0.82028
110960.0000   -0.27784
111000.0000   -0.21975
111040.0000   -0.30225
111080.0000   -0.51625
111120.0000   -0.22350
111160.0000    0.05560
111200.0000   -0.19468
111240.0000   -0.31949
111280.0000   -0.64924
111320.0000   -0.75410
111360.0000   -0.63833
111400.0000   -0.63464
111440.0000   -0.25483
111480.0000   -0.27615
111520.0000   -0.31314
111560.0000   -0.52189
111600.0000   -0.62305
111640.0000   -0.36405
111680.0000   -0.54780
111720.0000   -0.34737
111760.0000   -0.38130
111800.0000   -0.45836
111840.0000   -0.23165
111880.0000   -0.39955
111920.0000   -0.24678
111960.0000   -0.44657
112000.0000   -0.67308
112040.0000   -0.26789
112080.0000   -0.55661
112120.0000   -0.61831
112160.0000   -0.33237
112200.0000   -0.48234
112240.0000   -0.43908
112280.0000   -0.59025
112320.0000   -0.52210
112360.0000   -0.57334
112400.0000   -0.49297
112440.0000   -0.45040
112480.0000   -0.59041
112520.0000   -0.63030
112560.0000   -0.40465
112600.0000   -0.62883
112640.0000   -0.42611
112680.0000   -0.82551
112720.0000   -0.61802
112760.0000   -0.51073
112800.0000   -0.60564
112840.0000   -0.46414
112880.0000   -0.86309
112920.0000   -0.95790
112960.0000   -1.02269
113000.0000   -0.87939
113040.0000   -0.83392
113080.0000   -0.63197
113120.0000   -0.71018
113160.0000   -0.76968
113200.0000   -0.59024
113240.0000   -0.74082
113280.0000   -0.57336
113320.0000   -0.90183
113360.0000   -0.51395
113400.0000   -0.78062
113440.0000   -0.53881
113480.0000   -0.60109
113520.0000   -0.76795
113560.0000   -0.58778
113600.0000   -0.65744
113640.0000   -0.57646
113680.0000   -0.79025
113720.0000   -0.51339
113760.0000   -0.35181
113800.0000   -0.51090
113840.0000   -0.72004
113880.0000   -0.52296
113920.0000   -0.81597
113960.0000   -0.53810
114000.0000   -0.59415
114040.0000   -0.33754
114080.0000   -0.25386
114120.0000   -0.16956
114160.0000   -0.41244
114200.0000   -0.11959
114240.0000   -0.09455
114280.0000   -0.30471
114320.0000   -0.05306
114360.0000   -0.16309
114400.0000   -0.50135
114440.0000   -0.29755
114480.0000   -0.38183
114520.0000   -0.56290
114560.0000   -0.49141
114600.0000   -0.83342
114640.0000   -0.52762
114680.0000   -0.70311
114720.0000   -0.58195
114760.0000   -0.59209
114800.0000   -0.62486
114840.0000   -0.77483
114880.0000   -0.37723
114920.0000   -0.57003
114960.0000   -0.33634
115000.0000   -0.64884
115040.0000   -0.37384
115080.0000   -0.12181
115120.0000   -0.33865
115160.0000   -0.50705
115200.0000   -0.39827
115240.0000   -0.54438
115280.0000   -0.64217
115320.0000   -0.55820
115360.0000   -0.15804
115400.0000   -0.33950
115440.0000   -0.71604
115480.0000   -0.55658
115520.0000   -0.28566
115560.0000   -0.75565
115600.0000   -0.75960
115640.0000   -0.72235
115680.0000   -0.83635
115720.0000   -0.62241
115760.0000   -0.41324
115800.0000   -0.52146
115840.0000   -0.29886
115880.0000   -0.53938
115920.0000   -0.23856
115960.0000   -0.45287
116000.0000   -0.53746
116040.0000   -0.54759
116080.0000   -0.63754
116120.0000   -0.85165
116160.0000   -0.24760
116200.0000   -0.40186
116240.0000   -0.54929
116280.0000   -0.14176
116320.0000   -0.55559
116360.0000   -0.27185
116400.0000   -0.37649
116440.0000   -0.53864
116480.0000   -0.38334
116520.0000   -0.14448
116560.0000   -0.36639
116600.0000   -0.39853
116640.0000   -0.34847
116680.0000   -0.32517
116720.0000   -0.87348
116760.0000   -0.84750
116800.0000   -0.86297
116840.0000   -0.75449
116880.0000   -0.56152
116920.0000   -0.57780
116960.0000   -0.59148
117000.0000   -0.23300
117040.0000   -0.26967
117080.0000   -0.62427
117120.0000   -0.40920
117160.0000   -0.66069
117200.0000   -0.47065
117240.0000   -0.35025
117280.0000   -0.43918
117320.0000   -0.35192
117360.0000   -0.43446
117400.0000   -0.05448
117440.0000   -0.05388
117480.0000   -0.20572
117520.0000   -0.34176
117560.0000   -0.38575
117600.0000   -0.53242
117640.0000   -0.20212
117680.0000   -0.48610
117720.0000   -0.57647
117760.0000   -0.61163
117800.0000   -0.41559
117840.0000   -0.60443
117880.0000   -0.25290
117920.0000   -0.17448
117960.0000   -0.32145
118000.0000   -0.63889
118040.0000    0.12226
118080.0000   -0.12635
118120.0000   -0.24749
118160.0000   -0.27784
118200.0000   -0.23543
118240.0000   -0.12545
118280.0000   -0.26633
118320.0000   -0.44880
118360.0000   -0.54145
118400.0000   -0.43972
118440.0000   -0.68582
118480.0000   -0.84009
118520.0000   -0.40132
118560.0000   -0.30713
118600.0000   -0.48284
118640.0000   -0.46015
118680.0000   -0.69580
118720.0000   -0.87185
118760.0000   -0.89520
118800.0000   -0.62270
118840.0000   -0.44462
118880.0000   -0.16771
118920.0000   -0.22503
118960.0000   -0.31270
119000.0000   -0.05496
119040.0000   -0.32421
119080.0000   -0.01626
119120.0000   -0.21003
119160.0000   -0.26092
119200.0000   -0.55583
119240.0000   -0.41565
119280.0000   -0.62761
119320.0000   -0.37570
119360.0000   -0.31939
119400.0000   -0.35407
119440.0000   -0.58765
119480.0000   -0.55356
119520.0000   -0.36756
119560.0000   -0.49269
119600.0000   -0.51205
119640.0000   -0.48737
119680.0000   -0.52026
119720.0000   -0.52196
119760.0000   -0.53695
119800.0000   -0.70909
119840.0000   -0.55786
119880.0000   -0.57782
119920.0000   -0.73926
119960.0000   -0.71226
120000.0000   -0.89794
120040.0000   -0.79525
120080.0000   -0.35475
120120.0000   -0.34002
120160.0000   -0.28114
120200.0000   -0.09124
120240.0000    0.03232
120280.0000    0.30309
120320.0000    0.19648
120360.0000    0.00790
120400.0000    0.13348
120440.0000    0.02304
120480.0000   -0.00068
120520.0000   -0.29495
120560.0000   -0.54914
120600.0000   -0.59853
120640.0000   -0.23899
120680.0000   -0.07495
120720.0000   -0.41507
120760.0000   -0.30117
120800.0000    0.01936
120840.0000   -0.66757
120880.0000   -0.35410
120920.0000   -0.23522
120960.0000   -0.27019
121000.0000   -0.83216
121040.0000   -0.63775
121080.0000   -0.67499
121120.0000   -0.71186
121160.0000   -0.65724
121200.0000   -0.67581
121240.0000   -0.38995
121280.0000   -0.47549
121320.0000   -0.50917
121360.0000   -0.30940
121400.0000   -0.58673
121440.0000   -0.71353
121480.0000   -0.64191
121520.0000   -0.70311
121560.0000   -0.52891
121600.0000   -0.70365
121640.0000   -0.68241
121680.0000   -0.59368
121720.0000   -0.38578
121760.0000   -0.19441
121800.0000    0.11147
121840.0000    0.04952
121880.0000    0.25506
121920.0000    0.16488
121960.0000    0.22104
122000.0000    0.38963
122040.0000    0.13919
122080.0000   -0.10185
122120.0000   -0.01143
122160.0000    0.29606
122200.0000    0.14293
122240.0000    0.15220
122280.0000    0.01911
122320.0000    0.32512
122360.0000    0.10553
122400.0000    0.15714
122440.0000    0.12689
122480.0000   -0.02398
122520.0000    0.15643
122560.0000    0.23597
122600.0000   -0.00852
122640.0000    0.17421
122680.0000    0.13397
122720.0000    0.26032
122760.0000    0.36438
122800.0000    0.12532
122840.0000    0.00080
122880.0000    0.07776
122920.0000    0.27828
122960.0000    0.03466
123000.0000   -0.00196
123040.0000    0.14780
123080.0000   -0.22722
123120.0000   -0.38102
123160.0000   -0.53786
123200.0000   -0.25343
123240.0000   -0.34279
123280.0000   -0.60841
123320.0000   -0.51547
123360.0000   -0.24801
123400.0000   -0.51992
123440.0000   -0.25758
123480.0000    0.04306
123520.0000    0.07455
123560.0000   -0.26270
123600.0000   -0.14562
123640.0000    0.10790
123680.0000   -0.15549
123720.0000    0.08121
123760.0000   -0.01285
123800.0000   -0.20266
123840.0000   -0.40719
123880.0000   -0.17859
123920.0000   -0.01449
123960.0000   -0.56335
124000.0000   -0.50800
124040.0000   -0.53780
124080.0000   -0.74049
124120.0000   -0.85530
124160.0000   -0.48025
124200.0000   -0.48415
124240.0000   -0.49573
124280.0000   -0.59527
124320.0000   -0.63789
124360.0000   -0.80333
124400.0000   -0.73118
124440.0000   -0.65911
124480.0000   -0.51638
124520.0000   -0.18883
124560.0000   -0.21944
124600.0000   -0.41990
124640.0000   -0.11215
124680.0000   -0.18359
124720.0000   -0.46968
124760.0000   -0.60945
124800.0000   -0.57344
124840.0000   -0.34513
124880.0000   -0.37927
124920.0000   -0.63377
124960.0000   -0.16353
125000.0000   -0.32490
125040.0000   -0.42036
125080.0000   -0.36562
125120.0000   -0.18577
125160.0000   -0.16919
125200.0000    0.06648
125240.0000    0.06102
125280.0000    0.21429
125320.0000   -0.02908
125360.0000    0.21374
125400.0000   -0.38645
125440.0000    0.06085
125480.0000   -0.16275
125520.0000   -0.18942
125560.0000   -0.05623
125600.0000    0.12998
125640.0000    0.14362
125680.0000   -0.02631
125720.0000   -0.16754
125760.0000    0.25288
125800.0000    0.00520
125840.0000    0.14330
125880.0000   -0.06471
125920.0000    0.10591
125960.0000   -0.29822
126000.0000   -0.37751
126040.0000   -0.34428
126080.0000   -0.36707
126120.0000   -0.45947
126160.0000   -0.67621
126200.0000   -0.33541
126240.0000   -0.42034
126280.0000   -0.50084
126320.0000   -0.19580
126360.0000    0.12318
126400.0000   -0.01911
126440.0000   -0.19346
126480.0000   -0.51794
126520.0000   -0.40978
126560.0000   -0.04971
126600.0000    0.03505
126640.0000    0.21866
126680.0000    0.16008
126720.0000   -0.07541
126760.0000   -0.59074
126800.0000   -0.53144
126840.0000    0.00019
126880.0000    0.30433
126920.0000   -0.05710
126960.0000   -0.16679
127000.0000   -0.65477
127040.0000   -0.25928
127080.0000   -0.24279
127120.0000   -0.24010
127160.0000   -0.19414
127200.0000   -0.31064
127240.0000   -0.52117
127280.0000   -0.34596
127320.0000   -0.22763
127360.0000   -0.34398
127400.0000    0.38794
127440.0000    0.01748
127480.0000   -0.13619
127520.0000    0.21924
127560.0000    0.27972
127600.0000    0.50680
127640.0000    0.25675
127680.0000    0.15587
127720.0000   -0.10996
127760.0000   -0.39205
127800.0000    0.04724
127840.0000   -0.03318
127880.0000   -0.24259
127920.0000   -0.04179
127960.0000    0.19646
128000.0000   -0.13124
128040.0000   -0.46475
128080.0000   -0.62241
128120.0000   -0.35410
128160.0000   -0.20298
128200.0000    0.00057
128240.0000   -0.19052
128280.0000   -0.15688
128320.0000    0.00447
128360.0000   -0.12003
128400.0000    0.05288
128440.0000   -0.05509
128480.0000   -0.04942
128520.0000    0.03936
128560.0000   -0.12656
128600.0000   -0.14288
128640.0000    0.13644
128680.0000    0.21253
128720.0000    0.25769
128760.0000   -0.03171
128800.0000   -0.54436
128840.0000    0.15113
128880.0000   -0.56635
128920.0000   -0.44320
128960.0000    0.13698
129000.0000    0.03215
129040.0000    0.07113
129080.0000    0.36715
129120.0000   -0.00655
129160.0000   -0.09489
129200.0000   -0.08507
129240.0000   -0.02435
129280.0000    0.02720
129320.0000    0.06713
129360.0000    0.24217
129400.0000    0.11107
129440.0000    0.18252
129480.0000    0.24881
129520.0000    0.18952
129560.0000   -0.26761
129600.0000   -0.38823
129640.0000   -0.03450
129680.0000   -0.15123
129720.0000   -0.09833
129760.0000   -0.07984
129800.0000    0.03580
129840.0000   -0.15057
129880.0000   -0.00299
129920.0000    0.02794
129960.0000   -0.08227
130000.0000   -0.45302
130040.0000   -0.52154
130080.0000    0.02856
130120.0000    0.04655
130160.0000    0.09698
130200.0000   -0.20209
130240.0000    0.07125
130280.0000   -0.04148
130320.0000   -0.07489
130360.0000   -0.49519
130400.0000    0.07019
130440.0000   -0.00045
130480.0000    0.10911
130520.0000    0.30002
130560.0000    0.04690
130600.0000    0.06493
130640.0000   -0.12615
130680.0000   -0.13271
130720.0000   -0.31890
130760.0000   -0.27558
130800.0000   -0.06249
130840.0000   -0.45813
130880.0000   -0.26840
130920.0000   -0.26545
130960.0000    0.11824
131000.0000    0.20867
131040.0000   -0.19984
131080.0000   -0.06642
131120.0000   -0.12750
131160.0000   -0.28896
131200.0000   -0.20867
131240.0000   -0.25958
131280.0000   -0.51359
131320.0000   -0.58779
131360.0000   -0.13084
131400.0000   -0.15269
131440.0000   -0.16848
131480.0000   -0.06429
131520.0000   -0.05928
131560.0000   -0.33969
131600.0000   -0.04921
131640.0000   -0.03870
131680.0000   -0.28455
131720.0000   -0.06374
131760.0000   -0.22401
131800.0000   -0.25658
131840.0000   -0.23796
131880.0000   -0.47201
131920.0000   -0.27392
131960.0000   -0.33799
132000.0000   -0.15134
132040.0000   -0.28288
132080.0000   -0.48093
132120.0000   -0.50112
132160.0000   -0.19618
132200.0000   -0.20237
132240.0000   -0.64876
132280.0000   -0.52259
132320.0000   -0.48483
132360.0000   -0.33868
132400.0000   -0.37043
132440.0000   -0.58814
132480.0000   -0.36204
132520.0000   -0.59886
132560.0000   -0.52368
132600.0000   -0.40948
132640.0000   -0.49907
132680.0000   -0.73223
132720.0000   -0.76864
132760.0000   -0.41800
132800.0000   -0.57043
132840.0000   -0.03097
132880.0000   -0.06153
132920.0000   -0.20986
132960.0000   -0.31798
133000.0000   -0.32067
133040.0000   -0.31553
133080.0000   -0.30502
133120.0000   -0.37572
133160.0000   -0.25701
133200.0000    0.02283
133240.0000   -0.25209
133280.0000   -0.24043
133320.0000    0.15486
133360.0000    0.02143
133400.0000   -0.11699
133440.0000   -0.22323
133480.0000   -0.40860
133520.0000   -0.28388
133560.0000   -0.14219
133600.0000   -0.09386
133640.0000   -0.38178
133680.0000   -0.29829
133720.0000   -0.29127
133760.0000   -0.13433
133800.0000   -0.08383
133840.0000   -0.13283
133880.0000    0.16063
133920.0000    0.05991
133960.0000    0.36301
134000.0000   -0.06541
134040.0000    0.00721
134080.0000    0.10970
134120.0000    0.30892
134160.0000    0.08829
134200.0000    0.24989
134240.0000    0.17663
134280.0000    0.05386
134320.0000   -0.20825
134360.0000    0.07237
134400.0000   -0.20853
134440.0000   -0.13284
134480.0000   -0.37354
134520.0000   -0.40467
134560.0000   -0.42223
134600.0000   -0.20912
134640.0000    0.09919
134680.0000    0.17640
134720.0000   -0.27420
134760.0000   -0.42643
134800.0000   -0.39671
134840.0000   -0.36369
134880.0000   -0.39239
134920.0000   -0.19427
134960.0000   -0.09020
135000.0000    0.04539
135040.0000    0.09154
135080.0000    0.09838
135120.0000    0.00508
135160.0000    0.11854
135200.0000    0.18238
135240.0000   -0.07928
135280.0000   -0.38761
135320.0000   -0.41154
135360.0000   -0.43267
135400.0000   -0.56196
135440.0000   -0.47166
135480.0000   -0.59042
135520.0000   -0.47887
135560.0000   -0.51963
135600.0000   -0.63805
135640.0000   -0.44103
135680.0000   -0.24135
135720.0000   -0.16055
135760.0000   -0.28535
135800.0000   -0.18712
135840.0000   -0.36174
135880.0000   -0.37768
135920.0000   -0.12916
135960.0000    0.05438
136000.0000    0.06002
136040.0000   -0.02406
136080.0000    0.03269
136120.0000   -0.11791
136160.0000   -0.17220
136200.0000   -0.09587
136240.0000   -0.03068
136280.0000    0.09769
136320.0000    0.12403
136360.0000    0.26953
136400.0000   -0.24156
136440.0000   -0.43158
136480.0000   -0.45699
136520.0000    0.08238
136560.0000   -0.26179
136600.0000   -0.05117
136640.0000   -0.29304
136680.0000   -0.18922
136720.0000   -0.10546
136760.0000   -0.28116
136800.0000   -0.21025
136840.0000   -0.42394
136880.0000   -0.24734
136920.0000   -0.40274
136960.0000   -0.54714
137000.0000   -0.33356
137040.0000   -0.44118
137080.0000   -0.25527
137120.0000   -0.30790
137160.0000   -0.46993
137200.0000   -0.41120
137240.0000   -0.08524
137280.0000   -0.18444
137320.0000   -0.18527
137360.0000   -0.47158
137400.0000   -0.52930
137440.0000   -0.41549
137480.0000   -0.60948
137520.0000   -0.31809
137560.0000   -0.42494
137600.0000   -0.16666
137640.0000   -0.43541
137680.0000   -0.41912
137720.0000   -0.16030
137760.0000   -0.36822
137800.0000   -0.32972
137840.0000   -0.36633
137880.0000   -0.33383
137920.0000   -0.21182
137960.0000   -0.32022
138000.0000   -0.62050
138040.0000   -0.01948
138080.0000   -0.43599
138120.0000   -0.15758
138160.0000   -0.52827
138200.0000   -0.63351
138240.0000   -0.52587
138280.0000   -0.26023
138320.0000   -0.32306
138360.0000    0.27614
138400.0000    0.15714
138440.0000    0.19062
138480.0000   -0.14940
138520.0000   -0.27096
138560.0000    0.12174
138600.0000    0.05938
138640.0000   -0.40013
138680.0000   -0.36250
138720.0000   -0.25037
138760.0000   -0.03649
138800.0000    0.06498
138840.0000    0.10515
138880.0000   -0.16468
138920.0000   -0.14344
138960.0000   -0.13713
139000.0000   -0.11006
139040.0000   -0.13888
139080.0000   -0.08602
139120.0000   -0.12397
139160.0000   -0.61052
139200.0000   -0.53487
139240.0000   -0.20475
139280.0000   -0.44521
139320.0000   -0.46240
139360.0000   -0.10712
139400.0000   -0.34569
139440.0000   -0.63827
139480.0000   -0.49128
139520.0000   -0.48613
139560.0000   -0.83763
139600.0000   -0.62584
139640.0000   -0.71290
139680.0000   -0.55903
139720.0000   -0.86325
139760.0000   -0.73357
139800.0000   -0.64332
139840.0000   -0.75436
139880.0000   -0.84742
139920.0000   -0.80054
139960.0000   -0.49649
140000.0000   -0.71609
140040.0000   -0.61762
140080.0000   -0.81894
140120.0000   -0.60926
140160.0000   -0.68711
140200.0000   -0.61312
140240.0000   -0.57825
140280.0000   -0.30227
140320.0000   -0.76418
140360.0000   -0.40649
140400.0000   -0.64800
140440.0000   -0.78848
140480.0000   -0.74080
140520.0000   -0.58498
140560.0000   -0.22624
140600.0000   -0.62079
140640.0000   -0.68006
140680.0000   -0.46243
140720.0000   -0.06290
140760.0000   -0.04606
140800.0000   -0.31510
140840.0000   -0.38217
140880.0000   -0.25843
140920.0000   -0.56344
140960.0000   -0.51794
141000.0000   -0.75281
141040.0000   -0.71407
141080.0000   -0.79677
141120.0000   -0.55892
141160.0000   -0.89674
141200.0000   -0.47217
141240.0000   -0.55251
141280.0000   -0.48703
141320.0000   -0.08260
141360.0000   -0.37248
141400.0000   -0.73609
141440.0000   -0.17281
141480.0000    0.08906
141520.0000   -0.12424
141560.0000   -0.54390
141600.0000   -0.31122
141640.0000   -0.61639
141680.0000   -0.46119
141720.0000   -0.60135
141760.0000   -0.41355
141800.0000   -0.22489
141840.0000   -0.32325
141880.0000   -0.47869
141920.0000   -0.26010
141960.0000   -0.24342
142000.0000   -0.40215
142040.0000   -0.41503
142080.0000   -0.34089
142120.0000   -0.54926
142160.0000   -0.38499
142200.0000   -0.14863
142240.0000   -0.02894
142280.0000   -0.61154
142320.0000   -0.69182
142360.0000   -0.54148
142400.0000   -0.40474
142440.0000   -0.57488
142480.0000   -0.52978
142520.0000   -0.55679
142560.0000   -0.27302
142600.0000   -0.13555
142640.0000    0.00014
142680.0000   -0.16243
142720.0000   -0.28564
142760.0000    0.07044
142800.0000    0.03353
142840.0000   -0.00289
142880.0000    0.14097
142920.0000   -0.14670
142960.0000    0.06903
143000.0000    0.04014
143040.0000   -0.08470
143080.0000   -0.13355
143120.0000   -0.19878
143160.0000   -0.08376
143200.0000    0.01009
143240.0000    0.07693
143280.0000    0.00902
143320.0000    0.08344
143360.0000   -0.27735
143400.0000   -0.04222
143440.0000   -0.00616
143480.0000    0.08705
143520.0000   -0.14080
143560.0000    0.03812
143600.0000    0.11595
143640.0000    0.31412
143680.0000    0.17875
143720.0000    0.06868
143760.0000    0.08862
143800.0000    0.06289
143840.0000    0.13510
143880.0000    0.24884
143920.0000    0.11419
143960.0000    0.08790
144000.0000    0.20534
144040.0000    0.20472
144080.0000   -0.26072
144120.0000   -0.10603
144160.0000    0.10327
144200.0000   -0.00483
144240.0000    0.11058
144280.0000    0.04600
144320.0000    0.01208
144360.0000   -0.00727
144400.0000   -0.18744
144440.0000   -0.59591
144480.0000   -0.02988
144520.0000    0.14726
144560.0000    0.07473
144600.0000   -0.17746
144640.0000    0.02561
144680.0000    0.03246
144720.0000   -0.57904
144760.0000   -0.70516
144800.0000   -0.65010
144840.0000   -0.54415
144880.0000   -0.82926
144920.0000   -0.60364
144960.0000   -0.60131
145000.0000   -0.32491
145040.0000   -0.31676
145080.0000   -0.49506
145120.0000   -0.46830
145160.0000   -0.62351
145200.0000   -0.41033
145240.0000   -0.52388
145280.0000   -0.46833
145320.0000   -0.60621
145360.0000   -0.57646
145400.0000   -0.78988
145440.0000   -0.55688
145480.0000   -0.49315
145520.0000   -0.13282
145560.0000   -0.05612
145600.0000   -0.26226
145640.0000   -0.06195
145680.0000   -0.55046
145720.0000   -0.15449
145760.0000   -0.60237
145800.0000   -0.29212
145840.0000   -0.49626
145880.0000   -0.63894
145920.0000   -0.29980
145960.0000   -0.43144
146000.0000   -0.57436
146040.0000    0.10012
146080.0000   -0.18178
146120.0000   -0.42709
146160.0000   -0.49500
146200.0000   -0.45074
146240.0000   -0.60892
146280.0000   -0.65823
146320.0000   -0.73871
146360.0000   -0.47112
146400.0000   -0.39103
146440.0000   -0.35399
146480.0000   -0.16499
146520.0000   -0.10683
146560.0000   -0.37404
146600.0000   -0.49901
146640.0000   -0.26421
146680.0000   -0.51342
146720.0000   -0.37469
146760.0000   -0.15425
146800.0000   -0.39917
146840.0000   -0.46590
146880.0000   -0.45711
146920.0000   -0.35647
146960.0000   -0.25058
147000.0000   -0.30094
147040.0000   -0.15710
147080.0000   -0.35257
147120.0000   -0.57679
147160.0000   -0.13888
147200.0000   -0.26878
147240.0000   -0.33834
147280.0000   -0.05344
147320.0000   -0.55806
147360.0000   -0.32497
147400.0000   -0.22790
147440.0000   -0.04106
147480.0000   -0.34861
147520.0000   -0.27258
147560.0000   -0.54592
147600.0000   -0.54701
147640.0000   -0.47911
147680.0000   -0.35489
147720.0000   -0.36783
147760.0000   -0.37613
147800.0000   -0.19038
147840.0000   -0.29805
147880.0000   -0.53518
147920.0000   -0.32226
147960.0000   -0.57242
148000.0000   -0.44417
148040.0000   -0.48367
148080.0000    0.13316
148120.0000    0.35001
148160.0000    0.24965
148200.0000    0.18500
148240.0000    0.30067
148280.0000    0.48708
148320.0000    0.59802
148360.0000    0.28126
148400.0000    0.23786
148440.0000    0.45593
148480.0000    0.34740
148520.0000    0.33272
148560.0000    0.40952
148600.0000    0.14760
148640.0000    0.08241
148680.0000    0.18070
148720.0000    0.07786
148760.0000    0.42670
148800.0000    0.14534
148840.0000    0.04259
148880.0000    0.06595
148920.0000    0.29131
148960.0000    0.18833
149000.0000    0.35765
149040.0000    0.07563
149080.0000    0.01409
149120.0000    0.02350
149160.0000    0.64965
149200.0000    0.54235
149240.0000    0.62830
149280.0000    0.43039
149320.0000    0.41099
149360.0000    0.61462
149400.0000    0.62926
149440.0000    0.64674
149480.0000    0.53838
149520.0000    0.67664
149560.0000    0.39372
149600.0000    0.36141
149640.0000    0.16820
149680.0000   -0.05565
149720.0000    0.18583
149760.0000    0.32990
149800.0000    0.46047
149840.0000    0.14419
149880.0000    0.28127
149920.0000    0.13321
149960.0000   -0.14018
150000.0000    0.33763
150040.0000    0.22457
150080.0000   -0.29061
150120.0000    0.22918
150160.0000    0.06855
150200.0000    0.15633
150240.0000    0.18292
150280.0000    0.26566
150320.0000    0.45155
150360.0000    0.36959
150400.0000    0.30242
150440.0000    0.28042
150480.0000    0.61770
150520.0000    0.44777
150560.0000    0.44249
150600.0000    0.09025
150640.0000    0.16366
150680.0000    0.12404
150720.0000    0.35110
150760.0000    0.55576
150800.0000    0.22678
150840.0000    0.33874
150880.0000    0.10673
150920.0000    0.13492
150960.0000    0.32777
151000.0000    0.29044
151040.0000    0.18857
151080.0000   -0.19373
151120.0000   -0.29489
151160.0000    0.26396
151200.0000    0.17234
151240.0000    0.39942
151280.0000    0.25498
151320.0000    0.35491
151360.0000    0.61047
151400.0000    0.48826
151440.0000    0.11212
151480.0000    0.33808
151520.0000    0.42955
151560.0000    0.43679
151600.0000    0.32169
151640.0000    0.32060
151680.0000    0.18580
151720.0000    0.41327
151760.0000    0.28880
151800.0000    0.41176
151840.0000    0.37807
151880.0000    0.03854
151920.0000    0.32403
151960.0000    0.10656
152000.0000    0.38024
152040.0000    0.15886
152080.0000    0.21999
152120.0000    0.24822
152160.0000    0.39876
152200.0000    0.53626
152240.0000    0.26536
152280.0000    0.40987
152320.0000    0.28893
152360.0000    0.29099
152400.0000    0.38525
152440.0000    0.33793
152480.0000    0.23361
152520.0000    0.32291
152560.0000    0.41897
152600.0000    0.47159
152640.0000    0.31524
152680.0000    0.41062
152720.0000    0.29496
152760.0000    0.28342
152800.0000    0.27874
152840.0000    0.13796
152880.0000    0.40377
152920.0000    0.28400
152960.0000    0.24388
153000.0000    0.37564
153040.0000    0.26588
153080.0000    0.27655
153120.0000    0.00084
153160.0000    0.32395
153200.0000    0.45031
153240.0000    0.35932
153280.0000    0.28633
153320.0000    0.43718
153360.0000    0.32826
153400.0000    0.15680
153440.0000    0.57100
153480.0000    0.45140
153520.0000    0.29800
153560.0000    0.22656
153600.0000    0.25102
153640.0000    0.34033
153680.0000    0.26908
153720.0000    0.41177
153760.0000    0.37326
153800.0000    0.23480
153840.0000    0.11511
153880.0000   -0.03410
153920.0000    0.31152
153960.0000    0.44110
154000.0000    0.24954
154040.0000    0.09752
154080.0000    0.29717
154120.0000    0.12283
154160.0000    0.24292
154200.0000    0.28909
154240.0000    0.32321
154280.0000    0.25006
154320.0000   -0.24457
154360.0000    0.09773
154400.0000    0.22586
154440.0000    0.31361
154480.0000    0.39591
154520.0000    0.40034
154560.0000    0.09909
154600.0000    0.18863
154640.0000    0.29711
154680.0000    0.41527
154720.0000    0.44610
154760.0000    0.44917
154800.0000    0.24637
154840.0000    0.11802
154880.0000    0.20480
154920.0000    0.14496
154960.0000    0.34533
155000.0000    0.43211
155040.0000    0.26673
155080.0000    0.27431
155120.0000    0.43772
155160.0000    0.42422
155200.0000    0.35898
155240.0000    0.39725
155280.0000    0.03340
155320.0000    0.36803
155360.0000    0.16711
155400.0000    0.11515
155440.0000    0.05292
155480.0000   -0.00899
155520.0000    0.01649
155560.0000    0.16992
155600.0000    0.11241
155640.0000    0.24110
155680.0000    0.14117
155720.0000    0.09285
155760.0000    0.36106
155800.0000    0.18380
155840.0000    0.33192
155880.0000    0.16815
155920.0000    0.32044
155960.0000    0.20930
156000.0000    0.19942
156040.0000    0.39402
156080.0000    0.06950
156120.0000    0.26841
156160.0000    0.15901
156200.0000    0.28602
156240.0000    0.40065
156280.0000    0.34929
156320.0000    0.30327
156360.0000   -0.08318
156400.0000    0.42793
156440.0000    0.30664
156480.0000    0.35341
156520.0000    0.42682
156560.0000    0.23090
156600.0000    0.23095
156640.0000   -0.05817
156680.0000   -0.16631
156720.0000   -0.12215
156760.0000    0.01916
156800.0000    0.10733
156840.0000    0.05365
156880.0000    0.01762
156920.0000   -0.31285
156960.0000    0.08584
157000.0000   -0.09297
157040.0000    0.23068
157080.0000    0.36771
157120.0000    0.29510
157160.0000    0.30080
157200.0000    0.06881
157240.0000    0.08148
157280.0000    0.25048
157320.0000    0.15602
157360.0000    0.37304
157400.0000    0.16949
157440.0000    0.24050
157480.0000    0.04766
157520.0000   -0.29091
157560.0000   -0.42851
157600.0000   -0.51425
157640.0000   -0.30393
157680.0000   -0.06083
157720.0000   -0.16960
157760.0000   -0.14182
157800.0000   -0.29106
157840.0000    0.02526
157880.0000   -0.38961
157920.0000   -0.20214
157960.0000   -0.00985
158000.0000   -0.30614
158040.0000   -0.18256
158080.0000   -0.11694
158120.0000   -0.20041
158160.0000   -0.24672
158200.0000   -0.27488
158240.0000   -0.29127
158280.0000    0.00881
158320.0000   -0.08876
158360.0000   -0.06549
158400.0000   -0.21268
158440.0000   -0.20070
158480.0000   -0.11411
158520.0000   -0.22463
158560.0000   -0.45724
158600.0000   -0.23163
158640.0000   -0.56401
158680.0000   -0.17825
158720.0000   -0.01396
158760.0000   -0.28442
158800.0000   -0.16817
158840.0000   -0.42918
158880.0000   -0.33550
158920.0000   -0.42226
158960.0000   -0.71276
159000.0000   -0.58948
159040.0000   -0.32002
159080.0000   -0.23182
159120.0000   -0.62734
159160.0000   -0.13568
159200.0000   -0.15461
159240.0000   -0.38271
159280.0000   -0.36561
159320.0000   -0.38241
159360.0000   -0.51797
159400.0000   -0.54341
159440.0000   -0.26965
159480.0000   -0.18965
159520.0000   -0.25843
159560.0000   -0.57369
159600.0000   -0.26887
159640.0000   -0.33171
159680.0000   -0.37761
159720.0000   -0.51592
159760.0000   -0.28060
159800.0000   -0.08529
159840.0000   -0.14073
159880.0000   -0.28875
159920.0000   -0.34769
159960.0000    0.21507
160000.0000   -0.38897
160040.0000   -0.46166
160080.0000   -0.42583
160120.0000   -0.09139
160160.0000   -0.42459
160200.0000   -0.34964
160240.0000   -0.30433
160280.0000   -0.26834
160320.0000   -0.30240
160360.0000   -0.26415
160400.0000   -0.20158
160440.0000   -0.46726
160480.0000   -0.41199
160520.0000   -0.73249
160560.0000   -0.39833
160600.0000   -0.34492
160640.0000   -0.37571
160680.0000   -0.31375
160720.0000   -0.29534
160760.0000   -0.16009
160800.0000   -0.22583
160840.0000   -0.27100
160880.0000   -0.15715
160920.0000   -0.43387
160960.0000   -0.21757
161000.0000   -0.45216
161040.0000   -0.30470
161080.0000   -0.29056
161120.0000   -0.43414
161160.0000   -0.38532
161200.0000   -0.23636
161240.0000   -0.44900
161280.0000   -0.29366
161320.0000   -0.03429
161360.0000   -0.36081
161400.0000   -0.35408
161440.0000   -0.33289
161480.0000   -0.14919
161520.0000   -0.61454
161560.0000   -0.50915
161600.0000   -0.45637
161640.0000   -0.45515
161680.0000   -0.43468
161720.0000   -0.27475
161760.0000   -0.43571
161800.0000   -0.25649
161840.0000   -0.26217
161880.0000   -0.50276
161920.0000   -0.22106
161960.0000   -0.25757
162000.0000   -0.32057
162040.0000   -0.08922
162080.0000   -0.24223
162120.0000   -0.26421
162160.0000   -0.70195
162200.0000   -0.50067
162240.0000   -0.91945
162280.0000   -0.85154
162320.0000   -0.41399
162360.0000   -0.28592
162400.0000   -0.40424
162440.0000   -0.23123
162480.0000   -0.66490
162520.0000   -0.33227
162560.0000   -0.50102
162600.0000   -0.29004
162640.0000   -0.26988
162680.0000   -0.46950
162720.0000   -0.28639
162760.0000   -0.49390
162800.0000   -0.30460
162840.0000   -0.16777
162880.0000   -0.36459
162920.0000   -0.37292
162960.0000   -0.94547
163000.0000   -0.53434
163040.0000   -0.47050
163080.0000   -0.55633
163120.0000   -0.75387
163160.0000   -0.76174
163200.0000   -0.87825
163240.0000   -0.36270
163280.0000   -0.60744
163320.0000   -0.38434
163360.0000   -0.47636
163400.0000    0.04137
163440.0000    0.01045
163480.0000   -0.10085
163520.0000   -0.18781
163560.0000   -0.04436
163600.0000    0.23345
163640.0000   -0.14668
163680.0000   -0.06306
163720.0000   -0.15192
163760.0000    0.04842
163800.0000   -0.26391
163840.0000    0.44141
163880.0000    0.25290
163920.0000    0.29147
163960.0000    0.21029
164000.0000    0.27443
164040.0000    0.28534
164080.0000    0.21430
164120.0000   -0.32236
164160.0000   -0.23339
164200.0000   -0.14540
164240.0000   -0.23030
164280.0000   -0.78472
164320.0000   -0.57537
164360.0000   -0.42971
164400.0000   -0.46449
164440.0000   -0.83994
164480.0000   -0.51764
164520.0000   -0.52642
164560.0000   -0.29478
164600.0000   -0.38006
164640.0000   -0.07621
164680.0000   -0.66666
164720.0000   -0.53195
164760.0000   -0.52001
164800.0000   -0.80268
164840.0000   -0.48971
164880.0000   -0.47337
164920.0000   -0.53402
164960.0000   -0.31493
165000.0000   -0.51298
165040.0000   -0.18611
165080.0000   -0.16257
165120.0000    0.13424
165160.0000   -0.66395
165200.0000   -0.60568
165240.0000   -0.64518
165280.0000   -0.48981
165320.0000   -0.61148
165360.0000   -0.72103
165400.0000   -0.56997
165440.0000   -0.43861
165480.0000   -0.56523
165520.0000   -0.51815
165560.0000   -0.65397
165600.0000   -0.42513
165640.0000   -0.45092
165680.0000   -0.29111
165720.0000   -0.26921
165760.0000   -0.78789
165800.0000   -0.82725
165840.0000   -0.80506
165880.0000   -0.19214
165920.0000   -0.18727
165960.0000   -0.47083
166000.0000   -0.27766
166040.0000   -0.32755
166080.0000   -0.33554
166120.0000   -0.03497
166160.0000   -0.30092
166200.0000   -0.27429
166240.0000   -0.33267
166280.0000   -0.33709
166320.0000   -0.53909
166360.0000   -0.46728
166400.0000   -0.52218
166440.0000   -0.33871
166480.0000   -0.81801
166520.0000   -0.28791
166560.0000   -0.32558
166600.0000   -0.53636
166640.0000   -0.40066
166680.0000   -0.55732
166720.0000   -0.27731
166760.0000   -0.62591
166800.0000   -0.06265
166840.0000   -0.04020
166880.0000   -0.19819
166920.0000    0.05613
166960.0000   -0.02768
167000.0000    0.08961
167040.0000   -0.09135
167080.0000   -0.00161
167120.0000    0.04698
167160.0000    0.25336
167200.0000   -0.11363
167240.0000   -0.07808
167280.0000   -0.20062
167320.0000   -0.09416
167360.0000   -0.64762
167400.0000   -0.39171
167440.0000   -0.39394
167480.0000   -0.20823
167520.0000    0.03508
167560.0000    0.10099
167600.0000    0.06687
167640.0000    0.15910
167680.0000    0.18401
167720.0000    0.18835
167760.0000   -0.15344
167800.0000    0.00491
167840.0000   -0.24843
167880.0000   -0.06422
167920.0000   -0.21469
167960.0000   -0.20373
168000.0000   -0.41339
168040.0000   -0.45220
168080.0000   -0.13209
168120.0000    0.03457
168160.0000   -0.11745
168200.0000   -0.51263
168240.0000   -0.63067
168280.0000   -0.66026
168320.0000   -0.40691
168360.0000   -0.30716
168400.0000   -0.57259
168440.0000   -0.66174
168480.0000   -0.52404
168520.0000   -0.33996
168560.0000   -0.65291
168600.0000   -0.59938
168640.0000    0.02617
168680.0000    0.22535
168720.0000    0.30681
168760.0000    0.37793
168800.0000   -0.04579
168840.0000    0.01082
168880.0000    0.02860
168920.0000    0.05707
168960.0000   -0.03608
169000.0000   -0.24623
169040.0000   -0.07155
169080.0000   -0.00081
169120.0000    0.11150
169160.0000   -0.02434
169200.0000   -0.23861
169240.0000   -0.02999
169280.0000    0.07217
169320.0000    0.05458
169360.0000   -0.03741
169400.0000   -0.07101
169440.0000   -0.04732
169480.0000   -0.03120
169520.0000   -0.11211
169560.0000   -0.08435
169600.0000    0.05534
169640.0000    0.16965
169680.0000   -0.29952
169720.0000   -0.14712
169760.0000    0.14179
169800.0000   -0.03269
169840.0000   -0.00468
169880.0000    0.04038
169920.0000    0.15443
169960.0000    0.01204
170000.0000    0.04146
170040.0000    0.01755
170080.0000    0.05478
170120.0000    0.06051
170160.0000   -0.05362
170200.0000   -0.34460
170240.0000    0.03352
170280.0000   -0.14551
170320.0000   -0.07178
170360.0000   -0.00560
170400.0000    0.55276
170440.0000    0.30932
170480.0000    0.38373
170520.0000    0.76856
170560.0000    0.54874
170600.0000    0.41011
170640.0000    0.26544
170680.0000    0.46848
170720.0000    0.01655
170760.0000    0.01320
170800.0000    0.41381
170840.0000    0.28051
170880.0000    0.27734
170920.0000    0.61804
170960.0000    0.46659
171000.0000    0.27542
171040.0000    0.44469
171080.0000    0.29589
171120.0000    0.34245
171160.0000    0.09353
171200.0000    0.23302
171240.0000   -0.00651
171280.0000   -0.10718
171320.0000    0.44430
171360.0000    0.28803
171400.0000    0.44603
171440.0000    0.33365
171480.0000    0.44333
171520.0000    0.47032
171560.0000    0.39300
171600.0000    0.44066
171640.0000    0.25973
171680.0000    0.26069
171720.0000    0.26428
171760.0000   -0.10896
171800.0000   -0.20284
171840.0000    0.30655
171880.0000    0.09440
171920.0000    0.23884
171960.0000    0.27381
172000.0000    0.19360
172040.0000    0.21777
172080.0000    0.21434
172120.0000    0.30486
172160.0000    0.48505
172200.0000    0.46372
172240.0000    0.27393
172280.0000    0.00710
172320.0000   -0.10599
172360.0000   -0.01860
172400.0000   -0.03588
172440.0000    0.42112
172480.0000    0.48295
172520.0000    0.25902
172560.0000    0.29226
172600.0000    0.36519
172640.0000    0.45304
172680.0000    0.16877
172720.0000    0.29768
172760.0000    0.39920
172800.0000    0.22978
172840.0000    0.39547
172880.0000    0.38001
172920.0000    0.23419
172960.0000    0.29480
173000.0000    0.44610
173040.0000    0.08247
173080.0000   -0.09122
173120.0000    0.13593
173160.0000   -0.28719
173200.0000   -0.23585
173240.0000   -0.06208
173280.0000   -0.05540
173320.0000   -0.21014
173360.0000   -0.15924
173400.0000   -0.36770
173440.0000   -0.24515
173480.0000   -0.42807
173520.0000   -0.17979
173560.0000   -0.18438
173600.0000   -0.30319
173640.0000   -0.29914
173680.0000   -0.13254
173720.0000   -0.39020
173760.0000   -0.29562
173800.0000   -0.54500
173840.0000   -0.33953
173880.0000   -0.60746
173920.0000   -0.39219
173960.0000   -0.32058
174000.0000   -0.18012
174040.0000   -0.32906
174080.0000   -0.47414
174120.0000   -0.39648
174160.0000   -0.52340
174200.0000   -0.26224
174240.0000   -0.37341
174280.0000   -0.07166
174320.0000   -0.06471
174360.0000   -0.02936
174400.0000   -0.20791
174440.0000   -0.15692
174480.0000   -0.18402
174520.0000   -0.14947
174560.0000   -0.18744
174600.0000   -0.27444
174640.0000   -0.31081
174680.0000   -0.62208
174720.0000   -0.34105
174760.0000   -0.28090
174800.0000   -0.30516
174840.0000   -0.23044
174880.0000   -0.49295
174920.0000   -0.21076
174960.0000   -0.15569
175000.0000   -0.27762
175040.0000   -0.22237
175080.0000   -0.29894
175120.0000   -0.34654
175160.0000    0.18097
175200.0000    0.43639
175240.0000    0.19425
175280.0000    0.17431
175320.0000    0.33812
175360.0000    0.14659
175400.0000    0.24170
175440.0000    0.40172
175480.0000    0.16636
175520.0000    0.38587
175560.0000    0.19997
175600.0000    0.22747
175640.0000    0.07921
175680.0000   -0.00444
175720.0000    0.04301
175760.0000   -0.46566
175800.0000   -0.43452
175840.0000   -0.23959
175880.0000   -0.34424
175920.0000   -0.28095
175960.0000   -0.23429
176000.0000   -0.40295
176040.0000   -0.52225
176080.0000   -0.20346
176120.0000   -0.45524
176160.0000   -0.20160
176200.0000   -0.26742
176240.0000   -0.44422
176280.0000   -0.48835
176320.0000   -0.20727
176360.0000   -0.23170
176400.0000   -0.39046
176440.0000    0.03212
176480.0000   -0.12770
176520.0000   -0.07618
176560.0000    0.10277
176600.0000    0.04617
176640.0000    0.19177
176680.0000    0.07602
176720.0000    0.07185
176760.0000   -0.14877
176800.0000    0.09939
176840.0000   -0.50037
176880.0000   -0.25598
176920.0000    0.00452
176960.0000   -0.35441
177000.0000   -0.30243
177040.0000   -0.25156
177080.0000   -0.35459
177120.0000   -0.50118
177160.0000   -0.25411
177200.0000   -0.14512
177240.0000   -0.09763
177280.0000   -0.26880
177320.0000   -0.47230
177360.0000   -0.09785
177400.0000   -0.38988
177440.0000   -0.36733
177480.0000   -0.38146
177520.0000   -0.33060
177560.0000   -0.45200
177600.0000   -0.31801
177640.0000   -0.21322
177680.0000   -0.28831
177720.0000   -0.47008
177760.0000   -0.29258
177800.0000   -0.24580
177840.0000   -0.28632
177880.0000   -0.24473
177920.0000   -0.46863
177960.0000   -0.15769
178000.0000   -0.23347
178040.0000   -0.20262
178080.0000   -0.14133
178120.0000   -0.21074
178160.0000   -0.15800
178200.0000   -0.17459
178240.0000    0.02599
178280.0000   -0.21762
178320.0000   -0.25553
178360.0000   -0.35421
178400.0000   -0.21855
178440.0000   -0.15651
178480.0000   -0.29001
178520.0000   -0.04947
178560.0000   -0.38683
178600.0000   -0.33071
178640.0000   -0.23026
178680.0000   -0.53222
178720.0000   -0.72280
178760.0000   -0.46039
178800.0000   -0.37467
178840.0000   -0.35706
178880.0000   -0.66271
178920.0000   -0.43144
178960.0000   -0.41232
179000.0000   -0.50604
179040.0000   -0.60879
179080.0000   -0.60167
179120.0000   -0.72142
179160.0000   -0.55814
179200.0000   -0.87346
179240.0000   -0.65194
179280.0000   -0.65455
179320.0000   -0.55828
179360.0000   -0.80022
179400.0000   -0.50745
179440.0000   -0.53114
179480.0000   -0.68644
179520.0000   -0.50586
179560.0000   -0.70727
179600.0000   -0.50213
179640.0000   -0.76264
179680.0000   -0.68401
179720.0000   -0.81192
179760.0000   -0.64993
179800.0000   -0.91308
179840.0000   -0.50829
179880.0000   -0.57473
179920.0000   -0.31944
179960.0000   -0.29154
180000.0000   -0.33291
180040.0000   -0.42340
180080.0000   -0.43023
180120.0000   -0.33623
180160.0000   -0.50630
180200.0000   -0.60026
180240.0000   -0.23648
180280.0000   -0.26355
180320.0000   -0.32789
180360.0000   -0.00383
180400.0000   -0.13630
180440.0000   -0.27699
180480.0000   -0.35006
180520.0000   -0.08291
180560.0000   -0.02836
180600.0000   -0.13264
180640.0000   -0.11758
180680.0000   -0.05334
180720.0000   -0.07330
180760.0000   -0.13028
180800.0000   -0.21055
180840.0000   -0.21909
180880.0000   -0.71084
180920.0000   -0.58523
180960.0000   -0.86418
181000.0000   -0.62796
181040.0000   -0.72860
181080.0000   -0.48411
181120.0000   -0.76792
181160.0000   -0.75976
181200.0000   -0.49869
181240.0000   -0.26292
181280.0000   -0.60255
181320.0000   -0.70356
181360.0000   -0.30848
181400.0000   -0.63420
181440.0000   -0.53327
181480.0000   -0.93461
181520.0000   -0.60084
181560.0000   -0.59458
181600.0000   -0.52714
181640.0000   -0.20738
181680.0000   -0.34346
181720.0000   -0.60084
181760.0000   -0.46594
181800.0000   -0.56030
181840.0000   -0.67792
181880.0000   -0.38796
181920.0000   -0.58893
181960.0000   -0.64506
182000.0000   -0.56691
182040.0000   -0.65370
182080.0000   -0.48374
182120.0000   -0.32804
182160.0000   -0.54941
182200.0000   -0.59807
182240.0000   -0.66699
182280.0000   -0.54904
182320.0000   -0.26632
182360.0000   -0.44609
182400.0000   -0.51911
182440.0000   -0.66459
182480.0000   -0.76779
182520.0000   -0.21639
182560.0000   -0.07768
182600.0000   -0.58447
182640.0000   -0.65178
182680.0000   -0.68668
182720.0000   -0.68125
182760.0000   -0.55804
182800.0000   -0.67249
182840.0000   -0.69684
182880.0000   -0.65214
182920.0000   -0.68086
182960.0000   -0.60141
183000.0000   -0.40070
183040.0000   -0.21629
183080.0000   -0.03167
183120.0000   -0.06172
183160.0000   -0.36813
183200.0000   -0.24425
183240.0000   -0.53486
183280.0000   -0.52988
183320.0000   -0.30732
183360.0000   -0.56974
183400.0000   -0.44965
183440.0000   -0.43347
183480.0000    0.18227
183520.0000   -0.43486
183560.0000   -0.43285
183600.0000   -0.05789
183640.0000   -0.28328
183680.0000    0.02285
183720.0000   -0.12976
183760.0000    0.08675
183800.0000    0.11793
183840.0000   -0.28757
183880.0000   -0.08386
183920.0000   -0.42321
183960.0000    0.00559
184000.0000   -0.20513
184040.0000   -0.02032
184080.0000    0.12033
184120.0000   -0.00494
184160.0000    0.12877
184200.0000   -0.27963
184240.0000    0.04207
184280.0000   -0.24943
184320.0000   -0.08418
184360.0000   -0.19244
184400.0000   -0.24978
184440.0000   -0.04758
184480.0000   -0.41054
184520.0000   -0.42675
184560.0000   -0.46040
184600.0000   -0.48815
184640.0000   -0.37628
184680.0000   -0.24653
184720.0000   -0.38996
184760.0000   -0.31900
184800.0000   -0.30181
184840.0000   -0.27873
184880.0000   -0.22896
184920.0000   -0.27523
184960.0000   -0.40499
185000.0000   -0.04970
185040.0000   -0.48117
185080.0000   -0.32720
185120.0000   -0.49190
185160.0000   -0.31416
185200.0000   -0.25137
185240.0000   -0.47876
185280.0000   -0.24580
185320.0000   -0.34248
185360.0000   -0.68345
185400.0000   -0.55719
185440.0000   -0.26626
185480.0000    0.03454
185520.0000   -0.00241
185560.0000   -0.21498
185600.0000   -0.15978
185640.0000   -0.09285
185680.0000   -0.25969
185720.0000   -0.15476
185760.0000   -0.25253
185800.0000   -0.26370
185840.0000   -0.24161
185880.0000   -0.48044
185920.0000   -0.60083
185960.0000   -0.48438
186000.0000   -0.05617
186040.0000   -0.25640
186080.0000   -0.29888
186120.0000   -0.46371
186160.0000   -0.33327
186200.0000    0.09128
186240.0000   -0.08321
186280.0000   -0.05509
186320.0000    0.00802
186360.0000   -0.07254
186400.0000    0.12576
186440.0000    0.05234
186480.0000   -0.10188
186520.0000    0.08333
186560.0000   -0.19473
186600.0000    0.09118
186640.0000   -0.05384
186680.0000   -0.02692
186720.0000    0.01396
186760.0000   -0.07357
186800.0000   -0.19070
186840.0000   -0.03091
186880.0000   -0.06904
186920.0000   -0.19925
186960.0000   -0.40188
187000.0000   -0.17614
187040.0000   -0.19398
187080.0000   -0.20927
187120.0000   -0.49867
187160.0000   -0.33503
187200.0000   -0.54337
187240.0000   -0.26841
187280.0000   -0.19488
187320.0000   -0.07796
187360.0000   -0.37057
187400.0000   -0.41521
187440.0000   -0.51763
187480.0000   -0.54486
187520.0000   -0.61112
187560.0000   -0.35556
187600.0000   -0.07072
187640.0000   -0.51370
187680.0000   -0.33701
187720.0000   -0.35743
187760.0000   -0.29996
187800.0000   -0.34887
187840.0000   -0.44456
187880.0000   -0.40607
187920.0000   -0.25431
187960.0000   -0.38788
188000.0000   -0.44193
188040.0000   -0.18878
188080.0000    0.05258
188120.0000   -0.24989
188160.0000   -0.37291
188200.0000   -0.38455
188240.0000   -0.41184
188280.0000   -0.01181
188320.0000   -0.23534
188360.0000   -0.35478
188400.0000   -0.05387
188440.0000   -0.08226
188480.0000   -0.51728
188520.0000   -0.00293
188560.0000   -0.12707
188600.0000   -0.40216
188640.0000   -0.38002
188680.0000   -0.20151
188720.0000   -0.33140
188760.0000   -0.21231
188800.0000   -0.30269
188840.0000   -0.16426
188880.0000   -0.36679
188920.0000   -0.54165
188960.0000   -0.20617
189000.0000   -0.36092
189040.0000   -0.46532
189080.0000   -0.71449
189120.0000   -0.29413
189160.0000   -0.39902
189200.0000   -0.48811
189240.0000   -0.50751
189280.0000   -0.35212
189320.0000   -0.54535
189360.0000   -0.63736
189400.0000   -0.48082
189440.0000   -0.59157
189480.0000   -0.76664
189520.0000   -0.65539
189560.0000   -0.79144
189600.0000   -0.67166
189640.0000   -0.49035
189680.0000   -0.66167
189720.0000   -0.84772
189760.0000   -0.51895
189800.0000   -0.40833
189840.0000   -0.74827
189880.0000   -0.64411
189920.0000   -0.60735
189960.0000   -0.67891
190000.0000   -0.71476
190040.0000   -0.81896
190080.0000   -0.88948
190120.0000   -0.86170
190160.0000   -0.81927
190200.0000   -0.70346
190240.0000   -0.54934
190280.0000   -0.60265
190320.0000   -0.54722
190360.0000   -0.47675
190400.0000   -0.62094
190440.0000   -0.34107
190480.0000   -0.23488
190520.0000   -0.21666
190560.0000   -0.29574
190600.0000   -0.45010
190640.0000   -0.27202
190680.0000   -0.43829
190720.0000   -0.40667
190760.0000   -0.25094
190800.0000   -0.37623
190840.0000   -0.33279
190880.0000   -0.15379
190920.0000   -0.23246
190960.0000   -0.08522
191000.0000   -0.24958
191040.0000    0.11840
191080.0000   -0.26519
191120.0000   -0.04065
191160.0000   -0.02782
191200.0000   -0.30907
191240.0000   -0.29646
191280.0000    0.01315
191320.0000   -0.13301
191360.0000   -0.18636
191400.0000   -0.09174
191440.0000   -0.09843
191480.0000   -0.20812
191520.0000   -0.22136
191560.0000   -0.09057
191600.0000   -0.30799
191640.0000   -0.13611
191680.0000   -0.28132
191720.0000   -0.37310
191760.0000   -0.26221
191800.0000   -0.61299
191840.0000   -0.27038
191880.0000   -0.44661
191920.0000   -0.48020
191960.0000   -0.48388
192000.0000   -0.33418
192040.0000    0.01291
192080.0000   -0.33380
192120.0000   -0.15205
192160.0000   -0.06292
192200.0000   -0.12555
192240.0000   -0.12562
192280.0000   -0.29829
192320.0000   -0.29706
192360.0000   -0.28104
192400.0000   -0.15520
192440.0000   -0.30852
192480.0000   -0.38909
192520.0000   -0.44323
192560.0000   -0.36790
192600.0000   -0.44961
192640.0000   -0.31084
192680.0000   -0.20208
192720.0000   -0.30135
192760.0000   -0.23200
192800.0000   -0.33704
192840.0000   -0.44308
192880.0000   -0.35085
192920.0000   -0.29216
192960.0000   -0.42731
193000.0000   -0.82488
193040.0000   -0.70602
193080.0000   -0.63626
193120.0000   -0.88020
193160.0000   -0.41402
193200.0000   -0.74877
193240.0000   -0.03956
193280.0000   -0.34782
193320.0000   -0.28647
193360.0000   -0.38717
193400.0000   -0.24814
193440.0000   -0.27430
193480.0000   -0.33618
193520.0000   -0.34667
193560.0000   -0.30337
193600.0000   -0.43331
193640.0000   -0.48560
193680.0000   -0.45189
193720.0000   -0.24267
193760.0000   -0.55214
193800.0000   -0.17024
193840.0000   -0.31110
193880.0000   -0.09489
193920.0000   -0.19518
193960.0000   -0.10589
194000.0000   -0.10876
194040.0000   -0.32112
194080.0000   -0.04264
194120.0000   -0.40038
194160.0000   -0.25844
194200.0000   -0.38205
194240.0000   -0.45222
194280.0000   -0.39114
194320.0000   -0.43035
194360.0000   -0.26850
194400.0000   -0.20959
194440.0000   -0.30866
194480.0000   -0.12749
194520.0000   -0.24783
194560.0000   -0.36222
194600.0000   -0.10811
194640.0000   -0.04905
194680.0000   -0.07355
194720.0000   -0.44786
194760.0000   -0.52351
194800.0000   -0.38463
194840.0000   -0.58025
194880.0000   -0.71137
194920.0000   -0.75388
194960.0000   -0.48531
195000.0000   -0.39179
195040.0000   -0.32705
195080.0000   -0.41905
195120.0000   -0.11677
195160.0000   -0.34262
195200.0000   -0.23205
195240.0000   -0.35853
195280.0000   -0.70748
195320.0000   -0.76948
195360.0000   -0.53400
195400.0000   -0.71285
195440.0000   -0.22422
195480.0000   -0.44492
195520.0000   -0.00970
195560.0000   -0.32351
195600.0000   -0.14517
195640.0000   -0.30328
195680.0000   -0.56832
195720.0000   -0.35527
195760.0000   -0.36097
195800.0000   -0.50021
195840.0000   -0.41931
195880.0000   -0.23997
195920.0000   -0.50541
195960.0000   -0.08108
196000.0000   -0.54047
196040.0000   -0.30670
196080.0000   -0.50498
196120.0000   -0.10511
196160.0000   -0.29803
196200.0000   -0.36577
196240.0000   -0.62642
196280.0000   -0.85264
196320.0000   -0.42243
196360.0000   -0.39804
196400.0000   -0.18301
196440.0000   -0.49582
196480.0000   -0.26474
196520.0000   -0.29281
196560.0000   -0.21985
196600.0000   -0.16080
196640.0000   -0.19174
196680.0000    0.03702
196720.0000   -0.07805
196760.0000   -0.20744
196800.0000    0.16728
196840.0000   -0.18520
196880.0000    0.20046
196920.0000   -0.04947
196960.0000   -0.28635
197000.0000    0.05224
197040.0000   -0.11453
197080.0000   -0.04671
197120.0000   -0.18590
197160.0000    0.04293
197200.0000   -0.19693
197240.0000    0.15164
197280.0000    0.23244
197320.0000   -0.09178
197360.0000   -0.07874
197400.0000    0.09317
197440.0000   -0.00732
197480.0000    0.09316
197520.0000   -0.16728
197560.0000    0.07688
197600.0000   -0.22913
197640.0000   -0.21905
197680.0000   -0.24853
197720.0000   -0.03491
197760.0000   -0.12150
197800.0000   -0.30717
197840.0000   -0.20381
197880.0000   -0.43980
197920.0000   -0.74009
197960.0000   -0.29340
198000.0000   -0.14665
198040.0000   -0.27866
198080.0000   -0.39411
198120.0000   -0.41620
198160.0000    0.01549
198200.0000   -0.25494
198240.0000   -0.29805
198280.0000   -0.43433
198320.0000   -0.37564
198360.0000   -0.53947
198400.0000   -0.62684
198440.0000   -0.65176
198480.0000   -0.35726
198520.0000   -0.12612
198560.0000   -0.04171
198600.0000    0.07326
198640.0000   -0.17717
198680.0000   -0.20998
198720.0000   -0.57242
198760.0000   -0.40929
198800.0000   -0.37317
198840.0000   -0.36212
198880.0000   -0.69514
198920.0000   -0.80098
198960.0000   -0.80242
199000.0000   -0.33589
199040.0000   -0.28833
199080.0000   -0.24638
199120.0000   -0.22888
199160.0000   -0.15138
199200.0000   -0.19569
199240.0000   -0.07703
199280.0000   -0.31704
199320.0000   -0.45618
199360.0000   -0.43629
199400.0000   -0.16880
199440.0000    0.10419
199480.0000    0.05590
199520.0000    0.00277
199560.0000    0.02655
199600.0000    0.02902
199640.0000    0.13885
199680.0000   -0.01412
199720.0000   -0.08286
199760.0000   -0.06441
199800.0000    0.03376
199840.0000    0.17629
199880.0000   -0.01212
199920.0000   -0.17461
199960.0000   -0.21599
200000.0000    0.23771
200040.0000   -0.03104
200080.0000    0.04657
200120.0000    0.03170
200160.0000    0.08194
200200.0000    0.15502
200240.0000   -0.04600
200280.0000    0.02946
200320.0000   -0.18739
200360.0000    0.15377
200400.0000    0.13189
200440.0000   -0.18556
200480.0000   -0.19818
200520.0000    0.12015
200560.0000    0.01191
200600.0000   -0.11144
200640.0000    0.22685
200680.0000    0.09311
200720.0000    0.13725
200760.0000    0.11686
200800.0000    0.04706
200840.0000   -0.06990
200880.0000   -0.10790
200920.0000    0.14505
200960.0000   -0.11271
201000.0000   -0.03766
201040.0000   -0.26909
201080.0000    0.04089
201120.0000   -0.01657
201160.0000    0.03741
201200.0000   -0.00497
201240.0000   -0.07804
201280.0000   -0.11121
201320.0000   -0.12384
201360.0000    0.08457
201400.0000    0.08404
201440.0000   -0.23382
201480.0000    0.16693
201520.0000    0.24128
201560.0000    0.01315
201600.0000   -0.49756
201640.0000   -0.07133
201680.0000   -0.00595
201720.0000    0.08294
201760.0000   -0.00530
201800.0000   -0.09034
201840.0000   -0.01360
201880.0000   -0.07774
201920.0000    0.00262
201960.0000    0.03643
202000.0000    0.20100
202040.0000    0.04497
202080.0000   -0.14483
202120.0000    0.12549
202160.0000   -0.09366
202200.0000    0.15997
202240.0000   -0.05693
202280.0000   -0.24858
202320.0000    0.08257
202360.0000    0.01671
202400.0000    0.12599
202440.0000   -0.14318
202480.0000   -0.18366
202520.0000   -0.17360
202560.0000   -0.18101
202600.0000   -0.11307
202640.0000    0.01117
202680.0000    0.22279
202720.0000    0.21445
202760.0000    0.00787
202800.0000    0.10327
202840.0000    0.04068
202880.0000    0.10606
202920.0000   -0.15773
202960.0000   -0.11674
203000.0000    0.04491
203040.0000   -0.01076
203080.0000    0.21650
203120.0000    0.07349
203160.0000    0.01428
203200.0000    0.11042
203240.0000   -0.04319
203280.0000    0.05902
203320.0000    0.06478
203360.0000    0.23541
203400.0000    0.16481
203440.0000    0.10742
203480.0000   -0.15214
203520.0000   -0.11389
203560.0000   -0.05317
203600.0000    0.03790
203640.0000    0.11709
203680.0000   -0.11452
203720.0000    0.14988
203760.0000   -0.29718
203800.0000   -0.54002
203840.0000   -0.53340
203880.0000   -0.40471
203920.0000   -0.21310
203960.0000   -0.20661
204000.0000    0.00763
204040.0000    0.14655
204080.0000   -0.04537
204120.0000    0.06947
204160.0000    0.29404
204200.0000    0.05016
204240.0000    0.19038
204280.0000    0.16023
204320.0000    0.06803
204360.0000    0.23525
204400.0000    0.32749
204440.0000    0.09365
204480.0000    0.50293
204520.0000    0.67141
204560.0000    0.63626
204600.0000    0.22946
204640.0000    0.06024
204680.0000   -0.13442
204720.0000    0.12542
204760.0000    0.04341
204800.0000   -0.21281
204840.0000   -0.47348
204880.0000    0.31774
204920.0000   -0.09956
204960.0000   -0.29469
205000.0000   -0.04829
205040.0000   -0.17631
205080.0000   -0.30312
205120.0000    0.05488
205160.0000   -0.01355
205200.0000   -0.24291
205240.0000   -0.10101
205280.0000   -0.27545
205320.0000   -0.14473
205360.0000   -0.22204
205400.0000   -0.26929
205440.0000   -0.28771
205480.0000   -0.15669
205520.0000   -0.12310
205560.0000    0.20824
205600.0000   -0.49554
205640.0000   -0.39972
205680.0000   -0.49610
205720.0000   -0.10744
205760.0000   -0.08855
205800.0000   -0.22230
205840.0000   -0.10049
205880.0000    0.14390
205920.0000    0.25175
205960.0000    0.06036
206000.0000   -0.10581
206040.0000   -0.25195
206080.0000   -0.09550
206120.0000   -0.06709
206160.0000   -0.26807
206200.0000   -0.16736
206240.0000   -0.25413
206280.0000   -0.37263
206320.0000   -0.29791
206360.0000   -0.16855
206400.0000   -0.11709
206440.0000   -0.34162
206480.0000    0.55173
206520.0000   -0.49946
206560.0000   -0.23762
206600.0000   -0.40363
206640.0000   -0.58902
206680.0000   -0.51959
206720.0000   -0.17172
206760.0000    0.35930
206800.0000    0.43645
206840.0000    0.36356
206880.0000    0.42058
206920.0000    0.27355
206960.0000   -0.19236
207000.0000    0.29997
207040.0000    0.46792
207080.0000    0.27819
207120.0000    0.15182
207160.0000    0.14537
207200.0000    0.32548
207240.0000    0.46574
207280.0000    0.16840
207320.0000    0.48886
207360.0000    0.11802
207400.0000    0.22723
207440.0000    0.06643
207480.0000    0.21499
207520.0000    0.27187
207560.0000    0.12257
207600.0000    0.24774
207640.0000    0.11230
207680.0000    0.01079
207720.0000    0.12440
207760.0000   -0.01735
207800.0000   -0.32807
207840.0000    0.30167
207880.0000    0.28839
207920.0000    0.20579
207960.0000    0.16070
208000.0000    0.25157
208040.0000    0.23051
208080.0000    0.22013
208120.0000    0.20791
208160.0000    0.07748
208200.0000   -0.04324
208240.0000    0.23850
208280.0000   -0.06651
208320.0000    0.01165
208360.0000   -0.11489
208400.0000   -0.14162
208440.0000   -0.47939
208480.0000   -0.03544
208520.0000   -0.10467
208560.0000   -0.24497
208600.0000   -0.04692
208640.0000   -0.37428
208680.0000    0.08049
208720.0000   -0.02565
208760.0000    0.02417
208800.0000    0.14232
208840.0000    0.19814
208880.0000    0.08935
208920.0000    0.14356
208960.0000    0.12887
209000.0000    0.03678
209040.0000    0.37411
209080.0000    0.13029
209120.0000    0.02863
209160.0000   -0.38172
209200.0000   -0.59791
209240.0000   -0.22242
209280.0000   -0.57122
209320.0000   -0.27159
209360.0000   -0.13456
209400.0000   -0.31265
209440.0000   -0.37487
209480.0000   -0.29050
209520.0000   -0.52104
209560.0000   -0.36088
209600.0000   -0.46801
209640.0000   -0.23965
209680.0000   -0.51013
209720.0000   -0.05622
209760.0000   -0.34897
209800.0000   -0.07046
209840.0000   -0.27823
209880.0000   -0.15326
209920.0000   -0.45255
209960.0000   -0.01966
210000.0000   -0.23252
210040.0000   -0.45020
210080.0000   -0.52970
210120.0000   -0.58818
210160.0000   -0.33415
210200.0000   -0.49674
210240.0000   -0.34506
210280.0000   -0.37325
210320.0000   -0.27130
210360.0000   -0.30657
210400.0000   -0.32550
210440.0000   -0.44884
210480.0000   -0.46585
210520.0000   -0.12907
210560.0000    0.14154
210600.0000    0.39331
210640.0000   -0.14377
210680.0000    0.04455
210720.0000   -0.17444
210760.0000   -0.43415
210800.0000   -0.27582
210840.0000   -0.41687
210880.0000   -0.11262
210920.0000   -0.28775
210960.0000   -0.35932
211000.0000   -0.08225
211040.0000   -0.10451
211080.0000   -0.21952
211120.0000   -0.25240
211160.0000   -0.56322
211200.0000    0.16636
211240.0000    0.10921
211280.0000   -0.47244
211320.0000    0.08265
211360.0000    0.06200
211400.0000   -0.31671
211440.0000   -0.36210
211480.0000   -0.08593
211520.0000   -0.62783
211560.0000   -0.55584
211600.0000   -0.43085
211640.0000   -0.46965
211680.0000   -0.55725
211720.0000   -0.54017
211760.0000   -0.32784
211800.0000   -0.51651
211840.0000   -0.40195
211880.0000   -0.21705
211920.0000   -0.26604
211960.0000   -0.95301
212000.0000   -0.65127
212040.0000   -0.49813
212080.0000   -0.40764
212120.0000   -0.57147
212160.0000   -0.54585
212200.0000   -0.13858
212240.0000   -0.08267
212280.0000   -0.07459
212320.0000   -0.32295
212360.0000   -0.29483
212400.0000   -0.07433
212440.0000    0.22807
212480.0000   -0.17347
212520.0000   -0.16763
212560.0000   -0.47234
212600.0000   -0.39559
212640.0000   -0.39015
212680.0000   -0.27445
212720.0000   -0.52074
212760.0000   -0.46719
212800.0000   -0.14639
212840.0000   -0.26659
212880.0000   -0.20112
212920.0000   -0.10469
212960.0000   -0.00352
213000.0000   -0.19351
213040.0000   -0.12151
213080.0000   -0.37750
213120.0000   -0.37678
213160.0000   -0.11305
213200.0000    0.00370
213240.0000    0.02959
213280.0000    0.09032
213320.0000    0.15913
213360.0000    0.27830
213400.0000    0.14398
213440.0000    0.22800
213480.0000    0.21391
213520.0000    0.23675
213560.0000    0.23237
213600.0000    0.06115
213640.0000    0.36493
213680.0000   -0.15962
213720.0000   -0.16518
213760.0000   -0.25947
213800.0000   -0.28587
213840.0000    0.26857
213880.0000    0.20402
213920.0000    0.24492
213960.0000   -0.05539
214000.0000    0.20565
214040.0000    0.03447
214080.0000    0.03892
214120.0000   -0.01126
214160.0000   -0.31855
214200.0000   -0.28693
214240.0000    0.03552
214280.0000   -0.03016
214320.0000   -0.11586
214360.0000   -0.16686
214400.0000   -0.54457
214440.0000   -0.53458
214480.0000   -0.18279
214520.0000    0.17422
214560.0000    0.22013
214600.0000    0.17333
214640.0000   -0.09387
214680.0000   -0.28518
214720.0000   -0.41189
214760.0000   -0.35820
214800.0000   -0.10000
214840.0000   -0.23664
214880.0000   -0.16906
214920.0000   -0.33644
214960.0000   -0.42249
215000.0000   -0.37942
215040.0000   -0.27677
215080.0000   -0.12953
215120.0000   -0.21903
215160.0000   -0.24899
215200.0000   -0.41030
215240.0000   -0.46415
215280.0000   -0.15870
215320.0000   -0.47356
215360.0000   -0.42429
215400.0000   -0.40344
215440.0000   -0.37838
215480.0000   -0.21194
215520.0000   -0.11139
215560.0000   -0.40503
215600.0000   -0.35272
215640.0000   -0.43459
215680.0000   -0.42999
215720.0000   -0.34555
215760.0000   -0.23901
215800.0000   -0.29313
215840.0000   -0.18611
215880.0000   -0.50110
215920.0000   -0.57429
215960.0000   -0.84062
216000.0000   -0.67400
216040.0000   -0.66265
216080.0000   -0.50001
216120.0000   -0.48863
216160.0000   -0.40247
216200.0000   -0.07253
216240.0000   -0.01160
216280.0000   -0.32934
216320.0000   -0.12986
216360.0000   -0.38252
216400.0000    0.05997
216440.0000   -0.20593
216480.0000    0.08205
216520.0000   -0.08698
216560.0000   -0.21825
216600.0000   -0.23329
216640.0000   -0.26059
216680.0000   -0.28769
216720.0000   -0.09098
216760.0000   -0.31624
216800.0000    0.15493
216840.0000   -0.14884
216880.0000    0.02446
216920.0000   -0.30404
216960.0000   -0.51449
217000.0000   -0.24469
217040.0000    0.19231
217080.0000   -0.29236
217120.0000   -0.12600
217160.0000   -0.11763
217200.0000   -0.10735
217240.0000   -0.22983
217280.0000   -0.00758
217320.0000   -0.28112
217360.0000   -0.02952
217400.0000   -0.07002
217440.0000   -0.06679
217480.0000    0.01966
217520.0000   -0.09787
217560.0000    0.17516
217600.0000   -0.27951
217640.0000    0.04574
217680.0000    0.14569
217720.0000   -0.06063
217760.0000   -0.05785
217800.0000   -0.20820
217840.0000   -0.09950
217880.0000   -0.00964
217920.0000    0.11109
217960.0000    0.17853
218000.0000   -0.00356
218040.0000   -0.09999
218080.0000    0.10711
218120.0000    0.40354
218160.0000    0.16738
218200.0000    0.22591
218240.0000    0.38770
218280.0000    0.40153
218320.0000   -0.01418
218360.0000    0.19667
218400.0000    0.25697
218440.0000    0.31934
218480.0000    0.11169
218520.0000    0.41444
218560.0000    0.30209
218600.0000    0.06742
218640.0000   -0.03535
218680.0000    0.23502
218720.0000    0.08078
218760.0000    0.26227
218800.0000    0.06343
218840.0000    0.33506
218880.0000    0.38696
218920.0000    0.55479
218960.0000    0.30167
219000.0000    0.34584
219040.0000    0.35107
219080.0000   -0.07052
219120.0000    0.28683
219160.0000    0.39692
219200.0000    0.21775
219240.0000    0.41581
219280.0000    0.20015
219320.0000   -0.07480
219360.0000    0.06808
219400.0000   -0.08823
219440.0000   -0.51168
219480.0000   -0.37529
219520.0000   -0.21786
219560.0000   -0.26442
219600.0000   -0.55631
219640.0000   -0.52845
219680.0000   -0.22874
219720.0000    0.07490
219760.0000    0.20640
219800.0000   -0.20495
219840.0000   -0.23406
219880.0000   -0.64558
219920.0000   -0.62075
219960.0000   -0.50809
220000.0000   -0.07932
220040.0000   -0.21409
220080.0000    0.02371
220120.0000   -0.16458
220160.0000   -0.40655
220200.0000    0.04242
220240.0000    0.08099
220280.0000    0.38134
220320.0000    0.36137
220360.0000    0.44620
220400.0000    0.30066
220440.0000    0.39868
220480.0000    0.13902
220520.0000   -0.08426
220560.0000    0.15484
220600.0000    0.35676
220640.0000    0.35772
220680.0000    0.32328
220720.0000    0.26954
220760.0000    0.22806
220800.0000    0.25157
220840.0000    0.32614
220880.0000    0.20640
220920.0000    0.06723
220960.0000    0.30132
221000.0000    0.15825
221040.0000    0.29711
221080.0000    0.00144
221120.0000    0.07438
221160.0000    0.27869
221200.0000    0.35070
221240.0000    0.10246
221280.0000   -0.05862
221320.0000   -0.23020
221360.0000    0.06875
221400.0000    0.08082
221440.0000    0.17025
221480.0000   -0.05040
221520.0000    0.03339
221560.0000   -0.09489
221600.0000    0.10429
221640.0000    0.00183
221680.0000    0.18885
221720.0000   -0.09913
221760.0000    0.12052
221800.0000   -0.17853
221840.0000   -0.14641
221880.0000    0.02131
221920.0000   -0.08739
221960.0000    0.01298
222000.0000   -0.02570
222040.0000   -0.02189
222080.0000    0.01967
222120.0000    0.05275
222160.0000   -0.04006
222200.0000   -0.05366
222240.0000   -0.00336
222280.0000   -0.04005
222320.0000    0.01048
222360.0000   -0.02441
222400.0000   -0.02055
222440.0000    0.14491
222480.0000    0.19663
222520.0000    0.01596
222560.0000    0.19180
222600.0000   -0.39391
222640.0000   -0.46110
222680.0000   -0.12853
222720.0000   -0.35269
222760.0000   -0.53137
222800.0000   -0.57876
222840.0000   -0.59194
222880.0000   -0.19968
222920.0000   -0.01368
222960.0000   -0.01137
223000.0000   -0.18491
223040.0000   -0.08410
223080.0000   -0.01571
223120.0000   -0.31031
223160.0000    0.02866
223200.0000   -0.02308
223240.0000    0.23252
223280.0000    0.19407
223320.0000    0.02342
223360.0000    0.03948
223400.0000   -0.15132
223440.0000   -0.23297
223480.0000   -0.02019
223520.0000   -0.11664
223560.0000    0.13379
223600.0000    0.00950
223640.0000    0.01768
223680.0000   -0.01737
223720.0000   -0.10060
223760.0000    0.13417
223800.0000   -0.14763
223840.0000    0.19968
223880.0000   -0.01369
223920.0000    0.11577
223960.0000   -0.07521
224000.0000    0.00742
224040.0000   -0.08409
224080.0000    0.08098
224120.0000   -0.02417
224160.0000    0.10545
224200.0000   -0.09490
224240.0000    0.02815
224280.0000   -0.04215
224320.0000   -0.10791
224360.0000   -0.09207
224400.0000    0.05019
224440.0000   -0.07305
224480.0000    0.06050
224520.0000    0.12793
224560.0000   -0.39997
224600.0000    0.07226
224640.0000   -0.10136
224680.0000    0.06770
224720.0000    0.16351
224760.0000   -0.01202
224800.0000   -0.03511
224840.0000    0.20622
224880.0000    0.03352
224920.0000   -0.07091
224960.0000   -0.16795
225000.0000   -0.21349
225040.0000    0.05818
225080.0000   -0.13040
225120.0000    0.01426
225160.0000    0.12322
225200.0000   -0.16373
225240.0000   -0.13608
225280.0000   -0.09166
225320.0000   -0.16321
225360.0000   -0.00014
225400.0000   -0.07279
225440.0000   -0.23816
225480.0000    0.19916
225520.0000    0.02995
225560.0000    0.23276
225600.0000    0.01359
225640.0000   -0.06905
225680.0000   -0.09964
225720.0000    0.17863
225760.0000    0.11327
225800.0000   -0.16531
225840.0000   -0.24045
225880.0000   -0.14216
225920.0000    0.17294
225960.0000   -0.14574
226000.0000   -0.26294
226040.0000   -0.05649
226080.0000   -0.22450
226120.0000   -0.04585
226160.0000   -0.02963
226200.0000   -0.00021
226240.0000    0.16977
226280.0000   -0.05696
226320.0000   -0.14642
226360.0000   -0.05778
226400.0000    0.20480
226440.0000    0.42079
226480.0000    0.22171
226520.0000    0.37098
226560.0000    0.40439
226600.0000    0.40393
226640.0000    0.38601
226680.0000    0.54348
226720.0000    0.41396
226760.0000    0.11724
226800.0000    0.03420
226840.0000   -0.00641
226880.0000   -0.05974
226920.0000   -0.10049
226960.0000   -0.19332
227000.0000    0.01163
227040.0000    0.01640
227080.0000   -0.30631
227120.0000   -0.12849
227160.0000   -0.06900
227200.0000   -0.36736
227240.0000   -0.23522
227280.0000   -0.42797
227320.0000   -0.30975
227360.0000   -0.23418
227400.0000    0.17029
227440.0000   -0.18098
227480.0000   -0.28743
227520.0000   -0.34407
227560.0000   -0.23355
227600.0000   -0.00332
227640.0000   -0.14431
227680.0000   -0.21491
227720.0000    0.03363
227760.0000   -0.19285
227800.0000   -0.17687
227840.0000   -0.04622
227880.0000   -0.33303
227920.0000   -0.54007
227960.0000   -0.15566
228000.0000   -0.24174
228040.0000   -0.26804
228080.0000   -0.42640
228120.0000   -0.28036
228160.0000   -0.58835
228200.0000   -0.30511
228240.0000   -0.40421
228280.0000   -0.70569
228320.0000   -0.62366
228360.0000   -0.65815
228400.0000   -0.71077
228440.0000   -0.52262
228480.0000   -0.41225
228520.0000   -0.75026
228560.0000   -0.92387
228600.0000   -0.62467
228640.0000   -0.47766
228680.0000   -0.54167
228720.0000   -0.92655
228760.0000   -0.56301
228800.0000   -0.92160
228840.0000   -0.86804
228880.0000   -0.75350
228920.0000   -0.64929
228960.0000   -0.68961
229000.0000   -0.72703
229040.0000   -0.64248
229080.0000   -0.80625
229120.0000   -0.82941
229160.0000   -0.69753
229200.0000   -0.54767
229240.0000   -0.79768
229280.0000   -0.56477
229320.0000   -0.58695
229360.0000   -0.49986
229400.0000   -0.48270
229440.0000   -0.30469
229480.0000   -0.58250
229520.0000   -0.65354
229560.0000   -0.25421
229600.0000   -0.30703
229640.0000   -0.39304
229680.0000   -0.49627
229720.0000   -0.86549
229760.0000   -0.80733
229800.0000   -0.46476
229840.0000   -0.76843
229880.0000   -0.61913
229920.0000   -0.57174
229960.0000   -0.78733
230000.0000   -0.55079
230040.0000   -0.60738
230080.0000   -0.58520
230120.0000   -0.62839
230160.0000   -0.74223
230200.0000   -0.61676
230240.0000   -0.64262
230280.0000   -0.46553
230320.0000   -0.43339
230360.0000   -0.50780
230400.0000   -0.69720
230440.0000   -0.42724
230480.0000   -0.60500
230520.0000   -0.64875
230560.0000   -0.71339
230600.0000   -0.87680
230640.0000   -0.41232
230680.0000   -0.72686
230720.0000   -0.68409
230760.0000   -0.73696
230800.0000   -0.53936
230840.0000   -0.38404
230880.0000   -0.23496
230920.0000   -0.55490
230960.0000   -0.57810
231000.0000   -0.70105
231040.0000   -0.77447
231080.0000   -0.69694
231120.0000   -0.64069
231160.0000   -0.43392
231200.0000   -0.53288
231240.0000   -0.70528
231280.0000   -0.68464
231320.0000   -0.54359
231360.0000   -0.56118
231400.0000   -0.29630
231440.0000   -0.62801
231480.0000   -0.38169
231520.0000   -0.48873
231560.0000   -0.13190
231600.0000   -0.57387
231640.0000   -0.53631
231680.0000   -0.56149
231720.0000   -0.54056
231760.0000   -0.29880
231800.0000   -0.33981
231840.0000    0.14395
231880.0000   -0.20931
231920.0000   -0.36925
231960.0000   -0.09803
232000.0000   -0.34920
232040.0000   -0.36899
232080.0000   -0.40015
232120.0000   -0.25153
232160.0000   -0.09660
232200.0000   -0.18389
232240.0000   -0.23307
232280.0000   -0.13628
232320.0000   -0.11951
232360.0000    0.02376
232400.0000   -0.00004
232440.0000   -0.07595
232480.0000   -0.26658
232520.0000    0.08409
232560.0000   -0.52813
232600.0000   -0.20629
232640.0000   -0.17156
232680.0000   -0.64401
232720.0000   -0.29320
232760.0000   -0.44504
232800.0000   -0.32782
232840.0000   -0.34494
232880.0000   -0.00875
232920.0000   -0.20581
232960.0000   -0.18926
233000.0000   -0.17089
233040.0000   -0.08722
233080.0000   -0.52781
233120.0000   -0.51096
233160.0000    0.04939
233200.0000   -0.17774
233240.0000   -0.01183
233280.0000   -0.57657
233320.0000   -0.50681
233360.0000   -0.45638
233400.0000    0.17468
233440.0000   -0.14557
233480.0000   -0.65965
233520.0000   -0.06433
233560.0000   -0.12547
233600.0000   -0.08501
233640.0000   -0.04847
233680.0000   -0.52533
233720.0000   -0.80855
233760.0000   -0.39328
233800.0000   -0.45618
233840.0000   -0.25564
233880.0000   -0.00490
233920.0000    0.21100
233960.0000   -0.55602
234000.0000   -0.03995
234040.0000   -0.14541
234080.0000   -0.12908
234120.0000    0.06906
234160.0000    0.00578
234200.0000   -0.74623
234240.0000   -0.31907
234280.0000   -0.32227
234320.0000   -0.41125
234360.0000   -0.45909
234400.0000   -0.60397
234440.0000   -0.05392
234480.0000   -0.28773
234520.0000   -0.33289
234560.0000   -0.45046
234600.0000   -0.30735
234640.0000   -0.47803
234680.0000   -0.21698
234720.0000   -0.40361
234760.0000   -0.15428
234800.0000   -0.27559
234840.0000   -0.39937
234880.0000   -0.07187
234920.0000    0.00991
234960.0000   -0.15943
235000.0000   -0.52038
235040.0000   -0.00628
235080.0000   -0.15892
235120.0000    0.27772
235160.0000    0.02359
235200.0000   -0.20933
235240.0000   -0.44737
235280.0000   -0.21791
235320.0000   -0.33236
235360.0000    0.08428
235400.0000   -0.12579
235440.0000   -0.03090
235480.0000   -0.10123
235520.0000    0.08126
235560.0000    0.15925
235600.0000    0.25028
235640.0000   -0.29384
235680.0000    0.06332
235720.0000    0.00168
235760.0000    0.04842
235800.0000   -0.03767
235840.0000   -0.00757
235880.0000   -0.48188
235920.0000   -0.37778
235960.0000   -0.37278
236000.0000   -0.28408
236040.0000   -0.23374
236080.0000   -0.22649
236120.0000   -0.06550
236160.0000   -0.36873
236200.0000   -0.25695
236240.0000   -0.38684
236280.0000   -0.36421
236320.0000   -0.44735
236360.0000   -0.17474
236400.0000   -0.25798
236440.0000   -0.52808
236480.0000   -0.53868
236520.0000   -0.29528
236560.0000   -0.49073
236600.0000   -0.48265
236640.0000   -0.43227
236680.0000   -0.55095
236720.0000   -0.06450
236760.0000   -0.21670
236800.0000   -0.29137
236840.0000   -0.22663
236880.0000   -0.21944
236920.0000   -0.31691
236960.0000   -0.58266
237000.0000   -0.48051
237040.0000   -0.30072
237080.0000   -0.26011
237120.0000   -0.22687
237160.0000   -0.01135
237200.0000   -0.20496
237240.0000   -0.29893
237280.0000   -0.32503
237320.0000   -0.10439
237360.0000   -0.33424
237400.0000   -0.36751
237440.0000   -0.34809
237480.0000   -0.27739
237520.0000   -0.48671
237560.0000   -0.34507
237600.0000   -0.53141
237640.0000   -0.59206
237680.0000   -0.72933
237720.0000   -0.61817
237760.0000   -0.16905
237800.0000   -0.68999
237840.0000   -0.52410
237880.0000   -0.56114
237920.0000   -0.57024
237960.0000   -0.88159
238000.0000   -0.80688
238040.0000   -0.61073
238080.0000   -0.66612
238120.0000   -0.65728
238160.0000   -0.58306
238200.0000   -0.35103
238240.0000   -0.35722
238280.0000   -0.63060
238320.0000   -0.66034
238360.0000   -0.38242
238400.0000   -0.53256
238440.0000   -0.79105
238480.0000   -1.02823
238520.0000   -0.86504
238560.0000   -0.92603
238600.0000   -0.64558
238640.0000   -0.67585
238680.0000   -1.00425
238720.0000   -1.00672
238760.0000   -0.86272
238800.0000   -0.75653
238840.0000   -0.60328
238880.0000   -0.61295
238920.0000   -0.51178
238960.0000   -0.48136
239000.0000   -0.44535
239040.0000   -0.27340
239080.0000   -0.34490
239120.0000   -0.36046
239160.0000   -0.22009
239200.0000   -0.53230
239240.0000   -0.44571
239280.0000   -0.13372
239320.0000   -0.14674
239360.0000   -0.80647
239400.0000   -0.66223
239440.0000   -0.40764
239480.0000   -0.40739
239520.0000   -0.69121
239560.0000   -0.74592
239600.0000   -0.46027
239640.0000   -0.44515
239680.0000   -0.44647
239720.0000   -0.52649
239760.0000   -0.69128
239800.0000   -0.85422
239840.0000   -0.77289
239880.0000   -0.46889
239920.0000   -0.35662
239960.0000   -0.36714
240000.0000   -0.54724
240040.0000   -0.25262
240080.0000   -0.13253
240120.0000   -0.53479
240160.0000   -0.36561
240200.0000   -0.42036
240240.0000   -0.73062
240280.0000   -0.64247
240320.0000   -0.45973
240360.0000   -0.63295
240400.0000   -0.43030
240440.0000   -0.15434
240480.0000   -0.39323
240520.0000   -0.32235
240560.0000   -0.66050
240600.0000   -0.32013
240640.0000   -0.16606
240680.0000   -0.48847
240720.0000   -0.44587
240760.0000   -0.33427
240800.0000   -0.37160
240840.0000   -0.47516
240880.0000   -0.34262
240920.0000   -0.28439
240960.0000   -0.30874
241000.0000   -0.27098
241040.0000   -0.10501
241080.0000    0.16574
241120.0000    0.02376
241160.0000   -0.32511
241200.0000   -0.48934
241240.0000   -0.47352
241280.0000   -0.11361
241320.0000   -0.29071
241360.0000   -0.21802
241400.0000   -0.64272
241440.0000   -0.36191
241480.0000   -0.38654
241520.0000   -0.39312
241560.0000   -0.46465
241600.0000   -0.37326
241640.0000   -0.24316
241680.0000   -0.08919
241720.0000   -0.54593
241760.0000   -0.28508
241800.0000   -0.18748
241840.0000   -0.42735
241880.0000   -0.35528
241920.0000   -0.61900
241960.0000   -0.96521
242000.0000   -0.60693
242040.0000   -0.64466
242080.0000   -0.44144
242120.0000   -0.77747
242160.0000   -0.83322
242200.0000   -0.68693
242240.0000   -0.47451
242280.0000   -0.62733
242320.0000   -0.39747
242360.0000   -0.61886
242400.0000   -0.61331
242440.0000   -0.78145
242480.0000   -0.74496
242520.0000   -0.75569
242560.0000   -0.55874
242600.0000   -0.71853
242640.0000   -0.69129
242680.0000   -0.57849
242720.0000   -0.59626
242760.0000   -0.53996
242800.0000   -0.58865
242840.0000   -0.59212
242880.0000   -0.45475
242920.0000   -0.67158
242960.0000   -0.61307
243000.0000   -0.69252
243040.0000   -0.51645
243080.0000   -0.57894
243120.0000   -0.71244
243160.0000   -0.46577
243200.0000   -0.59053
243240.0000   -0.57458
243280.0000   -0.58937
243320.0000   -0.83725
243360.0000   -0.83244
243400.0000   -0.59681
243440.0000   -0.44023
243480.0000   -0.61453
243520.0000   -0.64074
243560.0000   -0.72229
243600.0000   -0.60909
243640.0000   -0.55856
243680.0000   -0.70339
243720.0000   -0.81943
243760.0000   -0.78671
243800.0000   -0.55136
243840.0000   -0.47260
243880.0000   -0.28581
243920.0000   -0.26489
243960.0000   -0.59010
244000.0000   -0.61028
244040.0000   -0.24325
244080.0000   -0.34690
244120.0000   -0.67881
244160.0000   -0.69378
244200.0000   -0.61158
244240.0000   -0.59619
244280.0000   -0.66030
244320.0000   -0.34664
244360.0000   -0.49879
244400.0000   -0.41388
244440.0000   -0.86961
244480.0000   -0.65917
244520.0000   -0.41524
244560.0000   -0.34101
244600.0000   -0.66887
244640.0000   -0.56247
244680.0000   -0.63508
244720.0000   -0.60756
244760.0000   -0.74715
244800.0000   -0.51218
244840.0000   -0.54352
244880.0000   -0.69425
244920.0000   -0.23979
244960.0000   -0.34781
245000.0000   -0.19750
245040.0000   -0.09489
245080.0000    0.17345
245120.0000    0.00828
245160.0000   -0.01557
245200.0000   -0.31616
245240.0000   -0.27675
245280.0000   -0.67485
245320.0000   -0.36860
245360.0000   -0.66293
245400.0000   -0.42371
245440.0000   -0.49494
245480.0000   -0.43024
245520.0000   -0.43729
245560.0000   -0.57427
245600.0000   -0.50956
245640.0000   -0.23105
245680.0000   -0.37952
245720.0000   -0.57289
245760.0000   -0.57713
245800.0000   -0.68791
245840.0000   -0.81020
245880.0000   -0.45834
245920.0000   -0.59666
245960.0000   -0.51688
246000.0000   -0.58597
246040.0000   -0.36324
246080.0000   -0.43455
246120.0000   -0.53285
246160.0000   -0.31020
246200.0000   -0.64907
246240.0000   -0.37986
246280.0000   -0.61226
246320.0000   -0.70883
246360.0000   -0.78833
246400.0000   -0.53111
246440.0000   -0.73000
246480.0000   -0.78827
246520.0000   -0.73384
246560.0000   -0.80969
246600.0000   -0.88366
246640.0000   -0.91457
246680.0000   -0.42094
246720.0000   -0.70347
246760.0000   -0.47671
246800.0000   -0.52657
246840.0000   -0.46292
246880.0000   -0.40808
246920.0000   -0.24666
246960.0000   -0.31657
247000.0000   -0.35006
247040.0000   -0.43989
247080.0000   -0.26197
247120.0000   -0.63176
247160.0000   -0.41485
247200.0000   -0.35789
247240.0000   -0.30283
247280.0000   -0.26321
247320.0000   -0.62855
247360.0000   -0.50391
247400.0000   -0.44010
247440.0000   -0.55395
247480.0000   -0.41091
247520.0000   -0.45900
247560.0000   -0.42287
247600.0000   -0.41395
247640.0000   -0.41967
247680.0000   -0.29802
247720.0000   -0.37857
247760.0000   -0.51286
247800.0000   -0.31888
247840.0000   -0.25278
247880.0000   -0.43203
247920.0000   -0.50475
247960.0000   -0.33963
248000.0000   -0.31221
248040.0000   -0.27988
248080.0000   -0.40421
248120.0000   -0.37398
248160.0000   -0.28529
248200.0000   -0.30991
248240.0000   -0.60031
248280.0000   -0.45538
248320.0000   -0.67096
248360.0000   -0.22241
248400.0000   -0.47550
248440.0000   -0.54733
248480.0000   -0.13656
248520.0000   -0.29936
248560.0000   -0.54701
248600.0000   -0.44994
248640.0000   -0.48963
248680.0000   -0.35674
248720.0000   -0.50444
248760.0000   -0.44611
248800.0000   -0.56241
248840.0000   -0.32568
248880.0000   -0.53844
248920.0000   -0.56226
248960.0000   -0.35167
249000.0000   -0.45821
249040.0000   -0.41622
249080.0000   -0.27798
249120.0000   -0.26434
249160.0000   -0.22314
249200.0000   -0.33082
249240.0000   -0.10646
249280.0000   -0.24337
249320.0000   -0.07609
249360.0000   -0.22728
249400.0000   -0.38190
249440.0000   -0.16750
249480.0000   -0.19747
249520.0000   -0.21253
249560.0000   -0.39857
249600.0000   -0.57156
249640.0000   -0.37178
249680.0000   -0.40854
249720.0000   -0.19463
249760.0000   -0.41129
249800.0000   -0.27074
249840.0000   -0.37103
249880.0000   -0.24873
249920.0000   -0.47390
249960.0000   -0.28023
250000.0000   -0.27259
250040.0000   -0.43340
250080.0000   -0.47331
250120.0000   -0.74163
250160.0000   -0.68733
250200.0000   -0.52998
250240.0000   -0.43988
250280.0000   -0.38025
250320.0000   -0.48915
250360.0000   -0.41112
250400.0000   -0.39147
250440.0000   -0.64641
250480.0000   -0.80377
250520.0000   -0.54197
250560.0000   -0.79193
250600.0000   -0.77826
250640.0000   -0.97074
250680.0000   -0.77158
250720.0000   -0.63390
250760.0000   -0.68783
250800.0000   -0.56571
250840.0000   -0.45141
250880.0000   -0.56180
250920.0000   -0.41784
250960.0000   -0.25412
251000.0000   -0.83028
251040.0000   -0.60509
251080.0000   -0.62913
251120.0000   -0.62708
251160.0000   -0.70936
251200.0000   -0.76783
251240.0000   -0.93921
251280.0000   -0.58229
251320.0000   -0.70907
251360.0000   -0.73157
251400.0000   -1.10349
251440.0000   -0.47715
251480.0000   -0.72713
251520.0000   -0.35583
251560.0000   -0.41658
251600.0000   -0.13516
251640.0000   -0.33592
251680.0000   -0.48598
251720.0000   -0.40152
251760.0000   -0.72021
251800.0000   -0.61093
251840.0000   -0.53033
251880.0000   -0.61130
251920.0000   -0.53381
251960.0000   -0.73978
252000.0000   -0.66209
252040.0000   -0.70433
252080.0000   -0.73900
252120.0000   -0.63805
252160.0000   -0.50750
252200.0000   -0.84243
252240.0000   -0.77075
252280.0000   -0.56655
252320.0000   -0.54734
252360.0000   -0.62731
252400.0000   -0.68925
252440.0000   -0.56493
252480.0000   -0.31732
252520.0000   -0.75840
252560.0000   -0.60406
252600.0000   -0.49107
252640.0000   -0.67526
252680.0000   -0.74405
252720.0000   -0.92504
252760.0000   -0.87453
252800.0000   -0.73707
252840.0000   -0.77418
252880.0000   -0.88594
252920.0000   -0.81717
252960.0000   -0.69913
253000.0000   -0.68411
253040.0000   -0.67950
253080.0000   -0.77673
253120.0000   -0.28930
253160.0000   -0.33339
253200.0000   -0.55795
253240.0000   -0.58617
253280.0000   -0.25425
253320.0000   -0.52651
253360.0000   -0.71267
253400.0000   -0.56697
253440.0000   -0.56696
253480.0000   -0.61445
253520.0000   -0.32874
253560.0000   -0.39253
253600.0000   -0.53586
253640.0000   -0.60184
253680.0000   -0.55495
253720.0000   -0.66478
253760.0000   -0.46998
253800.0000   -0.55305
253840.0000   -0.44805
253880.0000   -0.59060
253920.0000   -0.58590
253960.0000   -0.48528
254000.0000   -0.55158
254040.0000   -0.75363
254080.0000   -0.60311
254120.0000   -0.77721
254160.0000   -0.54180
254200.0000   -0.21700
254240.0000   -0.43359
254280.0000   -0.57717
254320.0000   -0.53075
254360.0000   -0.29126
254400.0000   -0.46447
254440.0000   -0.60389
254480.0000   -0.37607
254520.0000   -0.51176
254560.0000   -0.33377
254600.0000   -0.12493
254640.0000   -0.23609
254680.0000   -0.47238
254720.0000   -0.29049
254760.0000   -0.41729
254800.0000   -0.16204
254840.0000    0.11428
254880.0000    0.02012
254920.0000   -0.14785
254960.0000    0.08107
255000.0000    0.14102
255040.0000    0.15661
255080.0000    0.04121
255120.0000    0.23455
255160.0000    0.10075
255200.0000    0.27257
255240.0000    0.00069
255280.0000    0.08708
255320.0000    0.09832
255360.0000    0.19158
255400.0000    0.24252
255440.0000    0.17944
255480.0000    0.13166
255520.0000    0.01389
255560.0000    0.13450
255600.0000    0.46181
255640.0000    0.49745
255680.0000    0.04553
255720.0000    0.18668
255760.0000    0.36895
255800.0000    0.22353
255840.0000    0.14675
255880.0000    0.02949
255920.0000    0.03199
255960.0000   -0.01492
256000.0000    0.03886
256040.0000    0.03703
256080.0000   -0.01637
256120.0000   -0.13327
256160.0000    0.05202
256200.0000    0.09501
256240.0000    0.08250
256280.0000    0.11693
256320.0000    0.07195
256360.0000   -0.07985
256400.0000    0.11186
256440.0000   -0.02405
256480.0000   -0.08496
256520.0000    0.07065
256560.0000    0.15418
256600.0000    0.16696
256640.0000    0.30608
256680.0000   -0.10228
256720.0000    0.05245
256760.0000    0.03724
256800.0000    0.22092
256840.0000   -0.20058
256880.0000   -0.14441
256920.0000   -0.25337
256960.0000   -0.56325
257000.0000   -0.56888
257040.0000   -0.45928
257080.0000   -0.48302
257120.0000   -0.38965
257160.0000   -0.44808
257200.0000   -0.10582
257240.0000   -0.08532
257280.0000   -0.24957
257320.0000   -0.00628
257360.0000   -0.43023
257400.0000   -0.39425
257440.0000   -0.34079
257480.0000   -0.31463
257520.0000   -0.72545
257560.0000   -0.72212
257600.0000   -0.71097
257640.0000   -0.59676
257680.0000   -0.60480
257720.0000   -0.67746
257760.0000   -0.77149
257800.0000   -0.50324
257840.0000   -0.76071
257880.0000   -0.71894
257920.0000   -0.66442
257960.0000   -0.64222
258000.0000   -0.43353
258040.0000   -0.64816
258080.0000   -0.64383
258120.0000   -0.57571
258160.0000   -0.73972
258200.0000   -0.59863
258240.0000   -0.54214
258280.0000   -0.48892
258320.0000   -0.55073
258360.0000   -0.44175
258400.0000   -0.59431
258440.0000   -0.97036
258480.0000   -0.74410
258520.0000   -0.80737
258560.0000   -0.80038
258600.0000   -0.64548
258640.0000   -0.89156
258680.0000   -0.62714
258720.0000   -0.77437
258760.0000   -0.60233
258800.0000   -0.72851
258840.0000   -0.44765
258880.0000   -0.62458
258920.0000   -0.51011
258960.0000   -0.62606
259000.0000   -0.67657
259040.0000   -0.66773
259080.0000   -0.72544
259120.0000   -0.45054
259160.0000   -0.45703
259200.0000   -0.61069
259240.0000   -0.48726
259280.0000   -0.58713
259320.0000   -0.65909
259360.0000   -0.56381
259400.0000   -0.34608
259440.0000    0.07727
259480.0000   -0.14049
259520.0000   -0.64840
259560.0000   -0.40971
259600.0000   -0.46787
259640.0000   -0.71083
259680.0000   -0.32003
259720.0000   -0.41797
259760.0000   -0.52639
259800.0000   -0.38418
259840.0000   -0.53040
259880.0000   -0.67703
259920.0000   -0.54377
259960.0000   -0.51466
260000.0000   -0.58668
260040.0000   -0.40758
260080.0000   -0.57273
260120.0000   -0.18610
260160.0000   -0.16311
260200.0000   -0.02727
260240.0000   -0.13918
260280.0000   -0.00965
260320.0000   -0.09454
260360.0000   -0.21728
260400.0000   -0.04838
260440.0000   -0.04283
260480.0000    0.01096
260520.0000   -0.02958
260560.0000    0.02981
260600.0000    0.09758
260640.0000   -0.33472
260680.0000   -0.44286
260720.0000   -0.40044
260760.0000   -0.32836
260800.0000   -0.09476
260840.0000   -0.42591
260880.0000    0.10486
260920.0000   -0.12896
260960.0000   -0.20904
261000.0000   -0.23627
261040.0000   -0.38193
261080.0000   -0.30246
261120.0000   -0.49601
261160.0000   -0.65821
261200.0000   -0.70641
261240.0000   -0.54324
261280.0000   -0.51961
261320.0000   -0.45500
261360.0000   -0.66860
261400.0000   -0.43003
261440.0000   -0.64280
261480.0000   -0.63705
261520.0000   -0.25751
261560.0000   -0.20970
261600.0000   -0.05091
261640.0000   -0.43687
261680.0000   -0.41590
261720.0000   -0.38968
261760.0000   -0.68196
261800.0000   -0.63629
261840.0000   -0.70154
261880.0000   -0.54615
261920.0000   -0.70277
261960.0000   -0.54114
262000.0000   -0.61855
262040.0000   -0.67074
262080.0000   -0.45230
262120.0000   -0.73732
262160.0000   -0.60230
262200.0000   -0.69910
262240.0000   -0.59267
262280.0000   -0.79121
262320.0000   -0.89861
262360.0000   -0.70091
262400.0000   -0.54975
262440.0000   -0.69290
262480.0000   -0.95506
262520.0000   -0.38986
262560.0000   -0.43675
262600.0000   -0.54945
262640.0000   -0.49462
262680.0000   -0.30606
262720.0000   -0.61332
262760.0000   -0.79195
262800.0000   -0.71468
262840.0000   -0.87101
262880.0000   -0.69694
262920.0000   -0.76784
262960.0000   -0.83117
263000.0000   -0.80237
263040.0000   -0.75669
263080.0000   -0.97590
263120.0000   -0.72098
263160.0000   -0.92080
263200.0000   -0.64813
263240.0000   -0.83043
263280.0000   -0.55213
263320.0000   -0.80364
263360.0000   -0.74177
263400.0000   -0.48665
263440.0000   -0.69981
263480.0000   -0.44940
263520.0000   -0.07041
263560.0000   -0.50918
263600.0000   -0.47920
263640.0000   -0.43045
263680.0000   -0.36838
263720.0000   -0.47799
263760.0000   -0.34381
263800.0000   -0.37248
263840.0000   -0.43286
263880.0000   -0.52112
263920.0000   -0.38327
263960.0000   -0.44589
264000.0000   -0.60550
264040.0000   -0.54132
264080.0000   -0.55350
264120.0000   -0.42413
264160.0000    0.01388
264200.0000   -0.25787
264240.0000   -0.41994
264280.0000   -0.58565
264320.0000   -0.34238
264360.0000   -0.70904
264400.0000   -0.74504
264440.0000   -0.35055
264480.0000   -0.62679
264520.0000   -0.30534
264560.0000   -0.29983
264600.0000   -0.15089
264640.0000   -0.40954
264680.0000   -0.38111
264720.0000   -0.64752
264760.0000   -0.46292
264800.0000   -0.23963
264840.0000   -0.48304
264880.0000   -0.59491
264920.0000   -0.81011
264960.0000   -0.97284
265000.0000   -1.00514
265040.0000   -0.51227
265080.0000   -0.57845
265120.0000   -0.71900
265160.0000   -0.66325
265200.0000   -0.55508
265240.0000   -0.50287
265280.0000   -0.59174
265320.0000   -0.55046
265360.0000   -0.51254
265400.0000   -0.77063
265440.0000   -0.78895
265480.0000   -0.51984
265520.0000   -0.56434
265560.0000   -0.34010
265600.0000   -0.54474
265640.0000   -0.64418
265680.0000   -0.61310
265720.0000   -0.77112
265760.0000   -0.88764
265800.0000   -0.74459
265840.0000   -0.89030
265880.0000   -0.92942
265920.0000   -0.66172
265960.0000   -0.60858
266000.0000   -0.65734
266040.0000   -0.54454
266080.0000   -0.58856
266120.0000   -0.43281
266160.0000   -0.33167
266200.0000   -0.54600
266240.0000   -0.40288
266280.0000   -0.54471
266320.0000   -0.73144
266360.0000   -0.39007
266400.0000   -0.43141
266440.0000   -0.47453
266480.0000   -0.53213
266520.0000   -0.25437
266560.0000   -0.25233
266600.0000   -0.40650
266640.0000   -0.34480
266680.0000   -0.23099
266720.0000   -0.27862
266760.0000   -0.20997
266800.0000   -0.12611
266840.0000   -0.46888
266880.0000   -0.29220
266920.0000   -0.44274
266960.0000   -0.15307
267000.0000   -0.38499
267040.0000   -0.51120
267080.0000   -0.67096
267120.0000   -0.57831
267160.0000   -0.36321
267200.0000   -0.58341
267240.0000   -0.52341
267280.0000   -0.40242
267320.0000   -0.49438
267360.0000   -0.54705
267400.0000   -0.54552
267440.0000   -0.39889
267480.0000   -0.55478
267520.0000   -0.35337
267560.0000   -0.43051
267600.0000   -0.22872
267640.0000   -0.50396
267680.0000   -0.26762
267720.0000   -0.21191
267760.0000   -0.24802
267800.0000   -0.50988
267840.0000   -0.15233
267880.0000   -0.32912
267920.0000   -0.17075
267960.0000   -0.16131
268000.0000    0.05684
268040.0000    0.17563
268080.0000   -0.15664
268120.0000   -0.21234
268160.0000   -0.18485
268200.0000   -0.48506
268240.0000   -0.62096
268280.0000   -0.03806
268320.0000    0.19494
268360.0000   -0.08793
268400.0000    0.26826
268440.0000    0.10872
268480.0000    0.30914
268520.0000    0.17747
268560.0000    0.38300
268600.0000    0.29641
268640.0000    0.26722
268680.0000    0.32282
268720.0000   -0.04049
268760.0000    0.10511
268800.0000   -0.03576
268840.0000    0.26675
268880.0000    0.26489
268920.0000   -0.44703
268960.0000   -0.37277
269000.0000   -0.58052
269040.0000   -0.64526
269080.0000   -0.62178
269120.0000   -0.31810
269160.0000   -0.38735
269200.0000   -0.71133
269240.0000   -0.48634
269280.0000   -0.36033
269320.0000   -0.32553
269360.0000   -0.24128
269400.0000   -0.12367
269440.0000   -0.31354
269480.0000   -0.34859
269520.0000   -0.65196
269560.0000   -0.37471
269600.0000   -0.52277
269640.0000   -0.56413
269680.0000   -0.49015
269720.0000   -0.74834
269760.0000   -0.71588
269800.0000   -0.48027
269840.0000   -0.40822
269880.0000   -0.33327
269920.0000   -0.28760
269960.0000   -0.11749
270000.0000   -0.27228
270040.0000   -0.26583
270080.0000   -0.61020
270120.0000   -0.19314
270160.0000   -0.26297
270200.0000   -0.06800
270240.0000    0.09131
270280.0000   -0.02360
270320.0000   -0.46100
270360.0000   -0.47174
270400.0000   -0.67072
270440.0000   -0.54402
270480.0000   -0.54257
270520.0000   -0.33785
270560.0000   -0.27482
270600.0000   -0.47573
270640.0000   -0.50614
270680.0000   -0.43482
270720.0000   -0.49663
270760.0000   -0.52560
270800.0000   -0.40079
270840.0000   -0.20191
270880.0000   -0.57120
270920.0000   -0.42766
270960.0000   -0.38978
271000.0000   -0.25147
271040.0000   -0.28295
271080.0000   -0.46194
271120.0000   -0.18586
271160.0000   -0.42295
271200.0000   -0.31722
271240.0000   -0.56300
271280.0000   -0.51664
271320.0000   -0.35451
271360.0000   -0.67747
271400.0000   -0.23865
271440.0000   -0.29681
271480.0000   -0.63980
271520.0000   -0.53622
271560.0000   -0.59412
271600.0000   -0.41474
271640.0000   -0.35754
271680.0000   -0.43733
271720.0000   -0.68496
271760.0000   -0.64609
271800.0000   -0.25296
271840.0000   -0.23443
271880.0000   -0.56921
271920.0000   -0.64008
271960.0000   -0.50778
272000.0000   -0.52087
272040.0000   -0.51023
272080.0000   -0.66140
272120.0000   -0.49084
272160.0000   -0.47940
272200.0000   -0.80644
272240.0000   -0.55268
272280.0000   -0.48392
272320.0000   -0.63378
272360.0000   -0.61049
272400.0000   -0.93408
272440.0000   -0.63624
272480.0000   -0.58862
272520.0000   -0.38336
272560.0000   -0.82114
272600.0000   -0.31478
272640.0000   -0.39948
272680.0000   -0.47653
272720.0000   -0.51876
272760.0000   -0.57171
272800.0000   -0.50142
272840.0000   -0.53423
272880.0000   -0.55374
272920.0000   -0.49176
272960.0000   -0.55487
273000.0000   -0.36614
273040.0000   -0.78512
273080.0000   -0.47866
273120.0000   -0.45015
273160.0000   -0.29825
273200.0000   -0.59396
273240.0000   -0.40405
273280.0000   -0.25997
273320.0000   -0.47547
273360.0000   -0.43338
273400.0000   -0.57501
273440.0000   -0.64003
273480.0000   -0.50333
273520.0000   -0.23521
273560.0000   -0.26609
273600.0000   -0.21075
273640.0000   -0.48568
273680.0000   -0.73185
273720.0000   -0.67256
273760.0000   -0.78115
273800.0000   -0.59731
273840.0000   -0.58571
273880.0000   -0.51591
273920.0000   -0.03260
273960.0000   -0.65832
274000.0000   -0.37967
274040.0000   -0.56881
274080.0000   -0.59670
274120.0000   -0.41881
274160.0000   -0.65576
274200.0000   -0.33961
274240.0000   -0.47547
274280.0000   -0.53990
274320.0000   -0.46319
274360.0000   -0.69242
274400.0000   -0.67995
274440.0000   -0.27868
274480.0000   -0.50366
274520.0000   -0.68446
274560.0000   -0.71725
274600.0000   -0.55036
274640.0000   -0.52476
274680.0000   -0.46883
274720.0000   -0.10104
274760.0000   -0.36913
274800.0000   -0.39487
274840.0000   -0.87306
274880.0000   -0.53754
274920.0000   -0.59302
274960.0000   -0.54786
275000.0000   -0.41900
275040.0000   -0.73765
275080.0000   -0.46009
275120.0000   -0.26699
275160.0000   -0.32774
275200.0000   -0.24057
275240.0000   -0.40480
275280.0000   -0.66856
275320.0000   -0.42740
275360.0000   -0.49824
275400.0000   -0.64419
275440.0000   -0.73867
275480.0000   -0.33173
275520.0000   -0.22527
275560.0000   -0.19445
275600.0000   -0.54851
275640.0000   -0.70880
275680.0000   -0.49902
275720.0000   -0.31152
275760.0000   -0.53622
275800.0000   -0.63190
275840.0000   -0.33901
275880.0000   -0.37465
275920.0000   -0.36192
275960.0000   -0.07596
276000.0000    0.10544
276040.0000   -0.04583
276080.0000   -0.11586
276120.0000   -0.08804
276160.0000    0.24821
276200.0000    0.18216
276240.0000   -0.23030
276280.0000    0.13577
276320.0000   -0.09099
276360.0000    0.26901
276400.0000    0.11692
276440.0000    0.25650
276480.0000    0.39478
276520.0000    0.07796
276560.0000    0.30502
276600.0000    0.42310
276640.0000    0.48183
276680.0000    0.42080
276720.0000    0.44488
276760.0000    0.23432
276800.0000   -0.03128
276840.0000    0.30080
276880.0000    0.49085
276920.0000    0.62862
276960.0000    0.51696
277000.0000    0.58788
277040.0000    0.29584
277080.0000    0.01538
277120.0000    0.37507
277160.0000    0.28519
277200.0000    0.25456
277240.0000    0.29543
277280.0000    0.30402
277320.0000    0.33783
277360.0000    0.34125
277400.0000    0.53660
277440.0000    0.24531
277480.0000    0.40610
277520.0000    0.31940
277560.0000    0.47287
277600.0000    0.28957
277640.0000    0.06924
277680.0000    0.15144
277720.0000    0.44770
277760.0000    0.28542
277800.0000    0.14528
277840.0000    0.25345
277880.0000    0.27549
277920.0000    0.37516
277960.0000    0.32588
278000.0000    0.27987
278040.0000    0.16578
278080.0000    0.37880
278120.0000    0.24338
278160.0000    0.35197
278200.0000    0.04991
278240.0000    0.30924
278280.0000    0.27469
278320.0000    0.11902
278360.0000    0.49953
278400.0000    0.27950
278440.0000    0.39238
278480.0000    0.20911
278520.0000    0.18153
278560.0000    0.23397
278600.0000    0.23134
278640.0000    0.34214
278680.0000    0.35079
278720.0000    0.03674
278760.0000    0.11930
278800.0000    0.21542
278840.0000    0.24168
278880.0000    0.06406
278920.0000    0.33259
278960.0000    0.01342
279000.0000    0.11291
279040.0000    0.05356
279080.0000    0.14615
279120.0000    0.28408
279160.0000    0.54522
279200.0000    0.12823
279240.0000    0.14398
279280.0000    0.23945
279320.0000    0.11038
279360.0000   -0.07247
279400.0000   -0.07621
279440.0000   -0.15329
279480.0000   -0.17310
279520.0000   -0.03686
279560.0000   -0.44330
279600.0000   -0.27514
279640.0000   -0.37767
279680.0000   -0.34721
279720.0000   -0.19145
279760.0000   -0.33622
279800.0000   -0.24337
279840.0000   -0.19798
279880.0000   -0.28802
279920.0000   -0.06102
279960.0000   -0.17364
280000.0000   -0.02918
280040.0000   -0.32123
280080.0000   -0.12777
280120.0000   -0.45250
280160.0000   -0.06185
280200.0000   -0.34753
280240.0000    0.01777
280280.0000   -0.10523
280320.0000    0.01510
280360.0000   -0.27013
280400.0000   -0.14994
280440.0000   -0.42200
280480.0000   -0.25674
280520.0000   -0.14067
280560.0000   -0.20230
280600.0000   -0.64480
280640.0000   -0.51001
280680.0000   -0.48118
280720.0000   -0.53279
280760.0000    0.11330
280800.0000    0.18151
280840.0000    0.01540
280880.0000    0.06561
280920.0000   -0.03404
280960.0000    0.02143
281000.0000   -0.18000
281040.0000    0.10905
281080.0000    0.10647
281120.0000    0.10866
281160.0000    0.21007
281200.0000   -0.22555
281240.0000   -0.13804
281280.0000   -0.13625
281320.0000    0.05281
281360.0000    0.17797
281400.0000    0.28417
281440.0000    0.29043
281480.0000    0.39889
281520.0000    0.30836
281560.0000    0.27240
281600.0000    0.06494
281640.0000   -0.20211
281680.0000    0.06089
281720.0000   -0.06871
281760.0000   -0.04195
281800.0000   -0.04997
281840.0000   -0.33310
281880.0000    0.14676
281920.0000    0.09236
281960.0000    0.13880
282000.0000   -0.12083
282040.0000   -0.41746
282080.0000   -0.40409
282120.0000   -0.55399
282160.0000   -0.90976
282200.0000   -0.50574
282240.0000   -0.43798
282280.0000   -0.68072
282320.0000   -0.23731
282360.0000   -0.29279
282400.0000   -0.14452
282440.0000   -0.73711
282480.0000   -0.36964
282520.0000   -0.44886
282560.0000   -0.27021
282600.0000   -0.31702
282640.0000   -0.48323
282680.0000   -0.38923
282720.0000   -0.31697
282760.0000   -0.41313
282800.0000   -0.50597
282840.0000   -0.40311
282880.0000   -0.47515
282920.0000   -0.41892
282960.0000   -0.34946
283000.0000   -0.24746
283040.0000   -0.38929
283080.0000   -0.13361
283120.0000    0.12326
283160.0000   -0.18255
283200.0000   -0.22639
283240.0000    0.15406
283280.0000    0.47766
283320.0000    0.29976
283360.0000    0.42098
283400.0000    0.38371
283440.0000    0.22901
283480.0000    0.44546
283520.0000    0.44105
283560.0000    0.58792
283600.0000    0.14957
283640.0000    0.20260
283680.0000   -0.25680
283720.0000   -0.31840
283760.0000    0.06923
283800.0000    0.12014
283840.0000    0.41063
283880.0000    0.14944
283920.0000    0.08470
283960.0000    0.06530
284000.0000   -0.25811
284040.0000    0.16303
284080.0000   -0.01772
284120.0000    0.06515
284160.0000   -0.01161
284200.0000   -0.07934
284240.0000    0.18270
284280.0000    0.06947
284320.0000    0.10337
284360.0000   -0.26796
284400.0000   -0.15048
284440.0000   -0.40942
284480.0000   -0.10022
284520.0000    0.31109
284560.0000    0.03060
284600.0000    0.32179
284640.0000    0.32173
284680.0000    0.16901
284720.0000    0.25822
284760.0000    0.09787
284800.0000    0.04624
284840.0000    0.31634
284880.0000    0.24915
284920.0000    0.35174
284960.0000    0.18290
285000.0000    0.32374
285040.0000    0.56835
285080.0000    0.23627
285120.0000    0.12796
285160.0000    0.15828
285200.0000    0.22956
285240.0000    0.50551
285280.0000    0.22277
285320.0000    0.04094
285360.0000   -0.34438
285400.0000   -0.42717
285440.0000   -0.05853
285480.0000   -0.26708
285520.0000   -0.07660
285560.0000   -0.18843
285600.0000   -0.06400
285640.0000    0.12064
285680.0000    0.00557
285720.0000   -0.45293
285760.0000   -0.24672
285800.0000    0.03598
285840.0000    0.42894
285880.0000   -0.22044
285920.0000   -0.03634
285960.0000   -0.15589
286000.0000   -0.07420
286040.0000   -0.46471
286080.0000   -0.65375
286120.0000   -0.59109
286160.0000   -0.37100
286200.0000   -0.32799
286240.0000   -0.15670
286280.0000   -0.26155
286320.0000   -0.21059
286360.0000   -0.42574
286400.0000   -0.38590
286440.0000   -0.41048
286480.0000   -0.50430
286520.0000   -0.48876
286560.0000   -0.40562
286600.0000   -0.20720
286640.0000   -0.25095
286680.0000   -0.46212
286720.0000   -0.24369
286760.0000   -0.15949
286800.0000   -0.33646
286840.0000   -0.28495
286880.0000   -0.07168
286920.0000   -0.05887
286960.0000   -0.16223
287000.0000    0.01805
287040.0000   -0.11933
287080.0000    0.06760
287120.0000   -0.03676
287160.0000   -0.03685
287200.0000   -0.29092
287240.0000   -0.19607
287280.0000    0.33637
287320.0000   -0.01402
287360.0000    0.09892
287400.0000    0.02108
287440.0000    0.23420
287480.0000    0.08922
287520.0000   -0.17890
287560.0000   -0.04493
287600.0000    0.09880
287640.0000   -0.20175
287680.0000   -0.68975
287720.0000   -0.54418
287760.0000   -0.14944
287800.0000   -0.17842
287840.0000   -0.08609
287880.0000    0.09050
287920.0000   -0.20836
287960.0000   -0.07358
288000.0000   -0.25876
288040.0000    0.02624
288080.0000   -0.11428
288120.0000   -0.21485
288160.0000   -0.07831
288200.0000   -0.34063
288240.0000   -0.35246
288280.0000   -0.01311
288320.0000   -0.04528
288360.0000    0.01943
288400.0000   -0.20430
288440.0000   -0.23638
288480.0000   -0.10607
288520.0000   -0.05956
288560.0000    0.19189
288600.0000   -0.13347
288640.0000   -0.02178
288680.0000   -0.04579
288720.0000    0.03011
288760.0000    0.07923
288800.0000    0.22026
288840.0000   -0.25461
288880.0000    0.10554
288920.0000   -0.10796
288960.0000    0.09508
289000.0000   -0.13460
289040.0000    0.04582
289080.0000    0.19302
289120.0000   -0.04173
289160.0000   -0.08164
289200.0000    0.02963
289240.0000    0.08183
289280.0000    0.06242
289320.0000   -0.26840
289360.0000    0.14298
289400.0000    0.06611
289440.0000   -0.40514
289480.0000   -0.39048
289520.0000   -0.34158
289560.0000   -0.37619
289600.0000   -0.60409
289640.0000   -0.57809
289680.0000   -0.50653
289720.0000   -0.54374
289760.0000   -0.65594
289800.0000   -0.51703
289840.0000   -0.57310
289880.0000   -0.38401
289920.0000    0.02028
289960.0000   -0.14079
290000.0000   -0.08686
290040.0000    0.08971
290080.0000   -0.29997
290120.0000   -0.21843
290160.0000   -0.51160
290200.0000   -0.65184
290240.0000    0.00699
290280.0000   -0.14636
290320.0000   -0.13446
290360.0000   -0.32245
290400.0000   -0.44639
290440.0000   -0.24999
290480.0000   -0.38937
290520.0000   -0.34341
290560.0000   -0.31710
290600.0000   -0.40110
290640.0000   -0.31838
290680.0000   -0.40068
290720.0000   -0.51195
290760.0000   -0.29428
290800.0000   -0.15372
290840.0000    0.07737
290880.0000   -0.21014
290920.0000   -0.16454
290960.0000   -0.31372
291000.0000   -0.38175
291040.0000   -0.24713
291080.0000   -0.52305
291120.0000   -0.43878
291160.0000   -0.42244
291200.0000   -0.29969
291240.0000   -0.50548
291280.0000   -0.36894
291320.0000   -0.30990
291360.0000   -0.37422
291400.0000   -0.52993
291440.0000   -0.52449
291480.0000   -0.54292
291520.0000   -0.62197
291560.0000   -0.26034
291600.0000   -0.72785
291640.0000   -0.45925
291680.0000   -0.59561
291720.0000   -0.57915
291760.0000   -0.62710
291800.0000   -0.51142
291840.0000   -0.73753
291880.0000   -0.38347
291920.0000   -0.27287
291960.0000   -0.40455
292000.0000   -0.67647
292040.0000   -0.52191
292080.0000   -0.49364
292120.0000   -0.39363
292160.0000   -0.35490
292200.0000   -0.62658
292240.0000   -0.38935
292280.0000   -0.62501
292320.0000   -0.58125
292360.0000   -0.71737
292400.0000   -0.66000
292440.0000   -0.05847
292480.0000   -0.15594
292520.0000    0.06263
292560.0000   -0.01722
292600.0000    0.09451
292640.0000   -0.24109
292680.0000   -0.25018
292720.0000    0.07944
292760.0000   -0.09120
292800.0000   -0.06388
292840.0000    0.08927
292880.0000   -0.07314
292920.0000    0.07114
292960.0000    0.02018
293000.0000   -0.37999
293040.0000   -0.31375
293080.0000   -0.40725
293120.0000   -0.57215
293160.0000   -0.56858
293200.0000   -0.56515
293240.0000   -0.63437
293280.0000   -0.40766
293320.0000   -0.52760
293360.0000   -0.58955
293400.0000   -0.46481
293440.0000   -0.51690
293480.0000   -0.28511
293520.0000   -0.60621
293560.0000   -0.38820
293600.0000    0.20459
293640.0000    0.08995
293680.0000    0.05795
293720.0000   -0.20031
293760.0000    0.05788
293800.0000   -0.55605
293840.0000   -0.38622
293880.0000   -0.31179
293920.0000    0.14785
293960.0000   -0.01692
294000.0000   -0.04616
294040.0000    0.03203
294080.0000    0.03297
294120.0000    0.05838
294160.0000    0.21105
294200.0000    0.01624
294240.0000   -0.06049
294280.0000    0.01988
294320.0000    0.04438
294360.0000    0.00848
294400.0000    0.06331
294440.0000   -0.30729
294480.0000   -0.64219
294520.0000   -0.44509
294560.0000   -0.44030
294600.0000   -0.57415
294640.0000   -0.43665
294680.0000   -0.52788
294720.0000   -0.31677
294760.0000   -0.23842
294800.0000   -0.30788
294840.0000   -0.40457
294880.0000   -0.71769
294920.0000   -0.50214
294960.0000   -0.31618
295000.0000   -0.33822
295040.0000   -0.27806
295080.0000   -0.55641
295120.0000   -0.29406
295160.0000   -0.44834
295200.0000   -0.66888
295240.0000   -0.46374
295280.0000   -0.32583
295320.0000   -0.59811
295360.0000   -0.49006
295400.0000   -0.47686
295440.0000   -0.46548
295480.0000   -0.13678
295520.0000   -0.08376
295560.0000   -0.12820
295600.0000   -0.11561
295640.0000   -0.33680
295680.0000   -0.36521
295720.0000    0.12212
295760.0000   -0.19078
295800.0000   -0.11869
295840.0000   -0.26684
295880.0000   -0.11054
295920.0000   -0.10611
295960.0000    0.00629
296000.0000   -0.20774
296040.0000   -0.08714
296080.0000   -0.19122
296120.0000   -0.17139
296160.0000    0.02422
296200.0000   -0.23642
296240.0000   -0.39505
296280.0000    0.06951
296320.0000   -0.08793
296360.0000   -0.49551
296400.0000    0.00089
296440.0000    0.04280
296480.0000   -0.02864
296520.0000    0.14639
296560.0000    0.01587
296600.0000   -0.37026
296640.0000    0.01159
296680.0000   -0.15336
296720.0000   -0.32201
296760.0000    0.12857
296800.0000    0.22934
296840.0000    0.02958
296880.0000    0.00395
296920.0000    0.11843
296960.0000    0.14133
297000.0000   -0.01551
297040.0000    0.20388
297080.0000    0.00943
297120.0000    0.07442
297160.0000    0.15895
297200.0000    0.15384
297240.0000    0.02667
297280.0000   -0.04512
297320.0000    0.02952
297360.0000    0.10786
297400.0000    0.22127
297440.0000    0.07758
297480.0000   -0.29147
297520.0000    0.13740
297560.0000    0.04056
297600.0000   -0.04066
297640.0000   -0.01883
297680.0000   -0.02018
297720.0000   -0.00333
297760.0000    0.15539
297800.0000    0.06842
297840.0000    0.02096
297880.0000    0.14009
297920.0000    0.22710
297960.0000    0.15230
298000.0000    0.26914
298040.0000   -0.29337
298080.0000   -0.33201
298120.0000   -0.26296
298160.0000    0.15565
298200.0000   -0.08821
298240.0000   -0.22946
298280.0000    0.18233
298320.0000    0.01428
298360.0000    0.01678
298400.0000    0.02105
298440.0000   -0.05858
298480.0000   -0.21674
298520.0000    0.07859
298560.0000   -0.10800
298600.0000    0.23396
298640.0000    0.42918
298680.0000    0.23741
298720.0000    0.29110
298760.0000    0.13154
298800.0000   -0.08492
298840.0000   -0.21243
298880.0000   -0.33194
298920.0000    0.12175
298960.0000   -0.04120
299000.0000    0.06204
299040.0000   -0.08839
299080.0000    0.17514
299120.0000    0.01813
299160.0000    0.10594
299200.0000    0.02164
299240.0000    0.25846
299280.0000    0.16802
299320.0000    0.13871
299360.0000   -0.19374
299400.0000   -0.00415
299440.0000   -0.03021
299480.0000    0.14188
299520.0000    0.09958
299560.0000    0.15638
299600.0000    0.20466
299640.0000   -0.12568
299680.0000   -0.04408
299720.0000    0.22595
299760.0000   -0.00081
299800.0000   -0.10089
299840.0000   -0.19669
299880.0000    0.15481
299920.0000   -0.01200
299960.0000    0.33544
300000.0000    0.38710
300040.0000    0.15430
300080.0000    0.32199
300120.0000    0.09764
300160.0000    0.32464
300200.0000    0.41624
300240.0000    0.08099
300280.0000    0.15337
300320.0000   -0.13072
300360.0000   -0.17695
300400.0000   -0.18030
300440.0000   -0.24674
300480.0000   -0.15968
300520.0000   -0.23456
300560.0000   -0.15447
300600.0000   -0.00861
300640.0000    0.00373
300680.0000   -0.26788
300720.0000   -0.83050
300760.0000   -0.43156
300800.0000   -0.45790
300840.0000   -0.73401
300880.0000   -0.50901
300920.0000   -0.36783
300960.0000   -0.32163
301000.0000   -0.95383
301040.0000   -0.72943
301080.0000   -0.90246
301120.0000   -0.48022
301160.0000   -0.36025
301200.0000    0.04724
301240.0000   -0.12397
301280.0000   -0.10763
301320.0000   -0.22599
301360.0000   -0.27807
301400.0000   -0.26541
301440.0000   -0.60467
301480.0000   -0.73209
301520.0000   -0.74628
301560.0000   -0.73480
301600.0000   -0.30869
301640.0000   -0.68195
301680.0000   -0.38354
301720.0000   -0.38943
301760.0000   -0.06622
301800.0000   -0.20411
301840.0000   -0.42475
301880.0000   -0.43784
301920.0000   -0.13653
301960.0000   -0.09013
302000.0000    0.14896
302040.0000   -0.31427
302080.0000   -0.32616
302120.0000    0.02540
302160.0000   -0.37537
302200.0000   -0.35980
302240.0000   -0.33297
302280.0000   -0.28773
302320.0000   -0.22491
302360.0000   -0.02441
302400.0000   -0.09732
302440.0000    0.12987
302480.0000    0.32979
302520.0000   -0.17284
302560.0000    0.07505
302600.0000   -0.26034
302640.0000   -0.04758
302680.0000    0.24508
302720.0000   -0.26517
302760.0000   -0.02772
302800.0000    0.07158
302840.0000   -0.11405
302880.0000   -0.03622
302920.0000   -0.05081
302960.0000   -0.16032
303000.0000   -0.12804
303040.0000   -0.34504
303080.0000   -0.31410
303120.0000   -0.44508
303160.0000   -0.43716
303200.0000   -0.51502
303240.0000   -0.37178
303280.0000   -0.41286
303320.0000   -0.44709
303360.0000   -0.25421
303400.0000   -0.51331
303440.0000   -0.49721
303480.0000   -0.64453
303520.0000   -0.37407
303560.0000   -0.74635
303600.0000   -0.21131
303640.0000   -0.57681
303680.0000   -0.45897
303720.0000   -0.46200
303760.0000   -0.64319
303800.0000   -0.10431
303840.0000   -0.29184
303880.0000   -0.36058
303920.0000   -0.17940
303960.0000    0.24424
304000.0000    0.23304
304040.0000   -0.19056
304080.0000   -0.30132
304120.0000   -0.02650
304160.0000   -0.12011
304200.0000   -0.22918
304240.0000   -0.10012
304280.0000    0.12814
304320.0000   -0.13093
304360.0000   -0.72728
304400.0000   -0.73046
304440.0000   -0.51149
304480.0000   -0.71811
304520.0000   -0.63469
304560.0000   -0.78361
304600.0000   -0.59136
304640.0000   -0.70619
304680.0000   -0.55469
304720.0000   -0.43740
304760.0000   -0.72913
304800.0000   -0.67960
304840.0000   -0.60240
304880.0000   -0.71690
304920.0000   -0.75033
304960.0000   -0.68852
305000.0000   -0.97249
305040.0000   -0.76142
305080.0000   -0.91481
305120.0000   -0.76598
305160.0000   -0.78837
305200.0000   -0.64108
305240.0000   -0.82503
305280.0000   -0.38439
305320.0000   -0.25904
305360.0000   -0.18305
305400.0000   -0.06908
305440.0000   -0.19440
305480.0000   -0.26130
305520.0000   -0.48160
305560.0000    0.05382
305600.0000    0.14364
305640.0000   -0.08474
305680.0000    0.11222
305720.0000   -0.50886
305760.0000   -0.65284
305800.0000   -0.15889
305840.0000    0.23397
305880.0000    0.00655
305920.0000    0.05033
305960.0000    0.04314
306000.0000   -0.17705
306040.0000   -0.21154
306080.0000    0.30718
306120.0000    0.30236
306160.0000    0.37882
306200.0000    0.18250
306240.0000    0.22780
306280.0000   -0.01838
306320.0000    0.05401
306360.0000    0.24589
306400.0000    0.15492
306440.0000    0.28690
306480.0000   -0.18233
306520.0000    0.11722
306560.0000   -0.01638
306600.0000   -0.03430
306640.0000   -0.22328
306680.0000   -0.11206
306720.0000   -0.54548
306760.0000   -0.47080
306800.0000   -0.53522
306840.0000   -0.52664
306880.0000   -0.60675
306920.0000   -0.45852
306960.0000   -0.44220
307000.0000   -0.30846
307040.0000   -0.79377
307080.0000   -0.40990
307120.0000   -0.64963
307160.0000   -0.41970
307200.0000   -0.32471
307240.0000   -0.51867
307280.0000   -0.55021
307320.0000   -0.61839
307360.0000   -0.79692
307400.0000   -0.63540
307440.0000   -0.86362
307480.0000   -0.84617
307520.0000   -0.56197
307560.0000   -0.79709
307600.0000   -0.65781
307640.0000   -0.56369
307680.0000   -0.28871
307720.0000   -0.18147
307760.0000   -0.18784
307800.0000   -0.04132
307840.0000   -0.06830
307880.0000   -0.01505
307920.0000    0.26020
307960.0000   -0.35775
308000.0000   -0.19337
308040.0000   -0.16415
308080.0000    0.07227
308120.0000    0.19867
308160.0000    0.36936
308200.0000    0.28868
308240.0000    0.38649
308280.0000    0.36210
308320.0000    0.17617
308360.0000   -0.22365
308400.0000   -0.07817
308440.0000    0.03993
308480.0000    0.05448
308520.0000    0.04387
308560.0000   -0.13477
308600.0000    0.20599
308640.0000   -0.22585
308680.0000   -0.05596
308720.0000    0.05315
308760.0000    0.11409
308800.0000   -0.35885
308840.0000    0.00552
308880.0000    0.01083
308920.0000   -0.14200
308960.0000   -0.19855
309000.0000   -0.09439
309040.0000   -0.09617
309080.0000   -0.17262
309120.0000   -0.22290
309160.0000   -0.14395
309200.0000   -0.14579
309240.0000   -0.19108
309280.0000   -0.31545
309320.0000   -0.03934
309360.0000   -0.21122
309400.0000   -0.07917
309440.0000   -0.03448
309480.0000   -0.03841
309520.0000   -0.02030
309560.0000    0.11957
309600.0000   -0.09947
309640.0000   -0.15764
309680.0000   -0.42842
309720.0000   -0.21714
309760.0000   -0.50627
309800.0000   -0.19905
309840.0000   -0.33571
309880.0000    0.08603
309920.0000   -0.06038
309960.0000   -0.00264
310000.0000    0.09962
310040.0000   -0.05544
310080.0000   -0.05580
310120.0000   -0.13533
310160.0000   -0.09310
310200.0000   -0.20679
310240.0000   -0.28108
310280.0000   -0.46693
310320.0000   -0.30700
310360.0000   -0.45393
310400.0000   -0.52121
310440.0000   -0.62499
310480.0000   -0.31835
310520.0000   -0.37889
310560.0000    0.03065
310600.0000   -0.58725
310640.0000   -0.48919
310680.0000   -0.54194
310720.0000   -0.52145
310760.0000   -0.48911
310800.0000   -0.23410
310840.0000   -0.69806
310880.0000   -0.42098
310920.0000   -0.42737
310960.0000   -0.20638
311000.0000   -0.31394
311040.0000   -0.30935
311080.0000   -0.37655
311120.0000   -0.33772
311160.0000   -0.41561
311200.0000   -0.34456
311240.0000   -0.40422
311280.0000   -0.63131
311320.0000   -0.11317
311360.0000   -0.28652
311400.0000   -0.13278
311440.0000   -0.12116
311480.0000   -0.23235
311520.0000   -0.47450
311560.0000   -0.78034
311600.0000   -0.39329
311640.0000   -0.32924
311680.0000   -0.52486
311720.0000   -0.40495
311760.0000   -0.25598
311800.0000   -0.47735
311840.0000   -0.21925
311880.0000   -0.26715
311920.0000   -0.53528
311960.0000   -0.40346
312000.0000   -0.67328
312040.0000   -0.53099
312080.0000   -0.77193
312120.0000   -0.65897
312160.0000   -0.40860
312200.0000   -0.44806
312240.0000   -0.42980
312280.0000   -0.36534
312320.0000   -0.29553
312360.0000   -0.24661
312400.0000   -0.54765
312440.0000   -0.30947
312480.0000   -0.16053
312520.0000   -0.45998
312560.0000   -0.40588
312600.0000   -0.49839
312640.0000   -0.57908
312680.0000   -0.45642
312720.0000   -0.73823
312760.0000   -0.54448
312800.0000   -0.58823
312840.0000   -0.60069
312880.0000   -0.33103
312920.0000   -0.36227
312960.0000   -0.34202
313000.0000   -0.28457
313040.0000   -0.32332
313080.0000   -0.33033
313120.0000   -0.08954
313160.0000   -0.26780
313200.0000   -0.45464
313240.0000   -0.23383
313280.0000   -0.45317
313320.0000   -0.28218
313360.0000   -0.59862
313400.0000   -0.57021
313440.0000   -0.70505
313480.0000   -0.66911
313520.0000   -0.64073
313560.0000   -0.85888
313600.0000   -1.13906
313640.0000   -0.83006
313680.0000   -0.63020
313720.0000   -0.60031
313760.0000   -0.36932
313800.0000   -0.57690
313840.0000   -0.38947
313880.0000   -0.33544
313920.0000   -0.53022
313960.0000   -0.80003
314000.0000   -0.54026
314040.0000   -0.55529
314080.0000   -0.40089
314120.0000   -0.38434
314160.0000   -0.80535
314200.0000   -0.76185
314240.0000   -0.60284
314280.0000   -0.58444
314320.0000   -0.33963
314360.0000   -0.46470
314400.0000   -0.37716
314440.0000   -0.34090
314480.0000   -0.19049
314520.0000   -0.12266
314560.0000   -0.58607
314600.0000   -0.42058
314640.0000   -0.27749
314680.0000   -0.49764
314720.0000   -0.05262
314760.0000    0.10711
314800.0000    0.09860
314840.0000   -0.08719
314880.0000   -0.14144
314920.0000   -0.08183
314960.0000    0.01897
315000.0000   -0.00257
315040.0000   -0.10818
315080.0000    0.10099
315120.0000    0.19983
315160.0000    0.11052
315200.0000   -0.05167
315240.0000    0.11683
315280.0000    0.05148
315320.0000    0.00439
315360.0000   -0.13079
315400.0000   -0.21524
315440.0000   -0.22008
315480.0000    0.07189
315520.0000    0.02211
315560.0000    0.09074
315600.0000   -0.30830
315640.0000   -0.42414
315680.0000   -0.13509
315720.0000   -0.49245
315760.0000   -0.35546
315800.0000   -0.45527
315840.0000    0.00953
315880.0000   -0.30501
315920.0000   -0.21260
315960.0000   -0.29423
316000.0000   -0.35810
316040.0000   -0.34988
316080.0000   -0.30904
316120.0000   -0.53192
316160.0000   -0.52609
316200.0000   -0.25684
316240.0000   -0.33010
316280.0000   -0.61110
316320.0000   -0.32455
316360.0000   -0.04405
316400.0000   -0.04269
316440.0000   -0.31367
316480.0000   -0.45255
316520.0000   -0.53755
316560.0000   -0.37266
316600.0000   -0.47098
316640.0000    0.19963
316680.0000   -0.07257
316720.0000   -0.00613
316760.0000    0.12095
316800.0000   -0.39883
316840.0000   -0.46028
316880.0000   -0.01218
316920.0000    0.08805
316960.0000    0.28171
317000.0000   -0.01566
317040.0000   -0.09009
317080.0000    0.17380
317120.0000   -0.11184
317160.0000    0.09672
317200.0000    0.25397
317240.0000    0.24600
317280.0000   -0.07925
317320.0000    0.23443
317360.0000    0.18782
317400.0000    0.06251
317440.0000   -0.12069
317480.0000   -0.10384
317520.0000    0.19941
317560.0000   -0.07063
317600.0000   -0.48052
317640.0000   -0.39477
317680.0000   -0.33380
317720.0000   -0.43947
317760.0000   -0.13412
317800.0000   -0.10707
317840.0000   -0.18264
317880.0000   -0.19986
317920.0000   -0.35990
317960.0000   -0.51099
318000.0000   -0.50657
318040.0000   -0.43971
318080.0000   -0.51506
318120.0000   -0.31121
318160.0000   -0.31445
318200.0000   -0.43773
318240.0000   -0.36533
318280.0000   -0.04347
318320.0000    0.18045
318360.0000   -0.05516
318400.0000    0.15212
318440.0000   -0.31320
318480.0000   -0.52484
318520.0000   -0.15776
318560.0000   -0.25653
318600.0000   -0.24852
318640.0000   -0.41269
318680.0000   -0.29250
318720.0000   -0.46715
318760.0000   -0.06734
318800.0000   -0.51712
318840.0000   -0.35742
318880.0000   -0.46744
318920.0000   -0.21714
318960.0000    0.15921
319000.0000    0.07903
319040.0000    0.07266
319080.0000    0.19626
319120.0000    0.00900
319160.0000    0.08592
319200.0000    0.40147
319240.0000    0.34957
319280.0000    0.21401
319320.0000    0.23598
319360.0000    0.27385
319400.0000    0.18348
319440.0000    0.07662
319480.0000    0.15573
319520.0000    0.15310
319560.0000    0.33765
319600.0000    0.12063
319640.0000    0.06319
319680.0000    0.38711
319720.0000    0.24314
319760.0000    0.29916
319800.0000    0.17341
319840.0000    0.31265
319880.0000    0.19989
319920.0000    0.59809
319960.0000    0.21630
320000.0000    0.06493
320040.0000    0.32496
320080.0000    0.11506
320120.0000    0.30204
320160.0000    0.50247
320200.0000    0.42854
320240.0000    0.29952
320280.0000    0.32592
320320.0000    0.50340
320360.0000    0.39775
320400.0000    0.25003
320440.0000   -0.16130
320480.0000   -0.56436
320520.0000   -0.31707
320560.0000   -0.17012
320600.0000    0.47619
320640.0000    0.04114
320680.0000    0.32393
320720.0000    0.14504
320760.0000    0.21306
320800.0000    0.07524
320840.0000    0.39459
320880.0000    0.28887
320920.0000    0.53934
320960.0000    0.57437
321000.0000    0.40512
321040.0000    0.27869
321080.0000    0.52041
321120.0000    0.33549
321160.0000    0.21442
321200.0000    0.36933
321240.0000    0.45108
321280.0000    0.25644
321320.0000    0.34396
321360.0000    0.33359
321400.0000    0.22781
321440.0000    0.26067
321480.0000    0.29647
321520.0000    0.28215
321560.0000   -0.28595
321600.0000   -0.18351
321640.0000   -0.21876
321680.0000    0.02453
321720.0000    0.00324
321760.0000   -0.02268
321800.0000   -0.08122
321840.0000    0.05394
321880.0000   -0.04694
321920.0000    0.23304
321960.0000   -0.22646
322000.0000    0.03759
322040.0000   -0.13298
322080.0000   -0.30922
322120.0000   -0.61025
322160.0000   -0.27407
322200.0000   -0.30291
322240.0000   -0.18857
322280.0000   -0.07964
322320.0000   -0.14137
322360.0000    0.05356
322400.0000   -0.21262
322440.0000   -0.31422
322480.0000   -0.21703
322520.0000   -0.34435
322560.0000   -0.34613
322600.0000   -0.52786
322640.0000   -0.37680
322680.0000   -0.26824
322720.0000   -0.12029
322760.0000    0.08513
322800.0000   -0.26695
322840.0000   -0.37670
322880.0000   -0.59123
322920.0000   -0.47492
322960.0000   -0.48920
323000.0000   -0.42616
323040.0000   -0.55143
323080.0000   -0.31830
323120.0000   -0.51839
323160.0000   -0.90467
323200.0000   -0.30292
323240.0000   -0.21093
323280.0000   -0.12411
323320.0000   -0.14533
323360.0000    0.00056
323400.0000    0.07833
323440.0000   -0.08002
323480.0000   -0.09882
323520.0000    0.03093
323560.0000   -0.22075
323600.0000    0.06627
323640.0000    0.13096
323680.0000    0.09424
323720.0000    0.09261
323760.0000   -0.15563
323800.0000   -0.40225
323840.0000   -0.24143
323880.0000   -0.46039
323920.0000   -0.30071
323960.0000   -0.42302
324000.0000   -0.72302
324040.0000   -0.54460
324080.0000   -0.41772
324120.0000   -0.62403
324160.0000   -0.74800
324200.0000   -0.48981
324240.0000   -0.82757
324280.0000   -0.95299
324320.0000   -0.66899
324360.0000   -0.61786
324400.0000   -0.47804
324440.0000   -0.50579
324480.0000   -0.37055
324520.0000   -0.35170
324560.0000   -0.57057
324600.0000   -0.62044
324640.0000   -0.43286
324680.0000   -0.66073
324720.0000   -0.52769
324760.0000   -0.58935
324800.0000   -0.44173
324840.0000   -0.42151
324880.0000   -0.30049
324920.0000   -0.27668
324960.0000   -0.39204
325000.0000   -0.37763
325040.0000   -0.10570
325080.0000   -0.48924
325120.0000   -0.36521
325160.0000   -0.41645
325200.0000   -0.29757
325240.0000   -0.42576
325280.0000   -0.34069
325320.0000   -0.40707
325360.0000   -0.29797
325400.0000   -0.47244
325440.0000   -0.58684
325480.0000   -0.31240
325520.0000   -0.44675
325560.0000   -0.66718
325600.0000   -0.49111
325640.0000   -0.33938
325680.0000   -0.38195
325720.0000   -0.63189
325760.0000   -0.36808
325800.0000   -0.55342
325840.0000   -0.66780
325880.0000   -0.38787
325920.0000   -0.38861
325960.0000   -0.54549
326000.0000   -0.53257
326040.0000   -0.26011
326080.0000   -0.47446
326120.0000   -0.61927
326160.0000   -0.49258
326200.0000   -0.60106
326240.0000   -0.08125
326280.0000   -0.16911
326320.0000   -0.10674
326360.0000   -0.58054
326400.0000   -0.50830
326440.0000   -0.61658
326480.0000    0.05203
326520.0000    0.00434
326560.0000   -0.07553
326600.0000   -0.44661
326640.0000   -0.06967
326680.0000   -0.04769
326720.0000   -0.31299
326760.0000    0.10810
326800.0000   -0.05109
326840.0000    0.24195
326880.0000    0.14836
326920.0000    0.07041
326960.0000   -0.08814
327000.0000   -0.02716
327040.0000    0.09659
327080.0000   -0.04925
327120.0000   -0.11273
327160.0000   -0.04510
327200.0000    0.21570
327240.0000    0.00995
327280.0000   -0.03174
327320.0000    0.10130
327360.0000    0.12486
327400.0000   -0.16122
327440.0000    0.05794
327480.0000    0.15988
327520.0000    0.05768
327560.0000   -0.03590
327600.0000    0.07364
327640.0000   -0.20192
327680.0000   -0.06897
327720.0000   -0.13800
327760.0000   -0.07119
327800.0000    0.12910
327840.0000   -0.00824
327880.0000   -0.02658
327920.0000   -0.07209
327960.0000   -0.01182
328000.0000   -0.20989
328040.0000    0.13119
328080.0000    0.18511
328120.0000    0.05238
328160.0000   -0.46992
328200.0000   -0.53014
328240.0000   -0.38088
328280.0000   -0.48682
328320.0000   -0.34849
328360.0000   -0.58286
328400.0000   -0.42412
328440.0000   -0.31123
328480.0000   -0.52543
328520.0000   -0.80298
328560.0000   -0.57299
328600.0000   -0.44639
328640.0000   -0.79941
328680.0000   -0.61023
328720.0000   -0.76528
328760.0000   -0.71734
328800.0000   -0.74937
328840.0000   -0.68975
328880.0000   -0.73299
328920.0000   -0.52177
328960.0000   -0.50985
329000.0000   -0.63443
329040.0000   -0.30683
329080.0000   -0.49710
329120.0000   -0.50309
329160.0000   -0.63941
329200.0000   -0.69022
329240.0000   -0.64248
329280.0000   -0.49361
329320.0000   -0.38487
329360.0000   -0.84380
329400.0000   -0.48635
329440.0000   -0.59920
329480.0000   -0.75217
329520.0000   -0.50553
329560.0000   -0.20855
329600.0000   -0.75602
329640.0000   -0.65544
329680.0000   -0.67237
329720.0000   -0.56359
329760.0000   -0.38186
329800.0000   -0.56661
329840.0000   -0.03920
329880.0000   -0.02212
329920.0000   -0.14495
329960.0000   -0.24975
330000.0000   -0.02825
330040.0000   -0.05508
330080.0000   -0.14181
330120.0000    0.25230
330160.0000   -0.36246
330200.0000   -0.80916
330240.0000   -0.44016
330280.0000   -0.47776
330320.0000   -0.51641
330360.0000   -0.81593
330400.0000   -0.45844
330440.0000   -0.24371
330480.0000   -0.45527
330520.0000   -0.23393
330560.0000   -0.12809
330600.0000   -0.09013
330640.0000   -0.50105
330680.0000   -0.54798
330720.0000   -0.60201
330760.0000   -0.66782
330800.0000   -0.21787
330840.0000   -0.38005
330880.0000   -0.27326
330920.0000   -0.19653
330960.0000   -0.21957
331000.0000    0.03194
331040.0000   -0.13625
331080.0000   -0.38696
331120.0000   -0.59473
331160.0000   -0.13546
331200.0000   -0.52283
331240.0000   -0.32066
331280.0000   -0.22182
331320.0000   -0.45061
331360.0000   -0.60720
331400.0000   -0.52563
331440.0000   -0.13683
331480.0000   -0.58692
331520.0000   -0.66922
331560.0000   -0.66957
331600.0000   -0.60986
331640.0000   -0.86665
331680.0000   -0.62857
331720.0000   -0.58444
331760.0000   -0.22381
331800.0000   -0.29847
331840.0000   -0.50033
331880.0000   -0.56504
331920.0000   -0.56525
331960.0000   -0.45907
332000.0000   -0.61133
332040.0000   -0.42995
332080.0000   -0.64258
332120.0000    0.02060
332160.0000    0.04311
332200.0000    0.08837
332240.0000    0.01876
332280.0000    0.25895
332320.0000   -0.03839
332360.0000    0.13561
332400.0000    0.02965
332440.0000    0.12903
332480.0000    0.08970
332520.0000    0.05032
332560.0000    0.09820
332600.0000    0.00765
332640.0000   -0.06333
332680.0000   -0.02816
332720.0000   -0.19891
332760.0000    0.37255
332800.0000   -0.03514
332840.0000    0.18850
332880.0000    0.15098
332920.0000    0.07086
332960.0000   -0.10884
333000.0000   -0.67054
333040.0000    0.07823
333080.0000   -0.21097
333120.0000   -0.00537
333160.0000    0.04673
333200.0000    0.31086
333240.0000    0.26430
333280.0000    0.05704
333320.0000   -0.09556
333360.0000   -0.05043
333400.0000   -0.13490
333440.0000   -0.03407
333480.0000   -0.18844
333520.0000   -0.10491
333560.0000   -0.03874
333600.0000   -0.01051
333640.0000    0.44784
333680.0000    0.38467
333720.0000   -0.05891
333760.0000    0.52096
333800.0000    0.11996
333840.0000    0.19491
333880.0000    0.20704
333920.0000    0.46440
333960.0000    0.17683
334000.0000    0.08147
334040.0000   -0.17763
334080.0000   -0.09609
334120.0000   -0.12853
334160.0000    0.08416
334200.0000    0.17508
334240.0000   -0.09919
334280.0000   -0.33526
334320.0000   -0.28438
334360.0000   -0.08276
334400.0000   -0.09924
334440.0000   -0.09049
334480.0000   -0.21229
334520.0000   -0.10354
334560.0000    0.00145
334600.0000   -0.29000
334640.0000   -0.52672
334680.0000   -0.41957
334720.0000   -0.26751
334760.0000   -0.32189
334800.0000   -0.49341
334840.0000   -0.17714
334880.0000   -0.41481
334920.0000   -0.42712
334960.0000   -0.70181
335000.0000   -0.46172
335040.0000   -0.42588
335080.0000   -0.64844
335120.0000   -0.64593
335160.0000   -0.63229
335200.0000   -0.55022
335240.0000   -0.50076
335280.0000   -0.54836
335320.0000   -0.42660
335360.0000   -0.17523
335400.0000   -0.22078
335440.0000    0.20528
335480.0000    0.15368
335520.0000   -0.22976
335560.0000   -0.01853
335600.0000    0.36547
335640.0000    0.21878
335680.0000    0.01638
335720.0000    0.10713
335760.0000   -0.00652
335800.0000   -0.10409
335840.0000    0.04949
335880.0000   -0.04971
335920.0000    0.02179
335960.0000    0.13527
336000.0000   -0.01617
336040.0000   -0.03257
336080.0000   -0.18874
336120.0000    0.20756
336160.0000    0.05750
336200.0000    0.17025
336240.0000   -0.03327
336280.0000   -0.01429
336320.0000   -0.05479
336360.0000    0.09090
336400.0000    0.02787
336440.0000    0.21305
336480.0000    0.01649
336520.0000    0.03421
336560.0000   -0.32332
336600.0000   -0.58659
336640.0000   -0.61044
336680.0000   -0.36710
336720.0000   -0.21953
336760.0000   -0.27499
336800.0000   -0.51515
336840.0000   -0.60089
336880.0000   -0.65938
336920.0000   -0.50917
336960.0000   -0.41077
337000.0000    0.05491
337040.0000    0.17100
337080.0000   -0.12588
337120.0000   -0.41867
337160.0000   -0.22924
337200.0000    0.00906
337240.0000   -0.06811
337280.0000    0.15520
337320.0000    0.07821
337360.0000   -0.16839
337400.0000   -0.04765
337440.0000    0.08275
337480.0000    0.16100
337520.0000    0.01945
337560.0000    0.00040
337600.0000   -0.26851
337640.0000    0.17856
337680.0000    0.06415
337720.0000    0.17774
337760.0000    0.26766
337800.0000    0.05643
337840.0000    0.08346
337880.0000    0.24913
337920.0000    0.02822
337960.0000    0.03577
338000.0000    0.21259
338040.0000   -0.37635
338080.0000    0.14650
338120.0000   -0.11369
338160.0000   -0.05900
338200.0000   -0.04241
338240.0000   -0.27621
338280.0000   -0.04575
338320.0000   -0.08171
338360.0000   -0.08180
338400.0000    0.00715
338440.0000    0.08162
338480.0000   -0.02184
338520.0000    0.05522
338560.0000   -0.05193
338600.0000    0.05240
338640.0000    0.18877
338680.0000   -0.19852
338720.0000   -0.13175
338760.0000   -0.19617
338800.0000   -0.16355
338840.0000   -0.36889
338880.0000   -0.41291
338920.0000    0.00857
338960.0000    0.10360
339000.0000   -0.20954
339040.0000    0.07582
339080.0000   -0.02371
339120.0000    0.00572
339160.0000   -0.00132
339200.0000    0.09613
339240.0000    0.09907
339280.0000    0.06974
339320.0000    0.28872
339360.0000    0.14517
339400.0000    0.15048
339440.0000    0.07731
339480.0000   -0.11609
339520.0000    0.07440
339560.0000   -0.01141
339600.0000    0.17308
339640.0000   -0.39782
339680.0000   -0.17320
339720.0000   -0.26710
339760.0000    0.10690
339800.0000   -0.13020
339840.0000    0.00093
339880.0000   -0.05569
339920.0000    0.02849
339960.0000    0.11744
340000.0000    0.03831
340040.0000    0.02613
340080.0000    0.33806
340120.0000    0.22053
340160.0000    0.26746
340200.0000   -0.03671
340240.0000    0.11178
340280.0000    0.01079
340320.0000    0.11204
340360.0000   -0.07247
340400.0000    0.12403
340440.0000   -0.40351
340480.0000   -0.34469
340520.0000    0.03323
340560.0000    0.14049
340600.0000   -0.02090
340640.0000    0.00637
340680.0000    0.01010
340720.0000   -0.01286
340760.0000   -0.02599
340800.0000   -0.29932
340840.0000   -0.14942
340880.0000   -0.40868
340920.0000   -0.33718
340960.0000   -0.60573
341000.0000   -0.03541
341040.0000    0.22422
341080.0000    0.13510
341120.0000    0.05497
341160.0000   -0.23660
341200.0000   -0.08523
341240.0000   -0.13508
341280.0000   -0.36173
341320.0000   -0.58577
341360.0000   -0.62510
341400.0000   -0.59867
341440.0000   -0.69687
341480.0000   -0.52290
341520.0000   -0.66097
341560.0000   -0.41289
341600.0000   -0.11396
341640.0000   -0.04951
341680.0000    0.16310
341720.0000   -0.00242
341760.0000    0.38372
341800.0000    0.31697
341840.0000    0.18855
341880.0000    0.06872
341920.0000   -0.13223
341960.0000   -0.10609
342000.0000   -0.00838
342040.0000   -0.17503
342080.0000    0.06651
342120.0000    0.04307
342160.0000    0.25607
342200.0000   -0.17475
342240.0000   -0.19921
342280.0000    0.29390
342320.0000   -0.20477
342360.0000    0.04091
342400.0000    0.12113
342440.0000   -0.46514
342480.0000   -0.65088
342520.0000   -0.34071
342560.0000   -0.54763
342600.0000   -0.49123
342640.0000   -0.51800
342680.0000   -0.63024
342720.0000   -0.48335
342760.0000   -0.67503
342800.0000   -0.39858
342840.0000   -0.32699
342880.0000   -0.40332
342920.0000   -0.74539
342960.0000   -0.60089
343000.0000   -0.18062
343040.0000   -0.50943
343080.0000   -0.55316
343120.0000   -0.55945
343160.0000   -0.66721
343200.0000   -0.80691
343240.0000   -0.70436
343280.0000   -0.52172
343320.0000   -0.59193
343360.0000   -0.69483
343400.0000   -0.59828
343440.0000   -0.20888
343480.0000   -0.52262
343520.0000   -0.32641
343560.0000   -0.44224
343600.0000   -0.09481
343640.0000   -0.64420
343680.0000   -0.56883
343720.0000   -0.83858
343760.0000   -0.84129
343800.0000   -0.61539
343840.0000   -0.62699
343880.0000   -0.70450
343920.0000   -0.49291
343960.0000   -0.26964
344000.0000   -0.45567
344040.0000   -0.40083
344080.0000    0.08824
344120.0000    0.06280
344160.0000   -0.06624
344200.0000   -0.18392
344240.0000   -0.01448
344280.0000   -0.23380
344320.0000   -0.00882
344360.0000   -0.16753
344400.0000   -0.02204
344440.0000   -0.02424
344480.0000   -0.11975
344520.0000   -0.07205
344560.0000   -0.04950
344600.0000   -0.00187
344640.0000   -0.04249
344680.0000   -0.09659
344720.0000    0.13283
344760.0000   -0.03411
344800.0000    0.03815
344840.0000   -0.01382
344880.0000   -0.15840
344920.0000   -0.03389
344960.0000    0.15167
345000.0000    0.12842
345040.0000   -0.01959
345080.0000   -0.05459
345120.0000    0.17615
345160.0000   -0.24547
345200.0000   -0.61044
345240.0000    0.35626
345280.0000    0.33748
345320.0000    0.11668
345360.0000    0.06483
345400.0000    0.01359
345440.0000   -0.14679
345480.0000   -0.19620
345520.0000   -0.26320
345560.0000   -0.39584
345600.0000    0.17724
345640.0000   -0.15124
345680.0000   -0.47721
345720.0000   -0.09855
345760.0000   -0.22208
345800.0000    0.00375
345840.0000   -0.13323
345880.0000    0.01030
345920.0000   -0.22844
345960.0000   -0.26245
346000.0000   -0.20469
346040.0000   -0.38672
346080.0000    0.05775
346120.0000   -0.23450
346160.0000   -0.21104
346200.0000   -0.17099
346240.0000   -0.37912
346280.0000   -0.45384
346320.0000   -0.63013
346360.0000   -0.58774
346400.0000   -0.44209
346440.0000   -0.71341
346480.0000   -0.68953
346520.0000   -0.62072
346560.0000   -0.91954
346600.0000   -0.78173
346640.0000   -0.52193
346680.0000   -0.67315
346720.0000   -0.56265
346760.0000   -0.72239
346800.0000   -0.70263
346840.0000   -0.52004
346880.0000   -0.48243
346920.0000   -0.48750
346960.0000   -0.47976
347000.0000   -0.27226
347040.0000   -0.14771
347080.0000   -0.21853
347120.0000   -0.37153
347160.0000   -0.11624
347200.0000   -0.40360
347240.0000   -0.21004
347280.0000   -0.43199
347320.0000   -0.39907
347360.0000   -0.23379
347400.0000   -0.70304
347440.0000   -0.78866
347480.0000   -0.46616
347520.0000   -0.50812
347560.0000   -0.60078
347600.0000   -0.64154
347640.0000   -0.56692
347680.0000   -0.65173
347720.0000   -0.58968
347760.0000   -0.83999
347800.0000   -0.39278
347840.0000   -0.40175
347880.0000   -0.40562
347920.0000   -0.07731
347960.0000   -0.24111
348000.0000   -0.20058
348040.0000   -0.07661
348080.0000   -0.14303
348120.0000    0.07672
348160.0000    0.12516
348200.0000   -0.06829
348240.0000    0.00896
348280.0000   -0.07884
348320.0000   -0.53520
348360.0000   -0.22406
348400.0000   -0.20821
348440.0000   -0.34688
348480.0000   -0.12233
348520.0000   -0.01231
348560.0000   -0.14960
348600.0000   -0.04575
348640.0000   -0.10569
348680.0000    0.07565
348720.0000    0.14903
348760.0000   -0.01479
348800.0000    0.26349
348840.0000    0.16090
348880.0000    0.13818
348920.0000   -0.22375
348960.0000   -0.60776
349000.0000   -0.51233
349040.0000   -0.74715
349080.0000   -0.49992
349120.0000   -0.56126
349160.0000   -0.56681
349200.0000   -0.74050
349240.0000   -0.42964
349280.0000   -0.60870
349320.0000   -0.79370
349360.0000   -0.48586
349400.0000   -0.50921
349440.0000   -0.74341
349480.0000   -0.60929
349520.0000   -0.80116
349560.0000   -0.67165
349600.0000   -0.77768
349640.0000   -0.68343
349680.0000   -0.51412
349720.0000   -0.80869
349760.0000   -0.74426
349800.0000   -0.28006
349840.0000   -0.47662
349880.0000   -0.72105
349920.0000   -0.59923
349960.0000   -0.52965
350000.0000   -0.49218
350040.0000   -0.61578
350080.0000   -0.56542
350120.0000   -0.63285
350160.0000   -0.73595
350200.0000   -0.69268
350240.0000   -0.60193
350280.0000   -0.70761
350320.0000   -0.83525
350360.0000   -0.77117
350400.0000   -0.53835
350440.0000   -0.12397
350480.0000   -0.64238
350520.0000   -0.51544
350560.0000   -0.76582
350600.0000   -0.49599
350640.0000   -0.47054
350680.0000   -0.47619
350720.0000   -0.61423
350760.0000   -0.43009
350800.0000   -0.60853
350840.0000   -0.64221
350880.0000   -0.64961
350920.0000   -0.58429
350960.0000   -0.67120
351000.0000   -0.70516
351040.0000   -0.70347
351080.0000   -0.69561
351120.0000   -0.70286
351160.0000   -0.47126
351200.0000   -0.66599
351240.0000   -0.41634
351280.0000   -0.82961
351320.0000   -0.62896
351360.0000   -0.48665
351400.0000   -0.53555
351440.0000   -0.62166
351480.0000   -0.57066
351520.0000   -0.69333
351560.0000   -0.61660
351600.0000   -0.70456
351640.0000   -0.64920
351680.0000   -0.48853
351720.0000   -0.74198
351760.0000   -0.63463
351800.0000   -0.69143
351840.0000   -0.45575
351880.0000   -0.71869
351920.0000   -0.42871
351960.0000   -0.50928
352000.0000   -0.55964
352040.0000   -0.52191
352080.0000   -0.58822
352120.0000   -0.52199
352160.0000   -0.72786
352200.0000   -0.57616
352240.0000   -0.56765
352280.0000   -0.65486
352320.0000   -0.58597
352360.0000   -0.38806
352400.0000   -0.65579
352440.0000   -0.66973
352480.0000   -0.26695
352520.0000   -0.42939
352560.0000   -0.44910
352600.0000   -0.42106
352640.0000   -0.56869
352680.0000   -0.43891
352720.0000   -0.36840
352760.0000   -0.60477
352800.0000   -0.80324
352840.0000   -0.60481
352880.0000   -0.60850
352920.0000   -0.43872
352960.0000   -0.64369
353000.0000   -0.73560
353040.0000   -0.50009
353080.0000   -0.67035
353120.0000   -0.37452
353160.0000   -0.33821
353200.0000   -0.56960
353240.0000   -0.54523
353280.0000   -0.50487
353320.0000   -0.26125
353360.0000   -0.51260
353400.0000   -0.60224
353440.0000   -0.39151
353480.0000   -0.36593
353520.0000   -0.57010
353560.0000   -0.32459
353600.0000   -0.59521
353640.0000   -0.35564
353680.0000   -0.29502
353720.0000   -0.40611
353760.0000   -0.19910
353800.0000   -0.40796
353840.0000   -0.43726
353880.0000   -0.33836
353920.0000    0.14652
353960.0000    0.02115
354000.0000   -0.07205
354040.0000    0.43405
354080.0000   -0.55274
354120.0000   -0.49626
354160.0000   -0.51073
354200.0000   -0.50357
354240.0000   -0.58032
354280.0000   -0.56834
354320.0000   -0.49762
354360.0000   -0.47244
354400.0000   -0.71512
354440.0000   -0.71654
354480.0000   -0.34534
354520.0000   -0.51705
354560.0000   -0.39101
354600.0000   -0.70630
354640.0000   -0.51762
354680.0000   -0.70614
354720.0000   -0.50884
354760.0000   -0.62532
354800.0000   -0.89150
354840.0000   -0.65122
354880.0000   -0.33938
354920.0000   -0.45345
354960.0000   -0.43286
355000.0000    0.11385
355040.0000   -0.17635
355080.0000   -0.53691
355120.0000   -0.28195
355160.0000   -0.37528
355200.0000   -0.34835
355240.0000   -0.40048
355280.0000   -0.53232
355320.0000   -0.47063
355360.0000   -0.66656
355400.0000   -0.53696
355440.0000   -0.58744
355480.0000   -0.46981
355520.0000   -0.48791
355560.0000   -0.62662
355600.0000   -0.76702
355640.0000   -0.41726
355680.0000   -0.40515
355720.0000   -0.42721
355760.0000   -0.29461
355800.0000   -0.56415
355840.0000   -0.42986
355880.0000   -0.33334
355920.0000   -0.33258
355960.0000   -0.32849
356000.0000   -0.15630
356040.0000   -0.23143
356080.0000   -0.21264
356120.0000   -0.24670
356160.0000   -0.24932
356200.0000   -0.22000
356240.0000   -0.12706
356280.0000   -0.18598
356320.0000    0.09510
356360.0000    0.05548
356400.0000   -0.20542
356440.0000   -0.21755
356480.0000   -0.14060
356520.0000   -0.17624
356560.0000   -0.03254
356600.0000   -0.01072
356640.0000   -0.20523
356680.0000   -0.18983
356720.0000   -0.16997
356760.0000   -0.31522
356800.0000   -0.24268
356840.0000   -0.54063
356880.0000   -0.44824
356920.0000   -0.03319
356960.0000   -0.01447
357000.0000   -0.17319
357040.0000   -0.17102
357080.0000   -0.08874
357120.0000   -0.01154
357160.0000    0.06556
357200.0000    0.14255
357240.0000   -0.01959
357280.0000   -0.06232
357320.0000    0.06750
357360.0000   -0.02091
357400.0000   -0.25025
357440.0000    0.00625
357480.0000    0.00950
357520.0000   -0.15722
357560.0000   -0.26283
357600.0000   -0.15178
357640.0000   -0.17603
357680.0000   -0.18133
357720.0000    0.08884
357760.0000    0.13774
357800.0000   -0.00120
357840.0000    0.04595
357880.0000    0.07340
357920.0000    0.01911
357960.0000   -0.01829
358000.0000   -0.39404
358040.0000   -0.16913
358080.0000   -0.59828
358120.0000   -0.57719
358160.0000   -0.63046
358200.0000   -0.68585
358240.0000   -0.37885
358280.0000   -0.41700
358320.0000   -0.39941
358360.0000   -0.35737
358400.0000   -0.47879
358440.0000   -0.45679
358480.0000   -0.57155
358520.0000   -0.60258
358560.0000   -0.55913
358600.0000   -0.26443
358640.0000   -0.75988
358680.0000   -0.25212
358720.0000   -0.58633
358760.0000   -0.42385
358800.0000   -0.68396
358840.0000   -0.56536
358880.0000   -0.49598
358920.0000   -0.33348
358960.0000    0.05617
359000.0000   -0.18940
359040.0000   -0.14518
359080.0000   -0.34059
359120.0000   -0.26593
359160.0000   -0.55247
359200.0000   -0.37415
359240.0000   -0.24829
359280.0000   -0.50356
359320.0000   -0.47660
359360.0000   -0.38857
359400.0000   -0.40040
359440.0000   -0.54441
359480.0000   -0.48559
359520.0000   -0.62728
359560.0000   -0.31641
359600.0000   -0.56043
359640.0000   -0.24664
359680.0000   -0.05673
359720.0000   -0.43977
359760.0000   -0.46159
359800.0000   -0.33068
359840.0000   -0.17958
359880.0000   -0.01628
359920.0000    0.22902
359960.0000   -0.04357
360000.0000   -0.16864
360040.0000   -0.38119
360080.0000   -0.11692
360120.0000    0.03573
360160.0000   -0.05588
360200.0000    0.02996
360240.0000   -0.00545
360280.0000   -0.08434
360320.0000   -0.11445
360360.0000   -0.43014
360400.0000   -0.28903
360440.0000   -0.02268
360480.0000   -0.22133
360520.0000   -0.47169
360560.0000   -0.38481
360600.0000   -0.50171
360640.0000   -0.41585
360680.0000   -0.85318
360720.0000   -0.63353
360760.0000   -0.70771
360800.0000   -0.59599
360840.0000   -0.80140
360880.0000   -0.71130
360920.0000   -0.65529
360960.0000   -0.21247
361000.0000   -0.56677
361040.0000   -0.57427
361080.0000   -0.69088
361120.0000   -0.46467
361160.0000   -0.48997
361200.0000   -0.63685
361240.0000   -0.45581
361280.0000   -0.58567
361320.0000   -0.71321
361360.0000   -0.55016
361400.0000   -0.73148
361440.0000   -0.62103
361480.0000   -0.69217
361520.0000   -0.93313
361560.0000   -0.72687
361600.0000   -0.69688
361640.0000   -0.45836
361680.0000   -0.50919
361720.0000   -0.79463
361760.0000   -0.53644
361800.0000   -0.62821
361840.0000   -0.85930
361880.0000   -0.64723
361920.0000   -0.57953
361960.0000   -0.43544
362000.0000   -0.53978
362040.0000   -0.36929
362080.0000   -0.54031
362120.0000   -0.48663
362160.0000   -0.62410
362200.0000   -0.74052
362240.0000   -0.60876
362280.0000   -0.66552
362320.0000   -0.40286
362360.0000   -0.77973
362400.0000   -0.62875
362440.0000   -0.49062
362480.0000   -0.49772
362520.0000   -0.53997
362560.0000   -0.36921
362600.0000   -0.64178
362640.0000   -0.73979
362680.0000   -0.59468
362720.0000   -0.42615
362760.0000   -0.80359
362800.0000   -0.73195
362840.0000   -0.41035
362880.0000   -0.40189
362920.0000   -0.77943
362960.0000   -0.53355
363000.0000   -0.58844
363040.0000   -0.76331
363080.0000   -0.77165
363120.0000   -0.48632
363160.0000   -0.69964
363200.0000   -0.64358
363240.0000   -0.79330
363280.0000   -0.63660
363320.0000   -0.49618
363360.0000   -0.56517
363400.0000   -0.64345
363440.0000   -0.76283
363480.0000   -0.72524
363520.0000   -0.50448
363560.0000   -0.38192
363600.0000   -0.79207
363640.0000   -0.25951
363680.0000   -0.31344
363720.0000   -0.35376
363760.0000   -0.45974
363800.0000   -0.38908
363840.0000   -0.50119
363880.0000   -0.48539
363920.0000   -0.49353
363960.0000   -0.43470
364000.0000   -0.00080
364040.0000   -0.28010
364080.0000   -0.21744
364120.0000   -0.13697
364160.0000   -0.00707
364200.0000   -0.11101
364240.0000   -0.09581
364280.0000   -0.11335
364320.0000   -0.63156
364360.0000   -0.74144
364400.0000   -0.54424
364440.0000   -0.31741
364480.0000   -0.08470
364520.0000   -0.57293
364560.0000   -0.64937
364600.0000   -0.36303
364640.0000   -0.61816
364680.0000   -0.56985
364720.0000   -0.64272
364760.0000   -0.41933
364800.0000   -0.63671
364840.0000   -0.45962
364880.0000   -0.36208
364920.0000   -0.50319
364960.0000   -0.51515
365000.0000   -0.53774
365040.0000   -0.53828
365080.0000   -0.71943
365120.0000   -0.64201
365160.0000   -0.43580
365200.0000   -0.62154
365240.0000   -0.65722
365280.0000   -0.64329
365320.0000   -0.49129
365360.0000   -0.35657
365400.0000   -0.78643
365440.0000   -0.49572
365480.0000   -0.68095
365520.0000   -0.05583
365560.0000   -0.55388
365600.0000   -0.43144
365640.0000   -0.58422
365680.0000   -0.65984
365720.0000   -0.44638
365760.0000   -0.46402
365800.0000   -0.76838
365840.0000   -0.68376
365880.0000   -0.57824
365920.0000   -0.53795
365960.0000   -0.34419
366000.0000   -0.65087
366040.0000   -0.53640
366080.0000   -0.58641
366120.0000   -0.79675
366160.0000   -0.52042
366200.0000   -0.05753
366240.0000    0.11906
366280.0000   -0.08769
366320.0000   -0.48918
366360.0000   -0.37733
366400.0000   -0.64172
366440.0000   -0.46639
366480.0000   -0.53553
366520.0000   -0.59906
366560.0000   -0.45910
366600.0000   -0.57223
366640.0000   -0.94823
366680.0000   -0.59772
366720.0000   -0.59458
366760.0000   -0.56073
366800.0000   -0.80382
366840.0000   -0.42519
366880.0000   -0.71318
366920.0000   -0.74729
366960.0000   -0.69119
367000.0000   -0.71732
367040.0000   -0.73753
367080.0000   -0.74951
367120.0000   -0.51926
367160.0000   -0.55230
367200.0000   -0.62633
367240.0000   -0.50820
367280.0000   -0.53851
367320.0000   -0.33785
367360.0000   -0.31716
367400.0000   -0.51130
367440.0000   -0.49849
367480.0000   -0.61291
367520.0000   -0.52946
367560.0000   -0.54286
367600.0000   -0.52335
367640.0000   -0.16335
367680.0000   -0.50563
367720.0000   -0.51806
367760.0000   -0.35500
367800.0000   -0.54638
367840.0000   -0.48358
367880.0000   -0.56350
367920.0000   -0.59005
367960.0000   -0.73903
368000.0000   -0.45227
368040.0000   -0.46337
368080.0000   -0.67954
368120.0000   -0.57729
368160.0000   -0.75383
368200.0000   -0.59805
368240.0000   -0.60669
368280.0000   -0.37764
368320.0000   -0.38349
368360.0000   -0.39400
368400.0000   -0.34624
368440.0000   -0.57834
368480.0000   -0.55489
368520.0000   -0.46658
368560.0000   -0.39333
368600.0000   -0.50234
368640.0000   -0.74443
368680.0000   -0.60605
368720.0000   -0.51426
368760.0000   -0.76596
368800.0000   -0.60572
368840.0000   -0.33001
368880.0000   -0.59609
368920.0000   -0.62910
368960.0000   -0.95335
369000.0000   -0.44721
369040.0000   -0.64187
369080.0000   -0.65743
369120.0000   -0.56975
369160.0000   -0.63323
369200.0000   -0.61509
369240.0000   -0.59286
369280.0000   -0.58063
369320.0000   -0.62658
369360.0000   -0.69577
369400.0000   -0.49560
369440.0000   -0.35683
369480.0000   -0.58155
369520.0000   -0.91705
369560.0000   -0.88948
369600.0000   -0.78977
369640.0000   -0.50454
369680.0000   -0.51642
369720.0000   -0.52128
369760.0000   -0.70336
369800.0000   -0.77557
369840.0000   -0.67062
369880.0000   -0.72392
369920.0000   -0.67257
369960.0000   -0.50035
370000.0000   -0.27360
370040.0000   -0.40141
370080.0000   -0.36396
370120.0000   -0.46924
370160.0000   -0.29954
370200.0000   -0.67923
370240.0000   -0.55756
370280.0000   -0.85962
370320.0000   -0.54908
370360.0000   -0.45255
370400.0000   -0.45696
370440.0000   -0.35321
370480.0000   -0.33171
370520.0000   -0.17742
370560.0000   -0.43994
370600.0000   -0.08955
370640.0000   -0.27396
370680.0000   -0.43618
370720.0000   -0.39039
370760.0000   -0.41109
370800.0000   -0.49746
370840.0000   -0.56917
370880.0000   -0.48070
370920.0000   -0.83944
370960.0000   -0.60966
371000.0000   -0.79304
371040.0000   -0.99026
371080.0000   -0.77725
371120.0000   -0.83826
371160.0000   -0.48911
371200.0000   -0.47988
371240.0000   -0.58789
371280.0000   -0.48717
371320.0000   -0.55795
371360.0000   -0.31843
371400.0000    0.05989
371440.0000   -0.08372
371480.0000   -0.13203
371520.0000   -0.04318
371560.0000   -0.41990
371600.0000   -0.45256
371640.0000   -0.76160
371680.0000   -0.08955
371720.0000   -0.04961
371760.0000   -0.13008
371800.0000   -0.34422
371840.0000   -0.43752
371880.0000   -0.20612
371920.0000   -0.08546
371960.0000   -0.57743
372000.0000    0.13152
372040.0000   -0.35393
372080.0000   -0.37337
372120.0000   -0.11697
372160.0000    0.02358
372200.0000    0.10282
372240.0000   -0.09417
372280.0000    0.14773
372320.0000   -0.05242
372360.0000   -0.28692
372400.0000   -0.28993
372440.0000   -0.08313
372480.0000   -0.27459
372520.0000   -0.30062
372560.0000   -0.06843
372600.0000   -0.45251
372640.0000   -0.29118
372680.0000   -0.21323
372720.0000    0.01410
372760.0000    0.04532
372800.0000    0.31851
372840.0000    0.22518
372880.0000    0.10113
372920.0000    0.26899
372960.0000    0.09087
373000.0000   -0.09934
373040.0000   -0.05881
373080.0000    0.02787
373120.0000    0.08414
373160.0000    0.01845
373200.0000   -0.07512
373240.0000   -0.29347
373280.0000    0.08659
373320.0000    0.05377
373360.0000    0.06730
373400.0000   -0.36375
373440.0000    0.10616
373480.0000   -0.03267
373520.0000    0.01504
373560.0000    0.33872
373600.0000    0.30333
373640.0000    0.11237
373680.0000    0.13688
373720.0000   -0.12152
373760.0000   -0.14595
373800.0000    0.05623
373840.0000   -0.03446
373880.0000    0.00691
373920.0000    0.18910
373960.0000    0.20407
374000.0000    0.16352
374040.0000    0.00775
374080.0000    0.03811
374120.0000   -0.55356
374160.0000    0.03735
374200.0000   -0.26328
374240.0000   -0.14284
374280.0000   -0.04873
374320.0000   -0.34544
374360.0000   -0.02128
374400.0000    0.05121
374440.0000    0.03746
374480.0000   -0.08264
374520.0000   -0.22401
374560.0000   -0.39534
374600.0000   -0.17635
374640.0000   -0.01616
374680.0000    0.00343
374720.0000   -0.01480
374760.0000    0.19531
374800.0000   -0.16098
374840.0000    0.05597
374880.0000   -0.24854
374920.0000    0.05339
374960.0000   -0.07035
375000.0000    0.07335
375040.0000    0.02968
375080.0000   -0.09545
375120.0000   -0.26770
375160.0000   -0.04672
375200.0000   -0.20429
375240.0000    0.02253
375280.0000   -0.06124
375320.0000   -0.04241
375360.0000    0.05099
375400.0000   -0.15634
375440.0000   -0.24033
375480.0000   -0.32177
375520.0000    0.03973
375560.0000   -0.16030
375600.0000   -0.63202
375640.0000   -0.76472
375680.0000   -0.26087
375720.0000   -0.43630
375760.0000   -0.62729
375800.0000   -0.70832
375840.0000   -0.38176
375880.0000   -0.44464
375920.0000   -0.25223
375960.0000   -0.31463
376000.0000   -0.46893
376040.0000   -0.46185
376080.0000   -0.70896
376120.0000   -0.45919
376160.0000   -0.37713
376200.0000   -0.42152
376240.0000   -0.13484
376280.0000   -0.31375
376320.0000   -0.44747
376360.0000   -0.33571
376400.0000   -0.08216
376440.0000   -0.39823
376480.0000   -0.38396
376520.0000   -0.15036
376560.0000   -0.32004
376600.0000   -0.57468
376640.0000   -0.35726
376680.0000   -0.49419
376720.0000   -0.48072
376760.0000   -0.37272
376800.0000   -0.46630
376840.0000   -0.51077
376880.0000   -0.50806
376920.0000   -0.36995
376960.0000   -0.45973
377000.0000   -0.31242
377040.0000   -0.42035
377080.0000   -0.35747
377120.0000   -0.64312
377160.0000   -0.40780
377200.0000   -0.23552
377240.0000   -0.42325
377280.0000   -0.42270
377320.0000   -0.49394
377360.0000   -0.13143
377400.0000   -0.25743
377440.0000   -0.22687
377480.0000   -0.23966
377520.0000   -0.43437
377560.0000   -0.10181
377600.0000   -0.19681
377640.0000   -0.38724
377680.0000   -0.61953
377720.0000   -0.43585
377760.0000   -0.21087
377800.0000   -0.70621
377840.0000   -0.39164
377880.0000   -0.44391
377920.0000   -0.95168
377960.0000   -0.71676
378000.0000   -0.85776
378040.0000   -0.48028
378080.0000   -0.46412
378120.0000   -0.55326
378160.0000   -0.35929
378200.0000   -0.34628
378240.0000   -0.34698
378280.0000   -0.49384
378320.0000   -0.20019
378360.0000   -0.58074
378400.0000   -0.69034
378440.0000   -0.65046
378480.0000   -0.89017
378520.0000   -0.88196
378560.0000   -0.93539
378600.0000   -0.23511
378640.0000   -0.29729
378680.0000   -0.26231
378720.0000   -0.56661
378760.0000   -0.61698
378800.0000   -0.45360
378840.0000   -0.53240
378880.0000   -0.75162
378920.0000   -0.38558
378960.0000   -0.24273
379000.0000   -0.24734
379040.0000   -0.35559
379080.0000   -0.18629
379120.0000   -0.59429
379160.0000   -0.07592
379200.0000   -0.33437
379240.0000   -0.36403
379280.0000   -0.39555
379320.0000   -0.36661
379360.0000   -0.71125
379400.0000   -0.84079
379440.0000   -0.63388
379480.0000   -0.48012
379520.0000   -0.43851
379560.0000   -0.34261
379600.0000   -0.62193
379640.0000   -0.46475
379680.0000   -0.47305
379720.0000   -0.17319
379760.0000   -0.53564
379800.0000   -0.30009
379840.0000   -0.46377
379880.0000   -0.45383
379920.0000   -0.49809
379960.0000   -0.58106
380000.0000   -0.65867
380040.0000   -0.73008
380080.0000   -0.78100
380120.0000   -0.80507
380160.0000   -0.64970
380200.0000   -0.74093
380240.0000   -0.61670
380280.0000   -0.30774
380320.0000   -0.45840
380360.0000   -0.54783
380400.0000   -0.35032
380440.0000   -0.46066
380480.0000   -0.52672
380520.0000   -0.65316
380560.0000   -0.73046
380600.0000   -0.67583
380640.0000   -0.75873
380680.0000   -0.62063
380720.0000   -0.78958
380760.0000   -0.68740
380800.0000   -0.42214
380840.0000   -0.33015
380880.0000   -0.71967
380920.0000   -0.19553
380960.0000   -0.32816
381000.0000   -0.31558
381040.0000   -0.44633
381080.0000   -0.44332
381120.0000   -0.40726
381160.0000   -0.35252
381200.0000   -0.37741
381240.0000   -0.52668
381280.0000   -0.39788
381320.0000   -0.64024
381360.0000   -0.59559
381400.0000   -0.65828
381440.0000   -0.67823
381480.0000   -0.61331
381520.0000   -0.54468
381560.0000   -0.68270
381600.0000   -0.62736
381640.0000   -0.67071
381680.0000   -0.18562
381720.0000   -0.22663
381760.0000   -0.05047
381800.0000    0.03699
381840.0000   -0.07606
381880.0000   -0.01678
381920.0000   -0.03080
381960.0000   -0.20559
382000.0000   -0.19374
382040.0000   -0.12793
382080.0000   -0.12169
382120.0000   -0.17648
382160.0000    0.00309
382200.0000   -0.05147
382240.0000   -0.20995
382280.0000   -0.00359
382320.0000   -0.06767
382360.0000   -0.17843
382400.0000    0.03688
382440.0000   -0.02277
382480.0000    0.05063
382520.0000   -0.09817
382560.0000    0.06943
382600.0000    0.03683
382640.0000   -0.12069
382680.0000    0.04505
382720.0000   -0.30218
382760.0000   -0.47522
382800.0000   -0.47965
382840.0000   -0.56956
382880.0000   -0.50660
382920.0000   -0.64177
382960.0000   -0.45617
383000.0000   -0.62496
383040.0000   -0.86349
383080.0000   -0.72313
383120.0000   -0.85766
383160.0000   -0.49165
383200.0000   -0.61560
383240.0000   -0.53937
383280.0000   -0.58846
383320.0000   -0.64211
383360.0000   -0.50922
383400.0000   -0.54103
383440.0000   -0.56957
383480.0000   -0.47451
383520.0000   -0.80826
383560.0000   -0.71782
383600.0000   -0.54422
383640.0000   -0.62061
383680.0000   -0.66440
383720.0000   -0.71798
383760.0000   -0.57751
383800.0000   -0.35941
383840.0000   -0.55068
383880.0000   -0.45313
383920.0000   -0.74133
383960.0000   -0.30093
384000.0000   -0.57092
384040.0000   -0.38940
384080.0000   -0.53814
384120.0000   -0.41960
384160.0000   -0.59222
384200.0000   -0.39770
384240.0000   -0.59390
384280.0000   -0.28167
384320.0000   -0.45796
384360.0000   -0.22997
384400.0000   -0.59529
384440.0000   -0.53303
384480.0000   -0.36798
384520.0000   -0.57507
384560.0000   -0.48449
384600.0000   -0.60404
384640.0000   -0.37506
384680.0000   -0.70724
384720.0000   -0.49791
384760.0000   -0.63691
384800.0000   -0.24647
384840.0000   -0.55985
384880.0000   -0.51598
384920.0000   -0.66775
384960.0000   -0.62017
385000.0000   -0.56018
385040.0000   -0.44127
385080.0000   -0.42854
385120.0000   -0.07802
385160.0000   -0.15784
385200.0000   -0.48554
385240.0000   -0.53671
385280.0000   -0.66203
385320.0000   -0.61390
385360.0000   -0.60872
385400.0000   -0.58151
385440.0000   -0.68966
385480.0000   -0.62323
385520.0000   -0.66870
385560.0000   -0.25700
385600.0000   -0.51086
385640.0000   -0.64135
385680.0000   -0.37092
385720.0000   -0.60176
385760.0000   -0.71745
385800.0000   -0.77370
385840.0000   -0.59354
385880.0000   -0.51664
385920.0000   -0.50602
385960.0000   -0.52615
386000.0000   -0.60382
386040.0000   -0.45976
386080.0000   -0.44454
386120.0000   -0.39278
386160.0000   -0.45497
386200.0000   -0.69366
386240.0000   -0.61364
386280.0000   -0.65298
386320.0000   -0.54727
386360.0000   -0.31626
386400.0000   -0.43011
386440.0000   -0.06417
386480.0000   -0.14273
386520.0000   -0.21971
386560.0000   -0.19666
386600.0000   -0.42346
386640.0000   -0.39244
386680.0000   -0.43460
386720.0000   -0.31905
386760.0000    0.01417
386800.0000   -0.08302
386840.0000    0.19657
386880.0000    0.00408
386920.0000   -0.17216
386960.0000   -0.18396
387000.0000   -0.21710
387040.0000   -0.04879
387080.0000    0.01220
387120.0000   -0.39340
387160.0000   -0.45449
387200.0000   -0.37738
387240.0000   -0.25444
387280.0000   -0.28899
387320.0000    0.11828
387360.0000   -0.26303
387400.0000   -0.45944
387440.0000   -0.40632
387480.0000   -0.08115
387520.0000   -0.23522
387560.0000   -0.35523
387600.0000   -0.29906
387640.0000   -0.09736
387680.0000    0.07823
387720.0000    0.30467
387760.0000    0.19161
387800.0000    0.06567
387840.0000    0.26389
387880.0000   -0.27837
387920.0000   -0.28984
387960.0000   -0.37064
388000.0000   -0.37666
388040.0000   -0.53981
388080.0000   -0.22399
388120.0000   -0.60063
388160.0000   -0.29100
388200.0000   -0.48036
388240.0000   -0.47446
388280.0000   -0.41009
388320.0000   -0.38923
388360.0000   -0.05023
388400.0000   -0.42594
388440.0000   -0.18857
388480.0000   -0.38958
388520.0000   -0.08716
388560.0000   -0.27433
388600.0000   -0.56872
388640.0000   -0.47838
388680.0000   -0.35906
388720.0000   -0.49111
388760.0000   -0.48481
388800.0000   -0.76909
388840.0000   -0.47748
388880.0000   -0.70409
388920.0000   -0.47241
388960.0000   -0.79311
389000.0000   -0.59718
389040.0000   -0.35755
389080.0000   -0.65448
389120.0000   -0.29429
389160.0000   -0.51702
389200.0000   -0.27612
389240.0000   -0.25766
389280.0000   -0.17969
389320.0000   -0.30410
389360.0000   -0.02610
389400.0000   -0.28747
389440.0000   -0.25277
389480.0000   -0.50384
389520.0000   -0.31176
389560.0000   -0.36723
389600.0000   -0.33254
389640.0000   -0.39106
389680.0000   -0.34511
389720.0000   -0.47341
389760.0000   -0.50075
389800.0000   -0.14181
389840.0000   -0.45822
389880.0000   -0.21232
389920.0000   -0.30930
389960.0000   -0.47086
390000.0000   -0.22367
390040.0000   -0.14103
390080.0000   -0.29425
390120.0000   -0.17081
390160.0000   -0.07332
390200.0000   -0.26323
390240.0000   -0.05430
390280.0000   -0.20539
390320.0000   -0.27855
390360.0000   -0.09596
390400.0000   -0.33757
390440.0000   -0.43611
390480.0000   -0.16004
390520.0000   -0.32478
390560.0000   -0.33659
390600.0000   -0.23203
390640.0000   -0.36978
390680.0000   -0.24601
390720.0000   -0.13957
390760.0000   -0.31871
390800.0000   -0.10501
390840.0000   -0.28700
390880.0000   -0.29006
390920.0000   -0.16261
390960.0000   -0.13796
391000.0000   -0.26527
391040.0000   -0.03854
391080.0000   -0.28094
391120.0000   -0.12891
391160.0000   -0.37529
391200.0000   -0.18815
391240.0000   -0.11122
391280.0000   -0.38772
391320.0000   -0.31626
391360.0000   -0.21791
391400.0000   -0.32968
391440.0000   -0.26894
391480.0000   -0.15259
391520.0000   -0.17578
391560.0000   -0.42637
391600.0000   -0.19779
391640.0000   -0.12734
391680.0000    0.00629
391720.0000   -0.10428
391760.0000   -0.33224
391800.0000   -0.18088
391840.0000   -0.25611
391880.0000   -0.10509
391920.0000   -0.18253
391960.0000   -0.36333
392000.0000   -0.44682
392040.0000   -0.54562
392080.0000   -0.54688
392120.0000   -0.42250
392160.0000   -0.52249
392200.0000   -0.44425
392240.0000   -0.73582
392280.0000   -0.43933
392320.0000   -0.05424
392360.0000   -0.35945
392400.0000   -0.34982
392440.0000   -0.42253
392480.0000   -0.47709
392520.0000   -0.05926
392560.0000   -0.41858
392600.0000   -0.05133
392640.0000   -0.41860
392680.0000   -0.08761
392720.0000   -0.15145
392760.0000    0.12640
392800.0000    0.09095
392840.0000   -0.31740
392880.0000   -0.28740
392920.0000   -0.42552
392960.0000   -0.06583
393000.0000   -0.09037
393040.0000   -0.18121
393080.0000   -0.20465
393120.0000   -0.42945
393160.0000   -0.23962
393200.0000   -0.25047
393240.0000   -0.39683
393280.0000   -0.27516
393320.0000   -0.20342
393360.0000   -0.24994
393400.0000    0.00620
393440.0000   -0.51016
393480.0000    0.07462
393520.0000   -0.61944
393560.0000   -0.20906
393600.0000   -0.19337
393640.0000   -0.12644
393680.0000   -0.62617
393720.0000   -0.48762
393760.0000   -0.23244
393800.0000   -0.12874
393840.0000   -0.15494
393880.0000   -0.37073
393920.0000   -0.22256
393960.0000   -0.23338
394000.0000   -0.42775
394040.0000   -0.20031
394080.0000   -0.08515
394120.0000    0.09911
394160.0000   -0.19571
394200.0000   -0.13013
394240.0000   -0.23194
394280.0000   -0.29895
394320.0000   -0.18979
394360.0000   -0.07184
394400.0000    0.05904
394440.0000   -0.12905
394480.0000   -0.15601
394520.0000   -0.13997
394560.0000   -0.41570
394600.0000   -0.30803
394640.0000   -0.31314
394680.0000   -0.32024
394720.0000   -0.14583
394760.0000   -0.17070
394800.0000   -0.60103
394840.0000   -0.66923
394880.0000   -0.72956
394920.0000   -0.75862
394960.0000   -0.18216
395000.0000   -0.10920
395040.0000   -0.12002
395080.0000   -0.50118
395120.0000   -0.17727
395160.0000   -0.27927
395200.0000   -0.30918
395240.0000   -0.18736
395280.0000   -0.32751
395320.0000   -0.05180
395360.0000   -0.86837
395400.0000   -0.55737
395440.0000   -0.41942
395480.0000   -0.32424
395520.0000   -0.19560
395560.0000   -0.25434
395600.0000   -0.10607
395640.0000   -0.05833
395680.0000   -0.06964
395720.0000   -0.41765
395760.0000    0.27244
395800.0000   -0.15717
395840.0000   -0.17387
395880.0000   -0.15332
395920.0000   -0.08027
395960.0000   -0.10143
396000.0000   -0.00512
396040.0000   -0.15074
396080.0000   -0.23492
396120.0000   -0.12835
396160.0000   -0.35622
396200.0000   -0.06854
396240.0000   -0.02342
396280.0000   -0.23385
396320.0000   -0.03185
396360.0000   -0.09427
396400.0000   -0.67116
396440.0000   -0.78778
396480.0000   -0.23771
396520.0000   -0.53113
396560.0000   -0.47586
396600.0000   -0.35236
396640.0000   -0.27659
396680.0000   -0.19936
396720.0000   -0.20599
396760.0000   -0.39701
396800.0000   -0.50626
396840.0000   -0.43144
396880.0000   -0.03953
396920.0000   -0.45231
396960.0000    0.12622
397000.0000    0.35907
397040.0000    0.47088
397080.0000   -0.37258
397120.0000   -0.31023
397160.0000   -0.55548
397200.0000   -0.30644
397240.0000   -0.42178
397280.0000   -0.15744
397320.0000    0.58749
397360.0000    0.10998
397400.0000    0.56084
397440.0000    0.29964
397480.0000    0.24594
397520.0000    0.34218
397560.0000    0.06245
397600.0000    0.41003
397640.0000    0.32104
397680.0000    0.42495
397720.0000    0.37823
397760.0000    0.61178
397800.0000    0.08448
397840.0000    0.12385
397880.0000    0.32343
397920.0000    0.05696
397960.0000   -0.13883
398000.0000   -0.26089
398040.0000   -0.16073
398080.0000    0.29766
398120.0000    0.05320
398160.0000    0.01531
398200.0000   -0.03323
398240.0000   -0.15421
398280.0000   -0.18714
398320.0000    0.17271
398360.0000   -0.36166
398400.0000   -0.21262
398440.0000   -0.41498
398480.0000   -0.22776
398520.0000   -0.24704
398560.0000   -0.50444
398600.0000   -0.51385
398640.0000   -0.46909
398680.0000   -0.50131
398720.0000   -0.48091
398760.0000   -0.12931
398800.0000   -0.43387
398840.0000   -0.12451
398880.0000   -0.00463
398920.0000   -0.00779
398960.0000    0.16627
399000.0000   -0.06458
399040.0000   -0.24476
399080.0000   -0.31249
399120.0000   -0.45603
399160.0000   -0.40184
399200.0000   -0.19851
399240.0000   -0.14715
399280.0000   -0.36774
399320.0000   -0.37422
399360.0000   -0.14960
399400.0000   -0.28977
399440.0000   -0.36458
399480.0000   -0.22306
399520.0000   -0.15969
399560.0000   -0.17889
399600.0000   -0.30576
399640.0000   -0.20875
399680.0000   -0.36160
399720.0000   -0.36952
399760.0000   -0.41891
399800.0000   -0.69144
399840.0000   -0.43812
399880.0000   -0.37793
399920.0000   -0.38431
399960.0000   -0.42992
400000.0000   -0.46062
400040.0000   -0.46944
400080.0000   -0.56372
400120.0000   -0.53728
400160.0000   -0.53336
400200.0000   -0.63182
400240.0000   -0.45204
400280.0000   -0.36364
400320.0000   -0.45182
400360.0000   -0.22367
400400.0000   -0.50917
400440.0000   -0.61533
400480.0000    0.13863
400520.0000   -0.21059
400560.0000   -0.03259
400600.0000   -0.57325
400640.0000   -0.30155
400680.0000   -0.20270
400720.0000   -0.24554
400760.0000   -0.20673
400800.0000   -0.15170
400840.0000   -0.48623
400880.0000   -0.19009
400920.0000   -0.16242
400960.0000   -0.17510
401000.0000   -0.18192
401040.0000   -0.25086
401080.0000   -0.45910
401120.0000   -0.47487
401160.0000   -0.36496
401200.0000   -0.47043
401240.0000   -0.47973
401280.0000   -0.31768
401320.0000   -0.49027
401360.0000   -0.42460
401400.0000   -0.42818
401440.0000   -0.35856
401480.0000   -0.18495
401520.0000   -0.50918
401560.0000   -0.32463
401600.0000   -0.24406
401640.0000   -0.18813
401680.0000    0.13804
401720.0000    0.16154
401760.0000    0.46949
401800.0000    0.12802
401840.0000    0.25015
401880.0000    0.06809
401920.0000   -0.02561
401960.0000   -0.00302
402000.0000    0.10006
402040.0000    0.11639
402080.0000   -0.14797
402120.0000   -0.11655
402160.0000    0.01165
402200.0000    0.18501
402240.0000    0.06641
402280.0000    0.04228
402320.0000    0.22283
402360.0000    0.00059
402400.0000    0.09543
402440.0000    0.11184
402480.0000    0.10699
402520.0000    0.07460
402560.0000    0.11661
402600.0000   -0.08239
402640.0000    0.10804
402680.0000    0.18222
402720.0000    0.26091
402760.0000    0.25155
402800.0000    0.26528
402840.0000    0.29866
402880.0000    0.22672
402920.0000    0.13384
402960.0000   -0.21119
403000.0000    0.08377
403040.0000    0.13110
403080.0000   -0.08461
403120.0000   -0.24415
403160.0000   -0.16153
403200.0000    0.11013
403240.0000    0.08059
403280.0000    0.19033
403320.0000    0.32183
403360.0000    0.23901
403400.0000    0.15892
403440.0000    0.16736
403480.0000    0.06530
403520.0000    0.22959
403560.0000    0.20543
403600.0000    0.26224
403640.0000    0.05482
403680.0000    0.30409
403720.0000    0.11350
403760.0000    0.14699
403800.0000    0.19217
403840.0000    0.04771
403880.0000    0.03301
403920.0000    0.08848
403960.0000    0.08482
404000.0000   -0.20733
404040.0000   -0.18248
404080.0000   -0.38679
404120.0000   -0.41218
404160.0000   -0.13056
404200.0000   -0.31439
404240.0000   -0.29127
404280.0000   -0.08261
404320.0000    0.13347
404360.0000   -0.07229
404400.0000   -0.04088
404440.0000    0.31213
404480.0000    0.11161
404520.0000    0.23617
404560.0000    0.19796
404600.0000   -0.09769
404640.0000   -0.31943
404680.0000    0.15302
404720.0000   -0.15742
404760.0000    0.01126
404800.0000   -0.27339
404840.0000   -0.03048
404880.0000   -0.00730
404920.0000   -0.02205
404960.0000   -0.23552
405000.0000   -0.26087
405040.0000   -0.27848
405080.0000   -0.18598
405120.0000   -0.25418
405160.0000   -0.04304
405200.0000   -0.40883
405240.0000   -0.04436
405280.0000   -0.10938
405320.0000   -0.04611
405360.0000   -0.21394
405400.0000   -0.12881
405440.0000    0.04071
405480.0000   -0.06400
405520.0000   -0.27394
405560.0000    0.03883
405600.0000   -0.21339
405640.0000    0.12002
405680.0000   -0.27658
405720.0000   -0.18240
405760.0000    0.04822
405800.0000   -0.18822
405840.0000   -0.07377
405880.0000   -0.11701
405920.0000    0.12378
405960.0000   -0.37911
406000.0000   -0.04250
406040.0000   -0.03204
406080.0000   -0.12492
406120.0000    0.07764
406160.0000   -0.12219
406200.0000    0.01510
406240.0000   -0.15624
406280.0000   -0.13553
406320.0000   -0.24425
406360.0000   -0.16243
406400.0000   -0.16248
406440.0000   -0.04267
406480.0000    0.21172
406520.0000    0.25153
406560.0000    0.01695
406600.0000   -0.24717
406640.0000    0.16650
406680.0000    0.23000
406720.0000   -0.13226
406760.0000   -0.13385
406800.0000   -0.12875
406840.0000    0.01163
406880.0000    0.04739
406920.0000   -0.00735
406960.0000   -0.15181
407000.0000    0.19389
407040.0000    0.23037
407080.0000   -0.32561
407120.0000    0.05027
407160.0000   -0.14915
407200.0000   -0.00156
407240.0000    0.05179
407280.0000   -0.05303
407320.0000   -0.06413
407360.0000   -0.12334
407400.0000   -0.02990
407440.0000   -0.01478
407480.0000   -0.24976
407520.0000   -0.32733
407560.0000    0.14102
407600.0000    0.06024
407640.0000   -0.13547
407680.0000    0.12766
407720.0000    0.04001
407760.0000   -0.12132
407800.0000   -0.03447
407840.0000    0.00740
407880.0000   -0.19639
407920.0000    0.19193
407960.0000    0.08792
408000.0000   -0.20105
408040.0000   -0.37207
408080.0000    0.02887
408120.0000    0.02588
408160.0000   -0.05605
408200.0000    0.04151
408240.0000   -0.02932
408280.0000   -0.27282
408320.0000   -0.13805
408360.0000   -0.50455
408400.0000   -0.35302
408440.0000   -0.37605
408480.0000   -0.24285
408520.0000   -0.39433
408560.0000   -0.19929
408600.0000   -0.02243
408640.0000    0.24573
408680.0000    0.12598
408720.0000    0.30212
408760.0000    0.21174
408800.0000    0.32078
408840.0000    0.07578
408880.0000    0.27572
408920.0000    0.48237
408960.0000    0.37914
409000.0000   -0.19344
409040.0000    0.24005
409080.0000    0.13291
409120.0000    0.13700
409160.0000   -0.06035
409200.0000   -0.13038
409240.0000    0.27873
409280.0000    0.26982
409320.0000    0.00543
409360.0000   -0.28864
409400.0000   -0.40555
409440.0000   -0.31727
409480.0000   -0.24937
409520.0000   -0.30119
409560.0000   -0.52971
409600.0000   -0.64014
409640.0000   -0.63339
409680.0000   -0.32766
409720.0000   -0.10338
409760.0000   -0.18559
409800.0000    0.00306
409840.0000   -0.30602
409880.0000   -0.41697
409920.0000   -0.30822
409960.0000   -0.36814
410000.0000   -0.22960
410040.0000   -0.23398
410080.0000   -0.33125
410120.0000   -0.38255
410160.0000   -0.36798
410200.0000   -0.26135
410240.0000   -0.16764
410280.0000   -0.20934
410320.0000   -0.01945
410360.0000   -0.13106
410400.0000   -0.31690
410440.0000   -0.24022
410480.0000   -0.61392
410520.0000   -0.12388
410560.0000   -0.39834
410600.0000   -0.49266
410640.0000   -0.33894
410680.0000   -0.39665
410720.0000   -0.20986
410760.0000   -0.49534
410800.0000   -0.39357
410840.0000   -0.33771
410880.0000   -0.44761
410920.0000   -0.31151
410960.0000   -0.23166
411000.0000   -0.47301
411040.0000   -0.32220
411080.0000   -0.19384
411120.0000   -0.27578
411160.0000   -0.24804
411200.0000   -0.35373
411240.0000   -0.42359
411280.0000   -0.70524
411320.0000   -0.51237
411360.0000   -0.37912
411400.0000   -0.24702
411440.0000   -0.38085
411480.0000   -0.46977
411520.0000   -0.33436
411560.0000   -0.08979
411600.0000   -0.35268
411640.0000   -0.25684
411680.0000   -0.58348
411720.0000   -0.35640
411760.0000   -0.18135
411800.0000   -0.23848
411840.0000   -0.31612
411880.0000   -0.51578
411920.0000   -0.50334
411960.0000   -0.33706
412000.0000   -0.41623
412040.0000   -0.48289
412080.0000   -0.36029
412120.0000   -0.42198
412160.0000   -0.51231
412200.0000   -0.57231
412240.0000   -0.43822
412280.0000   -0.35856
412320.0000   -0.65295
412360.0000   -0.40066
412400.0000   -0.52332
412440.0000   -0.62415
412480.0000   -0.38642
412520.0000   -0.40266
412560.0000   -0.47811
412600.0000   -0.37058
412640.0000   -0.51074
412680.0000   -0.38125
412720.0000   -0.39432
412760.0000   -0.52962
412800.0000   -0.39458
412840.0000   -0.55933
412880.0000   -0.31808
412920.0000   -0.52115
412960.0000   -0.49173
413000.0000   -0.48619
413040.0000   -0.33407
413080.0000   -0.18081
413120.0000   -0.44689
413160.0000   -0.29048
413200.0000   -0.33874
413240.0000   -0.43178
413280.0000   -0.51585
413320.0000   -0.28536
413360.0000   -0.42855
413400.0000   -0.43839
413440.0000   -0.41824
413480.0000   -0.54378
413520.0000   -0.41361
413560.0000   -0.39828
413600.0000   -0.33649
413640.0000   -0.16912
413680.0000   -0.47217
413720.0000   -0.52668
413760.0000   -0.60387
413800.0000   -0.29319
413840.0000   -0.25778
413880.0000   -0.44134
413920.0000   -0.21768
413960.0000   -0.29240
414000.0000   -0.50096
414040.0000   -0.39429
414080.0000   -0.57809
414120.0000   -0.50087
414160.0000   -0.70558
414200.0000   -0.21743
414240.0000   -0.13509
414280.0000   -0.00991
414320.0000    0.04068
414360.0000    0.01509
414400.0000    0.29675
414440.0000   -0.28301
414480.0000   -0.09045
414520.0000   -0.11113
414560.0000   -0.21965
414600.0000   -0.28702
414640.0000   -0.19052
414680.0000   -0.18180
414720.0000   -0.08883
414760.0000   -0.13711
414800.0000   -0.19833
414840.0000   -0.08223
414880.0000   -0.17251
414920.0000   -0.32025
414960.0000   -0.23676
415000.0000   -0.17332
415040.0000   -0.15618
415080.0000   -0.30429
415120.0000    0.00090
415160.0000    0.22482
415200.0000    0.01707
415240.0000    0.02750
415280.0000   -0.25495
415320.0000   -0.07902
415360.0000   -0.07241
415400.0000   -0.21570
415440.0000   -0.12500
415480.0000   -0.48753
415520.0000   -0.42308
415560.0000   -0.24359
415600.0000   -0.14298
415640.0000   -0.33311
415680.0000   -0.10918
415720.0000    0.03361
415760.0000    0.06232
415800.0000    0.17251
415840.0000   -0.13857
415880.0000   -0.13885
415920.0000   -0.03802
415960.0000   -0.15215
416000.0000   -0.33098
416040.0000   -0.17635
416080.0000   -0.14207
416120.0000   -0.26670
416160.0000   -0.32914
416200.0000   -0.47181
416240.0000   -0.12067
416280.0000   -0.22259
416320.0000   -0.20788
416360.0000   -0.37818
416400.0000   -0.70270
416440.0000   -0.22429
416480.0000   -0.17299
416520.0000   -0.04980
416560.0000   -0.07468
416600.0000    0.04640
416640.0000   -0.38642
416680.0000   -0.19639
416720.0000   -0.05541
416760.0000   -0.42969
416800.0000   -0.23860
416840.0000    0.20601
416880.0000   -0.22811
416920.0000   -0.58866
416960.0000   -0.35386
417000.0000   -0.54328
417040.0000   -0.41716
417080.0000   -0.49944
417120.0000   -0.27298
417160.0000   -0.21019
417200.0000   -0.23809
417240.0000   -0.25889
417280.0000   -0.37791
417320.0000   -0.28100
417360.0000    0.02007
417400.0000   -0.04498
417440.0000   -0.27693
417480.0000   -0.21185
417520.0000   -0.35642
417560.0000   -0.09235
417600.0000    0.11752
417640.0000   -0.31251
417680.0000   -0.10311
417720.0000   -0.12405
417760.0000    0.21325
417800.0000    0.20894
417840.0000   -0.41211
417880.0000   -0.25888
417920.0000   -0.21104
417960.0000   -0.32810
418000.0000   -0.06332
418040.0000   -0.16329
418080.0000   -0.01848
418120.0000   -0.32529
418160.0000   -0.28718
418200.0000   -0.54817
418240.0000   -0.67659
418280.0000   -0.27890
418320.0000   -0.55001
418360.0000    0.01873
418400.0000   -0.43552
418440.0000   -0.23805
418480.0000   -0.07541
418520.0000   -0.23099
418560.0000   -0.61475
418600.0000   -0.28609
418640.0000   -0.37723
418680.0000   -0.04130
418720.0000   -0.25030
418760.0000   -0.35718
418800.0000   -0.12287
418840.0000   -0.36474
418880.0000    0.13349
418920.0000   -0.55416
418960.0000   -0.29986
419000.0000   -0.23555
419040.0000   -0.30315
419080.0000   -0.14468
419120.0000   -0.38697
419160.0000   -0.36563
419200.0000   -0.26713
419240.0000   -0.17919
419280.0000   -0.08612
419320.0000   -0.16908
419360.0000   -0.07023
419400.0000   -0.06135
419440.0000   -0.09650
419480.0000   -0.12405
419520.0000   -0.11897
419560.0000   -0.22725
419600.0000   -0.44627
419640.0000   -0.02471
419680.0000   -0.15831
419720.0000   -0.13896
419760.0000   -0.03956
419800.0000   -0.40977
419840.0000   -0.21061
419880.0000   -0.07916
419920.0000   -0.41183
419960.0000   -0.16198
420000.0000   -0.12199
420040.0000   -0.14202
420080.0000   -0.46077
420120.0000   -0.31982
420160.0000   -0.44628
420200.0000   -0.18124
420240.0000   -0.04308
420280.0000    0.23301
420320.0000   -0.10471
420360.0000    0.33554
420400.0000    0.40558
420440.0000    0.09842
420480.0000   -0.14102
420520.0000   -0.22241
420560.0000    0.01158
420600.0000   -0.02974
420640.0000   -0.16331
420680.0000   -0.22692
420720.0000   -0.20485
420760.0000   -0.24127
420800.0000   -0.13025
420840.0000   -0.02944
420880.0000   -0.12556
420920.0000   -0.10769
420960.0000   -0.04990
421000.0000   -0.17402
421040.0000    0.12092
421080.0000   -0.07136
421120.0000   -0.13824
421160.0000   -0.22891
421200.0000   -0.11598
421240.0000   -0.04970
421280.0000   -0.11497
421320.0000   -0.05938
421360.0000   -0.41129
421400.0000   -0.23522
421440.0000    0.12824
421480.0000   -0.26364
421520.0000    0.10527
421560.0000    0.02647
421600.0000    0.10850
421640.0000    0.24007
421680.0000    0.09332
421720.0000   -0.09394
421760.0000    0.19728
421800.0000    0.03100
421840.0000    0.09936
421880.0000    0.06668
421920.0000    0.19694
421960.0000    0.25516
422000.0000   -0.08074
422040.0000    0.11914
422080.0000    0.14824
422120.0000    0.02521
422160.0000    0.26568
422200.0000    0.04898
422240.0000   -0.13668
422280.0000    0.14611
422320.0000    0.12414
422360.0000   -0.01413
422400.0000    0.02333
422440.0000    0.01523
422480.0000   -0.05596
422520.0000    0.08188
422560.0000    0.16698
422600.0000    0.09380
422640.0000   -0.09298
422680.0000   -0.08708
422720.0000   -0.05113
422760.0000   -0.36396
422800.0000   -0.47123
422840.0000   -0.17126
422880.0000   -0.57255
422920.0000   -0.67811
422960.0000   -0.37570
423000.0000   -0.23583
423040.0000   -0.01330
423080.0000   -0.19213
423120.0000   -0.07316
423160.0000   -0.17802
423200.0000   -0.05091
423240.0000    0.04430
423280.0000   -0.08193
423320.0000   -0.09663
423360.0000   -0.01628
423400.0000    0.16855
423440.0000    0.00182
423480.0000    0.09160
423520.0000   -0.16392
423560.0000    0.15895
423600.0000    0.21457
423640.0000   -0.08604
423680.0000   -0.02791
423720.0000   -0.13234
423760.0000   -0.07312
423800.0000    0.01762
423840.0000    0.24879
423880.0000    0.42359
423920.0000    0.16523
423960.0000    0.08183
424000.0000   -0.15348
424040.0000   -0.05796
424080.0000   -0.02343
424120.0000   -0.07836
424160.0000    0.18722
424200.0000   -0.12291
424240.0000    0.13332
424280.0000   -0.08730
424320.0000    0.08863
424360.0000   -0.04919
424400.0000   -0.09646
424440.0000    0.05073
424480.0000   -0.13564
424520.0000    0.15115
424560.0000    0.10517
424600.0000   -0.05966
424640.0000    0.08256
424680.0000   -0.07497
424720.0000    0.06935
424760.0000   -0.30688
424800.0000   -0.17960
424840.0000    0.04186
424880.0000    0.17718
424920.0000    0.12955
424960.0000    0.28155
425000.0000    0.14176
425040.0000    0.08179
425080.0000   -0.20092
425120.0000    0.30074
425160.0000   -0.05138
425200.0000    0.05368
425240.0000   -0.11364
425280.0000    0.06727
425320.0000    0.21004
425360.0000   -0.02577
425400.0000   -0.36954
425440.0000    0.20392
425480.0000   -0.00701
425520.0000    0.16464
425560.0000   -0.08241
425600.0000    0.00766
425640.0000   -0.11845
425680.0000    0.16391
425720.0000   -0.02717
425760.0000    0.35069
425800.0000   -0.04629
425840.0000    0.02399
425880.0000   -0.03150
425920.0000    0.10648
425960.0000    0.09869
426000.0000   -0.13280
426040.0000   -0.21836
426080.0000    0.10869
426120.0000   -0.12963
426160.0000    0.10033
426200.0000   -0.06801
426240.0000   -0.07341
426280.0000   -0.04540
426320.0000    0.03888
426360.0000    0.06406
426400.0000   -0.08887
426440.0000    0.00084
426480.0000    0.04211
426520.0000   -0.05384
426560.0000   -0.05789
426600.0000    0.12217
426640.0000    0.20136
426680.0000    0.03273
426720.0000    0.09813
426760.0000   -0.02610
426800.0000    0.01429
426840.0000   -0.01850
426880.0000    0.19106
426920.0000    0.14098
426960.0000   -0.04759
427000.0000    0.09544
427040.0000    0.01519
427080.0000    0.12099
427120.0000    0.02358
427160.0000   -0.04886
427200.0000   -0.03513
427240.0000    0.23295
427280.0000    0.26645
427320.0000    0.36420
427360.0000    0.14768
427400.0000    0.08901
427440.0000    0.01464
427480.0000   -0.14862
427520.0000   -0.10519
427560.0000   -0.15214
427600.0000   -0.14652
427640.0000   -0.26316
427680.0000   -0.01996
427720.0000   -0.27137
427760.0000    0.04189
427800.0000    0.29441
427840.0000   -0.06432
427880.0000   -0.43448
427920.0000   -0.14011
427960.0000   -0.38651
428000.0000   -0.50729
428040.0000   -0.18801
428080.0000   -0.55990
428120.0000   -0.19270
428160.0000   -0.53677
428200.0000   -0.53133
428240.0000   -0.04291
428280.0000    0.28323
428320.0000   -0.05396
428360.0000    0.06671
428400.0000    0.23073
428440.0000    0.13073
428480.0000   -0.12858
428520.0000    0.32580
428560.0000    0.22066
428600.0000    0.12334
428640.0000    0.14881
428680.0000    0.13331
428720.0000    0.06241
428760.0000    0.43890
428800.0000    0.07121
428840.0000    0.15974
428880.0000    0.43257
428920.0000    0.00224
428960.0000   -0.40444
429000.0000   -0.20046
429040.0000    0.03694
429080.0000   -0.05120
429120.0000   -0.06846
429160.0000    0.00720
429200.0000   -0.08107
429240.0000    0.20479
429280.0000   -0.00111
429320.0000    0.08645
429360.0000   -0.05853
429400.0000   -0.41611
429440.0000   -0.02224
429480.0000   -0.07607
429520.0000   -0.01932
429560.0000    0.06736
429600.0000   -0.07600
429640.0000    0.11731
429680.0000   -0.35228
429720.0000   -0.02552
429760.0000    0.20037
429800.0000   -0.24696
429840.0000    0.05550
429880.0000   -0.23859
429920.0000   -0.21218
429960.0000    0.15672
430000.0000   -0.08820
430040.0000    0.06549
430080.0000    0.12683
430120.0000   -0.28773
430160.0000    0.11363
430200.0000    0.02759
430240.0000    0.09858
430280.0000   -0.00812
430320.0000   -0.29165
430360.0000   -0.08125
430400.0000    0.09777
430440.0000    0.00400
430480.0000    0.11192
430520.0000    0.17794
430560.0000   -0.16323
430600.0000   -0.08954
430640.0000    0.04675
430680.0000    0.10162
430720.0000    0.15502
430760.0000   -0.08663
430800.0000    0.37327
430840.0000    0.10834
430880.0000    0.09437
430920.0000   -0.25495
430960.0000   -0.11530
431000.0000   -0.26830
431040.0000   -0.14908
431080.0000   -0.00405
431120.0000   -0.19862
431160.0000   -0.26655
431200.0000   -0.14602
431240.0000   -0.21909
431280.0000   -0.01231
431320.0000   -0.31985
431360.0000    0.05580
431400.0000    0.03561
431440.0000    0.05664
431480.0000    0.12127
431520.0000    0.20513
431560.0000    0.13538
431600.0000   -0.16192
431640.0000    0.12497
431680.0000    0.01382
431720.0000    0.28325
431760.0000    0.13728
431800.0000   -0.10483
431840.0000    0.11729
431880.0000   -0.00705
431920.0000    0.17098
431960.0000   -0.00939
432000.0000    0.08118
432040.0000    0.02024
432080.0000   -0.03822
432120.0000    0.07761
432160.0000    0.11105
432200.0000    0.23719
432240.0000    0.10918
432280.0000   -0.06622
432320.0000   -0.11970
432360.0000   -0.15510
432400.0000   -0.30943
432440.0000   -0.18145
432480.0000   -0.36563
432520.0000   -0.06909
432560.0000    0.01404
432600.0000   -0.02862
432640.0000   -0.01630
432680.0000    0.05307
432720.0000    0.22419
432760.0000   -0.08175
432800.0000   -0.06926
432840.0000   -0.02683
432880.0000    0.10539
432920.0000    0.03565
432960.0000    0.07396
433000.0000   -0.06130
433040.0000    0.09709
433080.0000    0.10506
433120.0000   -0.00333
433160.0000    0.12288
433200.0000    0.18115
433240.0000   -0.03069
433280.0000    0.04424
433320.0000    0.11409
433360.0000    0.11100
433400.0000    0.17501
433440.0000    0.05952
433480.0000    0.17956
433520.0000    0.16238
433560.0000    0.22985
433600.0000   -0.08020
433640.0000    0.11523
433680.0000    0.17860
433720.0000    0.02181
433760.0000   -0.17341
433800.0000   -0.16487
433840.0000   -0.09057
433880.0000    0.22061
433920.0000    0.29308
433960.0000    0.16965
434000.0000   -0.22587
434040.0000    0.06970
434080.0000   -0.05727
434120.0000   -0.01038
434160.0000    0.10467
434200.0000    0.30702
434240.0000    0.15903
434280.0000    0.11556
434320.0000   -0.10741
434360.0000    0.03613
434400.0000    0.13370
434440.0000    0.22350
434480.0000    0.10140
434520.0000    0.08132
434560.0000   -0.02832
434600.0000    0.12462
434640.0000    0.07494
434680.0000    0.06370
434720.0000   -0.06264
434760.0000   -0.10415
434800.0000    0.02330
434840.0000    0.06943
434880.0000    0.04637
434920.0000    0.04749
434960.0000   -0.04959
435000.0000    0.09637
435040.0000    0.07141
435080.0000    0.38656
435120.0000    0.33778
435160.0000    0.12913
435200.0000   -0.09134
435240.0000   -0.16246
435280.0000   -0.41661
435320.0000   -0.18963
435360.0000   -0.12913
435400.0000   -0.21130
435440.0000   -0.16996
435480.0000   -0.52484
435520.0000   -0.31242
435560.0000   -0.35600
435600.0000   -0.26262
435640.0000   -0.30655
435680.0000   -0.45690
435720.0000   -0.48449
435760.0000   -0.11906
435800.0000   -0.17754
435840.0000   -0.36097
435880.0000   -0.06202
435920.0000   -0.38795
435960.0000   -0.21167
436000.0000   -0.35748
436040.0000   -0.32472
436080.0000   -0.64914
436120.0000   -0.47658
436160.0000   -0.44035
436200.0000   -0.29549
436240.0000   -0.01208
436280.0000   -0.47066
436320.0000    0.02353
436360.0000   -0.20034
436400.0000   -0.49821
436440.0000   -0.48823
436480.0000   -0.57054
436520.0000   -0.24803
436560.0000   -0.12964
436600.0000   -0.10246
436640.0000    0.12354
436680.0000   -0.10136
436720.0000   -0.01083
436760.0000   -0.06404
436800.0000    0.12486
436840.0000   -0.13586
436880.0000    0.08324
436920.0000    0.18457
436960.0000   -0.16430
437000.0000   -0.02799
437040.0000    0.07158
437080.0000    0.16341
437120.0000   -0.25893
437160.0000   -0.18531
437200.0000   -0.13412
437240.0000   -0.08086
437280.0000   -0.08239
437320.0000    0.06822
437360.0000   -0.07189
437400.0000   -0.09443
437440.0000    0.22797
437480.0000   -0.02871
437520.0000    0.04772
437560.0000    0.09239
437600.0000    0.00553
437640.0000    0.10334
437680.0000    0.03311
437720.0000   -0.25260
437760.0000   -0.24328
437800.0000    0.31816
437840.0000    0.15421
437880.0000    0.11380
437920.0000   -0.17394
437960.0000   -0.18489
438000.0000   -0.11477
438040.0000    0.30971
438080.0000   -0.08146
438120.0000    0.04836
438160.0000    0.08944
438200.0000   -0.05535
438240.0000   -0.11226
438280.0000   -0.05139
438320.0000    0.05504
438360.0000   -0.14579
438400.0000   -0.07377
438440.0000    0.16451
438480.0000   -0.10158
438520.0000   -0.01113
438560.0000    0.13463
438600.0000    0.01609
438640.0000    0.07185
438680.0000    0.30974
438720.0000    0.40398
438760.0000    0.27304
438800.0000    0.11202
438840.0000    0.35115
438880.0000    0.00213
438920.0000   -0.25861
438960.0000    0.24341
439000.0000    0.00297
439040.0000   -0.01869
439080.0000   -0.19550
439120.0000    0.12763
439160.0000    0.17999
439200.0000    0.27356
439240.0000   -0.08124
439280.0000    0.17562
439320.0000    0.16512
439360.0000    0.15536
439400.0000   -0.17502
439440.0000   -0.00323
439480.0000   -0.19910
439520.0000    0.06618
439560.0000    0.18308
439600.0000   -0.22155
439640.0000   -0.34470
439680.0000   -0.22698
439720.0000   -0.31907
439760.0000   -0.34590
439800.0000    0.16165
439840.0000   -0.16801
439880.0000    0.10674
439920.0000    0.10164
439960.0000    0.32817
440000.0000    0.18631
440040.0000    0.30334
440080.0000   -0.11341
440120.0000    0.40406
440160.0000    0.23667
440200.0000   -0.17736
440240.0000   -0.19980
440280.0000   -0.33256
440320.0000   -0.12395
440360.0000   -0.03720
440400.0000   -0.44595
440440.0000   -0.14078
440480.0000   -0.08963
440520.0000   -0.15800
440560.0000   -0.12679
440600.0000    0.10157
440640.0000    0.21093
440680.0000   -0.07899
440720.0000   -0.20682
440760.0000    0.03496
440800.0000   -0.15046
440840.0000    0.32106
440880.0000    0.05493
440920.0000    0.18185
440960.0000    0.07336
441000.0000    0.09624
441040.0000    0.28994
441080.0000   -0.11989
441120.0000   -0.02078
441160.0000    0.12216
441200.0000    0.00225
441240.0000    0.28090
441280.0000    0.14253
441320.0000    0.09366
441360.0000   -0.15842
441400.0000    0.16684
441440.0000    0.41011
441480.0000    0.32863
441520.0000    0.16900
441560.0000    0.07872
441600.0000   -0.17676
441640.0000   -0.19521
441680.0000    0.05364
441720.0000    0.10760
441760.0000    0.04555
441800.0000    0.02212
441840.0000    0.13676
441880.0000    0.28872
441920.0000   -0.07017
441960.0000    0.08699
442000.0000    0.22041
442040.0000    0.08801
442080.0000    0.13113
442120.0000    0.04704
442160.0000   -0.06386
442200.0000    0.21847
442240.0000   -0.17450
442280.0000   -0.10708
442320.0000   -0.18041
442360.0000   -0.25223
442400.0000   -0.14167
442440.0000   -0.11374
442480.0000   -0.09558
442520.0000   -0.35204
442560.0000   -0.04033
442600.0000    0.01337
442640.0000   -0.30715
442680.0000    0.08989
442720.0000   -0.38083
442760.0000   -0.05337
442800.0000    0.30014
442840.0000    0.10296
442880.0000    0.20167
442920.0000    0.10720
442960.0000   -0.09600
443000.0000    0.23878
443040.0000    0.17713
443080.0000   -0.00265
443120.0000    0.14536
443160.0000    0.10641
443200.0000    0.04535
443240.0000   -0.17953
443280.0000   -0.00645
443320.0000   -0.00152
443360.0000    0.06160
443400.0000    0.05276
443440.0000   -0.26457
443480.0000   -0.01708
443520.0000   -0.11150
443560.0000   -0.04133
443600.0000   -0.04869
443640.0000   -0.23075
443680.0000   -0.17181
443720.0000    0.07099
443760.0000   -0.03305
443800.0000   -0.03461
443840.0000   -0.03647
443880.0000    0.24249
443920.0000    0.24395
443960.0000    0.40118
444000.0000    0.15817
444040.0000   -0.18735
444080.0000   -0.04530
444120.0000   -0.02930
444160.0000    0.01335
444200.0000    0.10065
444240.0000   -0.21772
444280.0000   -0.14463
444320.0000    0.15656
444360.0000    0.16417
444400.0000   -0.00064
444440.0000    0.02141
444480.0000    0.18033
444520.0000    0.03558
444560.0000    0.01827
444600.0000    0.04336
444640.0000    0.08675
444680.0000   -0.01786
444720.0000    0.14412
444760.0000    0.17402
444800.0000   -0.16563
444840.0000    0.05698
444880.0000   -0.27591
444920.0000   -0.10110
444960.0000    0.14066
445000.0000   -0.05729
445040.0000    0.01049
445080.0000    0.10224
445120.0000    0.11927
445160.0000   -0.06962
445200.0000    0.22936
445240.0000   -0.02938
445280.0000   -0.00825
445320.0000    0.05374
445360.0000   -0.08691
445400.0000    0.18639
445440.0000   -0.09420
445480.0000    0.13250
445520.0000   -0.12253
445560.0000   -0.09136
445600.0000   -0.16960
445640.0000    0.18654
445680.0000   -0.11050
445720.0000   -0.09627
445760.0000    0.15010
445800.0000    0.03243
445840.0000    0.17791
445880.0000   -0.03606
445920.0000    0.08041
445960.0000    0.14112
446000.0000    0.16669
446040.0000    0.04366
446080.0000   -0.00280
446120.0000   -0.08212
446160.0000    0.04163
446200.0000    0.07480
446240.0000   -0.18955
446280.0000   -0.24149
446320.0000   -0.01604
446360.0000   -0.31221
446400.0000   -0.45192
446440.0000   -0.37871
446480.0000   -0.40327
446520.0000   -0.11042
446560.0000   -0.32433
446600.0000   -0.02734
446640.0000    0.15947
446680.0000    0.19716
446720.0000    0.03989
446760.0000    0.15583
446800.0000   -0.01511
446840.0000   -0.12776
446880.0000    0.10378
446920.0000   -0.04139
446960.0000   -0.26714
447000.0000   -0.16596
447040.0000   -0.12922
447080.0000   -0.10372
447120.0000    0.05162
447160.0000   -0.12869
447200.0000    0.22678
447240.0000    0.02597
447280.0000    0.04713
447320.0000   -0.05059
447360.0000    0.20061
447400.0000    0.07217
447440.0000    0.03052
447480.0000    0.15470
447520.0000   -0.09174
447560.0000    0.13147
447600.0000   -0.24259
447640.0000   -0.34960
447680.0000   -0.28786
447720.0000    0.05878
447760.0000   -0.05007
447800.0000    0.06415
447840.0000    0.21022
447880.0000   -0.14353
447920.0000    0.24491
447960.0000   -0.06749
448000.0000    0.09238
448040.0000    0.04021
448080.0000   -0.01833
448120.0000    0.10006
448160.0000   -0.06158
448200.0000    0.00916
448240.0000   -0.02221
448280.0000   -0.12542
448320.0000   -0.48634
448360.0000   -0.33217
448400.0000   -0.26330
448440.0000   -0.55175
448480.0000   -0.25565
448520.0000   -0.40514
448560.0000   -0.14521
448600.0000   -0.28695
448640.0000   -0.28754
448680.0000   -0.28543
448720.0000   -0.20980
448760.0000   -0.33713
448800.0000   -0.25627
448840.0000   -0.31497
448880.0000   -0.30755
448920.0000   -0.25951
448960.0000   -0.35150
449000.0000   -0.83227
449040.0000   -0.53471
449080.0000   -0.52119
449120.0000   -0.36765
449160.0000   -0.57194
449200.0000   -0.28788
449240.0000   -0.44722
449280.0000   -0.34291
449320.0000   -0.57105
449360.0000   -0.50172
449400.0000   -0.47662
449440.0000   -0.64049
449480.0000   -0.76473
449520.0000   -0.45421
449560.0000   -0.11557
449600.0000   -0.12064
449640.0000   -0.27687
449680.0000   -0.27459
449720.0000   -0.55026
449760.0000    0.02488
449800.0000   -0.38565
449840.0000   -0.16871
449880.0000   -0.16114
449920.0000   -0.09349
449960.0000    0.02790
450000.0000   -0.07952
450040.0000    0.13909
450080.0000   -0.12517
450120.0000    0.02188
450160.0000   -0.42897
450200.0000   -0.36252
450240.0000   -0.37238
450280.0000   -0.30993
450320.0000   -0.27796
450360.0000   -0.41401
450400.0000    0.27790
450440.0000    0.04098
450480.0000    0.27012
450520.0000   -0.07773
450560.0000   -0.04475
450600.0000   -0.06908
450640.0000   -0.23518
450680.0000   -0.55563
450720.0000   -0.12940
450760.0000   -0.03815
450800.0000    0.01841
450840.0000   -0.35945
450880.0000   -0.36079
450920.0000   -0.26186
450960.0000   -0.24723
451000.0000   -0.03874
451040.0000   -0.13082
451080.0000   -0.36756
451120.0000   -0.68026
451160.0000   -0.34938
451200.0000   -0.22614
451240.0000   -0.13257
451280.0000   -0.49193
451320.0000   -0.40909
451360.0000    0.06852
451400.0000    0.05304
451440.0000   -0.01388
451480.0000   -0.29834
451520.0000   -0.18292
451560.0000    0.09175
451600.0000   -0.39957
451640.0000   -0.16810
451680.0000   -0.02712
451720.0000   -0.08320
451760.0000   -0.53582
451800.0000    0.00387
451840.0000   -0.27520
451880.0000    0.29285
451920.0000    0.28607
451960.0000    0.14743
452000.0000   -0.02205
452040.0000    0.05460
452080.0000   -0.18958
452120.0000   -0.23316
452160.0000    0.06805
452200.0000    0.05011
452240.0000   -0.20888
452280.0000    0.00931
452320.0000    0.11789
452360.0000   -0.06298
452400.0000   -0.20627
452440.0000   -0.02680
452480.0000   -0.05930
452520.0000   -0.13940
452560.0000   -0.23660
452600.0000    0.14496
452640.0000    0.18776
452680.0000    0.26250
452720.0000    0.29933
452760.0000    0.00734
452800.0000    0.02797
452840.0000    0.08334
452880.0000    0.40206
452920.0000    0.24319
452960.0000   -0.71205
453000.0000    0.01586
453040.0000   -0.10247
453080.0000   -0.49633
453120.0000    0.04357
453160.0000   -0.22517
453200.0000   -0.35097
453240.0000   -0.34182
453280.0000   -0.35873
453320.0000   -0.08988
453360.0000   -0.21291
453400.0000   -0.13928
453440.0000   -0.41371
453480.0000   -0.37890
453520.0000   -0.27562
453560.0000   -0.14895
453600.0000   -0.39911
453640.0000   -0.25808
453680.0000    0.02298
453720.0000   -0.13151
453760.0000   -0.06305
453800.0000   -0.04765
453840.0000   -0.45978
453880.0000   -0.04990
453920.0000   -0.35544
453960.0000   -0.13351
454000.0000   -0.01075
454040.0000   -0.07493
454080.0000    0.01897
454120.0000    0.08844
454160.0000   -0.04667
454200.0000   -0.27174
454240.0000    0.16238
454280.0000   -0.19745
454320.0000   -0.01704
454360.0000   -0.14100
454400.0000    0.16998
454440.0000   -0.07396
454480.0000   -0.19488
454520.0000   -0.05879
454560.0000   -0.07575
454600.0000    0.17730
454640.0000   -0.03684
454680.0000   -0.21354
454720.0000    0.02915
454760.0000   -0.34120
454800.0000   -0.15355
454840.0000    0.00832
454880.0000   -0.13910
454920.0000   -0.16949
454960.0000   -0.03211
455000.0000   -0.21964
455040.0000   -0.50493
455080.0000   -0.22636
455120.0000    0.06651
455160.0000   -0.03413
455200.0000   -0.14727
455240.0000   -0.29454
455280.0000   -0.17817
455320.0000    0.05687
455360.0000    0.04146
455400.0000   -0.34240
455440.0000   -0.41971
455480.0000   -0.16622
455520.0000   -0.15400
455560.0000   -0.32579
455600.0000   -0.17122
455640.0000    0.02496
455680.0000   -0.14000
455720.0000   -0.23995
455760.0000   -0.03230
455800.0000   -0.49157
455840.0000   -0.25789
455880.0000   -0.21418
455920.0000   -0.09907
455960.0000    0.03454
456000.0000   -0.12025
456040.0000   -0.37426
456080.0000   -0.10836
456120.0000   -0.06548
456160.0000   -0.12028
456200.0000   -0.31251
456240.0000   -0.17628
456280.0000    0.05332
456320.0000    0.11591
456360.0000    0.05092
456400.0000   -0.19517
456440.0000   -0.34101
456480.0000   -0.30251
456520.0000   -0.62515
456560.0000   -0.02777
456600.0000   -0.32392
456640.0000   -0.03232
456680.0000    0.24084
456720.0000   -0.18801
456760.0000   -0.00149
456800.0000   -0.13357
456840.0000   -0.27120
456880.0000   -0.33766
456920.0000    0.02144
456960.0000    0.07563
457000.0000   -0.02581
457040.0000   -0.34880
457080.0000   -0.20772
457120.0000   -0.19704
457160.0000   -0.09915
457200.0000   -0.24115
457240.0000   -0.32329
457280.0000   -0.21373
457320.0000   -0.20699
457360.0000   -0.32319
457400.0000   -0.08246
457440.0000   -0.23088
457480.0000   -0.06686
457520.0000   -0.07956
457560.0000   -0.32556
457600.0000    0.06892
457640.0000   -0.38280
457680.0000   -0.13614
457720.0000   -0.24038
457760.0000   -0.00671
457800.0000    0.08630
457840.0000   -0.00182
457880.0000   -0.30283
457920.0000   -0.15220
457960.0000   -0.26712
458000.0000   -0.17344
458040.0000   -0.23062
458080.0000   -0.19625
458120.0000   -0.11732
458160.0000   -0.28905
458200.0000   -0.25347
458240.0000   -0.13480
458280.0000   -0.17657
458320.0000   -0.10688
458360.0000   -0.20281
458400.0000    0.16357
458440.0000   -0.03211
458480.0000   -0.01510
458520.0000   -0.06037
458560.0000   -0.21810
458600.0000   -0.05889
458640.0000   -0.20227
458680.0000    0.03040
458720.0000    0.05913
458760.0000   -0.32501
458800.0000   -0.21313
458840.0000   -0.04094
458880.0000    0.03773
458920.0000   -0.03737
458960.0000   -0.22337
459000.0000   -0.34806
459040.0000   -0.28062
459080.0000   -0.40799
459120.0000   -0.10707
459160.0000   -0.39890
459200.0000   -0.06614
459240.0000   -0.21703
459280.0000   -0.09931
459320.0000   -0.03214
459360.0000   -0.07278
459400.0000    0.00545
459440.0000   -0.02561
459480.0000    0.05113
459520.0000    0.10872
459560.0000   -0.29166
459600.0000   -0.33957
459640.0000   -0.29485
459680.0000   -0.51906
459720.0000   -0.00926
459760.0000   -0.27308
459800.0000   -0.11663
459840.0000   -0.01348
459880.0000   -0.21293
459920.0000   -0.38555
459960.0000   -0.19101
460000.0000   -0.17896
460040.0000   -0.14491
460080.0000    0.07342
460120.0000    0.13379
460160.0000   -0.15510
460200.0000   -0.11708
460240.0000   -0.30416
460280.0000   -0.42244
460320.0000   -0.26079
460360.0000   -0.11527
460400.0000   -0.19759
460440.0000   -0.17780
460480.0000   -0.49095
460520.0000   -0.44481
460560.0000   -0.35049
460600.0000   -0.21426
460640.0000   -0.26802
460680.0000    0.08298
460720.0000   -0.30448
460760.0000   -0.49521
460800.0000   -0.13354
460840.0000   -0.14493
460880.0000   -0.30995
460920.0000   -0.15959
460960.0000   -0.27127
461000.0000   -0.21015
461040.0000   -0.07277
461080.0000   -0.19566
461120.0000   -0.70042
461160.0000   -0.11365
461200.0000   -0.15870
461240.0000   -0.36091
461280.0000   -0.22812
461320.0000   -0.55097
461360.0000   -0.50536
461400.0000   -0.48099
461440.0000   -0.61346
461480.0000   -0.49163
461520.0000   -0.39884
461560.0000   -0.38122
461600.0000   -0.37014
461640.0000   -0.55216
461680.0000   -0.48306
461720.0000   -0.08513
461760.0000   -0.18695
461800.0000    0.07029
461840.0000   -0.07176
461880.0000   -0.22506
461920.0000    0.00550
461960.0000   -0.43595
462000.0000   -0.19904
462040.0000   -0.24848
462080.0000   -0.26161
462120.0000   -0.51143
462160.0000   -0.11113
462200.0000   -0.29149
462240.0000   -0.00638
462280.0000   -0.50697
462320.0000   -0.41844
462360.0000   -0.17757
462400.0000   -0.07425
462440.0000    0.03765
462480.0000   -0.16978
462520.0000   -0.27031
462560.0000   -0.02843
462600.0000    0.04126
462640.0000    0.08743
462680.0000   -0.32495
462720.0000   -0.18503
462760.0000   -0.06833
462800.0000   -0.38320
462840.0000   -0.38976
462880.0000   -0.06596
462920.0000   -0.46231
462960.0000   -0.32049
463000.0000   -0.33890
463040.0000   -0.21538
463080.0000   -0.36214
463120.0000   -0.18266
463160.0000   -0.28144
463200.0000   -0.13846
463240.0000   -0.23732
463280.0000   -0.50522
463320.0000   -0.44232
463360.0000   -0.40570
463400.0000   -0.73145
463440.0000   -0.47090
463480.0000   -0.53547
463520.0000   -0.21406
463560.0000   -0.49720
463600.0000   -0.46742
463640.0000   -0.43003
463680.0000   -0.43275
463720.0000   -0.48250
463760.0000   -0.41281
463800.0000   -0.52619
463840.0000   -0.46526
463880.0000   -0.67890
463920.0000   -0.27873
463960.0000   -0.15039
464000.0000   -0.25010
464040.0000   -0.44234
464080.0000   -0.01833
464120.0000   -0.27842
464160.0000   -0.51047
464200.0000   -0.25263
464240.0000   -0.39518
464280.0000   -0.44377
464320.0000   -0.46298
464360.0000   -0.22718
464400.0000   -0.49347
464440.0000   -0.32301
464480.0000   -0.29958
464520.0000   -0.34988
464560.0000   -0.24079
464600.0000   -0.39508
464640.0000   -0.38243
464680.0000   -0.29473
464720.0000   -0.28654
464760.0000   -0.40118
464800.0000   -0.24606
464840.0000   -0.14538
464880.0000   -0.38206
464920.0000   -0.22308
464960.0000   -0.48350
465000.0000   -0.45881
465040.0000   -0.33720
465080.0000   -0.26466
465120.0000   -0.06027
465160.0000    0.27145
465200.0000    0.36500
465240.0000    0.26648
465280.0000    0.24401
465320.0000    0.29078
465360.0000    0.26855
465400.0000    0.64794
465440.0000    0.27216
465480.0000    0.35820
465520.0000    0.37301
465560.0000    0.41393
465600.0000    0.22397
465640.0000    0.42712
465680.0000    0.25301
465720.0000   -0.02679
465760.0000    0.22653
465800.0000   -0.25387
465840.0000    0.01183
465880.0000   -0.07144
465920.0000   -0.03868
465960.0000   -0.22080
466000.0000   -0.09607
466040.0000   -0.08046
466080.0000    0.01035
466120.0000   -0.14182
466160.0000   -0.31802
466200.0000   -0.51701
466240.0000   -0.14448
466280.0000   -0.04133
466320.0000   -0.34358
466360.0000   -0.18673
466400.0000   -0.42585
466440.0000   -0.08017
466480.0000   -0.32164
466520.0000   -0.11783
466560.0000   -0.02509
466600.0000    0.06286
466640.0000   -0.24031
466680.0000   -0.37559
466720.0000   -0.13863
466760.0000   -0.02300
466800.0000   -0.35313
466840.0000   -0.01327
466880.0000    0.22257
466920.0000   -0.08541
466960.0000   -0.18188
467000.0000   -0.05319
467040.0000   -0.10035
467080.0000   -0.03645
467120.0000    0.11214
467160.0000    0.02993
467200.0000   -0.12228
467240.0000   -0.06570
467280.0000   -0.50051
467320.0000   -0.24100
467360.0000   -0.27205
467400.0000   -0.47219
467440.0000   -0.66606
467480.0000   -0.64163
467520.0000   -0.03074
467560.0000   -0.19943
467600.0000   -0.15357
467640.0000   -0.25353
467680.0000   -0.74884
467720.0000   -0.25352
467760.0000   -0.18933
467800.0000   -0.23333
467840.0000   -0.09403
467880.0000   -0.20104
467920.0000   -0.14793
467960.0000    0.29068
468000.0000   -0.22340
468040.0000   -0.26436
468080.0000   -0.44308
468120.0000   -0.38340
468160.0000    0.07716
468200.0000   -0.00790
468240.0000   -0.18707
468280.0000    0.01806
468320.0000   -0.19304
468360.0000   -0.57046
468400.0000   -0.51525
468440.0000   -0.26187
468480.0000   -0.16320
468520.0000   -0.12488
468560.0000    0.11775
468600.0000    0.16762
468640.0000   -0.29196
468680.0000    0.21785
468720.0000   -0.18799
468760.0000   -0.58706
468800.0000    0.10695
468840.0000   -0.38682
468880.0000    0.03200
468920.0000    0.38745
468960.0000   -0.14345
469000.0000   -0.15421
469040.0000    0.05896
469080.0000   -0.25061
469120.0000    0.14393
469160.0000   -0.09279
469200.0000    0.20183
469240.0000   -0.28801
469280.0000   -0.02858
469320.0000    0.15638
469360.0000    0.02988
469400.0000   -0.11274
469440.0000    0.07247
469480.0000    0.07096
469520.0000   -0.01132
469560.0000   -0.42836
469600.0000   -0.06586
469640.0000   -0.44200
469680.0000   -0.16735
469720.0000   -0.33974
469760.0000   -0.23057
469800.0000   -0.24920
469840.0000    0.07941
469880.0000   -0.08542
469920.0000    0.04440
469960.0000   -0.25116
470000.0000   -0.42415
470040.0000   -0.26274
470080.0000   -0.39382
470120.0000   -0.46378
470160.0000   -0.11772
470200.0000   -0.33123
470240.0000   -0.14725
470280.0000   -0.46914
470320.0000   -0.21004
470360.0000   -0.31607
470400.0000    0.06399
470440.0000   -0.02664
470480.0000   -0.05835
470520.0000   -0.27807
470560.0000   -0.33012
470600.0000   -0.58659
470640.0000   -0.53540
470680.0000   -0.40773
470720.0000   -0.54256
470760.0000   -0.21449
470800.0000   -0.36378
470840.0000   -0.44898
470880.0000   -0.50533
470920.0000   -0.66786
470960.0000   -0.42196
471000.0000   -0.73641
471040.0000   -0.70381
471080.0000   -0.60956
471120.0000   -0.51555
471160.0000   -0.39690
471200.0000   -0.52087
471240.0000   -0.30758
471280.0000   -0.48940
471320.0000   -0.12383
471360.0000   -0.13865
471400.0000   -0.13841
471440.0000   -0.35554
471480.0000   -0.27485
471520.0000   -0.17026
471560.0000   -0.33897
471600.0000   -0.22103
471640.0000   -0.49477
471680.0000   -0.36483
471720.0000   -0.41334
471760.0000   -0.36189
471800.0000   -0.33708
471840.0000   -0.22108
471880.0000   -0.30277
471920.0000   -0.17826
471960.0000   -0.57421
472000.0000   -0.35879
472040.0000   -0.43097
472080.0000   -0.39391
472120.0000   -0.52253
472160.0000   -0.16481
472200.0000   -0.54761
472240.0000   -0.34191
472280.0000   -0.60608
472320.0000   -0.45514
472360.0000   -0.02980
472400.0000   -0.28313
472440.0000   -0.26274
472480.0000   -0.18318
472520.0000   -0.35194
472560.0000   -0.54219
472600.0000   -0.18421
472640.0000   -0.66839
472680.0000   -0.17275
472720.0000   -0.22529
472760.0000   -0.16339
472800.0000   -0.24686
472840.0000   -0.60995
472880.0000   -0.67320
472920.0000   -0.58701
472960.0000   -0.46355
473000.0000   -0.48649
473040.0000   -0.40889
473080.0000   -0.14928
473120.0000   -0.39381
473160.0000   -0.40377
473200.0000   -0.43941
473240.0000   -0.59994
473280.0000   -0.20295
473320.0000   -0.26063
473360.0000   -0.51251
473400.0000   -0.20276
473440.0000   -0.01227
473480.0000    0.03015
473520.0000   -0.31938
473560.0000    0.20294
473600.0000   -0.66875
473640.0000    0.03045
473680.0000   -0.05529
473720.0000   -0.47043
473760.0000   -0.47542
473800.0000   -0.47621
473840.0000   -0.39698
473880.0000   -0.41465
473920.0000   -0.86433
473960.0000   -0.72513
474000.0000   -0.83048
474040.0000   -0.85905
474080.0000   -0.80351
474120.0000   -0.52806
474160.0000   -0.90547
474200.0000   -0.60881
474240.0000   -0.49908
474280.0000   -0.24617
474320.0000   -0.57583
474360.0000   -0.41659
474400.0000   -0.44547
474440.0000   -0.44332
474480.0000   -0.39044
474520.0000   -0.66799
474560.0000   -0.40299
474600.0000   -0.50411
474640.0000   -0.74336
474680.0000   -0.79396
474720.0000   -0.58272
474760.0000   -0.85833
474800.0000   -0.91171
474840.0000   -0.85235
474880.0000   -0.76202
474920.0000   -0.78959
474960.0000   -0.91918
475000.0000   -0.89402
475040.0000   -0.65060
475080.0000   -0.84396
475120.0000   -0.63263
475160.0000   -0.50685
475200.0000   -0.69498
475240.0000   -0.49046
475280.0000   -0.23277
475320.0000   -0.44811
475360.0000   -0.44045
475400.0000   -0.40073
475440.0000   -0.45265
475480.0000   -0.33519
475520.0000   -0.39709
475560.0000    0.08142
475600.0000   -0.36848
475640.0000   -0.11501
475680.0000   -0.06502
475720.0000   -0.24469
475760.0000   -0.17098
475800.0000   -0.27893
475840.0000   -0.23796
475880.0000   -0.36047
475920.0000   -0.33511
475960.0000   -0.19737
476000.0000   -0.04439
476040.0000   -0.30985
476080.0000   -0.43283
476120.0000   -0.18242
476160.0000   -0.30940
476200.0000   -0.08058
476240.0000   -0.11269
476280.0000   -0.29325
476320.0000   -0.22239
476360.0000   -0.39201
476400.0000   -0.50979
476440.0000   -0.84763
476480.0000   -0.54947
476520.0000   -0.74977
476560.0000   -0.72752
476600.0000   -0.59006
476640.0000   -0.60399
476680.0000   -0.22582
476720.0000   -0.38894
476760.0000   -0.60941
476800.0000   -0.90896
476840.0000   -0.58296
476880.0000   -0.82547
476920.0000   -0.38431
476960.0000   -0.78589
477000.0000   -0.69707
477040.0000   -0.59038
477080.0000   -0.67192
477120.0000   -0.64336
477160.0000   -0.48449
477200.0000   -0.58913
477240.0000   -0.75382
477280.0000   -0.73795
477320.0000   -0.42429
477360.0000   -0.46971
477400.0000   -0.07813
477440.0000   -0.46135
477480.0000   -0.28481
477520.0000   -0.41091
477560.0000   -0.62869
477600.0000   -0.64954
477640.0000   -0.73334
477680.0000   -0.53443
477720.0000   -0.30398
477760.0000   -0.28184
477800.0000    0.00864
477840.0000   -0.42116
477880.0000   -0.54436
477920.0000   -0.35372
477960.0000    0.04620
478000.0000   -0.31551
478040.0000   -0.33820
478080.0000   -0.55808
478120.0000   -0.72008
478160.0000   -0.29469
478200.0000   -0.31174
478240.0000   -0.36028
478280.0000   -0.55868
478320.0000   -0.56668
478360.0000    0.07442
478400.0000    0.00847
478440.0000   -0.60855
478480.0000   -0.64064
478520.0000   -0.62272
478560.0000   -0.67851
478600.0000   -0.59724
478640.0000   -0.23361
478680.0000   -0.56905
478720.0000   -0.53453
478760.0000   -0.21412
478800.0000   -0.68499
478840.0000   -0.41413
478880.0000   -0.28657
478920.0000   -0.40870
478960.0000   -0.46273
479000.0000   -0.52335
479040.0000   -0.65711
479080.0000   -0.48194
479120.0000   -0.78556
479160.0000   -0.68409
479200.0000   -0.65565
479240.0000   -0.52492
479280.0000   -0.72627
479320.0000   -0.50574
479360.0000   -0.37365
479400.0000   -0.41675
479440.0000   -0.85398
479480.0000   -0.63822
479520.0000   -0.72828
479560.0000   -0.49859
479600.0000   -0.34068
479640.0000   -0.66300
479680.0000   -0.85043
479720.0000   -0.79468
479760.0000   -0.47166
479800.0000   -0.71973
479840.0000   -0.55638
479880.0000   -0.86852
479920.0000   -0.73394
479960.0000   -0.31288
480000.0000   -0.23566
480040.0000   -0.27466
480080.0000   -0.26591
480120.0000   -0.51727
480160.0000   -0.49662
480200.0000   -0.78089
480240.0000   -0.67405
480280.0000   -0.84563
480320.0000   -0.77157
480360.0000   -1.01836
480400.0000   -0.52565
480440.0000   -0.43485
480480.0000   -0.25299
480520.0000   -0.26387
480560.0000   -0.64147
480600.0000   -0.27650
480640.0000   -0.62004
480680.0000   -0.69209
480720.0000   -0.43878
480760.0000   -0.21756
480800.0000   -0.30411
480840.0000   -0.43187
480880.0000   -0.51288
480920.0000   -0.54718
480960.0000   -0.53999
481000.0000   -0.33524
481040.0000   -0.33615
481080.0000   -0.38392
481120.0000   -0.46940
481160.0000   -0.58498
481200.0000   -0.59588
481240.0000   -0.72049
481280.0000   -0.63229
481320.0000   -0.27479
481360.0000   -0.74007
481400.0000   -0.96305
481440.0000   -0.90528
481480.0000   -0.31814
481520.0000   -0.65643
481560.0000   -0.46994
481600.0000   -0.32065
481640.0000   -0.63184
481680.0000   -0.39939
481720.0000   -0.89921
481760.0000   -0.60689
481800.0000   -0.76117
481840.0000   -0.65224
481880.0000   -0.63647
481920.0000   -0.91416
481960.0000   -0.89380
482000.0000   -0.87711
482040.0000   -0.98955
482080.0000   -1.05946
482120.0000   -0.80128
482160.0000   -0.68930
482200.0000   -0.48093
482240.0000   -0.54016
482280.0000   -0.86252
482320.0000   -0.60948
482360.0000   -0.70049
482400.0000   -0.82449
482440.0000   -0.48810
482480.0000   -0.79643
482520.0000   -0.75433
482560.0000   -0.59561
482600.0000   -0.73535
482640.0000   -0.58748
482680.0000   -0.44135
482720.0000   -0.77928
482760.0000   -0.48177
482800.0000   -0.61165
482840.0000   -0.67257
482880.0000   -0.17152
482920.0000   -0.56735
482960.0000   -0.53557
483000.0000   -0.35110
483040.0000   -0.65528
483080.0000   -0.54726
483120.0000   -0.77243
483160.0000   -0.58065
483200.0000   -0.71845
483240.0000   -0.65218
483280.0000   -0.72657
483320.0000   -0.60603
483360.0000   -0.64299
483400.0000   -0.72642
483440.0000   -0.47766
483480.0000   -0.44599
483520.0000   -0.37586
483560.0000   -0.30007
483600.0000   -0.31622
483640.0000   -0.75936
483680.0000   -0.79899
483720.0000   -0.72357
483760.0000   -0.61252
483800.0000   -0.83047
483840.0000   -0.65463
483880.0000   -0.81938
483920.0000   -0.64302
483960.0000   -0.72254
484000.0000   -0.63278
484040.0000   -1.14321
484080.0000   -0.75877
484120.0000   -0.38840
484160.0000   -0.53660
484200.0000   -0.57696
484240.0000   -0.50791
484280.0000   -0.75777
484320.0000   -0.70346
484360.0000   -0.59807
484400.0000   -0.58673
484440.0000   -0.29477
484480.0000   -0.50853
484520.0000   -0.89946
484560.0000   -0.77850
484600.0000   -0.52292
484640.0000   -0.61526
484680.0000   -0.59056
484720.0000   -0.58566
484760.0000   -0.61645
484800.0000   -0.54196
484840.0000   -0.66950
484880.0000   -0.52915
484920.0000   -0.62223
484960.0000   -0.78769
485000.0000   -0.46275
485040.0000   -0.32351
485080.0000   -0.62468
485120.0000   -0.30294
485160.0000   -0.46934
485200.0000   -0.49937
485240.0000   -0.85001
485280.0000   -0.46759
485320.0000   -0.34326
485360.0000   -0.67008
485400.0000   -0.31288
485440.0000   -0.84327
485480.0000   -0.60685
485520.0000   -0.87049
485560.0000   -0.65578
485600.0000   -0.78147
485640.0000   -0.31917
485680.0000   -0.64662
485720.0000   -0.47858
485760.0000   -0.34531
485800.0000   -0.82914
485840.0000   -0.51060
485880.0000   -0.44692
485920.0000   -0.83152
485960.0000   -0.72088
486000.0000   -0.84872
486040.0000   -0.69257
486080.0000   -0.75722
486120.0000   -0.58189
486160.0000   -0.88041
486200.0000   -0.94911
486240.0000   -0.50357
486280.0000   -0.41937
486320.0000   -0.55935
486360.0000   -0.52878
486400.0000   -0.53363
486440.0000   -0.56262
486480.0000   -0.38011
486520.0000   -0.79288
486560.0000   -0.52171
486600.0000   -0.63474
486640.0000   -0.54834
486680.0000   -0.47121
486720.0000   -0.45864
486760.0000   -0.61810
486800.0000   -0.58535
486840.0000   -0.68104
486880.0000   -0.61127
486920.0000   -0.69221
486960.0000   -0.71548
487000.0000   -0.54916
487040.0000   -0.67334
487080.0000   -0.50228
487120.0000   -0.79421
487160.0000   -0.72277
487200.0000   -0.85165
487240.0000   -0.61838
487280.0000   -0.76224
487320.0000   -0.85724
487360.0000   -0.76581
487400.0000   -0.69323
487440.0000   -0.40587
487480.0000   -0.61277
487520.0000   -0.48458
487560.0000   -0.62285
487600.0000   -0.59574
487640.0000   -0.90272
487680.0000   -0.67410
487720.0000   -0.75098
487760.0000   -0.58883
487800.0000   -0.73722
487840.0000   -0.55572
487880.0000   -0.66649
487920.0000   -0.58934
487960.0000   -0.50780
488000.0000   -0.50156
488040.0000   -0.60285
488080.0000   -0.52741
488120.0000   -0.45865
488160.0000   -0.52934
488200.0000   -0.61849
488240.0000   -0.66373
488280.0000   -0.70443
488320.0000   -0.72490
488360.0000   -0.58792
488400.0000   -0.94472
488440.0000   -0.91638
488480.0000   -0.91275
488520.0000   -0.44225
488560.0000   -0.36535
488600.0000   -0.33637
488640.0000   -0.66146
488680.0000   -0.45750
488720.0000   -0.34638
488760.0000    0.00277
488800.0000   -0.13081
488840.0000   -0.14891
488880.0000   -0.15970
488920.0000   -0.39646
488960.0000   -0.35825
489000.0000   -0.18242
489040.0000   -0.04620
489080.0000   -0.33475
489120.0000   -0.01549
489160.0000   -0.07606
489200.0000   -0.00837
489240.0000    0.13177
489280.0000    0.07303
489320.0000    0.03927
489360.0000   -0.22666
489400.0000   -0.00923
489440.0000   -0.24743
489480.0000   -0.31471
489520.0000    0.08197
489560.0000    0.41496
489600.0000   -0.14635
489640.0000    0.15519
489680.0000   -0.05106
489720.0000   -0.09429
489760.0000   -0.44408
489800.0000   -0.30997
489840.0000    0.07285
489880.0000   -0.07441
489920.0000    0.00706
489960.0000   -0.23199
490000.0000    0.03426
490040.0000   -0.22248
490080.0000    0.20708
490120.0000   -0.23504
490160.0000   -0.33304
490200.0000   -0.19119
490240.0000    0.12928
490280.0000   -0.07440
490320.0000    0.08593
490360.0000    0.30625
490400.0000    0.08989
490440.0000    0.01803
490480.0000    0.01759
490520.0000    0.10555
490560.0000    0.24099
490600.0000    0.13913
490640.0000    0.32590
490680.0000   -0.24228
490720.0000   -0.15167
490760.0000   -0.13531
490800.0000   -0.03620
490840.0000   -0.17065
490880.0000   -0.11707
490920.0000   -0.28520
490960.0000   -0.42460
491000.0000   -0.45345
491040.0000   -0.34873
491080.0000   -0.12063
491120.0000   -0.12249
491160.0000    0.16445
491200.0000    0.05020
491240.0000    0.21973
491280.0000   -0.10412
491320.0000    0.07404
491360.0000   -0.18442
491400.0000   -0.09210
491440.0000   -0.04761
491480.0000    0.02966
491520.0000    0.15535
491560.0000   -0.04328
491600.0000   -0.27961
491640.0000   -0.25127
491680.0000   -0.69731
491720.0000   -0.19027
491760.0000   -0.13592
491800.0000    0.06416
491840.0000   -0.11856
491880.0000    0.26261
491920.0000    0.08975
491960.0000   -0.03149
492000.0000   -0.06172
492040.0000    0.07797
492080.0000    0.08618
492120.0000    0.05004
492160.0000   -0.03201
492200.0000    0.11326
492240.0000   -0.00431
492280.0000    0.11537
492320.0000   -0.14980
492360.0000   -0.10724
492400.0000    0.05831
492440.0000   -0.21752
492480.0000   -0.09550
492520.0000   -0.01760
492560.0000    0.19554
492600.0000   -0.05224
492640.0000    0.23664
492680.0000   -0.04188
492720.0000    0.14744
492760.0000    0.37812
492800.0000    0.45712
492840.0000    0.12699
492880.0000    0.44987
492920.0000    0.48266
492960.0000    0.30775
493000.0000    0.10038
493040.0000    0.41013
493080.0000    0.19776
493120.0000    0.15194
493160.0000   -0.17341
493200.0000    0.28423
493240.0000    0.38114
493280.0000    0.13890
493320.0000    0.13329
493360.0000    0.34597
493400.0000    0.41995
493440.0000    0.24822
493480.0000    0.18709
493520.0000    0.20115
493560.0000    0.14614
493600.0000    0.04150
493640.0000    0.18141
493680.0000    0.12251
493720.0000    0.29248
493760.0000    0.15789
493800.0000    0.37273
493840.0000    0.10421
493880.0000    0.41706
493920.0000    0.27889
493960.0000    0.15533
494000.0000    0.29585
494040.0000    0.40175
494080.0000    0.16426
494120.0000    0.06233
494160.0000    0.38931
494200.0000    0.10430
494240.0000    0.00000
494280.0000    0.23287
494320.0000    0.49380
494360.0000    0.34859
494400.0000    0.37121
494440.0000    0.32358
494480.0000    0.20305
494520.0000    0.21585
494560.0000    0.01081
494600.0000    0.25737
494640.0000    0.21356
494680.0000    0.27768
494720.0000    0.15411
494760.0000    0.46317
494800.0000    0.08639
494840.0000   -0.03873
494880.0000    0.00729
494920.0000   -0.09492
494960.0000   -0.19734
495000.0000    0.09658
495040.0000    0.25873
495080.0000    0.07245
495120.0000   -0.16942
495160.0000   -0.03020
495200.0000    0.01092
495240.0000   -0.04076
495280.0000    0.11101
495320.0000   -0.13215
495360.0000    0.01303
495400.0000   -0.00896
495440.0000    0.13582
495480.0000   -0.36545
495520.0000   -0.20239
495560.0000   -0.46677
495600.0000   -0.29935
495640.0000   -0.18789
495680.0000    0.08759
495720.0000   -0.09490
495760.0000   -0.37530
495800.0000   -0.08987
495840.0000   -0.08754
495880.0000   -0.31653
495920.0000   -0.42441
495960.0000   -0.46501
496000.0000   -0.52933
496040.0000   -0.36132
496080.0000   -0.34520
496120.0000   -0.38591
496160.0000   -0.23501
496200.0000   -0.23416
496240.0000    0.02690
496280.0000   -0.04393
496320.0000    0.02863
496360.0000    0.17832
496400.0000   -0.08213
496440.0000    0.45742
496480.0000    0.15208
496520.0000   -0.26730
496560.0000   -0.10785
496600.0000   -0.07126
496640.0000   -0.08207
496680.0000   -0.28907
496720.0000   -0.07733
496760.0000   -0.29589
496800.0000   -0.31606
496840.0000    0.11959
496880.0000    0.39846
496920.0000    0.18793
496960.0000    0.17918
497000.0000    0.07465
497040.0000    0.07805
497080.0000    0.06981
497120.0000   -0.36926
497160.0000   -0.12752
497200.0000   -0.27479
497240.0000   -0.26630
497280.0000   -0.02702
497320.0000   -0.28358
497360.0000   -0.04389
497400.0000   -0.07812
497440.0000   -0.12615
497480.0000   -0.30381
497520.0000    0.06706
497560.0000   -0.11508
497600.0000   -0.10472
497640.0000   -0.25977
497680.0000   -0.42592
497720.0000   -0.28795
497760.0000   -0.18097
497800.0000    0.05060
497840.0000   -0.04237
497880.0000    0.26121
497920.0000    0.08259
497960.0000    0.20877
498000.0000   -0.16442
498040.0000   -0.01413
498080.0000   -0.22783
498120.0000   -0.31205
498160.0000   -0.05387
498200.0000    0.04337
498240.0000   -0.32406
498280.0000   -0.06652
498320.0000    0.11133
498360.0000   -0.23627
498400.0000   -0.08918
498440.0000   -0.01683
498480.0000    0.06999
498520.0000   -0.11566
498560.0000    0.26516
498600.0000   -0.10309
498640.0000    0.01204
498680.0000   -0.12167
498720.0000    0.08470
498760.0000    0.04834
498800.0000    0.28912
498840.0000    0.37787
498880.0000    0.08718
498920.0000    0.22237
498960.0000   -0.21842
499000.0000    0.04081
499040.0000   -0.11347
499080.0000    0.04911
499120.0000   -0.03962
499160.0000    0.01043
499200.0000   -0.18999
499240.0000   -0.20273
499280.0000   -0.12352
499320.0000   -0.12717
499360.0000    0.05433
499400.0000   -0.10381
499440.0000   -0.06478
499480.0000    0.16280
499520.0000    0.01891
499560.0000    0.09191
499600.0000    0.08764
499640.0000   -0.12612
499680.0000   -0.38250
499720.0000   -0.25909
499760.0000   -0.48708
499800.0000   -0.55515
499840.0000   -0.31335
499880.0000   -0.68753
499920.0000   -0.47263
499960.0000   -0.48120
500000.0000   -0.30204
500040.0000   -0.40511
500080.0000   -0.42629
500120.0000   -0.32738
500160.0000   -0.70089
500200.0000   -0.43386
500240.0000   -0.51842
500280.0000   -0.56158
500320.0000   -0.55044
500360.0000   -0.47747
500400.0000   -0.31972
500440.0000   -0.64216
500480.0000   -0.07693
500520.0000   -0.44518
500560.0000   -0.42838
500600.0000   -0.51358
500640.0000   -0.63394
500680.0000   -0.60008
500720.0000   -0.52403
500760.0000   -0.68157
500800.0000   -0.51462
500840.0000   -0.65188
500880.0000   -0.68057
500920.0000   -0.57227
500960.0000   -0.46777
501000.0000   -0.28685
501040.0000   -0.49000
501080.0000   -0.37371
501120.0000   -0.36933
501160.0000   -0.46140
501200.0000   -0.38641
501240.0000   -0.23415
501280.0000   -0.33786
501320.0000   -0.08309
501360.0000   -0.25244
501400.0000   -0.01317
501440.0000   -0.25525
501480.0000   -0.39220
501520.0000   -0.32763
501560.0000   -0.19212
501600.0000   -0.28268
501640.0000   -0.38851
501680.0000   -0.44921
501720.0000   -0.35577
501760.0000   -0.46365
501800.0000   -0.43022
501840.0000   -0.57494
501880.0000   -0.10973
501920.0000   -0.34067
501960.0000   -0.42040
502000.0000   -0.30936
502040.0000   -0.30057
502080.0000   -0.14891
502120.0000   -0.28313
502160.0000   -0.16861
502200.0000    0.08044
502240.0000   -0.17731
502280.0000   -0.25416
502320.0000   -0.20032
502360.0000   -0.14396
502400.0000    0.20753
502440.0000    0.17045
502480.0000    0.21819
502520.0000    0.26213
502560.0000    0.06856
502600.0000    0.00734
502640.0000   -0.13159
502680.0000   -0.01482
502720.0000    0.10338
502760.0000   -0.11889
502800.0000    0.14417
502840.0000   -0.09355
502880.0000   -0.23409
502920.0000    0.15209
502960.0000    0.04645
503000.0000   -0.07055
503040.0000    0.04458
503080.0000    0.01147
503120.0000    0.23625
503160.0000   -0.12595
503200.0000   -0.04933
503240.0000   -0.01746
503280.0000   -0.29605
503320.0000    0.09879
503360.0000    0.35234
503400.0000   -0.01597
503440.0000   -0.04592
503480.0000   -0.14189
503520.0000    0.02797
503560.0000   -0.05134
503600.0000    0.07733
503640.0000   -0.11252
503680.0000   -0.16235
503720.0000   -0.14209
503760.0000    0.00189
503800.0000    0.13571
503840.0000   -0.13791
503880.0000   -0.20604
503920.0000    0.04975
503960.0000   -0.11048
504000.0000    0.08936
504040.0000   -0.07752
504080.0000   -0.21647
504120.0000    0.00179
504160.0000   -0.19715
504200.0000    0.11187
504240.0000    0.24099
504280.0000    0.14351
504320.0000   -0.07649
504360.0000   -0.08190
504400.0000   -0.35925
504440.0000    0.13408
504480.0000    0.06867
504520.0000    0.15792
504560.0000    0.05380
504600.0000    0.24871
504640.0000    0.07732
504680.0000   -0.13240
504720.0000   -0.08846
504760.0000   -0.30410
504800.0000   -0.13807
504840.0000   -0.32362
504880.0000   -0.13368
504920.0000   -0.11856
504960.0000   -0.15121
505000.0000   -0.10293
505040.0000   -0.08551
505080.0000   -0.30796
505120.0000    0.04149
505160.0000   -0.31567
505200.0000   -0.40065
505240.0000   -0.42300
505280.0000   -0.59359
505320.0000   -0.29883
505360.0000   -0.31226
505400.0000   -0.49409
505440.0000   -0.39160
505480.0000   -0.46825
505520.0000   -0.44244
505560.0000   -0.46912
505600.0000   -0.28955
505640.0000   -0.68463
505680.0000   -0.61387
505720.0000   -0.51907
505760.0000   -0.44739
505800.0000   -0.30537
505840.0000   -0.21208
505880.0000   -0.51022
505920.0000   -0.39217
505960.0000   -0.48698
506000.0000   -0.59554
506040.0000   -0.68589
506080.0000   -0.80640
506120.0000   -0.48379
506160.0000   -0.43281
506200.0000   -0.51091
506240.0000   -0.56343
506280.0000   -0.36678
506320.0000   -0.65067
506360.0000   -0.22027
506400.0000   -0.08106
506440.0000   -0.26168
506480.0000   -0.07876
506520.0000    0.00513
506560.0000   -0.33618
506600.0000   -0.32151
506640.0000   -0.46850
506680.0000   -0.36623
506720.0000   -0.07189
506760.0000   -0.23929
506800.0000   -0.33498
506840.0000   -0.34904
506880.0000   -0.34591
506920.0000   -0.11292
506960.0000   -0.41056
507000.0000   -0.42771
507040.0000   -0.20161
507080.0000   -0.07967
507120.0000   -0.50078
507160.0000   -0.31140
507200.0000   -0.47622
507240.0000   -0.35505
507280.0000   -0.21457
507320.0000   -0.40629
507360.0000   -0.66433
507400.0000   -0.18912
507440.0000   -0.15572
507480.0000   -0.41000
507520.0000   -0.50438
507560.0000   -0.17838
507600.0000   -0.43201
507640.0000   -0.48587
507680.0000   -0.14676
507720.0000   -0.16776
507760.0000   -0.13111
507800.0000   -0.42727
507840.0000   -0.19164
507880.0000   -0.18554
507920.0000   -0.34026
507960.0000   -0.27311
508000.0000   -0.22976
508040.0000   -0.22361
508080.0000   -0.19327
508120.0000   -0.15917
508160.0000    0.05273
508200.0000   -0.31611
508240.0000    0.03340
508280.0000   -0.14268
508320.0000   -0.08009
508360.0000   -0.26873
508400.0000   -0.21113
508440.0000   -0.29959
508480.0000   -0.02802
508520.0000   -0.28357
508560.0000   -0.11380
508600.0000   -0.06032
508640.0000    0.01084
508680.0000   -0.13190
508720.0000    0.21138
508760.0000    0.08615
508800.0000    0.35272
508840.0000    0.22312
508880.0000    0.54917
508920.0000   -0.09945
508960.0000    0.06206
509000.0000   -0.27133
509040.0000   -0.05390
509080.0000   -0.02211
509120.0000    0.18114
509160.0000   -0.29044
509200.0000    0.12123
509240.0000    0.08420
509280.0000   -0.18292
509320.0000    0.00238
509360.0000   -0.12695
509400.0000   -0.05842
509440.0000    0.15256
509480.0000    0.16456
509520.0000    0.02143
509560.0000    0.17550
509600.0000   -0.00476
509640.0000    0.16809
509680.0000    0.02072
509720.0000    0.10701
509760.0000    0.18702
509800.0000   -0.23765
509840.0000   -0.37145
509880.0000   -0.03187
509920.0000   -0.43739
509960.0000   -0.45940
510000.0000   -0.51997
510040.0000   -0.76255
510080.0000   -0.77321
510120.0000   -0.70948
510160.0000   -0.51186
510200.0000   -0.31467
510240.0000   -0.56324
510280.0000   -0.48053
510320.0000   -0.10155
510360.0000   -0.56573
510400.0000   -0.43907
510440.0000   -0.34922
510480.0000   -0.37207
510520.0000   -0.23265
510560.0000   -0.30062
510600.0000   -0.29509
510640.0000   -0.27876
510680.0000   -0.38007
510720.0000   -0.32096
510760.0000   -0.45288
510800.0000   -0.23166
510840.0000   -0.12788
510880.0000   -0.10190
510920.0000    0.02955
510960.0000   -0.12277
511000.0000   -0.12571
511040.0000   -0.32401
511080.0000   -0.11404
511120.0000   -0.31546
511160.0000   -0.10456
511200.0000   -0.26127
511240.0000   -0.18805
511280.0000   -0.18103
511320.0000   -0.14075
511360.0000   -0.30465
511400.0000   -0.07429
511440.0000   -0.18616
511480.0000   -0.30129
511520.0000   -0.15551
511560.0000   -0.27613
511600.0000   -0.40190
511640.0000   -0.46037
511680.0000   -0.13375
511720.0000   -0.24238
511760.0000   -0.12581
511800.0000   -0.44467
511840.0000   -0.31955
511880.0000   -0.35879
511920.0000   -0.08660
511960.0000   -0.17458
512000.0000   -0.11519
512040.0000    0.01037
512080.0000   -0.12659
512120.0000   -0.41392
512160.0000   -0.16079
512200.0000   -0.23122
512240.0000    0.05413
512280.0000   -0.56755
512320.0000   -0.31371
512360.0000   -0.16832
512400.0000   -0.27447
512440.0000   -0.17355
512480.0000   -0.47303
512520.0000   -0.10054
512560.0000   -0.18811
512600.0000   -0.22902
512640.0000   -0.38458
512680.0000   -0.14066
512720.0000   -0.15830
512760.0000   -0.13651
512800.0000   -0.26631
512840.0000   -0.32313
512880.0000   -0.39421
512920.0000   -0.10818
512960.0000   -0.07992
513000.0000   -0.16127
513040.0000   -0.20653
513080.0000   -0.05691
513120.0000   -0.48945
513160.0000   -0.43941
513200.0000   -0.39680
513240.0000   -0.19794
513280.0000   -0.06600
513320.0000   -0.10147
513360.0000   -0.58634
513400.0000   -0.46897
513440.0000   -0.53734
513480.0000   -0.68875
513520.0000   -0.44349
513560.0000   -0.48416
513600.0000   -0.56385
513640.0000   -0.35203
513680.0000   -0.60452
513720.0000   -0.45245
513760.0000   -0.43081
513800.0000   -0.80011
513840.0000   -0.11686
513880.0000   -0.14336
513920.0000    0.08936
513960.0000   -0.31663
514000.0000   -0.34000
514040.0000   -0.81660
514080.0000   -0.30836
514120.0000   -0.50551
514160.0000   -0.60268
514200.0000    0.08671
514240.0000   -0.15046
514280.0000   -0.17608
514320.0000   -0.17380
514360.0000   -0.33854
514400.0000   -0.06545
514440.0000    0.03126
514480.0000   -0.32568
514520.0000   -0.36816
514560.0000   -0.32395
514600.0000   -0.35830
514640.0000   -0.34525
514680.0000   -0.34539
514720.0000   -0.33451
514760.0000    0.12080
514800.0000    0.02171
514840.0000    0.01103
514880.0000   -0.18011
514920.0000    0.18586
514960.0000   -0.08739
515000.0000   -0.05247
515040.0000   -0.34174
515080.0000   -0.28123
515120.0000   -0.38967
515160.0000   -0.56173
515200.0000   -0.28092
515240.0000   -0.11517
515280.0000   -0.52255
515320.0000   -0.20295
515360.0000   -0.16806
515400.0000   -0.25322
515440.0000   -0.37460
515480.0000   -0.39302
515520.0000   -0.38765
515560.0000   -0.37110
515600.0000   -0.45452
515640.0000   -0.34343
515680.0000   -0.56330
515720.0000   -0.39388
515760.0000   -0.22938
515800.0000   -0.07607
515840.0000   -0.24565
515880.0000   -0.60045
515920.0000   -0.27592
515960.0000   -0.11029
516000.0000   -0.03317
516040.0000   -0.19503
516080.0000   -0.30748
516120.0000    0.04119
516160.0000   -0.04335
516200.0000   -0.19541
516240.0000   -0.61169
516280.0000   -0.38991
516320.0000   -0.51781
516360.0000   -0.35464
516400.0000   -0.35094
516440.0000   -0.49770
516480.0000   -0.27850
516520.0000   -0.53513
516560.0000   -0.14217
516600.0000   -0.37754
516640.0000   -0.30394
516680.0000   -0.30426
516720.0000   -0.07753
516760.0000   -0.21813
516800.0000   -0.22787
516840.0000    0.02532
516880.0000    0.07231
516920.0000    0.34554
516960.0000    0.09700
517000.0000   -0.12848
517040.0000    0.07439
517080.0000    0.00330
517120.0000    0.01839
517160.0000    0.07157
517200.0000   -0.07221
517240.0000   -0.06009
517280.0000   -0.06340
517320.0000   -0.06693
517360.0000   -0.07202
517400.0000   -0.07232
517440.0000   -0.29218
517480.0000   -0.28344
517520.0000   -0.16571
517560.0000   -0.11885
517600.0000   -0.35935
517640.0000   -0.05285
517680.0000    0.01236
517720.0000   -0.29739
517760.0000    0.02795
517800.0000   -0.36359
517840.0000   -0.09718
517880.0000    0.00221
517920.0000   -0.47326
517960.0000   -0.29339
518000.0000   -0.22359
518040.0000   -0.17782
518080.0000   -0.35038
518120.0000   -0.43128
518160.0000   -0.40150
518200.0000   -0.06738
518240.0000   -0.13577
518280.0000   -0.22142
518320.0000   -0.13419
518360.0000   -0.45574
518400.0000   -0.24612
518440.0000   -0.20011
518480.0000   -0.08118
518520.0000   -0.24429
518560.0000    0.12798
518600.0000   -0.25159
518640.0000   -0.25134
518680.0000   -0.04603
518720.0000   -0.02260
518760.0000   -0.21317
518800.0000    0.07814
518840.0000    0.03630
518880.0000   -0.03256
518920.0000   -0.10880
518960.0000   -0.00136
519000.0000    0.18903
519040.0000    0.31489
519080.0000    0.13319
519120.0000    0.46761
519160.0000    0.10833
519200.0000    0.50330
519240.0000    0.15861
519280.0000    0.27060
519320.0000    0.23383
519360.0000    0.27734
519400.0000    0.12065
519440.0000    0.51053
519480.0000    0.43168
519520.0000    0.46691
519560.0000    0.79410
519600.0000   -0.01471
519640.0000    0.56171
519680.0000    0.27882
519720.0000    0.31944
519760.0000    0.44726
519800.0000    0.20323
519840.0000    0.37049
519880.0000    0.22268
519920.0000    0.04204
519960.0000    0.10961
520000.0000    0.17349
520040.0000    0.15783
520080.0000    0.33699
520120.0000    0.19299
520160.0000    0.19288
520200.0000    0.14571
520240.0000    0.23199
520280.0000    0.07576
520320.0000    0.21280
520360.0000    0.27458
520400.0000    0.17786
520440.0000    0.28146
520480.0000    0.41955
520520.0000    0.22764
520560.0000    0.15662
520600.0000    0.29619
520640.0000    0.18139
520680.0000    0.10793
520720.0000    0.22393
520760.0000    0.03677
520800.0000    0.39599
520840.0000    0.13662
520880.0000    0.02069
520920.0000   -0.05891
520960.0000    0.09003
521000.0000   -0.03939
521040.0000    0.04537
521080.0000    0.35261
521120.0000    0.20705
521160.0000    0.17090
521200.0000    0.33463
521240.0000    0.17715
521280.0000    0.17388
521320.0000   -0.32068
521360.0000   -0.29230
521400.0000    0.23294
521440.0000    0.09819
521480.0000    0.24860
521520.0000   -0.22032
521560.0000   -0.26712
521600.0000   -0.13746
521640.0000   -0.06976
521680.0000   -0.45261
521720.0000   -0.05533
521760.0000   -0.04257
521800.0000   -0.18964
521840.0000   -0.06726
521880.0000   -0.20708
521920.0000    0.08208
521960.0000    0.00973
522000.0000   -0.03579
522040.0000   -0.40309
522080.0000   -0.16661
522120.0000    0.02783
522160.0000    0.04576
522200.0000   -0.18627
522240.0000   -0.24772
522280.0000   -0.05973
522320.0000   -0.47084
522360.0000   -0.71252
522400.0000   -0.40718
522440.0000   -0.71201
522480.0000   -0.70880
522520.0000   -0.49804
522560.0000   -0.54267
522600.0000   -0.45810
522640.0000   -0.62126
522680.0000   -0.18885
522720.0000   -0.56761
522760.0000   -0.18737
522800.0000    0.01706
522840.0000    0.23208
522880.0000    0.21403
522920.0000    0.07846
522960.0000    0.28257
523000.0000   -0.05544
523040.0000   -0.10680
523080.0000   -0.14673
523120.0000    0.06228
523160.0000    0.06867
523200.0000    0.13345
523240.0000    0.38462
523280.0000   -0.32186
523320.0000   -0.36379
523360.0000   -0.45315
523400.0000   -0.28954
523440.0000   -0.16212
523480.0000   -0.66329
523520.0000   -0.56263
523560.0000   -0.38711
523600.0000   -0.64365
523640.0000   -0.36110
523680.0000   -0.66204
523720.0000   -0.30990
523760.0000   -0.91922
523800.0000   -0.18320
523840.0000   -0.70162
523880.0000   -0.18072
523920.0000   -0.11100
523960.0000   -0.33044
524000.0000   -0.47821
524040.0000   -0.22014
524080.0000   -0.09569
524120.0000   -0.16622
524160.0000   -0.42616
524200.0000   -0.17712
524240.0000   -0.31474
524280.0000   -0.16361
524320.0000    0.21027
524360.0000    0.23818
524400.0000   -0.35372
524440.0000   -0.37977
524480.0000   -0.32388
524520.0000   -0.29184
524560.0000   -0.08874
524600.0000   -0.20818
524640.0000   -0.17821
524680.0000   -0.09211
524720.0000   -0.24545
524760.0000    0.14308
524800.0000   -0.02929
524840.0000   -0.02720
524880.0000   -0.02275
524920.0000    0.17299
524960.0000   -0.21659
525000.0000   -0.23866
525040.0000   -0.28127
525080.0000   -0.45794
525120.0000    0.03803
525160.0000    0.13856
525200.0000   -0.16605
525240.0000    0.24947
525280.0000    0.23355
525320.0000    0.13141
525360.0000    0.42983
525400.0000    0.01316
525440.0000   -0.15981
525480.0000    0.03631
525520.0000   -0.02846
525560.0000    0.00037
525600.0000    0.34255
525640.0000    0.14926
525680.0000    0.02986
525720.0000   -0.18538
525760.0000    0.10635
525800.0000   -0.08497
525840.0000   -0.03797
525880.0000   -0.10537
525920.0000    0.21591
525960.0000    0.22813
526000.0000    0.00546
526040.0000    0.06735
526080.0000    0.10979
526120.0000    0.13194
526160.0000   -0.23191
526200.0000   -0.09665
526240.0000   -0.14725
526280.0000   -0.04963
526320.0000   -0.05820
526360.0000    0.01914
526400.0000   -0.10491
526440.0000   -0.48355
526480.0000   -0.35169
526520.0000   -0.43207
526560.0000   -0.13278
526600.0000   -0.36258
526640.0000   -0.37772
526680.0000   -0.07169
526720.0000   -0.41743
526760.0000   -0.17803
526800.0000   -0.20249
526840.0000   -0.15686
526880.0000   -0.23443
526920.0000   -0.22875
526960.0000   -0.11272
527000.0000   -0.38109
527040.0000   -0.60076
527080.0000   -0.13793
527120.0000   -0.27970
527160.0000   -0.36901
527200.0000   -0.09408
527240.0000   -0.36707
527280.0000   -0.71588
527320.0000   -0.38148
527360.0000   -0.14141
527400.0000   -0.42540
527440.0000   -0.21064
527480.0000   -0.64888
527520.0000   -0.09797
527560.0000   -0.26384
527600.0000    0.17729
527640.0000    0.06197
527680.0000    0.05634
527720.0000   -0.00785
527760.0000   -0.01824
527800.0000   -0.00223
527840.0000   -0.01927
527880.0000    0.38896
527920.0000   -0.14619
527960.0000   -0.02256
528000.0000    0.00222
528040.0000   -0.29565
528080.0000   -0.12062
528120.0000   -0.13667
528160.0000   -0.10655
528200.0000   -0.32337
528240.0000   -0.02291
528280.0000   -0.03252
528320.0000   -0.32201
528360.0000   -0.14190
528400.0000   -0.04405
528440.0000   -0.06605
528480.0000    0.12156
528520.0000   -0.15006
528560.0000   -0.10147
528600.0000    0.00275
528640.0000   -0.26823
528680.0000   -0.40306
528720.0000   -0.32595
528760.0000   -0.49842
528800.0000   -0.33456
528840.0000   -0.05079
528880.0000   -0.11091
528920.0000   -0.32642
528960.0000   -0.32415
529000.0000   -0.18037
529040.0000   -0.26257
529080.0000   -0.35794
529120.0000   -0.55830
529160.0000   -0.21105
529200.0000    0.10686
529240.0000   -0.10424
529280.0000   -0.21686
529320.0000    0.05236
529360.0000   -0.22356
529400.0000   -0.04437
529440.0000   -0.24733
529480.0000    0.06507
529520.0000   -0.09364
529560.0000    0.02403
529600.0000    0.00893
529640.0000    0.18406
529680.0000   -0.06020
529720.0000   -0.05831
529760.0000    0.11556
529800.0000    0.12433
529840.0000    0.05675
529880.0000    0.20944
529920.0000    0.09872
529960.0000    0.24976
530000.0000   -0.39374
530040.0000   -0.39785
530080.0000   -0.02113
530120.0000    0.11221
530160.0000    0.38119
530200.0000    0.20480
530240.0000    0.28360
530280.0000    0.57821
530320.0000    0.48596
530360.0000    0.21825
530400.0000    0.46256
530440.0000    0.56294
530480.0000    0.27674
530520.0000    0.42110
530560.0000    0.53200
530600.0000    0.67894
530640.0000    0.47826
530680.0000    0.17320
530720.0000    0.04251
530760.0000    0.12618
530800.0000   -0.12529
530840.0000   -0.10497
530880.0000    0.12598
530920.0000   -0.26421
530960.0000   -0.06209
531000.0000    0.05973
531040.0000    0.40124
531080.0000    0.21635
531120.0000   -0.09546
531160.0000   -0.21876
531200.0000   -0.14119
531240.0000   -0.38182
531280.0000    0.11893
531320.0000   -0.19786
531360.0000    0.21458
531400.0000   -0.00292
531440.0000    0.16203
531480.0000    0.03076
531520.0000   -0.00663
531560.0000   -0.05380
531600.0000   -0.08842
531640.0000   -0.16302
531680.0000   -0.07320
531720.0000    0.07144
531760.0000   -0.16511
531800.0000    0.05426
531840.0000   -0.02038
531880.0000    0.14708
531920.0000   -0.19060
531960.0000   -0.14021
532000.0000   -0.11427
532040.0000    0.04027
532080.0000    0.07534
532120.0000    0.13624
532160.0000   -0.06339
532200.0000    0.36251
532240.0000   -0.02423
532280.0000   -0.12479
532320.0000   -0.33012
532360.0000    0.01626
532400.0000   -0.49763
532440.0000   -0.14449
532480.0000   -0.36614
532520.0000   -0.05299
532560.0000   -0.33401
532600.0000   -0.06814
532640.0000    0.01943
532680.0000    0.19215
532720.0000   -0.11268
532760.0000    0.25561
532800.0000    0.05773
532840.0000    0.12117
532880.0000    0.04332
532920.0000    0.04967
532960.0000    0.11392
533000.0000   -0.09278
533040.0000   -0.28623
533080.0000   -0.19077
533120.0000   -0.07122
533160.0000    0.05428
533200.0000    0.14620
533240.0000    0.02596
533280.0000    0.13104
533320.0000    0.06345
533360.0000   -0.17208
533400.0000    0.02396
533440.0000    0.12248
533480.0000   -0.20751
533520.0000   -0.04361
533560.0000   -0.25748
533600.0000   -0.31716
533640.0000    0.01036
533680.0000   -0.06128
533720.0000    0.06689
533760.0000    0.10144
533800.0000   -0.01678
533840.0000    0.03695
533880.0000   -0.03674
533920.0000    0.00938
533960.0000   -0.01270
534000.0000    0.07186
534040.0000   -0.04388
534080.0000    0.00252
534120.0000    0.03774
534160.0000   -0.25015
534200.0000   -0.14938
534240.0000   -0.20733
534280.0000    0.05477
534320.0000   -0.27409
534360.0000   -0.06372
534400.0000    0.16763
534440.0000   -0.02044
534480.0000   -0.17306
534520.0000   -0.27578
534560.0000   -0.38358
534600.0000   -0.28558
534640.0000   -0.08747
534680.0000   -0.38047
534720.0000   -0.49731
534760.0000   -0.46438
534800.0000   -0.34106
534840.0000   -0.07659
534880.0000   -0.04711
534920.0000   -0.13241
534960.0000    0.02774
535000.0000    0.32375
535040.0000    0.03390
535080.0000    0.01589
535120.0000    0.06109
535160.0000   -0.14430
535200.0000    0.06476
535240.0000    0.10512
535280.0000    0.22507
535320.0000   -0.04232
535360.0000    0.11366
535400.0000    0.03717
535440.0000   -0.12361
535480.0000    0.36249
535520.0000   -0.03500
535560.0000   -0.13664
535600.0000    0.15447
535640.0000    0.05055
535680.0000    0.08132
535720.0000    0.08533
535760.0000    0.27300
535800.0000    0.30299
535840.0000    0.03685
535880.0000    0.17153
535920.0000   -0.11359
535960.0000   -0.32945
536000.0000   -0.57719
536040.0000   -0.47188
536080.0000   -0.12557
536120.0000   -0.06013
536160.0000   -0.12085
536200.0000   -0.19046
536240.0000   -0.00453
536280.0000   -0.05856
536320.0000   -0.26203
536360.0000   -0.28712
536400.0000   -0.32164
536440.0000   -0.23630
536480.0000   -0.18316
536520.0000   -0.34145
536560.0000   -0.22480
536600.0000   -0.23810
536640.0000   -0.18034
536680.0000   -0.46463
536720.0000   -0.53539
536760.0000   -0.43491
536800.0000   -0.07671
536840.0000   -0.31810
536880.0000   -0.10564
536920.0000   -0.03968
536960.0000   -0.27146
537000.0000   -0.19578
537040.0000   -0.18880
537080.0000   -0.25541
537120.0000   -0.19721
537160.0000   -0.43647
537200.0000   -0.10177
537240.0000   -0.33959
537280.0000   -0.47903
537320.0000   -0.39008
537360.0000   -0.33043
537400.0000   -0.56785
537440.0000   -0.41343
537480.0000   -0.27045
537520.0000   -0.35650
537560.0000   -0.20886
537600.0000   -0.09308
537640.0000    0.12507
537680.0000   -0.17902
537720.0000   -0.08684
537760.0000   -0.15835
537800.0000   -0.06277
537840.0000   -0.03281
537880.0000    0.23167
537920.0000    0.05175
537960.0000    0.12518
538000.0000   -0.15227
538040.0000   -0.06573
538080.0000    0.09842
538120.0000   -0.04328
538160.0000   -0.07456
538200.0000   -0.11591
538240.0000   -0.11941
538280.0000   -0.16614
538320.0000   -0.04422
538360.0000    0.05591
538400.0000    0.06948
538440.0000    0.14611
538480.0000   -0.15655
538520.0000   -0.01365
538560.0000    0.25929
538600.0000    0.17954
538640.0000   -0.10561
538680.0000    0.02530
538720.0000    0.10202
538760.0000   -0.02485
538800.0000   -0.01287
538840.0000   -0.19911
538880.0000   -0.05544
538920.0000    0.02594
538960.0000    0.05883
539000.0000    0.34592
539040.0000    0.55082
539080.0000    0.23253
539120.0000    0.67580
539160.0000    0.53868
539200.0000    0.38003
539240.0000    0.24212
539280.0000    0.10888
539320.0000    0.43826
539360.0000    0.52830
539400.0000    0.37022
539440.0000    0.27071
539480.0000    0.50873
539520.0000    0.49010
539560.0000    0.28855
539600.0000    0.26267
539640.0000    0.23548
539680.0000    0.37410
539720.0000    0.49611
539760.0000    0.22823
539800.0000    0.24913
539840.0000    0.00354
539880.0000   -0.11470
539920.0000    0.35056
539960.0000    0.39624
540000.0000   -0.17755
540040.0000    0.00908
540080.0000   -0.04176
540120.0000   -0.41742
540160.0000   -0.24044
540200.0000   -0.31445
540240.0000   -0.28038
540280.0000   -0.30225
540320.0000   -0.53717
540360.0000   -0.39643
540400.0000   -0.31596
540440.0000   -0.30745
540480.0000   -0.10027
540520.0000   -0.10979
540560.0000    0.15715
540600.0000   -0.29428
540640.0000   -0.13798
540680.0000   -0.26941
540720.0000   -0.28491
540760.0000   -0.30081
540800.0000   -0.52665
540840.0000   -0.13355
540880.0000   -0.51107
540920.0000   -0.35164
540960.0000   -0.47054
541000.0000   -0.31562
541040.0000   -0.34664
541080.0000   -0.47072
541120.0000   -0.27900
541160.0000   -0.41034
541200.0000   -0.23067
541240.0000   -0.50171
541280.0000   -0.25947
541320.0000   -0.23564
541360.0000   -0.61790
541400.0000   -0.52387
541440.0000   -0.33693
541480.0000   -0.14660
541520.0000   -0.22267
541560.0000   -0.32936
541600.0000   -0.29379
541640.0000   -0.59433
541680.0000   -0.57723
541720.0000   -0.22900
541760.0000   -0.23290
541800.0000   -0.33825
541840.0000   -0.31029
541880.0000   -0.31763
541920.0000   -0.27304
541960.0000   -0.27884
542000.0000   -0.25184
542040.0000   -0.39323
542080.0000   -0.36229
542120.0000   -0.37745
542160.0000   -0.38114
542200.0000   -0.20072
542240.0000   -0.41696
542280.0000   -0.34398
542320.0000   -0.38289
542360.0000   -0.52032
542400.0000   -0.11728
542440.0000   -0.39479
542480.0000   -0.69948
542520.0000   -0.20455
542560.0000   -0.38091
542600.0000   -0.50208
542640.0000   -0.32521
542680.0000   -0.56574
542720.0000   -0.61658
542760.0000   -0.71024
542800.0000   -0.60793
542840.0000   -0.68329
542880.0000   -0.70850
542920.0000   -0.56027
542960.0000   -0.30361
543000.0000   -0.21225
543040.0000   -0.73747
543080.0000   -0.27919
543120.0000   -0.22851
543160.0000   -0.53551
543200.0000   -0.58859
543240.0000   -0.53405
543280.0000   -0.22655
543320.0000   -0.59384
543360.0000   -0.70459
543400.0000   -0.62679
543440.0000   -0.59137
543480.0000   -0.79042
543520.0000   -0.64133
543560.0000   -0.42035
543600.0000   -0.58523
543640.0000   -0.35000
543680.0000   -0.40397
543720.0000   -0.61215
543760.0000   -0.05663
543800.0000   -0.06890
543840.0000   -0.48117
543880.0000   -0.20046
543920.0000   -0.35640
543960.0000   -0.37914
544000.0000   -0.32230
544040.0000   -0.24321
544080.0000   -0.34347
544120.0000   -0.43523
544160.0000   -0.23396
544200.0000   -0.32555
544240.0000   -0.42831
544280.0000   -0.36213
544320.0000   -0.41369
544360.0000   -0.08874
544400.0000   -0.48965
544440.0000   -0.41730
544480.0000   -0.52767
544520.0000   -0.26037
544560.0000   -0.38218
544600.0000    0.04171
544640.0000   -0.03293
544680.0000   -0.26489
544720.0000    0.03754
544760.0000   -0.08678
544800.0000   -0.28721
544840.0000   -0.27370
544880.0000   -0.14214
544920.0000   -0.24473
544960.0000   -0.23919
545000.0000   -0.14604
545040.0000   -0.49012
545080.0000   -0.14371
545120.0000   -0.26512
545160.0000   -0.12231
545200.0000   -0.37881
545240.0000   -0.18547
545280.0000   -0.01600
545320.0000   -0.09379
545360.0000   -0.13309
545400.0000   -0.68255
545440.0000   -0.14311
545480.0000    0.00933
545520.0000   -0.10471
545560.0000    0.02221
545600.0000    0.06582
545640.0000   -0.06885
545680.0000    0.09415
545720.0000    0.19893
545760.0000   -0.15695
545800.0000    0.16090
545840.0000    0.07144
545880.0000    0.02534
545920.0000   -0.04172
545960.0000   -0.44504
546000.0000   -0.00349
546040.0000    0.20847
546080.0000   -0.05996
546120.0000    0.31763
546160.0000    0.15870
546200.0000    0.30384
546240.0000    0.26643
546280.0000    0.33612
546320.0000    0.13030
546360.0000    0.08151
546400.0000    0.26390
546440.0000    0.11931
546480.0000   -0.04880
546520.0000    0.07630
546560.0000    0.08651
546600.0000    0.09114
546640.0000   -0.29568
546680.0000   -0.39351
546720.0000   -0.37256
546760.0000   -0.16555
546800.0000   -0.27325
546840.0000   -0.01323
546880.0000   -0.19469
546920.0000   -0.12236
546960.0000   -0.16997
547000.0000   -0.32561
547040.0000   -0.44387
547080.0000   -0.64869
547120.0000   -0.40672
547160.0000   -0.63636
547200.0000   -0.23758
547240.0000   -0.02284
547280.0000   -0.43537
547320.0000    0.01895
547360.0000    0.01532
547400.0000    0.10913
547440.0000   -0.00295
547480.0000   -0.06256
547520.0000    0.23272
547560.0000   -0.17010
547600.0000   -0.12118
547640.0000   -0.12821
547680.0000   -0.35840
547720.0000   -0.04854
547760.0000    0.05987
547800.0000   -0.10122
547840.0000    0.00268
547880.0000   -0.02624
547920.0000   -0.06720
547960.0000   -0.23639
548000.0000   -0.18580
548040.0000   -0.26177
548080.0000   -0.20438
548120.0000   -0.07047
548160.0000   -0.25736
548200.0000   -0.07866
548240.0000   -0.33651
548280.0000   -0.17518
548320.0000   -0.04870
548360.0000   -0.04590
548400.0000   -0.12914
548440.0000   -0.05989
548480.0000    0.04754
548520.0000    0.10368
548560.0000   -0.06067
548600.0000   -0.13999
548640.0000   -0.39233
548680.0000   -0.22235
548720.0000   -0.07503
548760.0000   -0.16110
548800.0000   -0.16382
548840.0000   -0.01309
548880.0000    0.13394
548920.0000    0.07262
548960.0000    0.11366
549000.0000    0.03271
549040.0000   -0.03371
549080.0000   -0.06306
549120.0000    0.16237
549160.0000   -0.11757
549200.0000    0.08951
549240.0000    0.17113
549280.0000   -0.23387
549320.0000   -0.22157
549360.0000   -0.11955
549400.0000    0.07366
549440.0000   -0.03925
549480.0000   -0.00383
549520.0000    0.00943
549560.0000   -0.01471
549600.0000    0.14522
549640.0000   -0.15790
549680.0000   -0.13171
549720.0000   -0.39075
549760.0000   -0.14464
549800.0000    0.39663
549840.0000    0.37333
549880.0000    0.34139
549920.0000    0.34085
549960.0000    0.20988
550000.0000    0.80109
550040.0000    0.27960
550080.0000    0.15373
550120.0000    0.41302
550160.0000   -0.45593
550200.0000    0.35619
550240.0000    0.33085
550280.0000    0.22280
550320.0000    0.23928
550360.0000    0.37755
550400.0000   -0.10519
550440.0000   -0.04275
550480.0000   -0.14882
550520.0000   -0.10105
550560.0000   -0.27004
550600.0000   -0.09800
550640.0000   -0.08813
550680.0000   -0.08449
550720.0000    0.00964
550760.0000    0.00583
550800.0000   -0.05020
550840.0000   -0.21802
550880.0000    0.06883
550920.0000    0.12851
550960.0000   -0.11803
551000.0000   -0.06273
551040.0000   -0.00332
551080.0000   -0.01078
551120.0000   -0.19452
551160.0000   -0.13582
551200.0000    0.13955
551240.0000    0.10354
551280.0000   -0.08072
551320.0000   -0.13473
551360.0000    0.05471
551400.0000   -0.18159
551440.0000    0.22400
551480.0000    0.06185
551520.0000    0.15504
551560.0000   -0.10402
551600.0000   -0.01021
551640.0000    0.00940
551680.0000   -0.08232
551720.0000    0.08578
551760.0000    0.02610
551800.0000    0.10264
551840.0000   -0.11616
551880.0000   -0.09324
551920.0000    0.18335
551960.0000   -0.30903
552000.0000   -0.17146
552040.0000   -0.02885
552080.0000   -0.13824
552120.0000   -0.06966
552160.0000   -0.07384
552200.0000    0.10065
552240.0000   -0.09420
552280.0000   -0.09651
552320.0000    0.00771
552360.0000   -0.06589
552400.0000    0.07379
552440.0000    0.15544
552480.0000   -0.20538
552520.0000    0.04679
552560.0000    0.10789
552600.0000   -0.03983
552640.0000   -0.01100
552680.0000   -0.06478
552720.0000   -0.18541
552760.0000   -0.09179
552800.0000   -0.06958
552840.0000   -0.37299
552880.0000   -0.09649
552920.0000   -0.37371
552960.0000   -0.21660
553000.0000   -0.10282
553040.0000   -0.23972
553080.0000   -0.23657
553120.0000   -0.01279
553160.0000    0.09861
553200.0000    0.14531
553240.0000    0.01671
553280.0000   -0.18196
553320.0000   -0.00666
553360.0000    0.10860
553400.0000    0.28683
553440.0000   -0.00673
553480.0000   -0.20007
553520.0000   -0.34629
553560.0000   -0.13076
553600.0000   -0.22491
553640.0000   -0.15167
553680.0000   -0.11661
553720.0000   -0.14682
553760.0000   -0.03172
553800.0000   -0.08942
553840.0000   -0.21751
553880.0000   -0.28832
553920.0000   -0.02151
553960.0000   -0.04382
554000.0000   -0.36283
554040.0000   -0.41696
554080.0000   -0.04289
554120.0000   -0.14735
554160.0000   -0.10664
554200.0000   -0.43814
554240.0000   -0.00741
554280.0000   -0.18370
554320.0000   -0.28386
554360.0000   -0.11124
554400.0000   -0.27054
554440.0000   -0.14721
554480.0000   -0.13920
554520.0000   -0.01691
554560.0000    0.08249
554600.0000    0.03449
554640.0000    0.07848
554680.0000    0.20284
554720.0000   -0.22359
554760.0000    0.00729
554800.0000    0.00412
554840.0000   -0.06614
554880.0000    0.08172
554920.0000   -0.03200
554960.0000   -0.15389
555000.0000    0.19983
555040.0000   -0.02070
555080.0000   -0.51145
555120.0000   -0.17676
555160.0000   -0.04503
555200.0000   -0.13654
555240.0000   -0.27650
555280.0000   -0.17652
555320.0000   -0.11965
555360.0000   -0.42570
555400.0000   -0.18574
555440.0000   -0.15242
555480.0000    0.06026
555520.0000   -0.09071
555560.0000   -0.06618
555600.0000   -0.01851
555640.0000   -0.25241
555680.0000   -0.03681
555720.0000   -0.03369
555760.0000   -0.14386
555800.0000   -0.19626
555840.0000   -0.11967
555880.0000   -0.01489
555920.0000   -0.13159
555960.0000   -0.28061
556000.0000    0.04477
556040.0000    0.09295
556080.0000   -0.02163
556120.0000    0.10593
556160.0000    0.06641
556200.0000   -0.21045
556240.0000    0.01522
556280.0000   -0.48333
556320.0000   -0.33716
556360.0000    0.37592
556400.0000   -0.44126
556440.0000   -0.37286
556480.0000   -0.03596
556520.0000   -0.01337
556560.0000   -0.05072
556600.0000    0.12199
556640.0000    0.02404
556680.0000   -0.49666
556720.0000   -0.32068
556760.0000   -0.14517
556800.0000   -0.13356
556840.0000    0.08508
556880.0000    0.19333
556920.0000    0.16114
556960.0000   -0.15706
557000.0000    0.15557
557040.0000   -0.01070
557080.0000   -0.06578
557120.0000   -0.12028
557160.0000    0.10704
557200.0000   -0.40674
557240.0000   -0.32527
557280.0000   -0.07155
557320.0000    0.12664
557360.0000   -0.00631
557400.0000    0.02996
557440.0000    0.15949
557480.0000    0.14161
557520.0000   -0.28128
557560.0000   -0.28125
557600.0000   -0.12980
557640.0000   -0.21376
557680.0000   -0.10791
557720.0000   -0.10684
557760.0000   -0.09015
557800.0000    0.00287
557840.0000   -0.36609
557880.0000   -0.37946
557920.0000   -0.02341
557960.0000   -0.13783
558000.0000   -0.39093
558040.0000   -0.07978
558080.0000   -0.22963
558120.0000    0.18141
558160.0000   -0.00188
558200.0000    0.02519
558240.0000   -0.14037
558280.0000   -0.37543
558320.0000   -0.15738
558360.0000    0.20854
558400.0000   -0.00428
558440.0000    0.02411
558480.0000    0.01427
558520.0000   -0.04206
558560.0000    0.24420
558600.0000   -0.09683
558640.0000   -0.00529
558680.0000    0.00338
558720.0000   -0.06636
558760.0000   -0.05329
558800.0000   -0.01616
558840.0000   -0.09202
558880.0000   -0.27488
558920.0000   -0.20525
558960.0000   -0.02626
559000.0000   -0.12278
559040.0000    0.12565
559080.0000   -0.26431
559120.0000   -0.00803
559160.0000   -0.06563
559200.0000   -0.23986
559240.0000   -0.13525
559280.0000   -0.10937
559320.0000   -0.36565
559360.0000    0.18393
559400.0000    0.20145
559440.0000    0.17505
559480.0000   -0.11646
559520.0000   -0.03045
559560.0000    0.08336
559600.0000   -0.09805
559640.0000   -0.14069
559680.0000    0.24868
559720.0000   -0.15869
559760.0000    0.03925
559800.0000   -0.06209
559840.0000    0.11606
559880.0000    0.05461
559920.0000   -0.08392
559960.0000    0.03233
560000.0000    0.17093
560040.0000   -0.07393
560080.0000   -0.00161
560120.0000    0.29838
560160.0000    0.24691
560200.0000    0.04496
560240.0000   -0.06376
560280.0000   -0.07194
560320.0000   -0.07545
560360.0000    0.10579
560400.0000   -0.08332
560440.0000    0.10780
560480.0000    0.26723
560520.0000   -0.17437
560560.0000   -0.09867
560600.0000   -0.04144
560640.0000    0.14575
560680.0000   -0.08288
560720.0000   -0.08779
560760.0000    0.03484
560800.0000    0.04578
560840.0000   -0.00963
560880.0000   -0.14204
560920.0000    0.00606
560960.0000   -0.13051
561000.0000   -0.11340
561040.0000    0.02608
561080.0000   -0.04872
561120.0000   -0.14148
561160.0000    0.03415
561200.0000   -0.20730
561240.0000   -0.15797
561280.0000   -0.01184
561320.0000   -0.07129
561360.0000    0.33096
561400.0000    0.09546
561440.0000    0.26241
561480.0000    0.10162
561520.0000    0.00218
561560.0000    0.30306
561600.0000   -0.13117
561640.0000    0.10464
561680.0000    0.34788
561720.0000    0.19404
561760.0000    0.12984
561800.0000    0.19618
561840.0000    0.27554
561880.0000    0.05816
561920.0000   -0.21023
561960.0000   -0.00959
562000.0000    0.21210
562040.0000   -0.13293
562080.0000   -0.11555
562120.0000    0.22612
562160.0000   -0.30636
562200.0000   -0.26948
562240.0000   -0.18554
562280.0000   -0.25625
562320.0000   -0.15389
562360.0000   -0.30373
562400.0000   -0.40350
562440.0000   -0.41442
562480.0000   -0.50947
562520.0000   -0.26706
562560.0000   -0.26981
562600.0000   -0.13174
562640.0000   -0.04842
562680.0000   -0.20347
562720.0000   -0.26977
562760.0000   -0.29662
562800.0000   -0.43739
562840.0000    0.00746
562880.0000   -0.37575
562920.0000   -0.32113
562960.0000   -0.56238
563000.0000   -0.42348
563040.0000   -0.30862
563080.0000   -0.32124
563120.0000   -0.30371
563160.0000   -0.39131
563200.0000   -0.43243
563240.0000   -0.27472
563280.0000   -0.23460
563320.0000   -0.13766
563360.0000   -0.23306
563400.0000   -0.23115
563440.0000   -0.36128
563480.0000    0.10579
563520.0000    0.33435
563560.0000    0.01790
563600.0000    0.42870
563640.0000    0.42080
563680.0000    0.00309
563720.0000   -0.18523
563760.0000   -0.14255
563800.0000   -0.33122
563840.0000   -0.46761
563880.0000   -0.21972
563920.0000   -0.49880
563960.0000   -0.33843
564000.0000   -0.17269
564040.0000   -0.02288
564080.0000   -0.14491
564120.0000   -0.41749
564160.0000   -0.36643
564200.0000   -0.35277
564240.0000   -0.20346
564280.0000   -0.35494
564320.0000   -0.49375
564360.0000   -0.46934
564400.0000   -0.35870
564440.0000   -0.21877
564480.0000   -0.06445
564520.0000   -0.30325
564560.0000   -0.31697
564600.0000   -0.24878
564640.0000   -0.31979
564680.0000   -0.46225
564720.0000   -0.25680
564760.0000   -0.30485
564800.0000   -0.54029
564840.0000   -0.54787
564880.0000   -0.65089
564920.0000   -0.54427
564960.0000   -0.48986
565000.0000   -0.43100
565040.0000   -0.35014
565080.0000   -0.42747
565120.0000   -0.35346
565160.0000   -0.28072
565200.0000   -0.19448
565240.0000   -0.26987
565280.0000   -0.46842
565320.0000   -0.46736
565360.0000   -0.59949
565400.0000   -0.25421
565440.0000   -0.32236
565480.0000   -0.15645
565520.0000   -0.32446
565560.0000   -0.34488
565600.0000   -0.05864
565640.0000    0.26571
565680.0000    0.05975
565720.0000    0.33868
565760.0000    0.00431
565800.0000    0.01795
565840.0000   -0.13119
565880.0000   -0.25693
565920.0000   -0.36694
565960.0000   -0.24807
566000.0000   -0.50026
566040.0000   -0.31483
566080.0000   -0.22531
566120.0000   -0.39507
566160.0000   -0.31539
566200.0000   -0.26369
566240.0000   -0.34757
566280.0000   -0.24513
566320.0000   -0.33677
566360.0000   -0.42430
566400.0000   -0.41132
566440.0000   -0.33452
566480.0000   -0.39355
566520.0000   -0.37819
566560.0000   -0.40413
566600.0000   -0.43988
566640.0000   -0.44363
566680.0000   -0.29770
566720.0000   -0.08458
566760.0000   -0.36901
566800.0000   -0.18177
566840.0000   -0.34647
566880.0000   -0.57610
566920.0000   -0.68043
566960.0000   -0.67289
567000.0000   -0.44865
567040.0000   -0.55107
567080.0000   -0.12040
567120.0000   -0.52178
567160.0000   -0.50853
567200.0000   -0.49735
567240.0000   -0.46078
567280.0000   -0.74285
567320.0000   -0.49973
567360.0000    0.17429
567400.0000    0.45334
567440.0000    0.22558
567480.0000    0.42768
567520.0000   -0.05707
567560.0000   -0.44341
567600.0000   -0.20985
567640.0000   -0.33039
567680.0000   -0.49254
567720.0000   -0.14857
567760.0000   -0.30955
567800.0000   -0.37115
567840.0000   -0.50212
567880.0000   -0.42126
567920.0000   -0.36021
567960.0000   -0.24546
568000.0000   -0.45180
568040.0000   -0.12180
568080.0000   -0.27629
568120.0000   -0.11807
568160.0000   -0.27777
568200.0000   -0.13948
568240.0000   -0.21940
568280.0000   -0.24119
568320.0000   -0.38333
568360.0000   -0.28619
568400.0000   -0.34404
568440.0000   -0.28161
568480.0000   -0.26530
568520.0000   -0.40898
568560.0000   -0.33108
568600.0000   -0.21299
568640.0000   -0.33720
568680.0000   -0.31862
568720.0000   -0.30635
568760.0000   -0.31750
568800.0000   -0.42706
568840.0000   -0.21992
568880.0000   -0.14454
568920.0000   -0.44466
568960.0000   -0.32564
569000.0000   -0.32059
569040.0000   -0.30141
569080.0000   -0.29455
569120.0000   -0.35310
569160.0000   -0.28135
569200.0000   -0.32327
569240.0000   -0.23647
569280.0000   -0.12450
569320.0000   -0.47307
569360.0000   -0.24375
569400.0000   -0.41616
569440.0000   -0.32146
569480.0000   -0.42018
569520.0000   -0.28656
569560.0000   -0.47501
569600.0000   -0.46992
569640.0000   -0.48610
569680.0000   -0.49724
569720.0000   -0.43413
569760.0000   -0.28580
569800.0000   -0.11790
569840.0000   -0.27811
569880.0000    0.01848
569920.0000   -0.27519
569960.0000   -0.05450
570000.0000   -0.38457
570040.0000   -0.39306
570080.0000   -0.61389
570120.0000   -0.40541
570160.0000   -0.35803
570200.0000   -0.06577
570240.0000   -0.19542
570280.0000   -0.26737
570320.0000   -0.19592
570360.0000   -0.25805
570400.0000   -0.25770
570440.0000   -0.21666
570480.0000   -0.35994
570520.0000   -0.17030
570560.0000   -0.28744
570600.0000   -0.44337
570640.0000   -0.31708
570680.0000   -0.23107
570720.0000   -0.54145
570760.0000   -0.42956
570800.0000   -0.15300
570840.0000   -0.33481
570880.0000   -0.17941
570920.0000   -0.07942
570960.0000   -0.44869
571000.0000   -0.44633
571040.0000   -0.53696
571080.0000   -0.42717
571120.0000   -0.26726
571160.0000   -0.34694
571200.0000   -0.21276
571240.0000   -0.31133
571280.0000   -0.28329
571320.0000   -0.42270
571360.0000   -0.28271
571400.0000   -0.46316
571440.0000   -0.43012
571480.0000   -0.79680
571520.0000   -0.13809
571560.0000   -0.31345
571600.0000   -0.50516
571640.0000   -0.51839
571680.0000   -0.19333
571720.0000   -0.32476
571760.0000   -0.41815
571800.0000   -0.39913
571840.0000   -0.36076
571880.0000   -0.31709
571920.0000   -0.29620
571960.0000   -0.29463
572000.0000   -0.10169
572040.0000   -0.52578
572080.0000   -0.37074
572120.0000   -0.26385
572160.0000   -0.26958
572200.0000   -0.14273
572240.0000   -0.17246
572280.0000   -0.11619
572320.0000   -0.21767
572360.0000   -0.37442
572400.0000   -0.09781
572440.0000   -0.23496
572480.0000   -0.39551
572520.0000   -0.38222
572560.0000   -0.31528
572600.0000   -0.24767
572640.0000   -0.27222
572680.0000   -0.50168
572720.0000   -0.23855
572760.0000   -0.30253
572800.0000   -0.24144
572840.0000   -0.03944
572880.0000   -0.27897
572920.0000   -0.13658
572960.0000   -0.31141
573000.0000   -0.16821
573040.0000   -0.07990
573080.0000   -0.07552
573120.0000   -0.39943
573160.0000   -0.28717
573200.0000   -0.18827
573240.0000   -0.17546
573280.0000   -0.10809
573320.0000   -0.08197
573360.0000   -0.23239
573400.0000   -0.05072
573440.0000   -0.42810
573480.0000   -0.16105
573520.0000   -0.66155
573560.0000   -0.43969
573600.0000   -0.45964
573640.0000   -0.42600
573680.0000   -0.49351
573720.0000   -0.21353
573760.0000   -0.14587
573800.0000   -0.45536
573840.0000   -0.45999
573880.0000   -0.40648
573920.0000   -0.66253
573960.0000   -0.47642
574000.0000   -0.54647
574040.0000   -0.36605
574080.0000   -0.35516
574120.0000   -0.25541
574160.0000   -0.51160
574200.0000   -0.32118
574240.0000   -0.10344
574280.0000   -0.28465
574320.0000   -0.43784
574360.0000   -0.17487
574400.0000   -0.29079
574440.0000   -0.33629
574480.0000   -0.23611
574520.0000   -0.08504
574560.0000   -0.47046
574600.0000   -0.45876
574640.0000   -0.32228
574680.0000   -0.58782
574720.0000   -0.43806
574760.0000   -0.54779
574800.0000   -0.44506
574840.0000   -0.52353
574880.0000   -0.55692
574920.0000   -0.44916
574960.0000   -0.59553
575000.0000   -0.07579
575040.0000   -0.39132
575080.0000   -0.38826
575120.0000   -0.35812
575160.0000   -0.30472
575200.0000    0.07316
575240.0000   -0.08974
575280.0000   -0.14394
575320.0000   -0.47814
575360.0000   -0.48964
575400.0000   -0.47950
575440.0000   -0.65993
575480.0000   -0.21379
575520.0000   -0.24710
575560.0000   -0.54609
575600.0000   -0.56623
575640.0000   -0.27186
575680.0000   -0.11871
575720.0000   -0.37865
575760.0000   -0.34639
575800.0000   -0.38984
575840.0000   -0.59557
575880.0000   -0.21713
575920.0000   -0.42164
575960.0000   -0.25709
576000.0000   -0.07158
576040.0000   -0.00473
576080.0000   -0.31049
576120.0000   -0.46182
576160.0000   -0.36999
576200.0000   -0.73382
576240.0000   -0.45237
576280.0000   -0.47956
576320.0000   -0.42459
576360.0000   -0.56424
576400.0000   -0.72666
576440.0000   -0.33820
576480.0000   -0.33464
576520.0000   -0.50762
576560.0000   -0.15762
576600.0000   -0.13660
576640.0000   -0.22120
576680.0000   -0.10615
576720.0000   -0.02583
576760.0000   -0.06328
576800.0000   -0.11946
576840.0000   -0.12505
576880.0000    0.14081
576920.0000   -0.12830
576960.0000   -0.29745
577000.0000   -0.15511
577040.0000   -0.08483
577080.0000   -0.21642
577120.0000   -0.12163
577160.0000    0.04740
577200.0000   -0.20492
577240.0000   -0.13799
577280.0000   -0.03230
577320.0000    0.12672
577360.0000   -0.08585
577400.0000   -0.27694
577440.0000   -0.53297
577480.0000   -0.46510
577520.0000   -0.31732
577560.0000   -0.22465
577600.0000   -0.11117
577640.0000   -0.11968
577680.0000   -0.29585
577720.0000   -0.36166
577760.0000   -0.43142
577800.0000    0.17372
577840.0000   -0.17339
577880.0000   -0.24121
577920.0000   -0.15191
577960.0000   -0.02771
578000.0000   -0.10508
578040.0000   -0.20042
578080.0000    0.09577
578120.0000    0.08144
578160.0000    0.00874
578200.0000   -0.05096
578240.0000   -0.03125
578280.0000    0.07710
578320.0000   -0.05585
578360.0000   -0.10937
578400.0000    0.19550
578440.0000   -0.04603
578480.0000    0.17985
578520.0000    0.07013
578560.0000    0.07651
578600.0000    0.06084
578640.0000    0.01308
578680.0000    0.24594
578720.0000    0.08785
578760.0000    0.12289
578800.0000   -0.21613
578840.0000    0.00487
578880.0000    0.00306
578920.0000   -0.26098
578960.0000   -0.48189
579000.0000   -0.18154
579040.0000   -0.30677
579080.0000    0.15019
579120.0000    0.07250
579160.0000    0.07300
579200.0000   -0.14088
579240.0000    0.12909
579280.0000   -0.04714
579320.0000   -0.08647
579360.0000    0.09861
579400.0000    0.04222
579440.0000    0.31570
579480.0000    0.01835
579520.0000   -0.04242
579560.0000   -0.02661
579600.0000   -0.06406
579640.0000    0.10363
579680.0000   -0.14431
579720.0000   -0.00380
579760.0000    0.12654
579800.0000   -0.12874
579840.0000   -0.24229
579880.0000   -0.01961
579920.0000    0.05013
579960.0000   -0.19727
580000.0000    0.02593
580040.0000   -0.13689
580080.0000   -0.00440
580120.0000   -0.01398
580160.0000   -0.07126
580200.0000   -0.17589
580240.0000   -0.08326
580280.0000    0.05282
580320.0000   -0.11744
580360.0000   -0.33642
580400.0000    0.12944
580440.0000    0.07140
580480.0000   -0.13616
580520.0000    0.15696
580560.0000    0.06871
580600.0000    0.04266
580640.0000   -0.05969
580680.0000   -0.05019
580720.0000   -0.26757
580760.0000   -0.02185
580800.0000    0.07576
580840.0000   -0.09700
580880.0000    0.01804
580920.0000   -0.23589
580960.0000   -0.14485
581000.0000   -0.24265
581040.0000    0.12574
581080.0000    0.05824
581120.0000   -0.39622
581160.0000   -0.04432
581200.0000   -0.04296
581240.0000   -0.13570
581280.0000   -0.06831
581320.0000   -0.01117
581360.0000    0.15187
581400.0000    0.09333
581440.0000    0.00648
581480.0000   -0.14638
581520.0000   -0.19718
581560.0000   -0.30983
581600.0000   -0.48306
581640.0000   -0.29551
581680.0000   -0.14230
581720.0000   -0.23855
581760.0000   -0.21426
581800.0000   -0.35602
581840.0000   -0.15050
581880.0000   -0.17031
581920.0000   -0.27830
581960.0000   -0.11002
582000.0000   -0.29241
582040.0000   -0.43855
582080.0000   -0.47092
582120.0000   -0.30308
582160.0000   -0.15863
582200.0000   -0.62873
582240.0000   -0.28471
582280.0000   -0.36487
582320.0000   -0.42349
582360.0000   -0.41783
582400.0000   -0.46435
582440.0000   -0.25070
582480.0000   -0.41639
582520.0000   -0.41285
582560.0000   -0.38798
582600.0000   -0.12046
582640.0000   -0.31882
582680.0000   -0.08652
582720.0000   -0.37763
582760.0000   -0.39570
582800.0000   -0.20868
582840.0000   -0.25522
582880.0000   -0.35331
582920.0000   -0.39583
582960.0000   -0.30402
583000.0000   -0.33417
583040.0000   -0.34440
583080.0000   -0.18073
583120.0000   -0.30831
583160.0000   -0.19900
583200.0000   -0.14554
583240.0000   -0.47872
583280.0000   -0.22871
583320.0000   -0.20536
583360.0000   -0.32386
583400.0000   -0.14262
583440.0000   -0.25112
583480.0000   -0.27554
583520.0000   -0.16958
583560.0000   -0.56390
583600.0000   -0.34176
583640.0000   -0.37484
583680.0000   -0.36029
583720.0000   -0.28284
583760.0000   -0.09108
583800.0000   -0.29373
583840.0000   -0.47780
583880.0000   -0.56305
583920.0000   -0.26443
583960.0000   -0.39319
584000.0000   -0.35146
584040.0000   -0.41560
584080.0000   -0.34186
584120.0000   -0.35362
584160.0000   -0.39764
584200.0000   -0.17954
584240.0000   -0.04046
584280.0000   -0.14288
584320.0000   -0.25977
584360.0000   -0.54623
584400.0000   -0.53950
584440.0000   -0.61116
584480.0000   -0.31294
584520.0000   -0.73287
584560.0000   -0.49733
584600.0000   -0.14241
584640.0000   -0.23503
584680.0000   -0.66830
584720.0000   -0.52001
584760.0000   -0.32797
584800.0000   -0.17666
584840.0000   -0.32443
584880.0000   -0.38630
584920.0000   -0.29564
584960.0000   -0.22108
585000.0000   -0.26039
585040.0000   -0.32820
585080.0000   -0.32479
585120.0000   -0.38306
585160.0000   -0.52859
585200.0000   -0.11978
585240.0000   -0.34760
585280.0000   -0.37712
585320.0000   -0.15732
585360.0000   -0.31926
585400.0000   -0.54607
585440.0000   -0.35565
585480.0000   -0.19144
585520.0000   -0.63758
585560.0000   -0.22742
585600.0000   -0.22454
585640.0000   -0.14988
585680.0000   -0.25834
585720.0000   -0.46495
585760.0000   -0.34631
585800.0000   -0.41350
585840.0000   -0.43618
585880.0000   -0.31418
585920.0000   -0.50343
585960.0000   -0.19340
586000.0000   -0.41198
586040.0000   -0.37630
586080.0000   -0.48495
586120.0000   -0.22814
586160.0000   -0.08859
586200.0000   -0.26812
586240.0000   -0.17986
586280.0000   -0.17666
586320.0000   -0.52388
586360.0000   -0.38256
586400.0000   -0.49344
586440.0000   -0.45825
586480.0000   -0.39107
586520.0000   -0.16720
586560.0000   -0.44840
586600.0000   -0.35162
586640.0000   -0.23480
586680.0000   -0.07012
586720.0000   -0.29869
586760.0000   -0.46633
586800.0000   -0.07986
586840.0000   -0.34276
586880.0000   -0.30053
586920.0000   -0.27212
586960.0000   -0.34233
587000.0000   -0.49295
587040.0000   -0.35121
587080.0000   -0.17491
587120.0000   -0.28627
587160.0000    0.10126
587200.0000   -0.51666
587240.0000   -0.45483
587280.0000   -0.15417
587320.0000   -0.24615
587360.0000   -0.46845
587400.0000   -0.23449
587440.0000   -0.44506
587480.0000   -0.14903
587520.0000   -0.44344
587560.0000   -0.12514
587600.0000   -0.19583
587640.0000   -0.26865
587680.0000   -0.14701
587720.0000   -0.08456
587760.0000   -0.30809
587800.0000   -0.38811
587840.0000   -0.33092
587880.0000   -0.27048
587920.0000   -0.16929
587960.0000   -0.18554
588000.0000   -0.49087
588040.0000   -0.28544
588080.0000   -0.20437
588120.0000   -0.18879
588160.0000   -0.46399
588200.0000    0.00596
588240.0000   -0.19529
588280.0000   -0.27061
588320.0000   -0.11730
588360.0000   -0.20186
588400.0000   -0.24210
588440.0000   -0.16248
588480.0000   -0.21649
588520.0000   -0.25768
588560.0000   -0.10936
588600.0000   -0.40740
588640.0000   -0.33450
588680.0000   -0.32376
588720.0000   -0.36728
588760.0000   -0.29856
588800.0000   -0.08669
588840.0000   -0.49905
588880.0000   -0.23059
588920.0000   -0.14399
588960.0000   -0.22453
589000.0000   -0.06878
589040.0000   -0.34049
589080.0000   -0.17408
589120.0000   -0.19884
589160.0000   -0.06131
589200.0000   -0.24555
589240.0000   -0.32101
589280.0000   -0.12498
589320.0000   -0.31825
589360.0000   -0.04229
589400.0000   -0.19285
589440.0000   -0.23076
589480.0000   -0.65460
589520.0000    0.00963
589560.0000   -0.31613
589600.0000   -0.07717
589640.0000   -0.25546
589680.0000   -0.18156
589720.0000   -0.13275
589760.0000   -0.38946
589800.0000   -0.48186
589840.0000   -0.39219
589880.0000   -0.06224
589920.0000   -0.04038
589960.0000   -0.18536
590000.0000   -0.24419
590040.0000   -0.43236
590080.0000   -0.50761
590120.0000   -0.55766
590160.0000   -0.70926
590200.0000   -0.45734
590240.0000    0.04804
590280.0000   -0.26311
590320.0000   -0.10359
590360.0000   -0.18770
590400.0000   -0.05385
590440.0000   -0.05903
590480.0000    0.01489
590520.0000   -0.04679
590560.0000   -0.19894
590600.0000   -0.13217
590640.0000   -0.21242
590680.0000   -0.26363
590720.0000    0.01581
590760.0000   -0.17871
590800.0000   -0.42215
590840.0000   -0.68907
590880.0000   -0.52021
590920.0000   -0.36754
590960.0000   -0.13669
591000.0000   -0.27813
591040.0000   -0.17490
591080.0000   -0.25655
591120.0000   -0.50045
591160.0000   -0.38498
591200.0000   -0.25979
591240.0000   -0.18229
591280.0000   -0.22538
591320.0000   -0.26384
591360.0000   -0.33861
591400.0000   -0.32097
591440.0000   -0.18738
591480.0000   -0.23099
591520.0000   -0.17251
591560.0000   -0.16608
591600.0000   -0.17469
591640.0000    0.01506
591680.0000   -0.25306
591720.0000   -0.33285
591760.0000    0.03328
591800.0000   -0.24112
591840.0000   -0.27695
591880.0000   -0.06206
591920.0000   -0.02027
591960.0000   -0.02881
592000.0000   -0.25445
592040.0000   -0.47799
592080.0000   -0.02513
592120.0000   -0.06716
592160.0000   -0.14401
592200.0000   -0.00137
592240.0000   -0.07746
592280.0000    0.09268
592320.0000   -0.21460
592360.0000   -0.04366
592400.0000   -0.01654
592440.0000   -0.26171
592480.0000   -0.03743
592520.0000    0.01479
592560.0000   -0.13200
592600.0000    0.14903
592640.0000   -0.20681
592680.0000    0.04902
592720.0000   -0.02570
592760.0000   -0.05958
592800.0000    0.01011
592840.0000   -0.08610
592880.0000    0.20236
592920.0000    0.00696
592960.0000    0.26460
593000.0000   -0.12738
593040.0000    0.42974
593080.0000    0.07448
593120.0000   -0.14924
593160.0000    0.21829
593200.0000    0.20601
593240.0000   -0.13870
593280.0000   -0.22786
593320.0000   -0.09421
593360.0000    0.07118
593400.0000    0.11580
593440.0000    0.03292
593480.0000   -0.32668
593520.0000   -0.02405
593560.0000    0.00620
593600.0000    0.22318
593640.0000    0.58514
593680.0000    0.40945
593720.0000    0.18657
593760.0000    0.31521
593800.0000    0.38788
593840.0000    0.43784
593880.0000    0.26329
593920.0000    0.39206
593960.0000    0.34804
594000.0000    0.60380
594040.0000    0.36947
594080.0000    0.37300
594120.0000    0.40390
594160.0000    0.40843
594200.0000   -0.12197
594240.0000    0.16310
594280.0000   -0.00857
594320.0000    0.16020
594360.0000   -0.14253
594400.0000    0.23113
594440.0000   -0.11408
594480.0000    0.01533
594520.0000    0.28017
594560.0000    0.26750
594600.0000    0.03474
594640.0000    0.03682
594680.0000   -0.15940
594720.0000   -0.20040
594760.0000   -0.05630
594800.0000   -0.08781
594840.0000   -0.05638
594880.0000   -0.14914
594920.0000    0.23468
594960.0000    0.00813
595000.0000    0.27847
595040.0000   -0.00807
595080.0000    0.08224
595120.0000    0.06880
595160.0000   -0.09637
595200.0000    0.08522
595240.0000    0.17041
595280.0000    0.32834
595320.0000   -0.05435
595360.0000    0.09258
595400.0000    0.21629
595440.0000    0.16534
595480.0000    0.01470
595520.0000   -0.04473
595560.0000    0.46607
595600.0000    0.25981
595640.0000    0.33994
595680.0000    0.04224
595720.0000    0.12688
595760.0000   -0.10217
595800.0000    0.24200
595840.0000   -0.23144
595880.0000   -0.15507
595920.0000    0.04642
595960.0000    0.19898
596000.0000    0.07646
596040.0000    0.26325
596080.0000    0.01665
596120.0000   -0.01212
596160.0000    0.28200
596200.0000    0.31078
596240.0000   -0.06882
596280.0000    0.01950
596320.0000    0.20948
596360.0000    0.01230
596400.0000    0.02173
596440.0000   -0.10536
596480.0000    0.03326
596520.0000    0.26222
596560.0000   -0.03902
596600.0000    0.08950
596640.0000    0.11527
596680.0000    0.28550
596720.0000    0.15227
596760.0000    0.06845
596800.0000    0.18899
596840.0000    0.37246
596880.0000    0.17746
596920.0000    0.18959
596960.0000    0.56647
597000.0000    0.26475
597040.0000    0.15630
597080.0000    0.33602
597120.0000    0.20138
597160.0000    0.11377
597200.0000    0.11541
597240.0000    0.46640
597280.0000    0.35872
597320.0000    0.20855
597360.0000    0.36455
597400.0000    0.35099
597440.0000    0.21437
597480.0000    0.07269
597520.0000    0.50179
597560.0000    0.30144
597600.0000    0.52408
597640.0000    0.17205
597680.0000    0.07637
597720.0000    0.25431
597760.0000   -0.10369
597800.0000    0.08091
597840.0000    0.32988
597880.0000    0.38687
597920.0000   -0.06385
597960.0000    0.02059
598000.0000   -0.00282
598040.0000    0.22145
598080.0000    0.28935
598120.0000    0.21859
598160.0000    0.43472
598200.0000    0.14175
598240.0000    0.02542
598280.0000    0.06418
598320.0000    0.18393
598360.0000    0.23367
598400.0000    0.11502
598440.0000    0.12348
598480.0000    0.32460
598520.0000    0.22117
598560.0000    0.29450
598600.0000   -0.03541
598640.0000    0.10170
598680.0000    0.49101
598720.0000    0.18218
598760.0000    0.07645
598800.0000    0.35880
598840.0000    0.18576
598880.0000    0.18474
598920.0000    0.23378
598960.0000   -0.32147
599000.0000    0.15976
599040.0000    0.16347
599080.0000    0.17729
599120.0000    0.30529
599160.0000    0.00168
599200.0000   -0.05476
599240.0000    0.10634
599280.0000    0.17572
599320.0000    0.06195
599360.0000    0.07520
599400.0000   -0.08157
599440.0000   -0.08341
599480.0000    0.12632
599520.0000    0.09217
599560.0000    0.26798
599600.0000    0.06120
599640.0000    0.12248
599680.0000    0.32502
599720.0000    0.10301
599760.0000   -0.11371
599800.0000   -0.00479
599840.0000    0.00134
599880.0000    0.24637
599920.0000   -0.15137
599960.0000    0.12595
600000.0000    0.25799
600040.0000    0.34764
600080.0000    0.12734
600120.0000    0.43537
600160.0000    0.44892
600200.0000    0.20927
600240.0000    0.03915
600280.0000    0.00860
600320.0000    0.02403
600360.0000    0.32653
600400.0000    0.14394
600440.0000   -0.05160
600480.0000    0.53516
600520.0000    0.55645
600560.0000    0.58594
600600.0000    0.52360
600640.0000    0.66579
600680.0000    0.31150
600720.0000    0.51234
600760.0000    0.63196
600800.0000    0.39071
600840.0000    0.51532
600880.0000    0.23903
600920.0000    0.38171
600960.0000    0.30200
601000.0000    0.54490
601040.0000    0.60036
601080.0000    0.48847
601120.0000    0.71456
601160.0000    0.62725
601200.0000    0.03350
601240.0000    0.12215
601280.0000    0.08369
601320.0000    0.21255
601360.0000    0.20341
601400.0000    0.08777
601440.0000    0.12184
601480.0000    0.22303
601520.0000    0.18313
601560.0000    0.01035
601600.0000    0.03810
601640.0000    0.11649
601680.0000    0.02648
601720.0000    0.12984
601760.0000    0.21056
601800.0000    0.13518
601840.0000   -0.01034
601880.0000    0.13247
601920.0000   -0.01782
601960.0000    0.12336
602000.0000   -0.18209
602040.0000    0.34908
602080.0000    0.05718
602120.0000    0.21345
602160.0000    0.18725
602200.0000    0.30093
602240.0000    0.06316
602280.0000   -0.19242
602320.0000   -0.31174
602360.0000   -0.38961
602400.0000   -0.03327
602440.0000    0.09599
602480.0000    0.37731
602520.0000   -0.07923
602560.0000    0.07169
602600.0000    0.22806
602640.0000    0.37619
602680.0000    0.48036
602720.0000    0.36915
602760.0000    0.08505
602800.0000    0.09989
602840.0000   -0.05060
602880.0000   -0.01786
602920.0000   -0.15834
602960.0000    0.16708
603000.0000    0.49012
603040.0000    0.47362
603080.0000    0.37035
603120.0000    0.18358
603160.0000    0.30028
603200.0000    0.25854
603240.0000    0.43554
603280.0000    0.31686
603320.0000    0.11216
603360.0000    0.03597
603400.0000    0.30498
603440.0000   -0.31988
603480.0000   -0.14674
603520.0000    0.18874
603560.0000    0.16825
603600.0000    0.14680
603640.0000    0.23778
603680.0000    0.25639
603720.0000    0.04360
603760.0000   -0.03592
603800.0000    0.15865
603840.0000    0.21608
603880.0000    0.22135
603920.0000    0.19002
603960.0000   -0.01269
604000.0000    0.13777
604040.0000    0.04939
604080.0000    0.17729
604120.0000   -0.02741
604160.0000    0.20903
604200.0000    0.08150
604240.0000    0.45180
604280.0000    0.20250
604320.0000    0.07322
604360.0000    0.10725
604400.0000    0.09715
604440.0000    0.08370
604480.0000    0.10869
604520.0000    0.22204
604560.0000    0.18919
604600.0000    0.23877
604640.0000    0.29084
604680.0000    0.11627
604720.0000    0.23595
604760.0000   -0.02446
604800.0000    0.01066
604840.0000    0.13121
604880.0000    0.17335
604920.0000    0.28081
604960.0000    0.00094
605000.0000   -0.10441
605040.0000    0.08015
605080.0000   -0.00530
605120.0000    0.12671
605160.0000    0.17539
605200.0000    0.35740
605240.0000    0.14770
605280.0000    0.26744
605320.0000    0.08660
605360.0000   -0.04914
605400.0000   -0.04585
605440.0000    0.12101
605480.0000    0.14179
605520.0000    0.25987
605560.0000    0.32110
605600.0000    0.31639
605640.0000    0.36210
605680.0000    0.16173
605720.0000    0.07388
605760.0000    0.23743
605800.0000    0.47242
605840.0000    0.42393
605880.0000    0.24826
605920.0000    0.00262
605960.0000    0.34363
606000.0000    0.18663
606040.0000    0.38777
606080.0000    0.23090
606120.0000    0.27030
606160.0000    0.16650
606200.0000    0.27488
606240.0000    0.19538
606280.0000    0.27021
606320.0000    0.13202
606360.0000    0.19031
606400.0000    0.13136
606440.0000    0.17063
606480.0000    0.26471
606520.0000   -0.14287
606560.0000    0.31768
606600.0000    0.18522
606640.0000    0.14270
606680.0000   -0.17461
606720.0000   -0.29696
606760.0000    0.09445
606800.0000    0.28593
606840.0000    0.06066
606880.0000    0.24688
606920.0000    0.15000
606960.0000    0.34324
607000.0000    0.22165
607040.0000    0.31851
607080.0000    0.20413
607120.0000    0.24527
607160.0000    0.17126
607200.0000    0.12881
607240.0000    0.31593
607280.0000    0.08987
607320.0000    0.10279
607360.0000   -0.34653
607400.0000   -0.12020
607440.0000   -0.29791
607480.0000   -0.10408
607520.0000   -0.20843
607560.0000   -0.12484
607600.0000   -0.08669
607640.0000   -0.18545
607680.0000   -0.17838
607720.0000   -0.21260
607760.0000   -0.12783
607800.0000   -0.10776
607840.0000   -0.17932
607880.0000   -0.05116
607920.0000   -0.28786
607960.0000   -0.47445
608000.0000   -0.38483
608040.0000   -0.52500
608080.0000   -0.39866
608120.0000   -0.45223
608160.0000   -0.54813
608200.0000    0.12530
608240.0000   -0.01651
608280.0000   -0.01420
608320.0000   -0.05333
608360.0000   -0.09537
608400.0000    0.07896
608440.0000    0.15343
608480.0000    0.17305
608520.0000   -0.00806
608560.0000   -0.01466
608600.0000    0.31490
608640.0000   -0.01814
608680.0000    0.07560
608720.0000    0.12676
608760.0000    0.04244
608800.0000    0.02105
608840.0000    0.22676
608880.0000   -0.23064
608920.0000   -0.17009
608960.0000   -0.01154
609000.0000    0.34685
609040.0000    0.13593
609080.0000   -0.16014
609120.0000   -0.03375
609160.0000   -0.02579
609200.0000    0.05703
609240.0000    0.03195
609280.0000   -0.10005
609320.0000    0.05816
609360.0000    0.11988
609400.0000    0.24058
609440.0000    0.20551
609480.0000   -0.12050
609520.0000    0.21643
609560.0000    0.11679
609600.0000    0.20962
609640.0000    0.10675
609680.0000    0.36401
609720.0000    0.08649
609760.0000    0.06961
609800.0000   -0.19222
609840.0000   -0.38014
609880.0000   -0.23996
609920.0000   -0.00070
609960.0000    0.29908
610000.0000    0.13816
610040.0000    0.08607
610080.0000    0.17859
610120.0000   -0.16725
610160.0000    0.21251
610200.0000    0.09501
610240.0000   -0.00257
610280.0000    0.19674
610320.0000    0.23391
610360.0000    0.07538
610400.0000    0.37574
610440.0000    0.55487
610480.0000    0.03750
610520.0000    0.51233
610560.0000    0.42587
610600.0000    0.28407
610640.0000    0.41116
610680.0000    0.01071
610720.0000   -0.02455
610760.0000    0.10257
610800.0000   -0.04370
610840.0000   -0.20545
610880.0000   -0.11702
610920.0000    0.08632
610960.0000   -0.17135
611000.0000   -0.01459
611040.0000    0.23392
611080.0000    0.06562
611120.0000    0.14908
611160.0000    0.23374
611200.0000    0.12855
611240.0000    0.04246
611280.0000    0.03914
611320.0000    0.08284
611360.0000   -0.06712
611400.0000    0.02906
611440.0000    0.01273
611480.0000   -0.00769
611520.0000    0.15482
611560.0000    0.05296
611600.0000    0.30598
611640.0000    0.23076
611680.0000    0.10471
611720.0000    0.12379
611760.0000    0.03392
611800.0000    0.32539
611840.0000    0.11868
611880.0000    0.10062
611920.0000    0.21973
611960.0000    0.07077
612000.0000    0.14321
612040.0000    0.03714
612080.0000   -0.01670
612120.0000    0.04556
612160.0000    0.08661
612200.0000   -0.01576
612240.0000   -0.16315
612280.0000    0.04973
612320.0000   -0.29316
612360.0000   -0.27504
612400.0000   -0.07051
612440.0000    0.06497
612480.0000   -0.08224
612520.0000    0.12019
612560.0000    0.14036
612600.0000   -0.07256
612640.0000    0.11453
612680.0000   -0.18692
612720.0000   -0.02373
612760.0000   -0.00353
612800.0000   -0.14711
612840.0000   -0.16527
612880.0000   -0.20664
612920.0000   -0.16047
612960.0000    0.31999
613000.0000    0.04613
613040.0000    0.34112
613080.0000    0.14443
613120.0000    0.11283
613160.0000    0.03117
613200.0000    0.05897
613240.0000    0.01008
613280.0000    0.13134
613320.0000    0.41341
613360.0000    0.64135
613400.0000   -0.21242
613440.0000    0.33165
613480.0000    0.47802
613520.0000    0.43575
613560.0000    0.17008
613600.0000   -0.01237
613640.0000   -0.01020
613680.0000   -0.06376
613720.0000   -0.16720
613760.0000   -0.14202
613800.0000   -0.02107
613840.0000   -0.05165
613880.0000    0.09833
613920.0000    0.14888
613960.0000   -0.06574
614000.0000   -0.17482
614040.0000    0.07962
614080.0000    0.18301
614120.0000    0.17886
614160.0000   -0.04244
614200.0000    0.15285
614240.0000   -0.11872
614280.0000   -0.06344
614320.0000   -0.04565
614360.0000   -0.05871
614400.0000   -0.11474
614440.0000   -0.36400
614480.0000   -0.16544
614520.0000   -0.09353
614560.0000    0.00548
614600.0000   -0.04066
614640.0000   -0.30636
614680.0000   -0.19978
614720.0000   -0.09878
614760.0000   -0.28872
614800.0000   -0.37671
614840.0000   -0.02340
614880.0000   -0.09388
614920.0000   -0.11692
614960.0000    0.16113
615000.0000   -0.18772
615040.0000   -0.24558
615080.0000   -0.37516
615120.0000   -0.25051
615160.0000   -0.00302
615200.0000   -0.41630
615240.0000    0.27268
615280.0000    0.13699
615320.0000    0.02143
615360.0000    0.04406
615400.0000    0.03872
615440.0000    0.06853
615480.0000   -0.05609
615520.0000    0.05571
615560.0000    0.00298
615600.0000   -0.22603
615640.0000    0.01233
615680.0000    0.07462
615720.0000   -0.11319
615760.0000   -0.24669
615800.0000   -0.12713
615840.0000    0.10323
615880.0000    0.08720
615920.0000    0.16850
615960.0000    0.04748
616000.0000    0.16081
616040.0000   -0.02740
616080.0000    0.12248
616120.0000    0.02981
616160.0000   -0.01950
616200.0000    0.17305
616240.0000   -0.14554
616280.0000    0.09329
616320.0000    0.18816
616360.0000    0.21049
616400.0000   -0.01232
616440.0000   -0.19145
616480.0000    0.03830
616520.0000   -0.10570
616560.0000   -0.00849
616600.0000   -0.14070
616640.0000   -0.01229
616680.0000    0.15274
616720.0000    0.10598
616760.0000    0.05926
616800.0000    0.15357
616840.0000    0.04705
616880.0000    0.15371
616920.0000    0.37943
616960.0000    0.15082
617000.0000    0.12623
617040.0000   -0.08208
617080.0000   -0.02597
617120.0000   -0.21284
617160.0000    0.09791
617200.0000    0.06823
617240.0000   -0.14572
617280.0000   -0.37439
617320.0000   -0.00723
617360.0000    0.13648
617400.0000    0.11214
617440.0000    0.14078
617480.0000    0.19200
617520.0000    0.03768
617560.0000    0.25051
617600.0000    0.11626
617640.0000   -0.01042
617680.0000    0.28667
617720.0000    0.23473
617760.0000   -0.05600
617800.0000    0.04908
617840.0000    0.07671
617880.0000    0.19034
617920.0000    0.22682
617960.0000    0.11368
618000.0000    0.02738
618040.0000   -0.08693
618080.0000   -0.16117
618120.0000   -0.27098
618160.0000   -0.05273
618200.0000   -0.20286
618240.0000   -0.04130
618280.0000    0.16209
618320.0000    0.02597
618360.0000    0.10748
618400.0000    0.07387
618440.0000   -0.06240
618480.0000    0.02306
618520.0000   -0.12666
618560.0000    0.05347
618600.0000    0.01373
618640.0000   -0.07246
618680.0000    0.19064
618720.0000    0.06989
618760.0000    0.14391
618800.0000    0.00809
618840.0000    0.03763
618880.0000   -0.10271
618920.0000    0.33475
618960.0000    0.06704
619000.0000    0.00660
619040.0000    0.09581
619080.0000    0.29304
619120.0000    0.33673
619160.0000    0.15707
619200.0000    0.25957
619240.0000    0.23303
619280.0000    0.02738
619320.0000    0.22272
619360.0000    0.03431
619400.0000   -0.15276
619440.0000    0.19277
619480.0000   -0.29108
619520.0000   -0.24770
619560.0000   -0.01184
619600.0000   -0.28126
619640.0000   -0.01624
619680.0000   -0.01144
619720.0000   -0.16949
619760.0000   -0.31169
619800.0000    0.06732
619840.0000    0.15027
619880.0000   -0.20859
619920.0000   -0.31433
619960.0000    0.03693
620000.0000   -0.09318
620040.0000   -0.13114
620080.0000   -0.12286
620120.0000   -0.00051
620160.0000   -0.33563
620200.0000   -0.55057
620240.0000   -0.35169
620280.0000   -0.09395
620320.0000   -0.68459
620360.0000   -0.57282
620400.0000   -0.29014
620440.0000   -0.44222
620480.0000   -0.78630
620520.0000   -0.36017
620560.0000   -0.30534
620600.0000   -0.43668
620640.0000   -0.71007
620680.0000   -0.35651
620720.0000   -0.52910
620760.0000   -0.45461
620800.0000   -0.49400
620840.0000   -0.44845
620880.0000   -0.60390
620920.0000   -0.40565
620960.0000   -0.16470
621000.0000   -0.09891
621040.0000    0.02629
621080.0000    0.07426
621120.0000   -0.11377
621160.0000    0.08979
621200.0000   -0.05675
621240.0000    0.19265
621280.0000   -0.15451
621320.0000   -0.30083
621360.0000   -0.02203
621400.0000   -0.23328
621440.0000   -0.19773
621480.0000   -0.25553
621520.0000   -0.01539
621560.0000   -0.09299
621600.0000    0.15342
621640.0000    0.10475
621680.0000   -0.07323
621720.0000   -0.06438
621760.0000    0.03233
621800.0000   -0.04512
621840.0000    0.01647
621880.0000    0.18889
621920.0000    0.03421
621960.0000   -0.02469
622000.0000    0.34895
622040.0000    0.11720
622080.0000    0.10138
622120.0000    0.22233
622160.0000    0.08206
622200.0000   -0.19619
622240.0000   -0.03321
622280.0000   -0.04921
622320.0000   -0.02759
622360.0000    0.06052
622400.0000   -0.04654
622440.0000   -0.23040
622480.0000    0.17047
622520.0000   -0.02408
622560.0000    0.02970
622600.0000    0.00303
622640.0000   -0.16047
622680.0000   -0.08132
622720.0000   -0.07899
622760.0000   -0.03158
622800.0000   -0.11917
622840.0000    0.08440
622880.0000    0.02818
622920.0000   -0.00512
622960.0000    0.09943
623000.0000   -0.06937
623040.0000    0.18347
623080.0000    0.04617
623120.0000    0.02765
623160.0000   -0.14858
623200.0000    0.07420
623240.0000    0.00257
623280.0000    0.25398
623320.0000    0.13799
623360.0000   -0.02572
623400.0000    0.18627
623440.0000    0.22677
623480.0000    0.11616
623520.0000    0.30747
623560.0000    0.08599
623600.0000   -0.11083
623640.0000    0.12729
623680.0000    0.22987
623720.0000    0.21685
623760.0000    0.07236
623800.0000    0.03693
623840.0000    0.10952
623880.0000    0.16336
623920.0000    0.04465
623960.0000    0.06218
624000.0000    0.27906
624040.0000    0.14334
624080.0000   -0.15033
624120.0000   -0.07397
624160.0000   -0.08075
624200.0000   -0.00481
624240.0000   -0.23771
624280.0000   -0.07022
624320.0000   -0.04720
624360.0000   -0.01012
624400.0000   -0.07191
624440.0000    0.08240
624480.0000    0.08629
624520.0000    0.12878
624560.0000    0.17950
624600.0000    0.38308
624640.0000    0.11868
624680.0000    0.08481
624720.0000    0.15827
624760.0000    0.03212
624800.0000    0.04214
624840.0000   -0.26483
624880.0000   -0.27826
624920.0000   -0.06904
624960.0000   -0.11846
625000.0000   -0.07913
625040.0000   -0.31293
625080.0000    0.20716
625120.0000    0.25444
625160.0000    0.18690
625200.0000    0.25656
625240.0000    0.03963
625280.0000   -0.13701
625320.0000    0.08823
625360.0000    0.22343
625400.0000    0.24107
625440.0000    0.17833
625480.0000    0.20886
625520.0000    0.07388
625560.0000    0.10966
625600.0000    0.22794
625640.0000    0.07235
625680.0000    0.19516
625720.0000   -0.00117
625760.0000    0.29630
625800.0000   -0.27591
625840.0000    0.14330
625880.0000   -0.02746
625920.0000   -0.02318
625960.0000   -0.13660
626000.0000   -0.09572
626040.0000   -0.01396
626080.0000   -0.02905
626120.0000   -0.19601
626160.0000    0.01256
626200.0000   -0.18470
626240.0000   -0.06227
626280.0000   -0.07650
626320.0000    0.09801
626360.0000    0.32542
626400.0000    0.10352
626440.0000   -0.06290
626480.0000    0.20479
626520.0000    0.04298
626560.0000    0.07966
626600.0000   -0.13875
626640.0000    0.20929
626680.0000    0.03559
626720.0000   -0.21573
626760.0000    0.06662
626800.0000    0.06612
626840.0000    0.23150
626880.0000   -0.00478
626920.0000    0.02832
626960.0000   -0.10383
627000.0000    0.10470
627040.0000    0.02389
627080.0000   -0.01626
627120.0000    0.22259
627160.0000   -0.12570
627200.0000    0.14334
627240.0000   -0.08586
627280.0000   -0.03726
627320.0000   -0.05631
627360.0000    0.27106
627400.0000    0.32897
627440.0000    0.20230
627480.0000    0.09583
627520.0000   -0.05691
627560.0000    0.33126
627600.0000    0.25373
627640.0000    0.14826
627680.0000    0.00407
627720.0000   -0.07340
627760.0000   -0.17023
627800.0000   -0.07382
627840.0000    0.12004
627880.0000    0.04247
627920.0000    0.22430
627960.0000    0.13178
628000.0000    0.35525
628040.0000    0.19958
628080.0000    0.40714
628120.0000    0.12025
628160.0000   -0.02830
628200.0000    0.31150
628240.0000   -0.06976
628280.0000    0.04536
628320.0000    0.18078
628360.0000    0.11594
628400.0000    0.14867
628440.0000    0.02321
628480.0000    0.16422
628520.0000    0.07322
628560.0000    0.03825
628600.0000   -0.13421
628640.0000    0.34141
628680.0000    0.14935
628720.0000   -0.05459
628760.0000   -0.06711
628800.0000   -0.42672
628840.0000   -0.32807
628880.0000    0.13950
628920.0000    0.07877
628960.0000    0.32934
629000.0000    0.21873
629040.0000    0.36645
629080.0000   -0.00820
629120.0000   -0.01980
629160.0000    0.03435
629200.0000    0.10466
629240.0000    0.02550
629280.0000    0.05568
629320.0000    0.03312
629360.0000    0.07945
629400.0000    0.13275
629440.0000    0.10645
629480.0000    0.13663
629520.0000   -0.00221
629560.0000    0.29708
629600.0000    0.03553
629640.0000    0.22821
629680.0000   -0.18863
629720.0000    0.05114
629760.0000    0.09437
629800.0000    0.12996
629840.0000   -0.29154
629880.0000    0.11793
629920.0000   -0.03866
629960.0000   -0.11765
630000.0000   -0.04410
630040.0000    0.04552
630080.0000    0.20384
630120.0000   -0.04054
630160.0000   -0.08848
630200.0000   -0.21301
630240.0000    0.04543
630280.0000    0.06998
630320.0000    0.06989
630360.0000    0.23997
630400.0000    0.07143
630440.0000    0.11182
630480.0000    0.20556
630520.0000    0.34380
630560.0000    0.19593
630600.0000    0.19294
630640.0000    0.15483
630680.0000    0.10185
630720.0000   -0.11762
630760.0000    0.13563
630800.0000    0.03760
630840.0000    0.13066
630880.0000    0.09135
630920.0000    0.33324
630960.0000    0.09581
631000.0000   -0.22176
631040.0000    0.08627
631080.0000    0.11538
631120.0000    0.06792
631160.0000    0.08284
631200.0000   -0.11740
631240.0000   -0.17310
631280.0000    0.00379
631320.0000   -0.21935
631360.0000    0.12738
631400.0000    0.06954
631440.0000    0.03435
631480.0000    0.11068
631520.0000   -0.17484
631560.0000    0.19377
631600.0000    0.14127
631640.0000    0.10778
631680.0000   -0.11270
631720.0000    0.00343
631760.0000    0.00756
631800.0000   -0.04913
631840.0000   -0.20366
631880.0000   -0.01940
631920.0000    0.01408
631960.0000   -0.19100
632000.0000   -0.20709
632040.0000   -0.01779
632080.0000    0.01632
632120.0000   -0.02650
632160.0000    0.11156
632200.0000   -0.03045
632240.0000   -0.18485
632280.0000   -0.25925
632320.0000   -0.50100
632360.0000   -0.14221
632400.0000   -0.20382
632440.0000   -0.12678
632480.0000    0.16235
632520.0000    0.03352
632560.0000   -0.04172
632600.0000    0.07789
632640.0000   -0.18935
632680.0000   -0.03280
632720.0000   -0.22990
632760.0000   -0.27622
632800.0000   -0.47388
632840.0000   -0.34295
632880.0000   -0.11588
632920.0000    0.20219
632960.0000   -0.18197
633000.0000   -0.38584
633040.0000   -0.32966
633080.0000   -0.25820
633120.0000   -0.23106
633160.0000    0.25866
633200.0000    0.33460
633240.0000    0.13760
633280.0000    0.26634
633320.0000    0.23787
633360.0000    0.16909
633400.0000    0.23178
633440.0000    0.30023
633480.0000    0.15798
633520.0000   -0.05851
633560.0000    0.01630
633600.0000   -0.02037
633640.0000    0.02959
633680.0000    0.10305
633720.0000    0.07335
633760.0000    0.08341
633800.0000    0.03670
633840.0000    0.08107
633880.0000    0.19855
633920.0000    0.02606
633960.0000    0.05257
634000.0000    0.08759
634040.0000    0.13901
634080.0000    0.24263
634120.0000    0.18899
634160.0000    0.13097
634200.0000   -0.08458
634240.0000   -0.02277
634280.0000    0.14696
634320.0000    0.32956
634360.0000    0.07191
634400.0000    0.00044
634440.0000    0.12621
634480.0000    0.07068
634520.0000    0.16080
634560.0000   -0.08467
634600.0000   -0.07725
634640.0000    0.17195
634680.0000    0.07914
634720.0000   -0.15288
634760.0000   -0.03222
634800.0000   -0.09488
634840.0000    0.14972
634880.0000    0.18066
634920.0000    0.23678
634960.0000    0.12787
635000.0000    0.16147
635040.0000    0.34875
635080.0000    0.16799
635120.0000    0.44448
635160.0000    0.09618
635200.0000    0.05300
635240.0000   -0.00233
635280.0000   -0.11767
635320.0000   -0.07541
635360.0000    0.01110
635400.0000   -0.11835
635440.0000   -0.34647
635480.0000   -0.19448
635520.0000    0.21741
635560.0000    0.04960
635600.0000   -0.23533
635640.0000    0.01203
635680.0000   -0.12888
635720.0000    0.28123
635760.0000   -0.04602
635800.0000   -0.15396
635840.0000    0.07902
635880.0000   -0.05265
635920.0000   -0.20178
635960.0000    0.04402
636000.0000    0.34019
636040.0000   -0.06259
636080.0000   -0.14499
636120.0000   -0.16573
636160.0000   -0.03462
636200.0000   -0.17425
636240.0000    0.21663
636280.0000    0.09924
636320.0000    0.05254
636360.0000    0.04143
636400.0000   -0.19589
636440.0000   -0.05909
636480.0000   -0.13970
636520.0000    0.31804
636560.0000    0.01010
636600.0000   -0.15136
636640.0000   -0.30624
636680.0000    0.01152
636720.0000   -0.05374
636760.0000   -0.07502
636800.0000    0.00993
636840.0000   -0.16468
636880.0000   -0.17303
636920.0000   -0.11009
636960.0000   -0.37127
637000.0000   -0.41532
637040.0000   -0.05368
637080.0000   -0.08261
637120.0000   -0.04248
637160.0000   -0.18536
637200.0000    0.01461
637240.0000   -0.08895
637280.0000   -0.15037
637320.0000    0.05893
637360.0000   -0.31979
637400.0000   -0.08878
637440.0000   -0.18183
637480.0000    0.11366
637520.0000    0.13226
637560.0000    0.06394
637600.0000    0.08671
637640.0000    0.24572
637680.0000    0.29123
637720.0000    0.19188
637760.0000    0.32256
637800.0000   -0.07770
637840.0000   -0.18228
637880.0000    0.26766
637920.0000   -0.23944
637960.0000   -0.06658
638000.0000   -0.26980
638040.0000   -0.22217
638080.0000   -0.17895
638120.0000   -0.11909
638160.0000    0.11955
638200.0000   -0.27359
638240.0000   -0.11934
638280.0000    0.06276
638320.0000   -0.30131
638360.0000   -0.57461
638400.0000   -0.41110
638440.0000   -0.32199
638480.0000   -0.26789
638520.0000   -0.07072
638560.0000   -0.24503
638600.0000   -0.48189
638640.0000   -0.58421
638680.0000   -0.31489
638720.0000   -0.26498
638760.0000   -0.22194
638800.0000   -0.13226
638840.0000   -0.07634
638880.0000   -0.01993
638920.0000   -0.12913
638960.0000   -0.29644
639000.0000   -0.03193
639040.0000   -0.05159
639080.0000    0.03852
639120.0000   -0.02604
639160.0000   -0.12677
639200.0000   -0.28458
639240.0000   -0.03349
639280.0000    0.01210
639320.0000   -0.19745
639360.0000   -0.18992
639400.0000   -0.04250
639440.0000    0.08383
639480.0000   -0.10710
639520.0000    0.16824
639560.0000    0.29981
639600.0000   -0.02959
639640.0000   -0.13870
639680.0000    0.33157
639720.0000   -0.15721
639760.0000   -0.46506
639800.0000   -0.43331
639840.0000   -0.44444
639880.0000   -0.28983
639920.0000   -0.46688
639960.0000   -0.37751
640000.0000   -0.12795
640040.0000   -0.15307
640080.0000   -0.22317
640120.0000   -0.42195
640160.0000   -0.70391
640200.0000   -0.26353
640240.0000   -0.49326
640280.0000   -0.28160
640320.0000   -0.41001
640360.0000    0.02978
640400.0000    0.25285
640440.0000   -0.29614
640480.0000    0.03603
640520.0000   -0.08476
640560.0000   -0.50677
640600.0000   -0.33547
640640.0000   -0.27840
640680.0000   -0.43912
640720.0000   -0.63199
640760.0000   -0.18378
640800.0000   -0.25307
640840.0000   -0.20438
640880.0000   -0.26575
640920.0000   -0.23263
640960.0000   -0.29051
641000.0000    0.03474
641040.0000   -0.04998
641080.0000    0.08895
641120.0000   -0.02155
641160.0000   -0.11970
641200.0000    0.00486
641240.0000   -0.24364
641280.0000   -0.08979
641320.0000    0.00101
641360.0000   -0.07192
641400.0000   -0.12903
641440.0000   -0.35006
641480.0000   -0.18336
641520.0000   -0.07180
641560.0000   -0.00200
641600.0000   -0.20014
641640.0000   -0.20883
641680.0000   -0.19369
641720.0000   -0.29920
641760.0000   -0.32538
641800.0000   -0.33897
641840.0000   -0.25264
641880.0000   -0.06574
641920.0000    0.20125
641960.0000   -0.14238
642000.0000   -0.07826
642040.0000   -0.01680
642080.0000    0.01252
642120.0000   -0.06656
642160.0000   -0.02204
642200.0000   -0.27541
642240.0000   -0.07316
642280.0000   -0.16106
642320.0000   -0.07695
642360.0000   -0.10663
642400.0000   -0.38629
642440.0000   -0.20007
642480.0000   -0.18712
642520.0000   -0.12731
642560.0000    0.23121
642600.0000    0.02788
642640.0000   -0.21982
642680.0000   -0.11852
642720.0000   -0.14634
642760.0000   -0.26773
642800.0000   -0.17931
642840.0000   -0.34640
642880.0000   -0.53265
642920.0000   -0.47580
642960.0000   -0.28370
643000.0000   -0.56932
643040.0000   -0.21637
643080.0000   -0.37518
643120.0000   -0.36546
643160.0000   -0.21916
643200.0000   -0.12719
643240.0000   -0.12181
643280.0000   -0.03320
643320.0000   -0.08184
643360.0000   -0.31899
643400.0000    0.20539
643440.0000    0.05941
643480.0000   -0.04065
643520.0000    0.13110
643560.0000    0.14374
643600.0000   -0.03968
643640.0000    0.02941
643680.0000   -0.44938
643720.0000   -0.49603
643760.0000   -0.21250
643800.0000    0.15835
643840.0000    0.10523
643880.0000    0.11625
643920.0000    0.02560
643960.0000    0.11636
644000.0000    0.01143
644040.0000   -0.03857
644080.0000   -0.12070
644120.0000    0.03708
644160.0000    0.29467
644200.0000    0.16236
644240.0000    0.03913
644280.0000    0.52018
644320.0000    0.43416
644360.0000    0.11874
644400.0000    0.55184
644440.0000   -0.22211
644480.0000    0.01591
644520.0000   -0.17899
644560.0000   -0.01969
644600.0000   -0.08659
644640.0000    0.06957
644680.0000    0.03155
644720.0000   -0.02552
644760.0000   -0.32855
644800.0000   -0.25925
644840.0000   -0.59241
644880.0000   -0.19116
644920.0000   -0.17371
644960.0000   -0.08030
645000.0000    0.08680
645040.0000   -0.27382
645080.0000   -0.18664
645120.0000   -0.06288
645160.0000   -0.21878
645200.0000   -0.08420
645240.0000   -0.26444
645280.0000    0.00737
645320.0000   -0.09072
645360.0000   -0.09628
645400.0000    0.07327
645440.0000   -0.05643
645480.0000    0.04853
645520.0000   -0.11310
645560.0000    0.21932
645600.0000   -0.11260
645640.0000    0.05295
645680.0000   -0.32014
645720.0000    0.12612
645760.0000   -0.26711
645800.0000   -0.20073
645840.0000   -0.27366
645880.0000   -0.12212
645920.0000   -0.16843
645960.0000   -0.07627
646000.0000   -0.17033
646040.0000    0.00108
646080.0000   -0.11219
646120.0000   -0.61523
646160.0000    0.04713
646200.0000   -0.23067
646240.0000   -0.22865
646280.0000    0.02454
646320.0000   -0.24392
646360.0000   -0.27448
646400.0000   -0.27935
646440.0000    0.06109
646480.0000   -0.02993
646520.0000   -0.02168
646560.0000   -0.02311
646600.0000   -0.11838
646640.0000    0.17757
646680.0000    0.31283
646720.0000    0.21820
646760.0000    0.20645
646800.0000    0.18969
646840.0000    0.16203
646880.0000    0.10131
646920.0000    0.16512
646960.0000   -0.26837
647000.0000   -0.38641
647040.0000   -0.41859
647080.0000   -0.06106
647120.0000   -0.40746
647160.0000   -0.09640
647200.0000   -0.04638
647240.0000    0.00607
647280.0000   -0.42143
647320.0000    0.07347
647360.0000   -0.14817
647400.0000   -0.61760
647440.0000   -0.07295
647480.0000   -0.31508
647520.0000   -0.24017
647560.0000   -0.62707
647600.0000   -0.25704
647640.0000   -0.24625
647680.0000   -0.65088
647720.0000   -0.35009
647760.0000   -0.44981
647800.0000   -0.24160
647840.0000   -0.33511
647880.0000    0.04610
647920.0000   -0.21329
647960.0000    0.09476
648000.0000   -0.05425
648040.0000    0.32857
648080.0000   -0.56284
648120.0000   -0.12313
648160.0000   -0.05070
648200.0000    0.15996
648240.0000   -0.01526
648280.0000   -0.19783
648320.0000    0.01570
648360.0000   -0.58000
648400.0000   -0.30190
648440.0000   -0.35584
648480.0000   -0.37519
648520.0000   -0.29456
648560.0000   -0.32292
648600.0000   -0.30089
648640.0000   -0.16134
648680.0000   -0.07434
648720.0000   -0.14731
648760.0000    0.02941
648800.0000    0.09232
648840.0000   -0.33292
648880.0000   -0.44719
648920.0000   -0.29164
648960.0000   -0.36192
649000.0000   -0.14440
649040.0000   -0.27536
649080.0000   -0.18017
649120.0000   -0.19051
649160.0000    0.22136
649200.0000   -0.08416
649240.0000   -0.04394
649280.0000   -0.01843
649320.0000    0.18651
649360.0000    0.12249
649400.0000    0.23263
649440.0000    0.10913
649480.0000    0.13270
649520.0000    0.22844
649560.0000    0.15222
649600.0000    0.04660
649640.0000   -0.02036
649680.0000    0.24655
649720.0000    0.23810
649760.0000    0.31299
649800.0000   -0.22054
649840.0000    0.07431
649880.0000    0.16952
649920.0000    0.06997
649960.0000    0.06525
650000.0000    0.16644
650040.0000    0.09800
650080.0000    0.20867
650120.0000    0.11732
650160.0000   -0.15854
650200.0000   -0.15198
650240.0000    0.01622
650280.0000   -0.07915
650320.0000    0.07792
650360.0000   -0.15037
650400.0000    0.08919
650440.0000   -0.02383
650480.0000    0.12310
650520.0000    0.14345
650560.0000   -0.03614
650600.0000   -0.21256
650640.0000   -0.08265
650680.0000    0.18098
650720.0000    0.11600
650760.0000    0.07717
650800.0000    0.01556
650840.0000    0.11925
650880.0000    0.29669
650920.0000   -0.03364
650960.0000   -0.15126
651000.0000    0.10870
651040.0000    0.22659
651080.0000    0.00585
651120.0000    0.01539
651160.0000    0.04621
651200.0000    0.21865
651240.0000    0.13360
651280.0000    0.17136
651320.0000    0.27515
651360.0000    0.14706
651400.0000    0.10185
651440.0000    0.18933
651480.0000   -0.26062
651520.0000   -0.07847
651560.0000   -0.05161
651600.0000    0.10628
651640.0000    0.11773
651680.0000    0.28776
651720.0000    0.19036
651760.0000    0.01343
651800.0000    0.07298
651840.0000   -0.33487
651880.0000    0.05417
651920.0000   -0.11391
651960.0000   -0.05753
652000.0000    0.24947
652040.0000    0.04804
652080.0000    0.30579
652120.0000    0.00714
652160.0000    0.22108
652200.0000    0.24385
652240.0000    0.10457
652280.0000    0.33469
652320.0000    0.07957
652360.0000    0.04201
652400.0000    0.02313
652440.0000    0.15037
652480.0000    0.20936
652520.0000    0.10301
652560.0000    0.06092
652600.0000    0.20442
652640.0000    0.09879
652680.0000    0.34703
652720.0000    0.19317
652760.0000    0.18637
652800.0000    0.10907
652840.0000    0.13934
652880.0000    0.29518
652920.0000    0.08667
652960.0000    0.14085
653000.0000    0.28713
653040.0000    0.04986
653080.0000    0.13968
653120.0000    0.25200
653160.0000    0.02157
653200.0000   -0.02723
653240.0000    0.30757
653280.0000    0.29833
653320.0000    0.46194
653360.0000    0.15709
653400.0000    0.17136
653440.0000    0.35994
653480.0000    0.05583
653520.0000   -0.20385
653560.0000    0.00092
653600.0000    0.36998
653640.0000   -0.01630
653680.0000    0.25492
653720.0000    0.23260
653760.0000    0.13349
653800.0000    0.34235
653840.0000    0.04286
653880.0000    0.45244
653920.0000    0.14634
653960.0000    0.13198
654000.0000    0.32925
654040.0000    0.20029
654080.0000    0.02464
654120.0000    0.00592
654160.0000    0.04432
654200.0000    0.09874
654240.0000    0.30245
654280.0000   -0.01527
654320.0000    0.07933
654360.0000   -0.06831
654400.0000   -0.02303
654440.0000    0.04255
654480.0000   -0.02867
654520.0000    0.12318
654560.0000    0.00196
654600.0000   -0.21511
654640.0000   -0.08073
654680.0000    0.01809
654720.0000    0.26417
654760.0000    0.23970
654800.0000    0.18647
654840.0000    0.25928
654880.0000   -0.12592
654920.0000    0.26661
654960.0000    0.08052
655000.0000   -0.41552
655040.0000   -0.30605
655080.0000    0.06621
655120.0000   -0.49292
655160.0000   -0.11078
655200.0000    0.27605
655240.0000   -0.19563
655280.0000   -0.29125
655320.0000   -0.24075
655360.0000    0.01579
655400.0000   -0.32593
655440.0000    0.03562
655480.0000   -0.16664
655520.0000   -0.35892
655560.0000   -0.01507
655600.0000   -0.00509
655640.0000   -0.06896
655680.0000   -0.14900
655720.0000    0.04562
655760.0000    0.19898
655800.0000    0.15012
655840.0000    0.15966
655880.0000    0.02007
655920.0000    0.02560
655960.0000   -0.22775
656000.0000    0.07477
656040.0000   -0.06088
656080.0000   -0.08511
656120.0000   -0.01174
656160.0000   -0.00151
656200.0000    0.19924
656240.0000    0.28324
656280.0000    0.16461
656320.0000   -0.03260
656360.0000   -0.04252
656400.0000    0.12777
656440.0000    0.06291
656480.0000   -0.08452
656520.0000   -0.22845
656560.0000   -0.24504
656600.0000   -0.51770
656640.0000   -0.33634
656680.0000    0.24927
656720.0000    0.15792
656760.0000    0.04676
656800.0000    0.06062
656840.0000    0.10865
656880.0000   -0.42754
656920.0000   -0.31777
656960.0000   -0.44695
657000.0000   -0.26576
657040.0000   -0.30912
657080.0000   -0.28939
657120.0000    0.04585
657160.0000    0.11867
657200.0000    0.36142
657240.0000    0.38532
657280.0000    0.06855
657320.0000    0.06504
657360.0000    0.10194
657400.0000    0.05470
657440.0000   -0.09979
657480.0000    0.01264
657520.0000    0.34643
657560.0000   -0.03580
657600.0000    0.21205
657640.0000    0.05204
657680.0000    0.28443
657720.0000    0.35601
657760.0000    0.28083
657800.0000    0.53202
657840.0000    0.30429
657880.0000    0.38219
657920.0000    0.41929
657960.0000    0.22487
658000.0000   -0.09072
658040.0000    0.11813
658080.0000   -0.05359
658120.0000   -0.14198
658160.0000   -0.12072
658200.0000   -0.19479
658240.0000    0.00252
658280.0000    0.43645
658320.0000    0.24864
658360.0000    0.00336
658400.0000    0.24177
658440.0000    0.14459
658480.0000    0.23569
658520.0000    0.22877
658560.0000    0.20143
658600.0000    0.20449
658640.0000    0.01371
658680.0000    0.06392
658720.0000    0.11602
658760.0000    0.30882
658800.0000    0.31749
658840.0000    0.03135
658880.0000    0.07428
658920.0000    0.05287
658960.0000    0.02675
659000.0000   -0.08827
659040.0000    0.16486
659080.0000    0.14982
659120.0000    0.11485
659160.0000    0.27243
659200.0000    0.18241
659240.0000    0.27205
659280.0000    0.11932
659320.0000    0.02110
659360.0000    0.04999
659400.0000    0.23528
659440.0000   -0.11048
659480.0000    0.09485
659520.0000   -0.02519
659560.0000   -0.12019
659600.0000    0.01245
659640.0000   -0.14575
659680.0000    0.11673
659720.0000   -0.32375
659760.0000   -0.07663
659800.0000   -0.11615
659840.0000   -0.13132
659880.0000   -0.24054
659920.0000   -0.10668
659960.0000   -0.08011
660000.0000   -0.25285
660040.0000   -0.05921
660080.0000   -0.18141
660120.0000   -0.03148
660160.0000   -0.10012
660200.0000   -0.03923
660240.0000    0.28563
660280.0000   -0.02788
660320.0000   -0.19868
660360.0000    0.38837
660400.0000    0.12893
660440.0000    0.06515
660480.0000   -0.03839
660520.0000    0.15683
660560.0000   -0.05436
660600.0000    0.18102
660640.0000    0.00896
660680.0000    0.16806
660720.0000    0.14308
660760.0000    0.11111
660800.0000    0.35766
660840.0000    0.45934
660880.0000    0.31871
660920.0000    0.24814
660960.0000    0.19493
661000.0000   -0.19399
661040.0000    0.22260
661080.0000    0.03724
661120.0000    0.04440
661160.0000   -0.05445
661200.0000    0.32098
661240.0000    0.33422
661280.0000    0.39904
661320.0000    0.48631
661360.0000    0.24575
661400.0000    0.53848
661440.0000    0.24807
661480.0000    0.16065
661520.0000    0.15073
661560.0000    0.26123
661600.0000    0.29960
661640.0000    0.35918
661680.0000    0.47685
661720.0000    0.35662
661760.0000    0.29861
661800.0000    0.22228
661840.0000    0.19596
661880.0000    0.19187
661920.0000    0.25981
661960.0000    0.16934
662000.0000    0.33658
662040.0000    0.33651
662080.0000    0.22801
662120.0000    0.41876
662160.0000    0.44388
662200.0000    0.29491
662240.0000    0.51730
662280.0000    0.35820
662320.0000    0.29810
662360.0000    0.35062
662400.0000    0.19275
662440.0000    0.28689
662480.0000    0.42805
662520.0000    0.04986
662560.0000    0.29119
662600.0000    0.48179
662640.0000    0.40218
662680.0000    0.04778
662720.0000    0.35985
662760.0000    0.50018
662800.0000    0.55094
662840.0000    0.05020
662880.0000    0.21407
662920.0000    0.24445
662960.0000    0.19643
663000.0000    0.34437
663040.0000    0.37885
663080.0000    0.14142
663120.0000    0.14411
663160.0000    0.45733
663200.0000    0.56813
663240.0000    0.68250
663280.0000    0.64531
663320.0000    0.33777
663360.0000    0.58713
663400.0000    0.26437
663440.0000    0.59084
663480.0000    0.15720
663520.0000    0.47210
663560.0000    0.25558
663600.0000    0.37875
663640.0000    0.32440
663680.0000    0.43645
663720.0000    0.53700
663760.0000    0.35371
663800.0000    0.22121
663840.0000    0.51087
663880.0000    0.39967
663920.0000    0.42079
663960.0000    0.40582
664000.0000    0.41047
664040.0000    0.44955
664080.0000    0.51556
664120.0000    0.33361
664160.0000    0.42663
664200.0000    0.52999
664240.0000    0.11249
664280.0000    0.16510
664320.0000    0.21677
664360.0000    0.30638
664400.0000    0.24224
664440.0000    0.15241
664480.0000    0.34271
664520.0000    0.07442
664560.0000    0.26367
664600.0000    0.09487
664640.0000    0.07398
664680.0000    0.15155
664720.0000    0.23988
664760.0000    0.15421
664800.0000    0.08637
664840.0000   -0.04075
664880.0000    0.08198
664920.0000    0.18479
664960.0000    0.33301
665000.0000    0.02459
665040.0000    0.37523
665080.0000    0.16887
665120.0000    0.38033
665160.0000    0.13680
665200.0000    0.17299
665240.0000    0.26113
665280.0000    0.35093
665320.0000    0.31994
665360.0000    0.40232
665400.0000    0.37225
665440.0000    0.31449
665480.0000    0.07125
665520.0000    0.20434
665560.0000    0.05349
665600.0000   -0.11623
665640.0000    0.00789
665680.0000   -0.05791
665720.0000   -0.16808
665760.0000   -0.12884
665800.0000    0.02956
665840.0000   -0.25175
665880.0000    0.22321
665920.0000    0.19530
665960.0000   -0.19667
666000.0000   -0.27440
666040.0000   -0.03836
666080.0000   -0.29957
666120.0000   -0.06997
666160.0000   -0.31493
666200.0000   -0.17267
666240.0000   -0.04273
666280.0000   -0.25384
666320.0000   -0.02592
666360.0000   -0.03663
666400.0000   -0.23586
666440.0000   -0.43794
666480.0000   -0.31830
666520.0000   -0.26635
666560.0000   -0.16029
666600.0000   -0.23702
666640.0000   -0.21852
666680.0000   -0.13985
666720.0000   -0.33547
666760.0000   -0.35048
666800.0000   -0.39165
666840.0000   -0.33450
666880.0000   -0.34185
666920.0000   -0.21545
666960.0000   -0.32288
667000.0000   -0.21739
667040.0000   -0.36965
667080.0000   -0.29240
667120.0000   -0.34295
667160.0000   -0.45377
667200.0000   -0.39017
667240.0000   -0.45786
667280.0000   -0.12519
667320.0000   -0.29545
667360.0000   -0.16442
667400.0000   -0.36680
667440.0000   -0.14420
667480.0000   -0.37969
667520.0000   -0.19111
667560.0000   -0.09649
667600.0000   -0.23878
667640.0000   -0.33715
667680.0000   -0.13803
667720.0000   -0.18159
667760.0000   -0.15432
667800.0000    0.20685
667840.0000    0.17799
667880.0000   -0.09390
667920.0000    0.16846
667960.0000    0.02709
668000.0000    0.14131
668040.0000    0.00848
668080.0000    0.13122
668120.0000    0.13487
668160.0000    0.06539
668200.0000    0.00787
668240.0000   -0.00843
668280.0000   -0.07472
668320.0000    0.17607
668360.0000    0.00187
668400.0000    0.08635
668440.0000    0.00864
668480.0000   -0.13247
668520.0000    0.38716
668560.0000    0.26751
668600.0000    0.18021
668640.0000    0.10396
668680.0000    0.11893
668720.0000    0.23941
668760.0000    0.36655
668800.0000    0.38111
668840.0000    0.49604
668880.0000    0.63295
668920.0000    0.69159
668960.0000    0.55788
669000.0000    0.61329
669040.0000    0.41547
669080.0000    0.47066
669120.0000    0.34929
669160.0000    0.35955
669200.0000    0.38290
669240.0000    0.51797
669280.0000    0.50235
669320.0000    0.57434
669360.0000    0.32527
669400.0000    0.36999
669440.0000    0.69368
669480.0000    0.45314
669520.0000    0.56550
669560.0000    0.66698
669600.0000    0.58585
669640.0000    0.63955
669680.0000    0.46633
669720.0000    0.62245
669760.0000    0.47542
669800.0000    0.55357
669840.0000    0.53569
669880.0000    0.57938
669920.0000    0.53875
669960.0000    0.57684
670000.0000    0.60122
670040.0000    0.32475
670080.0000    0.63636
670120.0000    0.48100
670160.0000    0.50011
670200.0000    0.53145
670240.0000    0.15231
670280.0000    0.39572
670320.0000    0.40969
670360.0000    0.50199
670400.0000    0.51013
670440.0000    0.57013
670480.0000    0.52285
670520.0000    0.27858
670560.0000    0.44552
670600.0000    0.69321
670640.0000    0.57173
670680.0000    0.54360
670720.0000    0.57964
670760.0000    0.50502
670800.0000    0.53043
670840.0000    0.55353
670880.0000    0.65733
670920.0000    0.43600
670960.0000    0.56686
671000.0000    0.50109
671040.0000    0.64623
671080.0000    0.48312
671120.0000    0.35744
671160.0000    0.24759
671200.0000    0.41081
671240.0000    0.44952
671280.0000    0.46577
671320.0000    0.53445
671360.0000    0.56650
671400.0000    0.39062
671440.0000    0.52360
671480.0000    0.53362
671520.0000    0.43726
671560.0000    0.46035
671600.0000    0.49936
671640.0000    0.62359
671680.0000    0.34622
671720.0000    0.42297
671760.0000    0.59760
671800.0000    0.53960
671840.0000    0.50002
671880.0000    0.38863
671920.0000    0.49072
671960.0000    0.54397
672000.0000    0.37226
672040.0000    0.53205
672080.0000    0.56767
672120.0000    0.56352
672160.0000    0.47052
672200.0000    0.27841
672240.0000    0.72435
672280.0000    0.37437
672320.0000    0.25514
672360.0000    0.29798
672400.0000    0.32359
672440.0000    0.23190
672480.0000    0.44253
672520.0000    0.51491
672560.0000    0.29424
672600.0000    0.31003
672640.0000    0.29634
672680.0000    0.38856
672720.0000    0.16203
672760.0000    0.12145
672800.0000   -0.25206
672840.0000    0.41400
672880.0000    0.18308
672920.0000    0.25109
672960.0000   -0.19082
673000.0000    0.11597
673040.0000    0.34863
673080.0000    0.23288
673120.0000    0.28637
673160.0000    0.18398
673200.0000    0.41099
673240.0000    0.04928
673280.0000    0.37175
673320.0000    0.23066
673360.0000    0.39521
673400.0000    0.36107
673440.0000    0.46581
673480.0000    0.09191
673520.0000    0.50954
673560.0000    0.16345
673600.0000    0.44830
673640.0000    0.15589
673680.0000    0.34713
673720.0000    0.37965
673760.0000    0.35575
673800.0000    0.59882
673840.0000    0.44542
673880.0000    0.33319
673920.0000    0.02190
673960.0000    0.51274
674000.0000    0.42284
674040.0000    0.09318
674080.0000    0.39490
674120.0000    0.17190
674160.0000    0.40678
674200.0000    0.26657
674240.0000    0.14864
674280.0000    0.32303
674320.0000    0.00145
674360.0000    0.42338
674400.0000    0.49257
674440.0000    0.20796
674480.0000    0.31337
674520.0000    0.37648
674560.0000    0.33095
674600.0000    0.18360
674640.0000    0.43234
674680.0000    0.40780
674720.0000    0.21032
674760.0000    0.36984
674800.0000    0.44166
674840.0000    0.30872
674880.0000    0.14292
674920.0000    0.30187
674960.0000   -0.07402
675000.0000    0.34875
675040.0000    0.44498
675080.0000    0.45911
675120.0000    0.39770
675160.0000    0.49498
675200.0000    0.58190
675240.0000    0.38727
675280.0000    0.40562
675320.0000    0.40045
675360.0000    0.31523
675400.0000    0.49367
675440.0000    0.21577
675480.0000    0.66516
675520.0000    0.29269
675560.0000    0.41500
675600.0000    0.32235
675640.0000    0.40352
675680.0000    0.58785
675720.0000    0.61735
675760.0000    0.26982
675800.0000    0.11736
675840.0000    0.22185
675880.0000    0.61581
675920.0000    0.51191
675960.0000    0.67682
676000.0000    0.43202
676040.0000    0.52884
676080.0000    0.43254
676120.0000    0.25028
676160.0000    0.48106
676200.0000    0.55108
676240.0000    0.30962
676280.0000    0.45893
676320.0000    0.52706
676360.0000    0.49846
676400.0000    0.57057
676440.0000    0.43023
676480.0000    0.28358
676520.0000    0.37246
676560.0000    0.52416
676600.0000    0.31572
676640.0000    0.36822
676680.0000    0.32865
676720.0000    0.50627
676760.0000    0.08640
676800.0000    0.18244
676840.0000    0.35987
676880.0000    0.25414
676920.0000    0.40574
676960.0000    0.46633
677000.0000    0.61046
677040.0000    0.26865
677080.0000    0.45123
677120.0000    0.51790
677160.0000    0.17918
677200.0000    0.54580
677240.0000    0.44803
677280.0000    0.53275
677320.0000    0.31743
677360.0000    0.19680
677400.0000    0.07263
677440.0000    0.37506
677480.0000    0.19679
677520.0000    0.38397
677560.0000    0.41437
677600.0000    0.29948
677640.0000    0.13887
677680.0000    0.40249
677720.0000    0.36715
677760.0000    0.30113
677800.0000    0.23547
677840.0000    0.25517
677880.0000    0.36239
677920.0000    0.34932
677960.0000    0.41736
678000.0000    0.50481
678040.0000    0.34656
678080.0000    0.19089
678120.0000    0.59022
678160.0000    0.45714
678200.0000    0.52600
678240.0000    0.39500
678280.0000    0.35526
678320.0000    0.16684
678360.0000    0.45534
678400.0000    0.41635
678440.0000    0.50524
678480.0000    0.40823
678520.0000    0.49492
678560.0000    0.43860
678600.0000    0.45545
678640.0000    0.44985
678680.0000    0.42343
678720.0000    0.60658
678760.0000    0.39563
678800.0000    0.45069
678840.0000    0.53141
678880.0000    0.54410
678920.0000    0.45494
678960.0000    0.72218
679000.0000    0.18963
679040.0000    0.39405
679080.0000    0.46496
679120.0000    0.52524
679160.0000    0.45238
679200.0000    0.48704
679240.0000    0.37650
679280.0000    0.32425
679320.0000    0.45476
679360.0000    0.32198
679400.0000    0.79918
679440.0000    0.57405
679480.0000    0.64869
679520.0000    0.52147
679560.0000    0.21522
679600.0000    0.09252
679640.0000    0.45275
679680.0000    0.59728
679720.0000    0.40532
679760.0000    0.42551
679800.0000    0.43027
679840.0000    0.44187
679880.0000    0.34798
679920.0000    0.32896
679960.0000    0.16266
680000.0000    0.23016
680040.0000    0.52854
680080.0000    0.54771
680120.0000    0.30060
680160.0000    0.27020
680200.0000    0.43833
680240.0000    0.14458
680280.0000   -0.14738
680320.0000    0.19493
680360.0000    0.40147
680400.0000    0.39965
680440.0000    0.27773
680480.0000    0.37587
680520.0000    0.63463
680560.0000    0.49684
680600.0000    0.53552
680640.0000    0.19371
680680.0000    0.61904
680720.0000    0.49634
680760.0000    0.67291
680800.0000    0.50567
680840.0000    0.50964
680880.0000    0.45508
680920.0000    0.70073
680960.0000    0.17995
681000.0000    0.36988
681040.0000    0.13443
681080.0000    0.28989
681120.0000    0.51908
681160.0000    0.55140
681200.0000    0.33438
681240.0000    0.61672
681280.0000    0.61023
681320.0000    0.53947
681360.0000    0.59779
681400.0000    0.37652
681440.0000    0.48797
681480.0000    0.24496
681520.0000    0.59093
681560.0000    0.39665
681600.0000    0.47783
681640.0000    0.47306
681680.0000    0.53648
681720.0000    0.56972
681760.0000    0.20365
681800.0000    0.42393
681840.0000    0.23797
681880.0000    0.20567
681920.0000    0.62252
681960.0000    0.24331
682000.0000    0.52217
682040.0000    0.42742
682080.0000    0.65334
682120.0000    0.44788
682160.0000    0.49213
682200.0000    0.47172
682240.0000    0.40848
682280.0000    0.44716
682320.0000    0.52916
682360.0000    0.30357
682400.0000    0.32461
682440.0000    0.46701
682480.0000    0.51393
682520.0000    0.58018
682560.0000    0.32082
682600.0000    0.08404
682640.0000    0.44378
682680.0000    0.38252
682720.0000    0.41430
682760.0000    0.60276
682800.0000    0.40171
682840.0000    0.43251
682880.0000    0.57390
682920.0000    0.35905
682960.0000    0.38625
683000.0000    0.43408
683040.0000    0.46574
683080.0000    0.45832
683120.0000    0.20200
683160.0000    0.44351
683200.0000    0.43822
683240.0000    0.32721
683280.0000    0.59747
683320.0000    0.44860
683360.0000    0.40400
683400.0000    0.42751
683440.0000    0.23202
683480.0000    0.48819
683520.0000    0.41989
683560.0000    0.38921
683600.0000    0.50983
683640.0000    0.52364
683680.0000    0.41550
683720.0000    0.53387
683760.0000    0.40929
683800.0000    0.31531
683840.0000    0.48251
683880.0000    0.35922
683920.0000    0.19894
683960.0000    0.50147
684000.0000    0.44411
684040.0000    0.45404
684080.0000    0.34676
684120.0000    0.36342
684160.0000    0.43765
684200.0000    0.69102
684240.0000    0.50262
684280.0000    0.23522
684320.0000    0.24224
684360.0000    0.23847
684400.0000   -0.14186
684440.0000    0.43176
684480.0000    0.32792
684520.0000   -0.07848
684560.0000    0.05723
684600.0000    0.49041
684640.0000    0.39852
684680.0000    0.30142
684720.0000    0.07889
684760.0000    0.10525
684800.0000    0.07027
684840.0000    0.21857
684880.0000    0.24888
684920.0000    0.38873
684960.0000    0.14100
685000.0000    0.28414
685040.0000    0.64884
685080.0000    0.51080
685120.0000    0.51672
685160.0000    0.26991
685200.0000    0.18118
685240.0000    0.29477
685280.0000    0.32322
685320.0000    0.08765
685360.0000    0.24956
685400.0000    0.54595
685440.0000    0.31590
685480.0000    0.19702
685520.0000    0.24607
685560.0000    0.33931
685600.0000    0.21530
685640.0000    0.52769
685680.0000    0.37815
685720.0000    0.32401
685760.0000    0.23672
685800.0000    0.46259
685840.0000    0.26391
685880.0000    0.20849
685920.0000    0.16414
685960.0000    0.20096
686000.0000    0.35530
686040.0000    0.47465
686080.0000    0.41156
686120.0000    0.40387
686160.0000    0.26312
686200.0000    0.40944
686240.0000    0.29728
686280.0000    0.27558
686320.0000    0.21819
686360.0000    0.21172
686400.0000    0.37180
686440.0000    0.63551
686480.0000    0.29362
686520.0000    0.49789
686560.0000    0.41325
686600.0000    0.24128
686640.0000    0.46062
686680.0000    0.36706
686720.0000    0.17225
686760.0000    0.18465
686800.0000    0.32637
686840.0000    0.27882
686880.0000    0.25054
686920.0000    0.15150
686960.0000    0.38303
687000.0000    0.41270
687040.0000    0.60623
687080.0000    0.53939
687120.0000    0.20376
687160.0000    0.32698
687200.0000    0.32632
687240.0000    0.20346
687280.0000    0.30161
687320.0000    0.33819
687360.0000    0.41490
687400.0000    0.30051
687440.0000    0.56474
687480.0000    0.22734
687520.0000    0.39263
687560.0000    0.45820
687600.0000    0.18853
687640.0000    0.20397
687680.0000   -0.10572
687720.0000    0.17817
687760.0000    0.32519
687800.0000   -0.01919
687840.0000   -0.14288
687880.0000    0.20626
687920.0000    0.42425
687960.0000    0.13427
688000.0000    0.24987
688040.0000   -0.33129
688080.0000    0.22724
688120.0000    0.02143
688160.0000   -0.00772
688200.0000    0.08633
688240.0000    0.01750
688280.0000   -0.17260
688320.0000   -0.10631
688360.0000   -0.01119
688400.0000    0.23486
688440.0000    0.07124
688480.0000   -0.10651
688520.0000    0.20964
688560.0000   -0.04307
688600.0000    0.15347
688640.0000   -0.24154
688680.0000   -0.22777
688720.0000   -0.30522
688760.0000    0.03350
688800.0000   -0.27478
688840.0000   -0.04485
688880.0000    0.30112
688920.0000    0.21465
688960.0000    0.39156
689000.0000    0.19242
689040.0000    0.38332
689080.0000    0.37444
689120.0000    0.14008
689160.0000    0.45661
689200.0000    0.26258
689240.0000    0.21739
689280.0000    0.27219
689320.0000    0.26984
689360.0000    0.32033
689400.0000    0.37844
689440.0000    0.26671
689480.0000    0.35262
689520.0000    0.28426
689560.0000    0.33755
689600.0000    0.54960
689640.0000    0.21969
689680.0000    0.21898
689720.0000    0.42521
689760.0000    0.52209
689800.0000    0.44397
689840.0000    0.49207
689880.0000    0.06259
689920.0000    0.33572
689960.0000    0.44334
690000.0000    0.25837
690040.0000    0.41614
690080.0000    0.45705
690120.0000    0.39771
690160.0000    0.26176
690200.0000    0.19560
690240.0000    0.35383
690280.0000    0.32325
690320.0000    0.31735
690360.0000    0.25740
690400.0000    0.36111
690440.0000    0.35034
690480.0000    0.23968
690520.0000    0.24482
690560.0000    0.27315
690600.0000    0.16586
690640.0000    0.13149
690680.0000    0.11663
690720.0000    0.29727
690760.0000    0.31467
690800.0000    0.34007
690840.0000    0.27967
690880.0000    0.30079
690920.0000    0.25274
690960.0000    0.12489
691000.0000   -0.26429
691040.0000    0.27058
691080.0000    0.15887
691120.0000    0.16308
691160.0000    0.18542
691200.0000    0.09483
691240.0000    0.30403
691280.0000    0.40264
691320.0000    0.42224
691360.0000    0.35189
691400.0000    0.38331
691440.0000    0.34543
691480.0000    0.13789
691520.0000    0.52340
691560.0000    0.22151
691600.0000    0.36507
691640.0000    0.18993
691680.0000    0.23714
691720.0000    0.06018
691760.0000    0.27115
691800.0000    0.54357
691840.0000    0.36802
691880.0000    0.34479
691920.0000    0.15852
691960.0000    0.23624
692000.0000    0.27142
692040.0000    0.44795
692080.0000    0.36691
692120.0000    0.53304
692160.0000    0.18422
692200.0000   -0.05056
692240.0000    0.01108
692280.0000    0.17659
692320.0000    0.19839
692360.0000    0.52247
692400.0000    0.57620
692440.0000    0.19199
692480.0000    0.36993
692520.0000    0.14756
692560.0000    0.59573
692600.0000    0.45823
692640.0000    0.49896
692680.0000    0.47830
692720.0000    0.45388
692760.0000    0.34075
692800.0000    0.40601
692840.0000    0.42685
692880.0000    0.25173
692920.0000    0.48492
692960.0000    0.53046
693000.0000    0.22421
693040.0000    0.35176
693080.0000    0.42720
693120.0000    0.39955
693160.0000    0.41736
693200.0000    0.56586
693240.0000    0.46093
693280.0000    0.06479
693320.0000    0.33815
693360.0000    0.43043
693400.0000    0.07002
693440.0000   -0.06873
693480.0000    0.19574
693520.0000    0.14281
693560.0000    0.22673
693600.0000    0.15023
693640.0000    0.09099
693680.0000    0.04777
693720.0000    0.10267
693760.0000    0.31864
693800.0000    0.15406
693840.0000    0.25931
693880.0000    0.21275
693920.0000    0.59522
693960.0000    0.48198
694000.0000    0.16566
694040.0000    0.31844
694080.0000    0.22773
694120.0000   -0.20312
694160.0000   -0.57488
694200.0000   -0.30429
694240.0000   -0.29067
694280.0000   -0.04378
694320.0000   -0.31283
694360.0000   -0.30827
694400.0000    0.12665
694440.0000   -0.11822
694480.0000   -0.17099
694520.0000   -0.08864
694560.0000    0.03888
694600.0000    0.02956
694640.0000   -0.24795
694680.0000    0.23680
694720.0000    0.04349
694760.0000    0.14127
694800.0000    0.05968
694840.0000   -0.18226
694880.0000   -0.17357
694920.0000   -0.26650
694960.0000    0.08661
695000.0000    0.13941
695040.0000   -0.05847
695080.0000   -0.04746
695120.0000    0.04616
695160.0000    0.31705
695200.0000    0.71105
695240.0000    0.40204
695280.0000   -0.10227
695320.0000    0.33586
695360.0000    0.09624
695400.0000    0.02362
695440.0000    0.33647
695480.0000    0.30047
695520.0000    0.13674
695560.0000    0.15428
695600.0000    0.20971
695640.0000    0.17338
695680.0000    0.19463
695720.0000    0.40598
695760.0000    0.38734
695800.0000    0.31791
695840.0000    0.53936
695880.0000    0.27992
695920.0000    0.40301
695960.0000    0.20413
696000.0000    0.38121
696040.0000    0.33391
696080.0000   -0.07250
696120.0000   -0.05760
696160.0000   -0.28994
696200.0000   -0.11483
696240.0000    0.06869
696280.0000    0.01960
696320.0000   -0.14318
696360.0000   -0.16257
696400.0000   -0.18255
696440.0000   -0.22830
696480.0000    0.02460
696520.0000    0.13478
696560.0000    0.06664
696600.0000    0.41017
696640.0000    0.18286
696680.0000    0.12994
696720.0000   -0.14638
696760.0000    0.04786
696800.0000   -0.03492
696840.0000    0.09407
696880.0000    0.07313
696920.0000    0.09105
696960.0000   -0.04639
697000.0000    0.07326
697040.0000    0.00509
697080.0000    0.18911
697120.0000   -0.15170
697160.0000    0.30837
697200.0000    0.00237
697240.0000   -0.05302
697280.0000    0.17102
697320.0000    0.12675
697360.0000    0.14432
697400.0000    0.16519
697440.0000   -0.15651
697480.0000    0.10943
697520.0000    0.09742
697560.0000    0.30259
697600.0000    0.39920
697640.0000    0.21447
697680.0000    0.17293
697720.0000    0.15189
697760.0000    0.18209
697800.0000    0.25984
697840.0000    0.18092
697880.0000   -0.04833
697920.0000    0.24521
697960.0000    0.08678
698000.0000    0.07850
698040.0000    0.36183
698080.0000   -0.11125
698120.0000   -0.07413
698160.0000   -0.16552
698200.0000    0.08220
698240.0000    0.12219
698280.0000    0.06796
698320.0000   -0.19111
698360.0000    0.01861
698400.0000   -0.31416
698440.0000   -0.10587
698480.0000   -0.46327
698520.0000   -0.41366
698560.0000   -0.36616
698600.0000   -0.31814
698640.0000   -0.07326
698680.0000   -0.07241
698720.0000   -0.24822
698760.0000   -0.22954
698800.0000   -0.20258
698840.0000   -0.47664
698880.0000   -0.40223
698920.0000   -0.07311
698960.0000   -0.14775
699000.0000   -0.33297
699040.0000   -0.19625
699080.0000   -0.32213
699120.0000   -0.32411
699160.0000   -0.52349
699200.0000   -0.22302
699240.0000   -0.17211
699280.0000    0.09183
699320.0000   -0.35229
699360.0000    0.00915
699400.0000   -0.44562
699440.0000   -0.28929
699480.0000   -0.41361
699520.0000   -0.23976
699560.0000   -0.38367
699600.0000   -0.46462
699640.0000   -0.47875
699680.0000   -0.24098
699720.0000   -0.35282
699760.0000   -0.01492
699800.0000   -0.04155
699840.0000    0.03756
699880.0000    0.10695
699920.0000   -0.15515
699960.0000    0.21106
700000.0000   -0.05970
700040.0000    0.14450
700080.0000   -0.04731
700120.0000   -0.04218
700160.0000   -0.15752
700200.0000    0.19258
700240.0000    0.06802
700280.0000    0.01304
700320.0000   -0.13122
700360.0000   -0.14402
700400.0000   -0.33060
700440.0000   -0.12417
700480.0000   -0.17929
700520.0000    0.09421
700560.0000    0.25685
700600.0000   -0.21619
700640.0000   -0.25294
700680.0000   -0.25750
700720.0000   -0.12058
700760.0000    0.01463
700800.0000   -0.07072
700840.0000   -0.11467
700880.0000   -0.11649
700920.0000   -0.18868
700960.0000   -0.11888
701000.0000   -0.08653
701040.0000    0.34157
701080.0000   -0.03717
701120.0000    0.13365
701160.0000    0.09900
701200.0000    0.01493
701240.0000   -0.15235
701280.0000    0.12744
701320.0000   -0.07787
701360.0000    0.15360
701400.0000   -0.08479
701440.0000    0.14023
701480.0000   -0.02046
701520.0000   -0.10986
701560.0000   -0.09372
701600.0000   -0.05909
701640.0000   -0.10808
701680.0000   -0.39079
701720.0000   -0.33891
701760.0000   -0.24259
701800.0000   -0.47720
701840.0000   -0.16589
701880.0000   -0.14361
701920.0000   -0.06419
701960.0000   -0.08202
702000.0000   -0.24664
702040.0000   -0.20941
702080.0000   -0.42870
702120.0000   -0.25225
702160.0000   -0.33099
702200.0000   -0.01433
702240.0000    0.12241
702280.0000   -0.25363
702320.0000   -0.27614
702360.0000   -0.39598
702400.0000   -0.16476
702440.0000   -0.03184
702480.0000   -0.04035
702520.0000   -0.36078
702560.0000   -0.08099
702600.0000    0.07578
702640.0000    0.35043
702680.0000   -0.23704
702720.0000   -0.30728
702760.0000   -0.13462
702800.0000   -0.19937
702840.0000   -0.04479
702880.0000    0.10453
702920.0000   -0.02185
702960.0000    0.03303
703000.0000    0.30123
703040.0000    0.16733
703080.0000   -0.18549
703120.0000   -0.05637
703160.0000   -0.12401
703200.0000   -0.11934
703240.0000   -0.30751
703280.0000   -0.06883
703320.0000   -0.18577
703360.0000   -0.18188
703400.0000   -0.33737
703440.0000   -0.04072
703480.0000    0.11964
703520.0000   -0.37999
703560.0000   -0.39728
703600.0000   -0.28614
703640.0000    0.02623
703680.0000   -0.14255
703720.0000   -0.23925
703760.0000    0.15804
703800.0000    0.32639
703840.0000    0.22133
703880.0000    0.15077
703920.0000   -0.07579
703960.0000    0.03230
704000.0000    0.10683
704040.0000   -0.06838
704080.0000    0.13188
704120.0000   -0.10548
704160.0000   -0.19260
704200.0000   -0.14992
704240.0000   -0.32492
704280.0000   -0.00957
704320.0000   -0.02020
704360.0000    0.24253
704400.0000   -0.30516
704440.0000   -0.24951
704480.0000   -0.03848
704520.0000    0.07196
704560.0000   -0.02776
704600.0000   -0.21614
704640.0000   -0.20344
704680.0000   -0.57083
704720.0000   -0.28749
704760.0000   -0.45202
704800.0000   -0.27988
704840.0000   -0.06507
704880.0000   -0.06104
704920.0000    0.19399
704960.0000    0.08876
705000.0000   -0.09301
705040.0000   -0.09062
705080.0000   -0.52147
705120.0000    0.00208
705160.0000   -0.09046
705200.0000   -0.03913
705240.0000   -0.03464
705280.0000   -0.03998
705320.0000   -0.07451
705360.0000   -0.14321
705400.0000   -0.07767
705440.0000   -0.23562
705480.0000    0.01614
705520.0000   -0.25573
705560.0000   -0.12352
705600.0000    0.04966
705640.0000    0.10604
705680.0000    0.65476
705720.0000    0.27818
705760.0000    0.56576
705800.0000    0.32362
705840.0000    0.40958
705880.0000    0.58600
705920.0000    0.32895
705960.0000    0.47844
706000.0000    0.58905
706040.0000    0.61503
706080.0000    0.16427
706120.0000    0.40393
706160.0000    0.35589
706200.0000    0.22852
706240.0000    0.39456
706280.0000    0.38964
706320.0000    0.44137
706360.0000    0.58084
706400.0000    0.51739
706440.0000    0.22995
706480.0000    0.20023
706520.0000    0.28240
706560.0000    0.04220
706600.0000    0.34701
706640.0000    0.33086
706680.0000    0.27185
706720.0000    0.38766
706760.0000    0.13066
706800.0000   -0.16978
706840.0000   -0.13011
706880.0000    0.03323
706920.0000    0.05496
706960.0000   -0.18682
707000.0000    0.03709
707040.0000    0.38044
707080.0000    0.11642
707120.0000    0.17529
707160.0000    0.29697
707200.0000    0.22163
707240.0000    0.17962
707280.0000   -0.08474
707320.0000   -0.16393
707360.0000    0.12323
707400.0000    0.18959
707440.0000    0.05610
707480.0000    0.08612
707520.0000    0.04848
707560.0000    0.18407
707600.0000    0.01493
707640.0000    0.40623
707680.0000    0.08856
707720.0000    0.53034
707760.0000    0.00700
707800.0000    0.10128
707840.0000    0.06801
707880.0000    0.33667
707920.0000    0.21437
707960.0000   -0.00201
708000.0000   -0.21188
708040.0000   -0.00499
708080.0000    0.09052
708120.0000    0.10139
708160.0000    0.09500
708200.0000   -0.02933
708240.0000    0.16148
708280.0000    0.14739
708320.0000    0.08741
708360.0000    0.19399
708400.0000    0.10984
708440.0000   -0.12219
708480.0000    0.10443
708520.0000    0.23973
708560.0000    0.08310
708600.0000    0.22392
708640.0000    0.19577
708680.0000   -0.00565
708720.0000    0.24302
708760.0000    0.01907
708800.0000    0.03616
708840.0000    0.05216
708880.0000    0.10355
708920.0000    0.10742
708960.0000   -0.02204
709000.0000    0.05488
709040.0000   -0.13359
709080.0000    0.22507
709120.0000    0.18157
709160.0000    0.12707
709200.0000    0.02762
709240.0000    0.03174
709280.0000   -0.02863
709320.0000    0.10825
709360.0000    0.01818
709400.0000    0.05804
709440.0000    0.19044
709480.0000    0.04764
709520.0000    0.07119
709560.0000    0.27280
709600.0000    0.12035
709640.0000    0.27749
709680.0000    0.08502
709720.0000    0.10119
709760.0000    0.06211
709800.0000    0.06731
709840.0000   -0.12287
709880.0000    0.19886
709920.0000    0.21686
709960.0000    0.24178
710000.0000   -0.12630
710040.0000    0.12242
710080.0000    0.07581
710120.0000    0.07047
710160.0000    0.15501
710200.0000   -0.08019
710240.0000   -0.19100
710280.0000   -0.08284
710320.0000   -0.06316
710360.0000   -0.13789
710400.0000    0.26976
710440.0000    0.18547
710480.0000    0.10520
710520.0000   -0.00710
710560.0000    0.17833
710600.0000    0.32546
710640.0000    0.20407
710680.0000    0.04262
710720.0000   -0.00358
710760.0000    0.11700
710800.0000    0.12282
710840.0000   -0.12839
710880.0000    0.17426
710920.0000    0.20219
710960.0000    0.08071
711000.0000   -0.09538
711040.0000   -0.13771
711080.0000    0.08714
711120.0000   -0.11778
711160.0000    0.10301
711200.0000   -0.23892
711240.0000   -0.29381
711280.0000   -0.25050
711320.0000   -0.08604
711360.0000   -0.29647
711400.0000   -0.55260
711440.0000   -0.33075
711480.0000   -0.26479
711520.0000   -0.01443
711560.0000    0.08656
711600.0000   -0.19743
711640.0000    0.13130
711680.0000   -0.20901
711720.0000    0.05626
711760.0000    0.03769
711800.0000   -0.10164
711840.0000    0.00002
711880.0000    0.19572
711920.0000    0.13333
711960.0000    0.22670
712000.0000    0.12178
712040.0000   -0.05626
712080.0000    0.17699
712120.0000    0.05643
712160.0000   -0.08117
712200.0000    0.13109
712240.0000    0.09456
712280.0000   -0.04017
712320.0000    0.06740
712360.0000    0.03403
712400.0000   -0.16628
712440.0000   -0.28488
712480.0000   -0.17452
712520.0000    0.17133
712560.0000   -0.05426
712600.0000    0.10250
712640.0000    0.11825
712680.0000    0.01984
712720.0000    0.12262
712760.0000    0.02170
712800.0000   -0.01316
712840.0000   -0.22966
712880.0000   -0.11316
712920.0000   -0.06652
712960.0000    0.01545
713000.0000   -0.13627
713040.0000   -0.10895
713080.0000   -0.27830
713120.0000   -0.31701
713160.0000   -0.03951
713200.0000   -0.00013
713240.0000    0.17396
713280.0000    0.10659
713320.0000   -0.22129
713360.0000   -0.16821
713400.0000    0.02344
713440.0000   -0.03794
713480.0000    0.30082
713520.0000   -0.05704
713560.0000   -0.16141
713600.0000   -0.17762
713640.0000   -0.05537
713680.0000   -0.53454
713720.0000   -0.06783
713760.0000   -0.14740
713800.0000    0.17898
713840.0000    0.38606
713880.0000    0.16442
713920.0000    0.37568
713960.0000    0.34086
714000.0000    0.13767
714040.0000   -0.10735
714080.0000    0.29688
714120.0000    0.02169
714160.0000    0.07365
714200.0000    0.41936
714240.0000    0.20983
714280.0000    0.39883
714320.0000    0.33856
714360.0000   -0.02455
714400.0000    0.17471
714440.0000    0.10201
714480.0000    0.12118
714520.0000    0.02459
714560.0000    0.00227
714600.0000    0.21723
714640.0000    0.16421
714680.0000    0.60780
714720.0000    0.52745
714760.0000    0.56328
714800.0000    0.51436
714840.0000    0.51911
714880.0000    0.42469
714920.0000    0.06216
714960.0000    0.14536
715000.0000    0.33810
715040.0000    0.34305
715080.0000    0.18592
715120.0000    0.29645
715160.0000    0.20557
715200.0000    0.35259
715240.0000    0.14877
715280.0000    0.36447
715320.0000    0.37326
715360.0000    0.39091
715400.0000    0.26719
715440.0000    0.52876
715480.0000    0.29091
715520.0000    0.42021
715560.0000    0.25367
715600.0000    0.41123
715640.0000    0.28695
715680.0000    0.08548
715720.0000    0.12986
715760.0000    0.32180
715800.0000    0.04215
715840.0000    0.02137
715880.0000    0.42720
715920.0000    0.46535
715960.0000    0.26280
716000.0000    0.35756
716040.0000    0.32922
716080.0000    0.47249
716120.0000    0.05166
716160.0000    0.07496
716200.0000    0.28780
716240.0000    0.27950
716280.0000    0.36951
716320.0000    0.48475
716360.0000    0.62826
716400.0000    0.42292
716440.0000    0.41317
716480.0000    0.50791
716520.0000    0.20052
716560.0000    0.54621
716600.0000    0.59046
716640.0000    0.54340
716680.0000    0.44106
716720.0000    0.56087
716760.0000    0.55981
716800.0000    0.41912
716840.0000    0.44184
716880.0000    0.09090
716920.0000    0.26981
716960.0000    0.13131
717000.0000    0.45121
717040.0000    0.20270
717080.0000    0.36633
717120.0000    0.05273
717160.0000    0.35003
717200.0000    0.21901
717240.0000    0.33310
717280.0000    0.23038
717320.0000    0.49330
717360.0000    0.44977
717400.0000    0.23799
717440.0000    0.44981
717480.0000    0.21771
717520.0000    0.13315
717560.0000    0.39436
717600.0000    0.36516
717640.0000    0.41349
717680.0000    0.39149
717720.0000    0.53874
717760.0000    0.47714
717800.0000    0.34376
717840.0000    0.30913
717880.0000    0.44820
717920.0000    0.35024
717960.0000    0.24384
718000.0000    0.49088
718040.0000    0.51936
718080.0000    0.52514
718120.0000    0.29307
718160.0000    0.31049
718200.0000    0.26738
718240.0000    0.44970
718280.0000    0.49166
718320.0000    0.42571
718360.0000    0.42039
718400.0000    0.47829
718440.0000    0.24524
718480.0000    0.34151
718520.0000    0.53442
718560.0000    0.51325
718600.0000    0.56955
718640.0000    0.78391
718680.0000    0.51771
718720.0000    0.52257
718760.0000    0.31363
718800.0000    0.47065
718840.0000    0.45759
718880.0000    0.42571
718920.0000    0.58320
718960.0000    0.62855
719000.0000    0.69769
719040.0000    0.47689
719080.0000    0.37249
719120.0000    0.59775
719160.0000    0.47640
719200.0000    0.55294
719240.0000    0.37819
719280.0000    0.48603
719320.0000    0.30748
719360.0000    0.13833
719400.0000    0.30928
719440.0000    0.51839
719480.0000    0.61051
719520.0000    0.59538
719560.0000    0.51459
719600.0000    0.26061
719640.0000    0.28912
719680.0000    0.42516
719720.0000    0.59394
719760.0000    0.38505
719800.0000    0.41935
719840.0000    0.53032
719880.0000    0.36179
719920.0000    0.41710
719960.0000    0.31930
720000.0000    0.36742
720040.0000    0.66146
720080.0000    0.38534
720120.0000    0.27001
720160.0000    0.23388
720200.0000    0.31098
720240.0000    0.42943
720280.0000    0.17851
720320.0000    0.30532
720360.0000    0.47583
720400.0000    0.43552
720440.0000    0.34354
720480.0000    0.36324
720520.0000    0.52014
720560.0000    0.44214
720600.0000    0.32155
720640.0000    0.23296
720680.0000    0.46614
720720.0000    0.51434
720760.0000    0.55275
720800.0000    0.51772
720840.0000    0.24776
720880.0000    0.17910
720920.0000    0.63303
720960.0000    0.31305
721000.0000    0.32387
721040.0000    0.50861
721080.0000    0.51905
721120.0000    0.64714
721160.0000    0.50224
721200.0000    0.34368
721240.0000    0.44319
721280.0000    0.49421
721320.0000    0.53266
721360.0000    0.31746
721400.0000    0.43060
721440.0000    0.50639
721480.0000    0.68584
721520.0000    0.49882
721560.0000    0.62562
721600.0000    0.49284
721640.0000    0.47279
721680.0000    0.38490
721720.0000    0.15382
721760.0000    0.44941
721800.0000    0.45222
721840.0000    0.44525
721880.0000    0.39815
721920.0000    0.46212
721960.0000    0.59664
722000.0000    0.44974
722040.0000    0.30952
722080.0000    0.65292
722120.0000    0.56261
722160.0000    0.48202
722200.0000    0.58854
722240.0000    0.62002
722280.0000    0.57050
722320.0000    0.27445
722360.0000    0.34827
722400.0000    0.20162
722440.0000    0.07747
722480.0000    0.44907
722520.0000    0.52417
722560.0000    0.15511
722600.0000    0.33336
722640.0000    0.18305
722680.0000    0.39923
722720.0000    0.14590
722760.0000    0.48112
722800.0000    0.25213
722840.0000    0.30317
722880.0000    0.33534
722920.0000    0.51463
722960.0000    0.40489
723000.0000    0.33344
723040.0000    0.45004
723080.0000    0.55444
723120.0000    0.80716
723160.0000    0.67821
723200.0000    0.25411
723240.0000    0.12006
723280.0000    0.45474
723320.0000    0.34268
723360.0000    0.48056
723400.0000    0.59680
723440.0000    0.17012
723480.0000    0.43994
723520.0000    0.25178
723560.0000    0.52158
723600.0000    0.09340
723640.0000    0.36923
723680.0000    0.20256
723720.0000    0.07819
723760.0000    0.24126
723800.0000    0.13216
723840.0000   -0.08238
[truncated: 158,795 more chars]
